# Supplementary material for: The senescent methylome and its relationship with cancer, ageing and germline genetic variation in humans
Source: Genome Biol. 2015 Sep 17;16(1):194. doi: 10.1186/s13059-015-0748-4 (PMC4574115; doi:10.1186/s13059-015-0748-4)
Supplement: Additional file 2: Table S1. — Table containing the annotated information of the 969 experiment 1 only senDMPs. (CSV 290 kb) [file 13059_2015_748_MOESM2_ESM.csv]

	Name	Infinium_Design_Type	CHR	POS	Probe_SNPs	UCSC_RefGene_Name	UCSC_RefGene_Group	Relation_to_UCSC_CpG_Island	P-Value	FDR	Exp1 Average EP	Exp1 SD EP	Exp1 Average DS	Exp1 SD DS	Exp1 Average DS+p16 D2	Exp1 SD DS+p16 D2	Exp2 Average EP	Exp2 SD EP	Exp2 Average DS	Exp2 SD DS
cg03789420	cg03789420	II	1	159141717		CADM3;CADM3	Body;Body	Island	3.93304873799975e-09	0.000109314409311935	0.0869627763625754	0.00159569616540132	0.4317057131063	0.00256574883320348	0.0929666374841699	0.0165980280150125	0.0917338183040697	0.00588116183193277	0.111098742962304	0.00373097351699059
cg27315556	cg27315556	II	3	173115771		NLGN1	TSS1500	Island	5.14867932581137e-08	0.000388310760843276	0.103530500182246	0.0062710208513049	0.51770190624321	0.00289136096319629	0.112120583506177	0.00693906176205304	0.0926722777497355	0.0100919852229279	0.12111840191561	0.0135840254621853
cg11216917	cg11216917	II	1	204044509		SOX13	5'UTR	Island	9.23643862116842e-08	0.000401148414196528	0.128705272485789	0.00593055924121345	0.442091101386398	0.00118297014663074	0.168106130521619	0.00244338554811598	0.121770355646451	0.00835031179937905	0.153258846796078	0.014271663033251
cg19789505	cg19789505	II	1	228394509		OBSCN;OBSCN	TSS1500;TSS1500		1.03580007233794e-07	0.000401148414196528	0.135387857778564	0.00248610389270377	0.445897526482106	0.00564272420963346	0.1278288125436	0.00614764784865423	0.129845590301637	0.00823622210333265	0.149664522901644	0.00923792978296954
cg10334354	cg10334354	II	4	66535203		EPHA5;EPHA5	Body;Body	Island	1.33762637609577e-07	0.000401148414196528	0.0962442204948684	0.0062841311449971	0.416930823446468	0.00256866017273054	0.0980735414995101	0.00906003928452024	0.110476827269084	0.0107349744665019	0.121282710188083	0.0105671178883701
cg14666113	cg14666113	I	8	11561724		GATA4;GATA4	1stExon;5'UTR	Island	9.39471945280197e-08	0.000401148414196528	0.0532205638053805	0.00990985008713099	0.626176180529674	0.00500799318699239	0.0545581525345728	0.00328598909454079	0.0548596902756714	0.00259132118073386	0.0296340734589115	0.00528301897114864
cg24023187	cg24023187	II	10	102977196				Island	7.07662048092691e-08	0.000401148414196528	0.121977375964916	0.00460398661037261	0.46572353377635	0.00416111815806375	0.183140806959076	0.0271859627750893	0.116418097845145	0.00623095129440938	0.09640112945748	0.0135136523271706
cg09281364	cg09281364	II	19	50936093		MYBPC2	TSS200	S_Shore	1.35105252558053e-07	0.000401148414196528	0.150216895970351	0.00369717698478022	0.454977825892264	0.00530695269538545	0.187191861863449	0.0131014555537032	0.157190706536842	0.0156854528058826	0.116817464495621	0.00730142099978636
cg15925107	cg15925107	II	20	44034459		DBNDD2;DBNDD2;SYS1-DBNDD2;DBNDD2;DBNDD2	TSS1500;TSS1500;Body;TSS1500;TSS1500	Island	7.21666638926514e-08	0.000401148414196528	0.0800880758646938	0.00209776617711151	0.422464695419848	0.00584645526735179	0.0823557761849496	0.00978100071002681	0.0782974648575932	0.00900834445703996	0.116503720811814	0.00862492516885754
cg26067250	cg26067250	II	2	172950449		DLX1;DLX1	1stExon;1stExon	N_Shore	3.10258297555834e-07	0.000407113150321853	0.155917539819064	0.00686309671099108	0.474106909776811	0.00469239569872748	0.139037693031501	0.017352991327661	0.141047830055681	0.0104849512667805	0.190323652080026	0.0254845113937979
cg02781618	cg02781618	II	4	42153695		BEND4;BEND4	Body;Body	Island	1.89411397234145e-07	0.000407113150321853	0.138051285077476	0.00699391508080587	0.459165989177176	0.00246587698579121	0.11037420630018	0.0240500681818597	0.160296067044751	0.00417748805373902	0.173631428608922	0.00743357902553806
cg18603028	cg18603028	II	5	136834392		SPOCK1	5'UTR	Island	2.10735266761427e-07	0.000407113150321853	0.100485209269988	0.00697939012278522	0.454085222188725	0.00465073932712943	0.22831596779611	0.0180286779891209	0.100985923344894	0.0104697237791104	0.0714228167248366	0.00899775875556869
cg00684497	cg00684497	II	7	128002177		PRRT4	TSS1500	S_Shore	3.03978579425209e-07	0.000407113150321853	0.133935077920861	0.00147382743745549	0.434804036643994	0.00768109042027812	0.184143089096614	0.0196512475854895	0.125767710959303	0.00382814360086424	0.157124461464898	0.0148669609535109
cg03185704	cg03185704	II	7	150020125		LRRC61;ACTR3C;LRRC61	TSS200;5'UTR;TSS200	Island	2.83116429217371e-07	0.000407113150321853	0.0873025558762899	0.003804637121427	0.560292778219182	0.0114639420880528	0.0652370074375451	0.00684996503716798	0.116821503083447	0.00697561646510569	0.0745207480169846	0.0127451520151608
cg11060276	cg11060276	II	8	57359414	rs28542350	PENK;PENK	TSS1500;TSS200	Island	3.03941111431026e-07	0.000407113150321853	0.0893315687931668	0.0011603266446268	0.403518582899005	0.00808432056211978	0.0872827689999684	0.00525052977068234	0.0923371170541399	0.013764939593584	0.120519371759916	0.00416984194355719
cg15159060	cg15159060	II	11	30251197		FSHB;FSHB	TSS1500;TSS1500		2.7770587987942e-07	0.000407113150321853	0.686847909771591	0.0105973635185528	0.219718402851844	0.00535094893536728	0.594980750051563	0.0266301703902925	0.601986698194981	0.00374906698712184	0.60158103249303	0.00798702460781131
cg03514660	cg03514660	II	12	131418057				Island	2.88558433175203e-07	0.000407113150321853	0.207114356029933	0.00708883293188157	0.551600914349408	0.00528012073214318	0.238580562313863	0.0214959701960886	0.170313976013614	0.00532183850094883	0.197351052184744	0.0143613667655328
cg26372400	cg26372400	II	12	52300922		ACVRL1	TSS1500	Island	1.5143214276864e-07	0.000407113150321853	0.152930686920453	0.00355409099982878	0.478585770116576	0.00615948916331037	0.178668727477288	0.0245503837043916	0.136493077850652	0.0126573359817449	0.136613381557237	0.0103985164476719
cg08264519	cg08264519	II	14	105748368		BRF1	Body		3.08183085655688e-07	0.000407113150321853	0.201511859751046	0.011030547241334	0.713744985395588	0.00754042368240575	0.217335350498064	0.0144075204859086	0.158345124072218	0.00324416401486375	0.126938755572662	0.0127273741370007
cg01460202	cg01460202	II	16	23706506		ERN2	Body		2.59607825435444e-07	0.000407113150321853	0.15453651922648	0.004503695794932	0.482940433904324	0.00686034725445191	0.183940354980488	0.0149287331841417	0.170191237351252	0.0127010516023309	0.217614967368382	0.0124521474983166
cg07842062	cg07842062	II	16	3306524		MEFV	1stExon	S_Shore	2.13794477807229e-07	0.000407113150321853	0.828976911919431	0.00716415527914716	0.463422693903015	0.00493929734325193	0.842395522973902	0.0150462196942336	0.796831119919238	0.0178411396171971	0.80707893443456	0.00705445446991724
cg03363743	cg03363743	II	17	28562474		SLC6A4	5'UTR	Island	2.11638778752282e-07	0.000407113150321853	0.239445754183511	0.00682016942887179	0.555605993932641	0.00313686682584173	0.289632646646043	0.0141118598506376	0.229838053246498	0.0188697502708945	0.234103432128123	0.0100859605253696
cg06864083	cg06864083	II	17	40832319	rs76468822	CCR10	Body	Island	2.28951743349473e-07	0.000407113150321853	0.731258127861167	0.00399873127226909	0.395995987319976	0.00706561451537292	0.678900974635828	0.0187725068693653	0.699779073222054	0.00746298878396937	0.686146753225113	0.0131178148467507
cg13337740	cg13337740	II	17	33446298	rs55665937	RAD51L3;RAD51L3;RAD51L3	Body;Body;Body	N_Shore	3.17365086912676e-07	0.000407113150321853	0.126950218541651	0.00736939467222803	0.486159633725369	0.00589805838238281	0.122568269083626	0.00718675737147602	0.118427879704428	0.0150519068895805	0.13827654541121	0.0158279144118181
cg19179801	cg19179801	II	17	37381836	rs35137197	STAC2;STAC2	1stExon;5'UTR	Island	3.03172419299625e-07	0.000407113150321853	0.0878186036016216	0.00575378491409318	0.430086410317056	0.00677881790950368	0.114046654001523	0.00881423913916728	0.0879496366223502	0.00187709828886237	0.127766050367637	0.0131841139562634
cg15142477	cg15142477	I	18	43915662		RNF165	Body	S_Shore	1.55749171272214e-07	0.000407113150321853	0.102189577517048	0.00327865009682609	0.492203854390911	0.00792542306897798	0.143426035045613	0.00534876480970097	0.124373417114719	0.00474112445144346	0.103174222110343	0.0120931552390037
cg12424694	cg12424694	I	21	46351920				Island	3.02185974034748e-07	0.000407113150321853	0.229638377848303	0.00562444714087539	0.557322030392744	0.00638060025748371	0.228562498829257	0.00988259291353622	0.228601915716132	0.00487328815590721	0.254834649186265	0.00585025376373499
cg16928044	cg16928044	II	1	145589929		NUDT17	TSS1500	S_Shore	3.27875439595399e-07	0.000410963369885793	0.126144735597997	0.00585808065909595	0.498916613405353	0.00795046498640498	0.0990683064002779	0.00615650611253177	0.112827383522732	0.00761021534871601	0.107503691163323	0.00345779234919844
cg13026730	cg13026730	I	3	71804139		GPR27;EIF4E3;EIF4E3	1stExon;TSS1500;TSS1500	Island	3.27491991474666e-07	0.000410963369885793	0.0998424586840711	0.00383291560654447	0.467672251669812	0.00895607925524672	0.0891018320018746	0.00817808445818843	0.0816073094101399	0.00400058841491616	0.0662796423897058	0.00441870489602546
cg17325789	cg17325789	II	10	131763132		EBF3	TSS1500	Island	3.39446777488613e-07	0.000410963369885793	0.103170233808435	0.00571091967639686	0.407060351859412	0.00577360607542062	0.0915455185053003	0.0126672011561977	0.100075030929777	0.00495104600420261	0.126761991393869	0.00173001046765654
cg10857774	cg10857774	II	19	46286683	rs2070736	DMPK;DMPK;DMPK;DMWD	TSS1500;TSS1500;TSS1500;3'UTR	N_Shelf	3.48081281770523e-07	0.000410963369885793	0.141010957449729	0.0119053437473274	0.603273137928089	0.00357663568667674	0.157985237399617	0.0416943309003379	0.142627438019727	0.011924425710806	0.154711765603616	0.00160194946427172
cg23509869	cg23509869	II	6	31553441		LST1;LST1;LST1;LST1;LST1	TSS1500;TSS1500;TSS1500;TSS1500;TSS1500		3.73395965716674e-07	0.000415123860911386	0.612006068296639	0.0085938364236754	0.280173162909438	0.00293641753867524	0.551812406935654	0.0215236460228175	0.54152010576822	0.0096736156737735	0.576312196244704	0.0142700675937668
cg22632756	cg22632756	II	8	28174192		PNOC	TSS1500		3.78400795329202e-07	0.000415621472315632	0.728128706885074	0.00400321166792473	0.392728189419446	0.00829440363484065	0.708518556983078	0.0121818604057581	0.655024958902947	0.0114026867119189	0.681787517512469	0.00351599319785182
cg15108590	cg15108590	I	21	44494906	rs56671882	CBS	5'UTR	Island	3.79220168023905e-07	0.000415621472315632	0.172959619969773	0.00927682329843949	0.520306475807833	0.00223874522539617	0.158893900394775	0.0189748497890642	0.18488988832764	0.00296465123469351	0.14143665789678	0.00785071847646355
cg04706229	cg04706229	II	14	50550589		C14orf183	Body		4.07209108740336e-07	0.000419669215341851	0.354530199125915	0.00923550745518621	0.811627476485415	0.00883978787611398	0.497330350359083	0.0167817680018629	0.26361658433727	0.00703796764881187	0.255140345288112	0.0126610768309799
cg23288103	cg23288103	II	2	242499464	rs13386102	BOK	Body	S_Shore	4.41713170941172e-07	0.000428263672463587	0.703254474331347	0.00617938047624487	0.362226335677127	0.00752113212626711	0.65200920753933	0.00968646427829497	0.580046960516885	0.0291423012840322	0.560641950446957	0.0238924069844327
cg01727431	cg01727431	II	1	871057		SAMD11	Body	Island	5.46965799045481e-07	0.000428947341910569	0.0688044798455931	0.00623905743401456	0.44077435490905	0.0093019585607965	0.0795730310542378	0.0105169889758899	0.0880135794174325	0.00841042316556404	0.0904825400976151	0.0075426596324485
cg01324343	cg01324343	I	3	183735012		ABCC5;ABCC5	5'UTR;5'UTR	N_Shore	4.97462093554169e-07	0.000428947341910569	0.0901516107382785	0.00170776876116663	0.465588252030409	0.0109068279356469	0.0405519349505385	0.00343374815769697	0.123417984230731	0.00486750857379748	0.0791254442105419	0.0205784531370769
cg18333339	cg18333339	II	3	112885856					4.86617100378299e-07	0.000428947341910569	0.0877880489461159	0.00498138077059467	0.428471172157873	0.00862791872812706	0.0905598519260154	0.00655977228294888	0.0824133516612542	0.00749140950139388	0.120047620015506	0.0126766539337786
cg18799217	cg18799217	II	5	87985589				Island	4.51179291534403e-07	0.000428947341910569	0.153581425953584	0.00658326874744064	0.491801376544295	0.00713112576719561	0.249679806294755	0.00498610727400205	0.147631414676753	0.00226591614763267	0.120076525597439	0.0127161251931453
cg08041448	cg08041448	I	6	29648901					5.74614977568624e-07	0.000428947341910569	0.938678104405561	0.00309566163847182	0.563243553829529	0.0110186518122216	0.941266930932874	0.00400340027860104	0.954586032941194	0.00187227057823184	0.964558978830187	0.00335449786791772
cg10633838	cg10633838	II	6	33245359		B3GALT4	1stExon	Island	5.2384875619881e-07	0.000428947341910569	0.274281079484473	0.010686713977588	0.686111960916974	0.00602382469962588	0.307941867458127	0.00461017247322198	0.221495778818582	0.0288054905627677	0.260837213710013	0.0220451767780749
cg06338550	cg06338550	II	7	29849414				S_Shelf	5.84812239415874e-07	0.000428947341910569	0.534171804814074	0.00263234400064096	0.233078603387482	0.00883564424326797	0.542664725262479	0.0278926304866615	0.484656162318799	0.00795587285612577	0.525556640687473	0.00963920838013613
cg18221429	cg18221429	II	7	150020136		LRRC61;ACTR3C;LRRC61	TSS200;5'UTR;TSS200	Island	4.56842475422194e-07	0.000428947341910569	0.133292144687131	0.00977094953288227	0.550416969547796	0.00697809315915029	0.117852946390055	0.0221865603934428	0.122015080885417	0.00806528012954619	0.101884007394002	0.00528184127518145
cg26748945	cg26748945	II	7	11871690		THSD7A;THSD7A	5'UTR;1stExon		5.5334485069145e-07	0.000428947341910569	0.0923423165735782	0.00241211271960716	0.525992724438802	0.0128717220823462	0.0969014505130679	0.0127175967802215	0.0609562980707483	0.0079532130153209	0.079028130189279	0.00847672675623256
cg06515235	cg06515235	II	13	28501021				N_Shore	4.85641240482506e-07	0.000428947341910569	0.202159061620979	0.0135199748520692	0.692430015666342	0.00474942050824321	0.159887518660213	0.017504195048877	0.151402772221806	0.0156204420805256	0.128520588315555	0.00877295278290839
cg20153196	cg20153196	II	17	37760359		NEUROD2	3'UTR	N_Shore	5.79330021061856e-07	0.000428947341910569	0.132013735887992	0.0035399161084321	0.478286923159823	0.00996796449285464	0.239107478724692	0.0262108553530564	0.119320201485668	0.00543177533923673	0.133779770710884	0.0154283289233856
cg16887179	cg16887179	II	22	42348061	rs2157591	LOC339674	TSS200		5.70090067195879e-07	0.000428947341910569	0.720062610643342	0.00474772609958406	0.404745359855799	0.00833639123706273	0.685551374175997	0.0073969001946082	0.664298116952503	0.00857511467404931	0.648816881266511	0.00986273257994178
cg07363855	cg07363855	II	1	2984470		PRDM16;PRDM16;FLJ42875;FLJ42875	TSS1500;TSS1500;TSS200;TSS200	Island	7.5729890775078e-07	0.000434679394001159	0.378158997272687	0.00943132561502692	0.725731980664581	0.00632138289349603	0.442960389220601	0.00867034829943132	0.355561121766747	0.0156336944392422	0.367791324038738	0.0119383262458636
cg01397521	cg01397521	II	2	232546381				S_Shore	7.55035972641278e-07	0.000434679394001159	0.346350114059149	0.00500220733696643	0.665419655465475	0.00913504221360696	0.248267184064237	0.0333226179676562	0.319766772057409	0.0230740789834476	0.270070073701445	0.0137523229487483
cg20291049	cg20291049	II	2	105472217		POU3F3	1stExon	Island	6.75366969587326e-07	0.000434679394001159	0.274073262703094	0.0121763864428513	0.69002450945164	0.00510600707294694	0.208877105501805	0.0151856855141674	0.260639724538224	0.0195193350179325	0.252141503863024	0.0162921414159673
cg00678709	cg00678709	I	3	14584745		GRIP2	TSS1500		6.63395392409582e-07	0.000434679394001159	0.29100322315077	0.00815182241937014	0.703284357374366	0.0101633711030025	0.269073122332953	0.0187714286881815	0.377518996780548	0.0216082801863909	0.36603303172818	0.0133026221220853
cg06391982	cg06391982	I	3	13936753				Island	6.77904864521672e-07	0.000434679394001159	0.0753680413447327	0.005649048640651	0.387293914170683	0.00814326138002033	0.0509035710425351	0.00974765897642166	0.103994372967974	0.00237175279621137	0.0917373219991993	0.00898125798059574
cg08468913	cg08468913	II	3	122632352		SEMA5B	Body	Island	7.75687030890128e-07	0.000434679394001159	0.637423122425106	0.00778416699981626	0.208861882527145	0.0117370450712925	0.486058557322412	0.0255261462601668	0.566640733705142	0.0196196300527378	0.605698718644743	0.00753387432018616
cg04887278	cg04887278	II	6	83903927		PGM3;RWDD2A	TSS1500;5'UTR	S_Shore	7.55812668356026e-07	0.000434679394001159	0.0833846976659932	0.00690662186697527	0.39570786436389	0.0075023093626922	0.116688096552054	0.0203246073884339	0.082464881801345	0.00782076401400303	0.0954193975478622	0.0118564585774392
cg17961892	cg17961892	II	6	30069296				N_Shore	7.52128002104058e-07	0.000434679394001159	0.117856554005483	0.00871501656750591	0.469688856282067	0.00746222528641882	0.099323888472979	0.0130202054251888	0.102745670597636	0.00954728912939118	0.0936227892718523	0.0454759852155724
cg00232160	cg00232160	II	9	129468157				Island	6.44782803886717e-07	0.000434679394001159	0.355678530260418	0.00874388960780445	0.765504058464385	0.00942880542796921	0.358545376646717	0.00603382769545817	0.340097125937461	0.0149899178657456	0.368560493306982	0.0124717475103566
cg23834919	cg23834919	II	11	122078745					7.6026771356967e-07	0.000434679394001159	0.329157453263511	0.00636413284225014	0.782053365758112	0.0133715799169536	0.546250939888656	0.00752144462617207	0.342197125184018	0.0272654389145126	0.330062951649131	0.0326313979244261
cg15046935	cg15046935	II	19	45595006				Island	6.10767194429948e-07	0.000434679394001159	0.12091134977063	0.00780620945707056	0.445554319369406	0.00632836919954919	0.101565690909653	0.0158291529289064	0.0859585741365507	0.0115819663663302	0.0909366282631465	0.0192807507941923
cg21073930	cg21073930	I	19	12984170		MAST1	Body	Island	7.12409206798182e-07	0.000434679394001159	0.189961857013386	0.00767989278236495	0.839283066583255	0.0194258302023886	0.44187212471408	0.0318218351919711	0.444046897526319	0.0108755908599753	0.447876741415257	0.0112501328986537
cg05403071	cg05403071	II	20	48599682		SNAI1	Body	S_Shore	6.92721857287026e-07	0.000434679394001159	0.150690618771997	0.0109802954734802	0.535070795351124	0.00549650099392705	0.151723265855361	0.00894291442417577	0.115310130332876	0.0054370559590644	0.0919358099649406	0.0147790856382723
cg03999934	cg03999934	II	6	30325790					7.9721388312819e-07	0.000435039319235897	0.111096243702839	0.00701378817502012	0.47065406348826	0.00961005022861891	0.103333152785567	0.0148121356067429	0.115087061531888	0.0142979508270794	0.107344061194404	0.0100567500054735
cg00578032	cg00578032	II	19	38308069				Island	7.93969458275894e-07	0.000435039319235897	0.0829147632552968	0.00459809514780134	0.383376988097146	0.00880328186961685	0.0971552519958132	0.0130326919874822	0.0913840171080371	0.00670436998182543	0.112853625798964	0.00576017500338541
cg07078841	cg07078841	I	2	38303138		CYP1B1;CYP1B1	1stExon;5'UTR	Island	8.40526675969709e-07	0.00043524092318038	0.0663527996799331	0.00509785878722343	0.383424882158069	0.00932942307938182	0.0582411704959142	0.00237621870083347	0.0533008623075275	0.00436111672765427	0.0718583150430744	0.0113189193259867
cg08100687	cg08100687	II	13	28502630				Island	8.47479669099616e-07	0.00043524092318038	0.155667341548476	0.00806156712101432	0.513467887308993	0.00891818491810227	0.137884105987678	0.0231417116862297	0.177593146200207	0.00602980448822321	0.175443770237777	0.0170163852267333
cg05498726	cg05498726	II	22	19512942		CLDN5;CLDN5	TSS200;TSS200	S_Shore	8.65586104317785e-07	0.000435656783568472	0.901240336510033	0.00507677308490245	0.495109599232006	0.0127440318128683	0.909658301645312	0.0112746393820052	0.881653442931557	0.0110146359780346	0.899483831258139	0.00291932773336985
cg12861170	cg12861170	II	19	19639553		YJEFN3	TSS200	Island	8.76495684261309e-07	0.000435885468313884	0.351786547117862	0.010199336380857	0.79960658932903	0.0112344892583016	0.491870134748067	0.0284885733011375	0.38541722877985	0.0269612871035106	0.427888603271071	0.00571437229664093
cg27290394	cg27290394	II	1	92950244		GFI1;GFI1;GFI1	5'UTR;5'UTR;TSS1500	Island	9.63431340396075e-07	0.000440127612307797	0.11368352142584	0.00998993522341669	0.460036835937611	0.00667861020733186	0.0993958132395985	0.00558019577052451	0.0981840704012847	0.005363327567874	0.141918011679803	0.0119039958995233
cg21890025	cg21890025	II	7	1084594		C7orf50;C7orf50;C7orf50	Body;Body;Body	Island	9.52712855980359e-07	0.000440127612307797	0.126669621526079	0.0052907225107374	0.480564230632215	0.0110419900457311	0.252534812863531	0.0231307351078933	0.118069429826339	0.00878477749133945	0.135607005495374	0.0192447336171923
cg05907835	cg05907835	II	16	31214346	rs11648861	PYCARD;PYCARD	TSS200;TSS200	S_Shore	9.65366215693888e-07	0.000440127612307797	0.217900738847285	0.00619029809883558	0.663819231222462	0.0141872641354613	0.22100237624903	0.0126131721425888	0.201405824648031	0.0167693172487732	0.153801503918678	0.0100896145218647
cg19265972	cg19265972	II	17	7080409		ASGR1	Body	S_Shelf	9.56359052705251e-07	0.000440127612307797	0.12832050001806	0.00524456973958969	0.447586880850398	0.00973356112218788	0.101627852896231	0.0125287892098847	0.114883017063093	0.00342603144098875	0.105231617040794	0.0158276380560825
cg22645881	cg22645881	II	17	37824988		PNMT	Body	Island	9.29950947250865e-07	0.000440127612307797	0.301028691159243	0.00414481574601652	0.621408172398845	0.0102082500718875	0.360073213389939	0.0139308636992265	0.288684968650737	0.00988624714669336	0.287568467404182	0.00472980984474074
cg23372544	cg23372544	II	19	23387068				Island	9.14859440420027e-07	0.000440127612307797	0.26908384203698	0.00202639770055286	0.761202356055598	0.0167321640311407	0.381325804379925	0.00946106204171881	0.263700234878825	0.0104081075504201	0.263804826957419	0.0127644634495318
cg27309858	cg27309858	II	19	42681680				S_Shore	9.27482468991306e-07	0.000440127612307797	0.136430502434541	0.00612725570090216	0.495635157684855	0.0107165819210762	0.197827071745609	0.0266225816216986	0.118057063567389	0.00453725660719815	0.0788198171680785	0.00609923734733267
cg25364913	cg25364913	II	3	122610021		LOC100129550	Body		9.9088995270539e-07	0.000443797495166904	0.498561509222033	0.00972496207742469	0.830074651328209	0.00629229443813757	0.634242144765469	0.0149882869131751	0.454007027570028	0.0174445725305438	0.486831481755966	0.0160756626362108
cg16609181	cg16609181	I	19	1083007		HMHA1	Body	Island	1.06782187446166e-06	0.000453200250154918	0.0627187366595188	0.0146972067657363	0.485508396110927	0.00324611981370273	0.0586610650045957	0.0046181553146693	0.0622711222648879	0.008151908579034	0.0860174219642228	0.011456806330097
cg18901644	cg18901644	II	4	8582227		GPR78	TSS200	Island	1.12055798366469e-06	0.000457261306922687	0.130288470490356	0.0110981522572735	0.456175495048396	0.00383639043292116	0.164590965714947	0.0195021240716358	0.133818519128413	0.00650510712633929	0.172446281298721	0.00791374520703549
cg04087740	cg04087740	I	3	71804142		GPR27;EIF4E3;EIF4E3	1stExon;TSS1500;TSS1500	Island	1.17471003219567e-06	0.000460052411811725	0.0598503289499665	0.0144810387400157	0.584664933836009	0.01250813673966	0.0997448590416344	0.0197410928802314	0.0484305473146405	0.00655201931028064	0.0668386385395826	0.0159022645230423
cg11930114	cg11930114	I	5	87972127		LOC645323;LOC645323	Body;Body	N_Shore	1.25950687897026e-06	0.000470913709719697	0.0527881538228992	0.00211474707242864	0.40943332481882	0.0130623999265168	0.0591151738863087	0.0141882097191953	0.0590885632948649	0.00560985641079367	0.052577680475586	0.0012769608564039
cg07871059	cg07871059	II	16	67516493		ATP6V0D1;AGRP;AGRP	TSS1500;3'UTR;3'UTR	S_Shore	1.26121271484552e-06	0.000470913709719697	0.184285307085121	0.00466367053077273	0.496918960419764	0.0106249978118383	0.180926775281062	0.0220339617701572	0.16355004861747	0.0118821805264011	0.189844735389094	0.0112202477102361
cg05890785	cg05890785	II	19	53811704				Island	1.27073360001975e-06	0.000470913709719697	0.103643724382554	0.00877287601060641	0.423899397150077	0.00805327561675231	0.0884587156915205	0.00286196228460943	0.0984589420386365	0.00622715757433812	0.099562768972962	0.00907236147530141
cg00683788	cg00683788	II	20	1974878		PDYN	TSS200		1.23705819520512e-06	0.000470913709719697	0.230501522411154	0.00431495564052345	0.616480079377711	0.0135878057895167	0.327865837102877	0.0219343884706724	0.214716458694651	0.0259654646837131	0.186001120407418	0.0181436562927385
cg01200060	cg01200060	II	20	657283		SCRT2	TSS1500	S_Shore	1.43585921373181e-06	0.000489329939923056	0.112300182671289	0.0070048007143866	0.459229728063682	0.0113074857250327	0.102193241389747	0.0110047265493716	0.095740327268921	0.0196536653691859	0.121817007630102	0.0094722439288342
cg13159566	cg13159566	II	12	82752887	rs11379689	CCDC59;CCDC59;C12orf26	TSS1500;TSS1500;Body	S_Shore	1.46914860832341e-06	0.000492179809276351	0.0518417612006228	0.00788754974001963	0.433624590411816	0.0124306514665404	0.0559911087850461	0.00373982808237473	0.0848148712072354	0.00949068716783973	0.090260138722326	0.0134691830875029
cg26057765	cg26057765	II	7	91513110				S_Shelf	1.4866821990023e-06	0.000493681594741656	0.174840609127353	0.011653834680841	0.526645557154218	0.00702277528199883	0.21269826144552	0.00870569689219397	0.167735041766716	0.020580447107633	0.155503155040018	0.0162051571120295
cg20829347	cg20829347	II	13	112720927		SOX1	TSS1500	Island	1.49395091998853e-06	0.000494971247766029	0.152236296225903	0.0125055537637004	0.485107575027563	0.00312360466949891	0.165430071040121	0.0186474945681286	0.133162227058807	0.0120118217095742	0.153415552664734	0.0174203040121967
cg27043786	cg27043786	II	1	88928647				Island	1.51795546340804e-06	0.000497460373448185	0.117349795223447	0.01249048331508	0.455615056023678	0.0041154641790678	0.138112614705463	0.0140664106929367	0.116689501366514	0.00260647940552783	0.0996722600520466	0.0167531583674467
cg18443359	cg18443359	I	5	134374693	rs6872401			Island	1.5101260261699e-06	0.000497460373448185	0.140772453637818	0.0139384374496502	0.518241103760408	0.00453025149772015	0.118244907559562	0.00651181562613734	0.141455048036095	0.00949406679535104	0.117725363264128	0.00661033327774737
cg23370710	cg23370710	I	7	47354947		TNS3	Body		1.56366397833959e-06	0.000499862029752984	0.425292720620397	0.00845454844016862	0.82383354611337	0.0131221521343407	0.565226051967077	0.0337751923714545	0.466633237030475	0.0786181415652887	0.431015291919744	0.0265301798993208
cg00213052	cg00213052	II	18	77397557				Island	1.55821648692354e-06	0.000499862029752984	0.206125050827321	0.0073730718014706	0.523404717764657	0.00999007341122705	0.350070213719107	0.00800610815052098	0.201620394886833	0.0252533098577269	0.183622629373244	0.0103520670377839
cg13612689	cg13612689	II	6	152128634		ESR1;ESR1;ESR1;ESR1;ESR1	5'UTR;TSS200;1stExon;5'UTR;5'UTR	N_Shore	1.57118905982875e-06	0.000500030498357267	0.125995845644617	0.0189483014507876	0.693309242309874	0.0116574375475917	0.150716911923744	0.0274709451573104	0.112826647405101	0.0136713468477808	0.123591087934333	0.0163848421001551
cg10024583	cg10024583	II	17	45772800		TBKBP1;TBKBP1	1stExon;5'UTR	Island	1.60493376403393e-06	0.000501425691243796	0.232608451179619	0.00266088543021644	0.592976581724413	0.0139557821556862	0.219946816863947	0.0222114707368893	0.230199720388031	0.0210624869687122	0.218146460803352	0.0203337006235169
cg13000912	cg13000912	II	6	100056060		PRDM13	Body	S_Shore	1.64206772288247e-06	0.000503999248646997	0.11615389003502	0.0106795533319142	0.493630507253688	0.0104863340931067	0.126615619609194	0.0109016987939033	0.109718752897657	0.015228869719736	0.0757257649750008	0.00407244570632629
cg24257776	cg24257776	I	3	47051546		LOC100129354	TSS1500	Island	1.65062603943036e-06	0.000504390021812776	0.187162823153767	0.00834743853675576	0.513549684482069	0.00991148151477016	0.191559819195177	0.00703492314152303	0.281348500308738	0.0290369243659015	0.262296859773895	0.0322172519706366
cg04324521	cg04324521	II	16	1248501		CACNA1H;CACNA1H	Body;Body	N_Shore	1.66189952439236e-06	0.000504390021812776	0.899136182896761	0.0106870626064488	0.48283827845916	0.0126448775497661	0.864940100296322	0.00460916427184087	0.866887531792264	0.0167657593063183	0.914870875725626	0.00157895267347398
cg10171347	cg10171347	II	10	134600301		NKX6-2	TSS1500	Island	1.6786883363085e-06	0.000506307642292064	0.124299005303091	0.00443924814612987	0.433408399354736	0.0114969711011336	0.091473038652502	0.00993831315109519	0.103008019573846	0.0059459495209718	0.140149538817302	0.0160105367338193
cg00543976	cg00543976	II	1	112058750		ADORA3	Body	S_Shore	1.68685498798355e-06	0.000506551192287647	0.144606472874235	0.00981581139931248	0.451260446676456	0.0073141964823866	0.151012558923728	0.0179650106783321	0.139359076691059	0.00350708516937237	0.0964921977367613	0.0123551955392907
cg19818722	cg19818722	II	6	31549262	rs61761329	LTB;LTB	Body;3'UTR	Island	1.70295775783539e-06	0.000508335512059698	0.0767821714151802	0.00598280950504255	0.389126207205657	0.010973044929337	0.0964296557712279	0.0179931644387624	0.0827961153835125	0.0132531232617762	0.0919642720518615	0.00355781483654052
cg16448890	cg16448890	II	3	8783613		CAV3;CAV3	Body;Body		1.72685659115529e-06	0.000511199190292153	0.545037980987296	0.00655552924671856	0.244076691290434	0.0101521025112934	0.450303629304617	0.0132808249321632	0.484848149715177	0.0162002014018162	0.464186187211099	0.0154525161471385
cg06182359	cg06182359	II	1	161088957		PFDN2;NIT1	TSS1500;Body	S_Shore	1.75071857916557e-06	0.000513402410133527	0.131798494803865	0.00577133038001073	0.465170181452752	0.0121291193601623	0.176346480197839	0.00791173773515446	0.128996548320259	0.00524944343735382	0.176912572827677	0.0420039734709743
cg13812927	cg13812927	II	9	89517863					1.80360560911587e-06	0.000519771479720115	0.823361030018307	0.0103461120333446	0.373952935070773	0.0150254789580607	0.621506063225119	0.0199811829205545	0.7933932662927	0.0175988000477151	0.768133908629524	0.0124404945155722
cg01767732	cg01767732	II	14	72399591		RGS6	TSS200	S_Shore	1.87705371738405e-06	0.000527384355071473	0.141390366229752	0.00959550850591804	0.460772253182907	0.0089110479429616	0.10429247566746	0.0148062579147645	0.136023419186873	0.00814610564339523	0.118166767144526	0.0129907506136198
cg15033068	cg15033068	II	19	3801922		MATK	TSS200	S_Shore	1.88483860085407e-06	0.000527384355071473	0.117329926353943	0.00219019252556151	0.442431776104434	0.0131624325255027	0.215915138799828	0.0163378546487184	0.114200263216217	0.0158209528017621	0.143609264139437	0.0321873859475875
cg19324023	cg19324023	II	22	51170003		SHANK3	3'UTR	Island	1.88201395055095e-06	0.000527384355071473	0.787496494109816	0.0103048437980612	0.427364415163112	0.0105891203402977	0.71660851743431	0.0257978642430186	0.78366862333943	0.00743469899713185	0.799989500701323	0.0267005746468948
cg08638180	cg08638180	II	16	67283238		SLC9A5	Body	S_Shore	1.90303070868251e-06	0.000530693718315364	0.169458455552616	0.00336341016386077	0.507824716486321	0.0135088716357976	0.243703639539933	0.0126029984163143	0.168086859336229	0.0128630826593829	0.212057132515374	0.00980797763033431
cg03261155	cg03261155	II	1	153413940		S100A7L2	TSS1500		1.91001095650836e-06	0.000531455321985292	0.124842087524015	0.00814107521220585	0.686854278464648	0.0216647693993065	0.188156946020713	0.0130367698268448	0.112081018273567	0.00362204217928641	0.0984469080932491	0.00977688526685739
cg05512310	cg05512310	II	11	16761290		C11orf58;C11orf58	Body;5'UTR	S_Shore	1.92676533415625e-06	0.000531703844428127	0.158265114953947	0.0113016916396824	0.497179680976338	0.00824096534201766	0.240337092018946	0.0136445298581182	0.132880001307834	0.0100985864738036	0.119099159352313	0.00596413683331962
cg19029904	cg19029904	II	13	79161619					1.93574299330256e-06	0.000531703844428127	0.205369067467081	0.0209741141008623	0.770739219664298	0.010285515051811	0.295199706406211	0.0301892343699667	0.182737971359534	0.0122314424150013	0.172555993432594	0.0113077463290755
cg07122123	cg07122123	II	14	46916080					1.92889395428115e-06	0.000531703844428127	0.564051626817633	0.011703445052844	0.252701482027064	0.00531346778405292	0.412081956623019	0.0485257927905265	0.453530390230757	0.0184706454862457	0.416194497802363	0.0221418816393001
cg08453449	cg08453449	II	12	108696942	rs74855654	CMKLR1;CMKLR1;CMKLR1;CMKLR1	5'UTR;5'UTR;5'UTR;5'UTR		1.94308224970541e-06	0.000532548066479327	0.429837522749553	0.00664242625477015	0.748493387502938	0.0113825333021213	0.443618357207114	0.0088953613926675	0.380321320665977	0.0192592964749654	0.385315934511587	0.016544516992338
cg00520135	cg00520135	II	15	63333846		TPM1;TPM1;TPM1;TPM1;TPM1;TPM1	TSS1500;TSS1500;TSS1500;TSS1500;TSS1500;TSS1500	N_Shore	1.96554742760592e-06	0.000533442546678253	0.125766766674174	0.0133778364217735	0.573099610881838	0.0128563940880351	0.177781225939895	0.0229668898362504	0.144228959235409	0.0123819745025592	0.180644294007037	0.00926449883414649
cg12718502	cg12718502	II	12	2999424		TULP3;TULP3	TSS1500;TSS1500	N_Shore	1.997101740296e-06	0.000535128688533185	0.14188189721339	0.0111806423105482	0.447873814356474	0.00611241667942044	0.192369890215723	0.0363310304707027	0.125600531699563	0.00537234799896188	0.148678658252424	0.0175244335348285
cg09872616	cg09872616	II	7	130126182		MEST;MEST	1stExon;5'UTR	Island	2.0267272470915e-06	0.000537811441228921	0.109313772796064	0.0143762839563393	0.508965904790088	0.00850597623528001	0.0735943118583878	0.00180207076907267	0.127472465810002	0.0151921985349072	0.101080793060197	0.00811269739713241
cg06626655	cg06626655	II	1	38099916		RSPO1	5'UTR	Island	2.04615054599397e-06	0.000538784707939724	0.0993075614791729	0.00232718039490952	0.449276913131642	0.0144767177954936	0.0758687445105003	0.0194167700673854	0.0839206185333421	0.00725920397613121	0.0747406110796065	0.00864641055663457
cg18035229	cg18035229	II	8	70984270		PRDM14	TSS1500	Island	2.06665647951079e-06	0.000540075723239615	0.132281498230458	0.00735229180275946	0.519668915306588	0.0145149837072364	0.112174836540597	0.0184126161208489	0.130432479940382	0.00826677977317921	0.135969204995863	0.0123138631539996
cg21893358	cg21893358	I	11	120434880				Island	2.07346397875313e-06	0.000540075723239615	0.0603445473100918	0.00695302629437126	0.421308642515582	0.0134867203344404	0.0973028262728556	0.0161788662789765	0.10587754197605	0.0187517995222597	0.0819066866362326	0.0115228629843363
cg06763568	cg06763568	II	1	120284868		PHGDH	Body		2.10274849276946e-06	0.000541498136900566	0.381411742212984	0.00368861170980359	0.695977215806657	0.0127466791652586	0.44187712482396	0.0172639633437611	0.350186864019598	0.0083195045990471	0.3843620369696	0.0209747053162277
cg27597956	cg27597956	II	11	31839463		PAX6;PAX6	5'UTR;1stExon	Island	2.11257809268607e-06	0.000541784681140768	0.156683981241076	0.0129272758889561	0.47298558297708	0.00336670518902705	0.166708687785365	0.0111060409141785	0.147752807441652	0.0114386275952085	0.162403622696297	0.0298285288656311
cg01550055	cg01550055	I	1	119543216				Island	2.12009437215175e-06	0.000542051770120601	0.155307072114819	0.0140175580141407	0.508828157837556	0.00517896151497377	0.365343846573169	0.0110457400609817	0.194688247493462	0.00769317698797427	0.175913170755033	0.00950473521490542
cg02102020	cg02102020	II	1	177150789		FAM5B	5'UTR	N_Shore	2.2497830524903e-06	0.000542051770120601	0.112388835561431	0.0140819489245451	0.499491891475109	0.00880557570208787	0.117158678957261	0.0336114338527181	0.113501057260508	0.0132664403594148	0.0900246093011408	0.017631825800706
cg19219437	cg19219437	II	3	142607715		PCOLCE2	1stExon	Island	2.24532180172837e-06	0.000542051770120601	0.0749364298309129	0.0106924285090652	0.400157655264993	0.00895411615262306	0.0768901996881815	0.00537110345854352	0.0696888109795904	0.00554025049274807	0.0738959042500598	0.0149069115338556
cg18912209	cg18912209	I	4	170696239				Island	2.21106663152089e-06	0.000542051770120601	0.122976296767275	0.0127964298332297	0.437495873975195	0.00409509204183352	0.117847476137117	0.0108783554368087	0.161613558724255	0.00640603879958422	0.121047300640653	0.0218499944366232
cg07035740	cg07035740	II	5	176057740		EIF4E1B;SNCB;EIF4E1B;SNCB	5'UTR;TSS200;1stExon;TSS200	S_Shore	2.15155573760146e-06	0.000542051770120601	0.0756441441386295	0.00831811924268117	0.453806222081067	0.013719723087535	0.0643174862950034	0.00542463801503267	0.0927395962327454	0.0130566266785673	0.107396263980383	0.0112591229299753
cg07072463	cg07072463	II	5	180047184		FLT4;FLT4	Body;Body	Island	2.18097651976433e-06	0.000542051770120601	0.179963646744412	0.0136034283574604	0.54341082851585	0.00737214104528151	0.185206668547366	0.0107603191647433	0.138963165854401	0.00901230543779782	0.0893739890758489	0.0139066171946314
cg03607179	cg03607179	II	9	139236708		GPSM1	Body	N_Shore	2.24638924778881e-06	0.000542051770120601	0.125630816675136	0.00415441660799003	0.428699978484238	0.0123162826988389	0.158147594745246	0.0177840139646067	0.115564232874571	0.00649680442069926	0.138627757693514	0.00467865535967405
cg16362232	cg16362232	I	11	430036		ANO9	Body	N_Shore	2.17956929738485e-06	0.000542051770120601	0.165156039658999	0.00759967670263648	0.559021569185771	0.0149434149185082	0.16573951848027	0.0162314866418603	0.197436236686728	0.00519736459628099	0.15181196861572	0.00755040105952234
cg10778288	cg10778288	II	12	113917994				Island	2.23698432938681e-06	0.000542051770120601	0.098048193458671	0.00689477348664448	0.424783379902987	0.0121826049371248	0.0907722441000911	0.0193719990235396	0.078579189412081	0.00255115970779079	0.125687287236791	0.00579359986798172
cg01879473	cg01879473	II	2	223160102	rs28546421	PAX3;PAX3;PAX3;PAX3;PAX3;PAX3;PAX3;PAX3	Body;Body;Body;Body;Body;Body;Body;Body	Island	2.28385602522438e-06	0.000543297344169353	0.229016659116077	0.00998208633318091	0.72546423320141	0.018906822357708	0.211808104337375	0.00948798281664636	0.199841166274952	0.0222646179207107	0.209382689300722	0.00726128917359513
cg02697115	cg02697115	II	10	131761660		EBF3	Body	Island	2.32445034900773e-06	0.000546816461447979	0.105736372568346	0.0122085242187479	0.430909828668365	0.00698589463127944	0.101608682367279	0.0033387645677456	0.0811636564426534	0.00168952937034843	0.122432181722801	0.0111963088465031
cg17108629	cg17108629	II	11	87908805		RAB38	TSS1500	S_Shore	2.31738391199106e-06	0.000546816461447979	0.0872747105115934	0.00958581933531953	0.505755899681785	0.0153394840997046	0.076355272179834	0.0111407123492859	0.0834586387962015	0.0110668216621426	0.0812187063645275	0.00332500642842455
cg11685223	cg11685223	II	20	23344170	rs6083090	GZF1	TSS1500	N_Shore	2.32921207634396e-06	0.000546816461447979	0.196033598443482	0.00540715243809531	0.525537196892462	0.0131956928429568	0.335446972986424	0.00799805587011927	0.167514230153206	0.00161333182679878	0.191635026031523	0.0102533213204393
cg21481950	cg21481950	II	6	29601498		GABBR1;GABBR1	TSS1500;TSS1500	S_Shore	2.33485319905542e-06	0.000546863478985826	0.0927320045069094	0.00327468329265844	0.444390598484586	0.0148723792294081	0.0935706041253037	0.0198654631800237	0.122910428797779	0.0127717440018761	0.168767811165464	0.0200579095915536
cg11154542	cg11154542	II	9	90340652		CTSL1;CTSL1	TSS1500;TSS1500	N_Shore	2.35911413434943e-06	0.000547430090974645	0.149462161531466	0.00293838558645903	0.508367136944862	0.015303191016529	0.131610917616864	0.0223028638312463	0.104408211670032	0.00989692800296629	0.0970181251569187	0.00516700462240826
cg20974724	cg20974724	II	7	121944450		FEZF1;FEZF1	1stExon;1stExon	Island	2.3980141037069e-06	0.000549816255913775	0.16923221777031	0.0127533904700564	0.506965869901612	0.00735795509311038	0.173375676954955	0.00868304030205311	0.18815527146803	0.0138984620500579	0.173270084264454	0.0185389577459738
cg05748163	cg05748163	II	8	25897763		EBF2	Body	N_Shore	2.39439153060776e-06	0.000549816255913775	0.22586800226679	0.00402367830228471	0.527009660830032	0.0124914613361193	0.20534922136477	0.0157531182213847	0.188210227249186	0.0278949411903891	0.199795023548021	0.0179207343669338
cg12782992	cg12782992	II	11	9026055		NRIP3	TSS1500	Island	2.39656519704596e-06	0.000549816255913775	0.131761587724875	0.0112786007689373	0.484715011612098	0.010463703668976	0.127783373602096	0.022658007175575	0.0922554937767909	0.000991667972252324	0.101955998084064	0.017005284871388
cg00791468	cg00791468	II	1	111148984		KCNA2	TSS1500	Island	2.46250519182645e-06	0.000555438785073115	0.0914664613875308	0.00771887086647004	0.450559216398498	0.0137395655128058	0.089041611762586	0.0186975673860683	0.0858698704684199	0.00639796382425782	0.101352398591577	0.015075056257707
cg10132588	cg10132588	II	2	163695190		KCNH7;KCNH7;KCNH7;KCNH7	1stExon;5'UTR;1stExon;5'UTR		2.60038662218441e-06	0.000563424997880702	0.165918224991628	0.00237009853373132	0.488312242022527	0.0141460307033996	0.137158539099254	0.00909165814610851	0.122775255193707	0.00560240953084426	0.131095876046324	0.00644372772758972
cg14741939	cg14741939	II	3	147127137		ZIC1	TSS200	Island	2.60186292985494e-06	0.000563424997880702	0.246110374465859	0.0107874261829025	0.551078750725305	0.00823243108419647	0.345999170542826	0.0154714096832601	0.189871248014118	0.0314854013211561	0.198411504809629	0.0117261059753851
cg04840051	cg04840051	II	10	112582591		RBM20	Body		2.59976052279142e-06	0.000563424997880702	0.144693384520142	0.0163643676598022	0.530966777948039	0.00524425409356165	0.174343556950391	0.0251383622735984	0.135420866618028	0.0156552961831818	0.13968954688574	0.0159007825958922
cg22047703	cg22047703	II	20	55841896		BMP7	TSS200	S_Shore	2.60602679654767e-06	0.000563424997880702	0.111675311307793	0.00331395511717003	0.523720513881804	0.0180398477199039	0.10992417130722	0.0269414486129437	0.0891895347540616	0.0106030176208594	0.125289552457623	0.00168054150211821
cg10356187	cg10356187	II	12	66122804				Island	2.61691493964204e-06	0.000563817196353772	0.42007693394153	0.005923147428591	0.119443008794177	0.0120157678461446	0.304746643003777	0.0125922995345421	0.413387354092598	0.0222099592963039	0.409383750128313	0.0140426708669339
cg22176018	cg22176018	II	2	242867611					2.64384248599054e-06	0.000567188766150673	0.91234321271391	0.00210108166335933	0.595010750226605	0.0140202041475556	0.924794471985842	0.00953790648914136	0.88721896402075	0.0140774273557495	0.935266322309364	0.00534288782575035
cg23355725	cg23355725	II	1	12079976		MIIP	5'UTR	S_Shore	2.6973478715391e-06	0.00057106996824179	0.0894918617387084	0.0141055707811794	0.488389783779319	0.0110369515859116	0.0816483481637996	0.00464921121385819	0.0734765821072409	0.00625566770358577	0.0938178471868177	0.00561547151136377
cg09396704	cg09396704	II	1	203045229		PPFIA4	Body	Island	2.70667753657873e-06	0.000571116974643188	0.44435337157552	0.0137851660174728	0.782381271144577	0.00638118088197391	0.458535865965407	0.0137027982609736	0.488750787476562	0.00989991749224203	0.470070484038774	0.00348769906574438
cg16428251	cg16428251	II	3	137483479		SOX14	TSS200	Island	2.71009923554396e-06	0.000571116974643188	0.111806955836005	0.0162783583304231	0.485903700442157	0.00422082897425349	0.0889566888398765	0.00197866948671678	0.120020213131425	0.00690609368191435	0.122658155106955	0.00617024957658937
cg19472656	cg19472656	II	20	44937709				S_Shore	2.71617865364306e-06	0.000571916313657425	0.548061052969537	0.0133760359449661	0.241845680285829	0.00328263882746638	0.474110231402569	0.00826029081532999	0.48517868559669	0.0117800690787593	0.436755014202156	0.00781882079427958
cg01071966	cg01071966	II	5	76248923		CRHBP;CRHBP	1stExon;5'UTR	N_Shore	2.75944081584195e-06	0.000572664678104124	0.852346364117219	0.00272925853026453	0.543932448926131	0.0136568203442989	0.878661163392777	0.0188704787504083	0.806897214309058	0.0069141221993947	0.771651658037498	0.00485607689848932
cg14971895	cg14971895	II	10	25465352		GPR158;LOC100128811	Body;TSS200	Island	2.78095028098032e-06	0.000573013866023547	0.107586570904803	0.0116454041945192	0.431411230550985	0.00889063038881858	0.0872756612967378	0.0139690148162609	0.109335262526114	0.00813443751256125	0.131996801483761	0.0246399201398174
cg05517964	cg05517964	II	11	65790280		CATSPER1	Body	S_Shore	2.77894119429965e-06	0.000573013866023547	0.152806165390693	0.00781539466785534	0.514508495290939	0.0143748200725058	0.217270279460471	0.00298039381938033	0.153636230378705	0.0207841119266948	0.108922238293826	0.00679129368159261
cg05045130	cg05045130	II	10	110672197				Island	2.83974290012618e-06	0.000574934640411067	0.0797989951306838	0.00532076929944794	0.42802180465509	0.0149174135561691	0.078622128730877	0.00483118335450508	0.0753458178292127	0.0048261871847341	0.0818338507934661	0.00676784300357303
cg23505644	cg23505644	II	6	31088434		CDSN;PSORS1C1	TSS1500;5'UTR		2.85836961241276e-06	0.000575688274589553	0.125518549285763	0.0116341915246878	0.463782763479373	0.0101054515431057	0.152510761418638	0.00770625652280082	0.134096900828336	0.012755328153685	0.166585869238677	0.00905303874237966
cg22311015	cg22311015	II	2	241630042		AQP12A	TSS1500		2.88969244604049e-06	0.000576181385503628	0.905232668442344	0.0112935027605312	0.568631151555356	0.0104350565711341	0.920817883864129	0.00378207701878961	0.885589176073889	0.00779887755992554	0.898630388762338	0.0253804148678173
cg02569142	cg02569142	II	1	2720831				S_Shelf	2.93090613233593e-06	0.00057875087699316	0.254917558674219	0.0085055684481099	0.63612038969486	0.0152662082993249	0.325602477260409	0.0249561111109219	0.250447307057053	0.0131703124978111	0.22156600003986	0.0295516981528334
cg23807354	cg23807354	I	1	92950249		GFI1;GFI1;GFI1	5'UTR;5'UTR;TSS1500	Island	3.01825475395094e-06	0.000581566437873149	0.0426810887416386	0.00292316121058843	0.345063626086236	0.0136553532522912	0.0322048095590302	0.00337419609904752	0.0416160644844983	0.00771737482108481	0.0408762250720196	0.0107374711985835
cg13339454	cg13339454	II	2	242127690		ANO7;ANO7	TSS1500;TSS1500		3.0899166282507e-06	0.000585265860058329	0.810607841433796	0.0160358350788774	0.439085967484711	0.00638142962095847	0.725366557250146	0.00886228158013693	0.742408683325262	0.0130718967934436	0.711929992859498	0.0141720589220004
cg09527192	cg09527192	II	11	13298215		ARNTL;ARNTL;ARNTL	TSS1500;TSS1500;TSS1500	N_Shore	3.09076094189006e-06	0.000585265860058329	0.169064501501854	0.0161246448562535	0.737161410734339	0.0208940999014891	0.270439184205664	0.0240337319277401	0.130753368669405	0.0105249376041661	0.177231046728573	0.0289100712389849
cg02800607	cg02800607	I	10	100991959		HPSE2;HPSE2;HPSE2;HPSE2	Body;Body;Body;Body	N_Shore	3.20755674033613e-06	0.000587658590657886	0.296310437976437	0.0151560838639877	0.658642237222397	0.0076789010771766	0.357448019017774	0.00178983400290079	0.345870169001458	0.00578052856494713	0.376299536071436	0.0150174073062135
cg24541021	cg24541021	I	2	218896725				N_Shore	3.29135555386363e-06	0.000591547796117317	0.0344003622001088	0.0146582655734615	0.351449214987295	0.00300626654648965	0.0300059073369631	0.00562995234566672	0.0587386546198607	0.00892853404063884	0.0418184612102044	0.00740879821339067
cg02662658	cg02662658	II	17	34257571	rs11871113	RDM1;RDM1;RDM1;RDM1;RDM1;RDM1;RDM1;RDM1;RDM1;RDM1;RDM1;RDM1;RDM1	TSS1500;Body;Body;TSS1500;Body;Body;TSS1500;Body;TSS1500;TSS1500;TSS1500;Body;Body	N_Shore	3.30839199654013e-06	0.000591547796117317	0.144770387804051	0.0151129257236931	0.478084223354383	0.00443906104137858	0.142207217299598	0.0183481144225181	0.109391202208946	0.00250416632586025	0.119111905148174	0.00858581090008412
cg10158886	cg10158886	II	6	7728986		BMP6	Body	Island	3.3350872624979e-06	0.000592891985539378	0.131820590381304	0.0145182719856494	0.514272171587275	0.010825369449344	0.104364013515128	0.00276103228031695	0.148745748269592	0.011228931396723	0.127567751211021	0.0128840320158759
cg01882426	cg01882426	I	8	43147211		POTEA;POTEA	TSS1500;TSS1500		3.33736487205487e-06	0.000592891985539378	0.878170151336305	0.00440608835559215	0.558677685049986	0.0144755333562479	0.897358277594753	0.00751606918439585	0.90926033294734	0.00420262936003476	0.940902260442573	0.013385463570534
cg08480266	cg08480266	I	19	35617586		LGI4	Body	Island	3.3239560717268e-06	0.000592891985539378	0.125769066487149	0.0176291948450697	0.516123695741656	0.00550479159675502	0.111190342187542	0.0094924584687006	0.194240460287802	0.0377395184659742	0.20126504562392	0.0213917443771468
cg17591188	cg17591188	II	5	539530				S_Shelf	3.37442964450161e-06	0.0005940319942924	0.148736032438419	0.00632662467638477	0.52858884414745	0.0168940258154001	0.202817101925856	0.0294411345666732	0.148460957698518	0.00116955623465014	0.177120189767467	0.0273377185001717
cg21468274	cg21468274	II	17	7339835		TMEM102	Body	Island	3.39935021689394e-06	0.000595467819475752	0.192875018169675	0.0257464786952329	0.734150329444665	0.000599181298609357	0.129536149162402	0.010125192824829	0.200330983366293	0.030561744573338	0.245081618190543	0.0116352102990598
cg03126547	cg03126547	II	6	30431782				Island	3.4413546312954e-06	0.000596861727155555	0.183885904738058	0.00871937546372976	0.504705314653278	0.0125861474827561	0.233649574922114	0.0071496156595793	0.166675177025859	0.0100583443245036	0.179232621517286	0.0131861023549997
cg22926931	cg22926931	II	11	17742135		MYOD1	Body	Island	3.44464074112589e-06	0.000596861727155555	0.157504073856145	0.0155173339586952	0.489267042854419	0.00316823673633106	0.116548637141472	0.010731825609678	0.151126461397129	0.00904094608093289	0.116229580683518	0.0180046790999695
cg24862514	cg24862514	I	11	44972672		TP53I11;TP53I11	TSS200;TSS200	Island	3.47173150852921e-06	0.000596861727155555	0.0340130431523911	0.00587739083816081	0.368680259254046	0.0148894782747179	0.0433624312900645	0.011009201237114	0.0549537529355188	0.0114319235419722	0.0595848836031246	0.00965310043413965
cg02350677	cg02350677	II	19	23254381				Island	3.45420583640811e-06	0.000596861727155555	0.0901815533399087	0.0121995527711356	0.427639218895415	0.0105376454475563	0.156093420308295	0.0276850236540005	0.073085368385746	0.00467055902201418	0.10245115192584	0.00706066575344651
cg13260012	cg13260012	II	11	43603788	rs67650430			S_Shore	3.49645527120184e-06	0.000597324439700904	0.154735252933393	0.00911345838380324	0.480754717117497	0.0126878034566594	0.169977233887823	0.0128005831663557	0.14193001653683	0.0162931044917413	0.156347993560625	0.00959113450231825
cg04806409	cg04806409	II	21	43735505	rs11701143	TFF3	1stExon		3.49941355195807e-06	0.000597324439700904	0.167815080928377	0.0123485451328631	0.479582449070244	0.00841270765575166	0.153277939677205	0.0279008083088494	0.17009822469261	0.010353219223804	0.121025752094482	0.0141601421624012
cg00983583	cg00983583	II	6	117587155	rs57476576	VGLL2;VGLL2	Body;Body	Island	3.54694271694719e-06	0.000599896867704836	0.0742034782880878	0.00807587147746282	0.413468918742053	0.0141758479014203	0.0732151257377578	0.00993364311850287	0.0805022540107236	0.0074527755621939	0.0804892966839015	0.00989457113802661
cg08884624	cg08884624	II	2	16082022		MYCNOS;MYCN	TSS200;5'UTR	Island	3.62935250173777e-06	0.00060285529517063	0.0997524099310586	0.0125646132416024	0.544179472355957	0.017440751858404	0.109472151909507	0.0133103624841702	0.128574307653788	0.0109707973012644	0.130866452712072	0.0173369979743015
cg24789128	cg24789128	II	2	167232981		SCN9A	TSS1500	S_Shore	3.61503376811682e-06	0.00060285529517063	0.175932383247437	0.00807257973129709	0.497020135658593	0.013248864620021	0.381373658963845	0.00686771117708164	0.140322901783544	0.00946580464863611	0.0919014823797056	0.00610861740816196
cg01942127	cg01942127	II	3	53529259		CACNA1D;CACNA1D;CACNA1D	1stExon;1stExon;1stExon	Island	3.59577896591452e-06	0.00060285529517063	0.101059698253992	0.00358800376491116	0.42709095999971	0.0153176500851439	0.112386767978288	0.019547380110364	0.0812174686824719	0.00327453837896043	0.123916596547648	0.0218319865343857
cg11918743	cg11918743	II	5	176291130		UNC5A	Body		3.62434664426999e-06	0.00060285529517063	0.807329368459126	0.00798798360816549	0.461749254445958	0.0146755629653341	0.795249368671354	0.0125670340261967	0.790936298437291	0.0142718063570986	0.801642655923087	0.0237814027390046
cg07201017	cg07201017	II	10	102996571		FLJ41350	Body	Island	3.61708537006965e-06	0.00060285529517063	0.311752801140133	0.00588818813729025	0.69191147537511	0.0174021297794785	0.279145175932719	0.00108792944799099	0.315145758900334	0.0128098812979261	0.361504821627015	0.0225499569753276
cg20797216	cg20797216	II	19	8212234	rs11878432	FBN3	1stExon	N_Shelf	3.62284175642593e-06	0.00060285529517063	0.133411726343051	0.00760991233077446	0.447632200879303	0.0131473124950467	0.154323860126706	0.0165553362897638	0.132557453712735	0.00687532743134945	0.114149192778493	0.00764162998399787
cg12275981	cg12275981	II	1	223316272		TLR5	5'UTR	Island	3.63728858152028e-06	0.000603346796735244	0.137437916802689	0.00705412974376726	0.465183206947459	0.0142054886297138	0.102148353591895	0.00983753270365057	0.137584509722335	0.00828171177570864	0.111770162015965	0.0297749324667095
cg24333145	cg24333145	I	12	6419409		PLEKHG6;PLEKHG6	TSS1500;TSS200	N_Shore	3.68512517175589e-06	0.000605923290675396	0.518224232533006	0.0153364163778736	0.83507199302825	0.00120232782529944	0.716295683167568	0.0217195744120697	0.516114132090896	0.0247334627482015	0.562060421800104	0.0122854773543606
cg24791188	cg24791188	II	19	17877419		FCHO1;FCHO1;FCHO1;FCHO1	Body;Body;Body;Body	N_Shore	3.70855626259552e-06	0.000608710087240102	0.104302506588814	0.0165611015499812	0.456634081843286	0.0043915447111738	0.0918379284133073	0.00920838673795287	0.0971147029666069	0.00855820177960842	0.103369874840396	0.0203034192009082
cg15513743	cg15513743	I	1	119528688		TBX15	5'UTR	N_Shore	3.78661711497806e-06	0.000610049498676917	0.276435053700047	0.0150559964535505	0.634152178035213	0.00889337259919775	0.237411651563141	0.00777165015548618	0.378065739089196	0.0240460005875698	0.333228214516098	0.0191036251564018
cg17297613	cg17297613	II	2	110028104		SH3RF3	Body		3.8133956527751e-06	0.000610049498676917	0.77336665678497	0.00901851935803593	0.406760659730022	0.0155229889602927	0.735835708710822	0.0224239727098724	0.740470643791796	0.0176229823510834	0.767227793183031	0.0164316967889161
cg02837935	cg02837935	II	16	1027604	rs2729596			N_Shelf	3.78064307750505e-06	0.000610049498676917	0.252256339222683	0.0142247822993174	0.618240111061915	0.0108385105453902	0.362851600634655	0.0252974184504739	0.199821295287155	0.0198374240470384	0.222404471137131	0.00507086997814833
cg06263372	cg06263372	I	18	34850864		BRUNOL4;BRUNOL4;BRUNOL4;BRUNOL4	Body;Body;Body;Body	N_Shelf	3.78426038822082e-06	0.000610049498676917	0.831061765391278	0.00477202977669334	0.503943172373388	0.0152594018784206	0.688478225220949	0.0256073120623561	0.855400344997054	0.0125097783895985	0.845130580375795	0.019548552514839
cg19808205	cg19808205	I	1	67217984	rs500905	TCTEX1D1	TSS200	N_Shore	3.85189969388003e-06	0.000610554747683563	0.314834279755782	0.0105218140823909	0.740444486904155	0.0180520367262353	0.407595657104194	0.0468454005026188	0.403485949383076	0.0098811243213072	0.382195910214297	0.00551822269124037
cg03780997	cg03780997	II	6	31110228		CCHCR1;CCHCR1;CCHCR1	3'UTR;3'UTR;3'UTR		3.84797349630425e-06	0.000610554747683563	0.198009886171518	0.0119486714980386	0.590613069715264	0.0151173249494236	0.229469965232432	0.0222334249013942	0.161405288333203	0.0161766384797745	0.210906931442119	0.0391915020813152
cg01382137	cg01382137	II	13	53423078	rs693209	PCDH8;PCDH8	TSS1500;TSS1500	N_Shore	3.8479061893617e-06	0.000610554747683563	0.103164960576714	0.0035346935193387	0.464313646097099	0.0173693594927643	0.114050525540943	0.0114775715759912	0.0871013482001239	0.00146187430476001	0.112659835181009	0.0131846783353607
cg15193473	cg15193473	II	13	103453215	rs78968156	BIVM;BIVM	5'UTR;5'UTR	Island	3.89783181870854e-06	0.000614379566816616	0.120223034524352	0.0158713612787977	0.526863824565152	0.0122069725144029	0.108412938516999	0.0188155299675104	0.0807174028724892	0.0136544567491283	0.0990022225899034	0.0223579516428038
cg06100368	cg06100368	II	1	151694123		C1orf230	Body	Island	3.92278261235785e-06	0.000614935739923042	0.0690815193973116	0.0124079406311859	0.434874558359774	0.0130955690176755	0.100073693829583	0.00622003244389163	0.0997199254278839	0.0131577257583524	0.0788959286441143	0.0169008844729741
cg04536844	cg04536844	I	7	155724260					3.9791661529206e-06	0.000618535644693067	0.534138907072592	0.0149359593301958	0.200947313424563	0.00699144052505537	0.397699651849019	0.00752824101008577	0.560269968684269	0.0305539793305481	0.593128992058071	0.019899823859057
cg12247101	cg12247101	I	6	30653549		KIAA1949;KIAA1949	Body;1stExon	N_Shore	4.03762598535814e-06	0.000621052903045423	0.286254181152254	0.0099245928610565	0.621097144220687	0.0133485523474411	0.306500815938093	0.00713299097348295	0.335975955976913	0.0158286026908696	0.379051382911594	0.00246300642599736
cg19853517	cg19853517	II	5	139283262		NRG2;NRG2;NRG2;NRG2	Body;Body;Body;Body	N_Shore	4.08167581574298e-06	0.000622131108238634	0.0844049748512961	0.0120538024880194	0.46641954231597	0.0147240908463531	0.0609841295213532	0.00235999567729463	0.0808660697732528	0.0038817967942139	0.0726283724899593	0.00649678301192833
cg18657094	cg18657094	II	3	2140030				Island	4.12197004490348e-06	0.00062339012694955	0.0882161449169142	0.0150602748080006	0.415488590338276	0.00634459541638824	0.106463929567434	0.00853650127894603	0.0758020626147454	0.00707254899127045	0.0849364189775679	0.0121787360572609
cg26876101	cg26876101	II	1	2321877		RER1;MORN1	TSS1500;Body	N_Shore	4.1760150237972e-06	0.000624132828173329	0.378872981668574	0.0128193497527685	0.69443033413975	0.00925090950850859	0.288416329310025	0.0226648308647486	0.371414164302886	0.0237936978697307	0.404698248494946	0.0102504655502642
cg11814087	cg11814087	II	5	32391135		ZFR	Body		4.17370494357925e-06	0.000624132828173329	0.646367912324279	0.00700864584495856	0.336280070906744	0.0138614065444473	0.65484301449677	0.0106416078830453	0.546399273404093	0.0175121270317127	0.521225091127109	0.0345681412697083
cg15526708	cg15526708	II	9	101866433		TGFBR1;TGFBR1	TSS1500;TSS1500	N_Shore	4.14107922148481e-06	0.000624132828173329	0.0847808510734147	0.00394451183128702	0.436695579183237	0.0171451330653268	0.105411385807756	0.0138125964614441	0.109390584698895	0.00585212740546793	0.140951372889158	0.0237202118352403
cg23974194	cg23974194	II	14	57284319		OTX2OS1	Body	Island	4.22160250702967e-06	0.000624132828173329	0.135250353818467	0.0157476374385032	0.468673741575954	0.00570527976598571	0.119906883296658	0.0265020228733453	0.14165956588361	0.0127436835698597	0.13861022555168	0.021415325662017
cg07115519	cg07115519	II	11	75904184		WNT11	Body	N_Shore	4.26964926782797e-06	0.000624894907024416	0.891682176045513	0.00875827584443325	0.512619394195018	0.0169691303022358	0.844390117664773	0.00480391900507827	0.871626822112149	0.00290405784695538	0.871241685791735	0.00211021678669682
cg26134913	cg26134913	II	15	26328049				S_Shore	4.3168452564616e-06	0.000627810576391714	0.106877510070407	0.00310143771093665	0.498341643939842	0.0195304897557345	0.105118456358212	0.00894744924775494	0.0798399403802058	0.022957675971462	0.0802882286397654	0.000313336398495746
cg25014318	cg25014318	II	6	39016776		GLP1R	Body	Island	4.3506587399685e-06	0.000628162472107573	0.117361751749574	0.0162393901716255	0.470990609209721	0.00752681034529924	0.155376838003721	0.0425728052129606	0.127193386754558	0.00452556437651214	0.137337850443006	0.0153157595844865
cg17173187	cg17173187	I	15	85201210		NMB;NMB	Body;Body	Island	4.36952399701672e-06	0.000628995477423089	0.0621080830453824	0.0076670488197582	0.513681168410108	0.0215583711630615	0.0706818612047345	0.00474782776625402	0.0627845740857628	0.00505282747483864	0.102486555416015	0.0182844929293977
cg15159104	cg15159104	II	15	43809865		MAP1A;MAP1A	5'UTR;1stExon		4.41985586506451e-06	0.000631497884114457	0.311294479194091	0.00309370682703167	0.714815871234236	0.020270447273077	0.326948141264117	0.00168644164869976	0.299048023840969	0.0137064373056456	0.26874566759149	0.0354464466085453
cg08834602	cg08834602	II	19	44220122		IRGC	TSS200	N_Shelf	4.42508338715129e-06	0.000631497884114457	0.831754976099107	0.00733800323267237	0.480356016510061	0.0162849248609549	0.771749217925697	0.0126414784923832	0.795545707650374	0.00522825407571603	0.761169569236596	0.0113213743350607
cg24872163	cg24872163	II	1	33168037		SYNC;SYNC	Body;Body	Island	4.43365979349775e-06	0.000631580114358527	0.112523015337854	0.00664178354237967	0.470881131051219	0.0169710356817052	0.120094983199867	0.0220324975697681	0.0930913762467055	0.00768786508740862	0.104942102604645	0.00517948626352284
cg01908395	cg01908395	II	5	174147991				Island	4.5040249683066e-06	0.000633120815313415	0.1128873776488	0.0110384938582912	0.445603715197567	0.0129120456577646	0.0954461143070189	0.00618055508840788	0.116400354316099	0.00477360176687187	0.0952334077310161	0.0164376136377841
cg22319784	cg22319784	II	5	180486879	rs77140213	BTNL9	3'UTR	Island	4.52267275104704e-06	0.000633120815313415	0.148840140984938	0.00628825152959694	0.553258310495601	0.019689821354633	0.12503893632955	0.0287202848350984	0.111999190297037	0.017828434336347	0.0976546116350093	0.0142704093587942
cg01234678	cg01234678	I	10	44341979					4.52906028241896e-06	0.000633120815313415	0.876592860446727	0.00812994405350979	0.573752628400303	0.0131773133602069	0.89598691256393	0.0114259792898331	0.899970459024443	0.00888169581593666	0.935988468639964	0.00935915295255421
cg11115143	cg11115143	II	2	178483956		TTC30A	TSS1500	S_Shore	4.636994311157e-06	0.00063481312861315	0.0846906188527718	0.0155034468674992	0.503733147562459	0.0149702898601583	0.0978964501957777	0.0270058232316307	0.0743460695985222	0.0139109853678386	0.0809568521576178	0.00325417528791159
cg20347882	cg20347882	II	7	155166554				Island	4.62502073823303e-06	0.00063481312861315	0.13438600955431	0.00805374779769205	0.501570818623624	0.0170674130602829	0.123834140039752	0.0190968247895879	0.143263574876602	0.00572351317650468	0.15452126801574	0.00935569535631369
cg00244001	cg00244001	II	10	126336805		FAM53B	Body		4.61849027264912e-06	0.00063481312861315	0.195857610153956	0.0171287381762206	0.643948099740138	0.0153829219201255	0.217354107957464	0.0173673418086359	0.181537550848855	0.00845430191846012	0.229921751388525	0.0185211173491477
cg18927077	cg18927077	II	14	103605358				Island	4.64004760900438e-06	0.00063481312861315	0.175383896655876	0.0119005592777885	0.5204061655876	0.0131662996220985	0.176645285648828	0.0169177465547038	0.151675961753877	0.014573078278929	0.142886466598862	0.00937192854031726
cg24863335	cg24863335	II	18	70535406		NETO1	TSS1500	Island	4.64097415100698e-06	0.00063481312861315	0.116705018929663	0.0133865071038006	0.502701902197973	0.0146652779324057	0.0999811600779486	0.00717554757864137	0.0807351447275347	0.00714199387896843	0.0937571764341764	0.0178751178890171
cg17132079	cg17132079	II	1	1294140		MXRA8	TSS1500	S_Shelf	4.6806908709007e-06	0.000635092400328718	0.43301025551766	0.012431623423938	0.758271277947789	0.01125207253103	0.520868766821698	0.0151313596470054	0.438826441219478	0.00153588992439547	0.413185543867834	0.00977880453434215
cg18158419	cg18158419	II	7	100887239		FIS1	Body	N_Shore	4.67658919734041e-06	0.000635092400328718	0.192470907182073	0.00854046299312563	0.551890688855992	0.0164383173398433	0.179649183499293	0.0157643888723875	0.193242596248586	0.0120652971682519	0.191968833798496	0.0239258679926445
cg06966040	cg06966040	II	11	111895303		DLAT	TSS1500	N_Shore	4.66653941733303e-06	0.000635092400328718	0.147819462032408	0.00835730940770701	0.486404477778433	0.0153086161657593	0.161982792967097	0.0197396217774851	0.151576604484557	0.00938440081040352	0.128315681696696	0.0293676127044118
cg08450982	cg08450982	II	19	41195910		NUMBL	Body	N_Shore	4.65443570552841e-06	0.000635092400328718	0.228991261423363	0.00578802356238862	0.547605684693683	0.0153466629613555	0.210810581133427	0.0376597474469369	0.205074251907104	0.00860271842209139	0.16129054762742	0.00514432663774011
cg00094359	cg00094359	II	2	176962928				N_Shore	4.71242403642917e-06	0.000635239433771659	0.179896267267663	0.00280455376711627	0.494815119861435	0.0160183709134204	0.115493805110801	0.0144402330192824	0.165532326086969	0.00950294094220481	0.117044968965548	0.0259964626732085
cg08129953	cg08129953	II	2	242448802		STK25	TSS1500	S_Shore	4.72060567942457e-06	0.000635239433771659	0.104468517190503	0.0184432181225932	0.46187075665589	0.000872700305095619	0.105050640343792	0.00386486893490166	0.0950659555738235	0.00737772227590861	0.131566274397016	0.0196475695295516
cg18859045	cg18859045	II	3	53880872		CHDH;IL17RB	TSS1500;Body	S_Shore	4.8348005239326e-06	0.000635239433771659	0.159361617733644	0.0125604170959901	0.485743992055235	0.0114003851452958	0.123983521797782	0.00539249578864672	0.125305050078034	0.0106672895529033	0.117454012573645	0.0112016265263684
cg02303016	cg02303016	II	7	130020130		CPA1	TSS200	N_Shore	4.74255237863171e-06	0.000635239433771659	0.249087527616304	0.00697351673775377	0.570110166105051	0.0150683158610382	0.412395663355353	0.0194318467730352	0.26160786050954	0.011268141802918	0.295760149929869	0.0102946585698802
cg14479910	cg14479910	II	14	36975263		SFTA3	Body	Island	4.74422861977814e-06	0.000635239433771659	0.146177152614308	0.00237703950952675	0.474276302959438	0.016803955777204	0.106732633998878	0.0100667545394897	0.117767787074359	0.00870312838061976	0.0957076202969212	0.00563810337569731
cg02457346	cg02457346	I	16	1825936		EME2	Body	N_Shore	4.7171940195777e-06	0.000635239433771659	0.263299137199142	0.0113784455543211	0.637924547236123	0.0156511338762065	0.270547430343839	0.00773164827638119	0.354750494572931	0.0273152419430663	0.391274882721913	0.032192036345971
cg03496220	cg03496220	I	16	1029745				N_Shore	4.82012185863196e-06	0.000635239433771659	0.295215805211319	0.0105915146954277	0.631782739117061	0.0139040886477392	0.352720300347147	0.00745363616278045	0.358805222940955	0.00722557844200664	0.375332721267232	0.0278695569609123
cg19790294	cg19790294	II	16	88717755		CYBA	TSS1500	S_Shore	4.79643185440788e-06	0.000635239433771659	0.140182337652967	0.00812299138059546	0.452481639529585	0.0140144314149797	0.106585914504197	0.0154475136709328	0.114938887728088	0.0150648532453352	0.104141683046301	0.00917787444181183
cg07274590	cg07274590	II	1	48058961				Island	4.8594499790273e-06	0.000635871104411011	0.116893825957529	0.00948404786230865	0.454768923765675	0.0148051823680851	0.111226446988769	0.00166333408561976	0.12879370142891	0.0175452632824664	0.131884774443299	0.0176240658409668
cg10244414	cg10244414	II	16	88706717		IL17C	3'UTR	S_Shore	4.90509126880045e-06	0.000636749832089067	0.158336870817043	0.0156731575562696	0.517643667224545	0.0102760655030762	0.119560557686994	0.0144631749474315	0.147673577193895	0.0115345925769852	0.138066359785505	0.0142332792155046
cg08077673	cg08077673	II	7	130126368		MEST	5'UTR	Island	4.94542760495462e-06	0.000637472030641904	0.114143608987521	0.0154552859036296	0.481437012918469	0.0113876474651251	0.128892985814859	0.00636167144616866	0.123116744279768	0.00979687669773215	0.122502642469315	0.000928590144392127
cg26472802	cg26472802	I	21	45713719		AIRE;AIRE	Body;Body	Island	4.93361152174056e-06	0.000637472030641904	0.918858620917903	0.00519121203617509	0.583806525125257	0.0167142321365856	0.964054472377155	0.00404133767890271	0.925274512831379	0.0108870868818735	0.969944147482003	0.00130017659616605
cg02071074	cg02071074	II	13	52585283		ATP7B;ALG11;ATP7B	Body;TSS1500;Body	N_Shore	4.98169042356007e-06	0.000637907565684342	0.11429884900673	0.0119295627877318	0.439367656635922	0.0121418074745119	0.103058756514028	0.0121123467291016	0.110562779596525	0.00480915345212685	0.0952775348494986	0.0112079407505243
cg26074603	cg26074603	II	12	75603068		KCNC2;KCNC2;KCNC2;KCNC2;KCNC2;KCNC2	1stExon;1stExon;5'UTR;5'UTR;1stExon;5'UTR	Island	5.01097717065362e-06	0.000639198024570934	0.167435755515201	0.00287224284464434	0.541678598536014	0.0194141153028946	0.223223888826112	0.0375075569848848	0.15605644643135	0.0311296007491043	0.119158264780456	0.0220975791688587
cg03884543	cg03884543	II	1	109373104		AKNAD1	Body		5.01594376430344e-06	0.000639245378537085	0.658778274428648	0.0203215364470249	0.239232399667143	0.00844546885577565	0.564901220296735	0.037788754774829	0.652760249033177	0.0187883483350118	0.628035072677131	0.00952302494224359
cg02736420	cg02736420	I	13	95364569		SOX21	TSS200	Island	5.06946649667094e-06	0.000641709850075773	0.0536573229700761	0.005280344821012	0.432513170388624	0.0192128386952624	0.0579861765597713	0.00938723282319143	0.0514056907319738	0.0043789851326354	0.0537045045832846	0.00686712884897842
cg18586823	cg18586823	II	5	114525702					5.14773628990937e-06	0.000642049226608367	0.180279784237302	0.0148940423027267	0.555698781996737	0.013077441112083	0.254338995650425	0.0344070913799269	0.149750342811279	0.0130970387509611	0.191644129426128	0.0161519581564109
cg06085204	cg06085204	II	17	6659164		XAF1;XAF1;XAF1;XAF1	5'UTR;5'UTR;1stExon;1stExon		5.17791531040649e-06	0.000642399405354099	0.277714513055813	0.0184823369127066	0.737990096784964	0.0158320531267321	0.241804673110563	0.00162623624196021	0.310961412074817	0.0300660982101867	0.331496546284695	0.0114391011479202
cg13099839	cg13099839	II	2	128422113		LIMS2;LIMS2;LIMS2;LIMS2;LIMS2	Body;1stExon;Body;5'UTR;5'UTR	Island	5.19381774107599e-06	0.000642450315611349	0.3341774650088	0.012253659964784	0.643392460736017	0.0108422419056081	0.405737154563554	0.00916502292001303	0.379751757447642	0.0193139377627513	0.425429627768351	0.0135375390143701
cg07489890	cg07489890	II	3	173115774		NLGN1	TSS1500	Island	5.21479007241123e-06	0.000643436752814972	0.0718006844830365	0.00654411823423632	0.466363810981894	0.019847924721619	0.0741098714744367	0.0116359334412433	0.0853678114074808	0.00603494840322222	0.102526742374657	0.0111754268808207
cg02611934	cg02611934	I	13	88329407		SLITRK5	Body	Island	5.22273040617758e-06	0.000643622004736518	0.226158421935255	0.0175633496638925	0.628483509993684	0.0120828149624935	0.282083596825042	0.00688778907304125	0.355163812539331	0.0292222214222758	0.341803614977953	0.0563964354485261
cg24574692	cg24574692	I	2	241926608	rs73107878			S_Shelf	5.24219316644942e-06	0.000644692569946532	0.352472248146984	0.00965260669685283	0.67650402509374	0.0142187901345997	0.478695122703848	0.00916489733935483	0.366062623230409	0.0417686975227926	0.350408747914783	0.0245841756371314
cg13663218	cg13663218	II	12	72666976		LOC283392;TRHDE;LOC283392	Body;1stExon;Body	Island	5.24835832722938e-06	0.000644713481662462	0.108861522515232	0.00403172735742598	0.461981219597471	0.0182949355129689	0.0796178453543602	0.0109898181151766	0.122884551966199	0.00734820115982547	0.100956277449184	0.00748984772291698
cg08832906	cg08832906	I	7	139208852		CLEC2L	1stExon	Island	5.25651703015914e-06	0.000644848008498792	0.069454262234428	0.00860600186728766	0.390522355076887	0.0147072338395795	0.0915151730587012	0.0245909036828203	0.0502918309684242	0.00680354099535452	0.0822909349952891	0.020601978033842
cg26904140	cg26904140	II	19	2703086		GNG7	TSS1500	S_Shore	5.30952820616178e-06	0.000646300809229764	0.492109072285271	0.00744638210625605	0.855213659779017	0.0178270060814308	0.59374101098779	0.0195005193588892	0.418760902285618	0.0110477572127585	0.442239322381446	0.0228347794357435
cg24772240	cg24772240	II	7	45961537		IGFBP3;IGFBP3	TSS1500;TSS1500	S_Shore	5.3313454146185e-06	0.000647316466909002	0.800781916670011	0.00810644732311346	0.490749938007676	0.0143860813699588	0.783547950700193	0.016402249799633	0.726589756804047	0.0101387707594887	0.711804492414734	0.0111902679194956
cg15865243	cg15865243	II	12	34496342				Island	5.48077061136061e-06	0.00065185684715415	0.79176377747639	0.00813016610730389	0.459296635729511	0.0158695770175325	0.776547485428784	0.00747585216713001	0.736169926330337	0.00400241617016787	0.767041112422669	0.00694524176592537
cg10118093	cg10118093	II	1	204462855				N_Shore	5.49018144385766e-06	0.000652107093463085	0.0761576132493393	0.00828664414242888	0.447240356471701	0.018104201594112	0.0938783315607861	0.0100480026614208	0.0847672386634107	0.00799576800275402	0.100471136793334	0.00148792903016534
cg02090883	cg02090883	II	16	2762819		PRSS27	Body	N_Shelf	5.52940912634717e-06	0.000653353859052905	0.850092944770756	0.00356100568447989	0.506884165810357	0.0181009355463546	0.822495150622357	0.00808193678460238	0.812173840507571	0.024411211386487	0.772076880403685	0.00996045481454701
cg06131802	cg06131802	II	16	30661708		PRR14	TSS1500	N_Shore	5.56909942211466e-06	0.000655377878795824	0.225755635930263	0.0167175177904442	0.544532039231642	0.00389551154328019	0.168709418290602	0.00416827478475588	0.254096862561624	0.0087999093072228	0.222164198101567	0.0213792838902205
cg26614504	cg26614504	II	1	11919046		NPPB	TSS200	N_Shore	5.62228600852506e-06	0.000655823258367407	0.117900462905223	0.00624926517828332	0.446466498780718	0.0165972421257554	0.112673783641569	0.0164086814114602	0.0824026302324273	0.006718704301337	0.101218264124406	0.00273483368769116
cg08268693	cg08268693	II	3	52283868		PPM1M;PPM1M	3'UTR;3'UTR	S_Shelf	5.68941305156252e-06	0.000655823258367407	0.748539473573754	0.0134427701319662	0.433935962809523	0.0104581143012199	0.68969471261928	0.0209071050354594	0.67677312090324	0.00553436300863448	0.718361514794487	0.0076680194537154
cg21073350	cg21073350	II	5	140729813		PCDHGA2;PCDHGB1;PCDHGA1;PCDHGB1;PCDHGA3	Body;TSS200;Body;TSS200;Body	N_Shore	5.73105082616815e-06	0.000655823258367407	0.411510020821104	0.0146733541659119	0.739659462411504	0.0100721025300119	0.408236663846269	0.0213391760312321	0.38839922352072	0.0170802822079394	0.406177028208385	0.0191205697907894
cg20441701	cg20441701	II	7	21466380		SP4	TSS1500	N_Shore	5.66693042048345e-06	0.000655823258367407	0.107640918877409	0.014513587287542	0.472766982716556	0.0133906836368364	0.139715773435898	0.00345960685462935	0.112102772511545	0.0049649355654035	0.113976002356545	0.00417173275469246
cg21370481	cg21370481	II	7	144533376		TPK1;TPK1	TSS1500;TSS1500	S_Shore	5.67514516585145e-06	0.000655823258367407	0.169528799177555	0.00704962226317985	0.485459445939395	0.0155713632641143	0.143795921971179	0.0218841566925321	0.173254709367749	0.00639391731399601	0.153026375458904	0.0042982898448508
cg04322363	cg04322363	II	3	159757071				S_Shore	5.82275917216579e-06	0.000655932494870336	0.334941585282564	0.0174622198336856	0.665509225585228	0.00436820104589271	0.296571822190136	0.026389031705687	0.338066140830839	0.0172955825407699	0.383904140836656	0.00934496883815184
cg08931861	cg08931861	II	4	1026501				N_Shore	5.77444427370547e-06	0.000655932494870336	0.0967737947183142	0.00620798251198728	0.433809702180813	0.0172299260173189	0.13040519979908	0.0211592989438642	0.090059108056438	0.00664181597947071	0.133865260460401	0.0124297326467806
cg08531042	cg08531042	II	5	145717661		POU4F3	TSS1500	N_Shore	5.76267900677858e-06	0.000655932494870336	0.192443641366575	0.00459581484583532	0.500780722987449	0.0161031703543969	0.167152496874193	0.0168134979636104	0.142603571715553	0.0212179574470203	0.0955095376980809	0.0087263783098941
cg20080624	cg20080624	II	7	96651111		DLX5	Body	Island	5.80201285261232e-06	0.000655932494870336	0.760250611741186	0.017246217644216	0.393766264919919	0.0100049650680134	0.732417454886898	0.0262606097786175	0.691708675935434	0.0132378585112666	0.714814505757573	0.00431272676212916
cg08482080	cg08482080	II	19	13990960	rs75124669	NANOS3	Body	N_Shore	5.8847544880796e-06	0.00065921976390672	0.126576387762827	0.0158758524706934	0.512993723446211	0.0138945472017921	0.137479245171064	0.00349754756078324	0.125361667824481	0.00686076986953326	0.155530963340304	0.0103445140395164
cg21010475	cg21010475	II	4	42401610		SHISA3	Body	S_Shore	5.91422407646577e-06	0.000660450616993279	0.657590003771827	0.0116457161624607	0.334177195229426	0.0133021793202587	0.60287351508571	0.0274919330651894	0.568782390079093	0.0155918163943461	0.527111244176665	0.0159671934507926
cg10632395	cg10632395	II	6	137815648		OLIG3	TSS200	N_Shore	5.90903964398805e-06	0.000660450616993279	0.487991288946458	0.0107182703465394	0.804415174541919	0.0135718263038348	0.446201075887315	0.0127612500058673	0.460261545625461	0.00583994918946434	0.462471729496121	0.0244159120527532
cg24784730	cg24784730	I	12	125225655	rs77123046			S_Shore	5.94819408952882e-06	0.000660932887678194	0.404250075758909	0.0176115489573015	0.0605546825410412	0.00662226207913729	0.294619159999908	0.0182778294714766	0.459589836754226	0.017139454277101	0.455300380083671	0.00424009770730807
cg07856521	cg07856521	II	7	71799177		CALN1;CALN1	5'UTR;Body	N_Shore	6.08636520473733e-06	0.000665470267590341	0.807390242836556	0.0137279154080328	0.475334967263596	0.0120756194388772	0.815496974355383	0.00124864265017354	0.830269529860867	0.0111916371204674	0.819516919508377	0.0340966528053699
cg23986590	cg23986590	I	2	109934728		SH3RF3	Body		6.10644892742079e-06	0.000665814348304124	0.146055093228641	0.0198050565036672	0.511377105514732	0.00361093205558274	0.187506840972784	0.00751256917595673	0.192167894947295	0.0103806329235616	0.229072941463294	0.00297233415454706
cg17306279	cg17306279	I	5	139056667		CXXC5	5'UTR	Island	6.10141163166784e-06	0.000665814348304124	0.047874831076956	0.000235617705688999	0.419487119445672	0.0204725840379556	0.106155700439376	0.0227966557559227	0.0721379293613859	0.00744793114770811	0.0885617473446193	0.0126360492107888
cg10325497	cg10325497	II	1	32739049		LCK;LCK	5'UTR;TSS1500	N_Shore	6.16671130806013e-06	0.000668618881199722	0.307256052014599	0.0142721048584994	0.721985785555901	0.017922112641254	0.24125385977796	0.0381999548536641	0.246453526507525	0.00601917443689179	0.227379201280432	0.0161832857889136
cg26675654	cg26675654	II	7	1269693				Island	6.17071012861919e-06	0.000668618881199722	0.172078229262912	0.0126120121043104	0.529473935681104	0.0151941779356245	0.385165669311774	0.0169778403055655	0.152119751786661	0.0112334672210655	0.164046972286115	0.0246119433625416
cg01519695	cg01519695	II	12	3590798					6.17447480425943e-06	0.000668618881199722	0.814309179883538	0.0198737692452912	0.434016226634648	0.00683062875294045	0.831721322431358	0.0140464845921524	0.806651838589516	0.0170048968093379	0.773938247771343	0.0109701312926468
cg09099830	cg09099830	I	16	30485485		ITGAL;ITGAL	Body;Body	Island	6.21060226538745e-06	0.000670788727841977	0.4372571369515	0.0167624217102356	0.799060090071155	0.0109506696169264	0.575625734093376	0.0138879006789814	0.534357901231184	0.0172319672241071	0.506799067617243	0.0225301153630892
cg04261138	cg04261138	II	5	87968636		LOC645323;LOC645323;LOC645323	Body;Body;Body	Island	6.24222477445961e-06	0.000672393618528332	0.171541302769091	0.0128781259879282	0.55222336037446	0.0167066367917383	0.188043047460613	0.0180280314707029	0.190536134811084	0.00919868735578864	0.167973435570056	0.00776064305989195
cg25799797	cg25799797	II	12	34448020					6.27420168668396e-06	0.000673400732084105	0.710235664405234	0.0152632879857216	0.399314579156274	0.00803833126294142	0.606476993062459	0.00910144553297345	0.666589510943622	0.0105127456903004	0.658616224687629	0.00421377101384551
cg09314708	cg09314708	II	11	132812991	rs76144017	OPCML;OPCML;OPCML	Body;5'UTR;1stExon	Island	6.35704758300643e-06	0.000677248361869959	0.101560718085576	0.0176469225381275	0.425533827872139	0.00371629627676825	0.142450022204757	0.0139106612920047	0.110686933089406	0.00924040462015212	0.130141975382155	0.00620096476113266
cg02389195	cg02389195	II	5	175088015		HRH2	5'UTR	S_Shelf	6.42107239252671e-06	0.000680443107042249	0.663084984949828	0.018949983047586	0.280252875419995	0.00986506196993529	0.592251513852623	0.0189477863565523	0.608804284810958	0.0161094118457533	0.607296705975297	0.00651033563416679
cg02541592	cg02541592	II	22	45608686		C22orf9;C22orf9	Body;TSS1500		6.46374419360475e-06	0.000681430746721981	0.116078996876824	0.0125522260234828	0.490767968388709	0.0167662740822722	0.12857131478332	0.00722821507973853	0.119086799303177	0.00109326879132812	0.12980689280267	0.0173056095567271
cg00838898	cg00838898	II	16	49309445				N_Shore	6.54152507891259e-06	0.000682153337771823	0.121185954433573	0.0201551014586658	0.483414045156315	0.0024928255645695	0.109159642944323	0.00743568243752414	0.09730691452737	0.00672062695367839	0.128222579843036	0.0129915939057249
cg04389164	cg04389164	II	16	4377470				N_Shore	6.62873908516042e-06	0.000685182327089104	0.160968103475413	0.00577460394457545	0.48271323956416	0.0171530636491826	0.166962796981262	0.0160427810626396	0.177003091698989	0.0173461582809205	0.183757125101659	0.0249405833460399
cg05961935	cg05961935	II	2	145274125		ZEB2;ZEB2;ZEB2	Body;Body;Body	Island	6.70574245944726e-06	0.000687114297936442	0.0830240547835285	0.0102487258303826	0.387024991059475	0.0137514344703373	0.0793440674396245	0.00478825593553102	0.0793008820635829	0.00484403618268581	0.0891973265056858	0.00597686000676117
cg16511229	cg16511229	I	7	130126153		MEST;MEST	1stExon;5'UTR	Island	6.70647815201817e-06	0.000687114297936442	0.0342683271365726	0.0076202457375494	0.405778744304148	0.0195253272984862	0.02953020815783	0.00277632892785349	0.0609181978944803	0.0169437577440105	0.0212855411021096	0.00715839710745397
cg13458651	cg13458651	II	22	46367703		WNT7B	Body	Island	6.76759613632739e-06	0.000687529505655685	0.0643795139806301	0.00560462183770782	0.453664111855176	0.0212870032738236	0.0612735690871984	0.00896690154188227	0.0667619896792548	0.00695138948342121	0.0763585683426911	0.0167938529723901
cg03482682	cg03482682	II	20	708659				Island	6.82392748504665e-06	0.00069048299544519	0.243547622393425	0.0154515170008086	0.607090704222069	0.0136234092471152	0.295592666670644	0.00436494569119522	0.197115383383248	0.00486160592655393	0.166839484459406	0.0125257731953427
cg05215925	cg05215925	II	6	154360587		OPRM1;OPRM1;OPRM1;OPRM1;OPRM1;OPRM1;OPRM1;OPRM1;OPRM1;OPRM1;OPRM1;OPRM1;OPRM1;OPRM1;OPRM1;OPRM1;OPRM1;OPRM1;OPRM1;OPRM1;OPRM1	1stExon;1stExon;1stExon;5'UTR;5'UTR;1stExon;5'UTR;5'UTR;Body;5'UTR;1stExon;5'UTR;1stExon;5'UTR;1stExon;5'UTR;5'UTR;5'UTR;Body;1stExon;1stExon	Island	6.85294232991038e-06	0.000691895634857847	0.104045958118031	0.014051726996593	0.485507043461289	0.0164545401934662	0.123184805306112	0.013626161680624	0.110161913414456	0.00355027735136944	0.125534172003378	0.016129748747175
cg06800565	cg06800565	II	1	161124156		UFC1	Body		6.89871928326774e-06	0.000693599371585612	0.0683192233426561	0.00904770478177788	0.388803968827647	0.0158027646311575	0.0735565502784238	0.0105366496441235	0.049883984981151	0.00335467503681262	0.0556573056837882	0.00558177166863923
cg05345876	cg05345876	I	16	49733377		ZNF423	Body	S_Shore	6.90477000629079e-06	0.000693650116594031	0.618129118251734	0.00741608371855115	0.191134749026583	0.0231056766294022	0.62083743681451	0.035463374873354	0.673233953784183	0.00766180526255546	0.703586755533985	0.0333813014712987
cg26074618	cg26074618	II	6	76059496		FILIP1	Body		7.06237981642903e-06	0.000697990511403154	0.116480224859261	0.0131687095814489	0.467060667733166	0.0151019962802775	0.124418631165085	0.00629494245044605	0.102161871427777	0.0152432176492912	0.101611677835679	0.00797542518706429
cg08317412	cg08317412	II	11	124481193		PANX3	TSS1500		7.05566144203034e-06	0.000697990511403154	0.775947437400408	0.0165407290257652	0.466448709478765	0.00625775117218044	0.656029133734292	0.00995467434046834	0.713006195823812	0.00300320025609391	0.744686056119881	0.0064040626704668
cg06488256	cg06488256	II	13	112725903		SOX1;SOX1	1stExon;3'UTR	N_Shore	7.07453128092923e-06	0.000698915325363481	0.582134502660797	0.00881756237569165	0.261986897834745	0.0160420282496812	0.554153382585744	0.00779375464107059	0.539933123189917	0.0166595582450811	0.536809036229676	0.023968048468148
cg21837069	cg21837069	II	1	1369466		VWA1;VWA1	TSS1500;TSS1500	N_Shore	7.10206287934131e-06	0.000699826740086962	0.161462710996184	0.011696807737608	0.497166022012883	0.015243189537184	0.284265353577689	0.0189472561365318	0.137795434148753	0.0156687890119475	0.180751170925841	0.00582639870226436
cg23649083	cg23649083	I	4	7287737		SORCS2	Body		7.1203515944387e-06	0.000699826740086962	0.287526219589163	0.019345623378851	0.695222433211965	0.0130743439713313	0.351655409117391	0.0198599819796558	0.380959423814389	0.0263456148555518	0.355117291796564	0.0151782370911233
cg01087977	cg01087977	II	2	220150857		DNAJB2;DNAJB2	3'UTR;3'UTR		7.18317559883675e-06	0.000700791871910179	0.218197169612668	0.0118108108968637	0.531113599842423	0.0135311445038741	0.242798494480857	0.0392007718812826	0.193717857759673	0.0139427871540366	0.167929123675818	0.020421342951728
cg11053561	cg11053561	II	11	869492	rs12801809	CHID1;CHID1;CHID1;CHID1;CHID1	3'UTR;3'UTR;3'UTR;3'UTR;3'UTR		7.31174330376063e-06	0.000704015127946757	0.205059654190798	0.0155378181310336	0.507222158024203	0.00787791977470783	0.240172852955667	0.0266141467191646	0.192044758972791	0.0224354007242619	0.241204129795643	0.016561598688794
cg00849148	cg00849148	II	4	186951273					7.39911883770008e-06	0.000706120355425692	0.102191387223026	0.00845379627086473	0.450521698088997	0.0182826443816681	0.115131819993811	0.0191456112372554	0.0878044303814569	0.0110288175793171	0.0861509380135009	0.00821893625164918
cg11523350	cg11523350	I	11	117171073		BACE1;BACE1;BACE1;BACE1	Body;Body;Body;Body		7.39918129989883e-06	0.000706120355425692	0.172190096815181	0.00655494771423795	0.545763371973645	0.0205837601990311	0.26381682044749	0.0341652486691645	0.141729827369338	0.0103486231176501	0.154870814694036	0.0190540931725528
cg22662829	cg22662829	I	8	142942791					7.48820472218751e-06	0.0007082430574992	0.500194638662618	0.0202687705977685	0.858212809492243	0.00451250736419221	0.601597478800516	0.0252420948621718	0.546629213917528	0.0100807773190233	0.567664138378954	0.0151789269925655
cg20055237	cg20055237	II	2	240362425					7.51954603536053e-06	0.000708779007902114	0.264592198537373	0.0143063200300545	0.684272161455259	0.0197250038482877	0.302429808710361	0.0224767131528938	0.317278179094456	0.010582761989809	0.298949255582912	0.0251676356595009
cg00016913	cg00016913	II	17	27369892		PIPOX	TSS200		7.5298119528196e-06	0.000708813484200828	0.206480720698055	0.0159493714672529	0.708514379238271	0.0244096379515623	0.282673650132455	0.0220123437599974	0.18802526830723	0.0153873683731269	0.183016710357855	0.0232794927007619
cg21640432	cg21640432	II	19	35939561	rs10425834	FFAR2	TSS1500		7.53593800913007e-06	0.000708813484200828	0.884569593016613	0.0118937615668926	0.551440885319651	0.0152659229852964	0.906287788551592	0.0141145909548723	0.867970319161947	0.0105299920441552	0.909909250353028	0.00284535877397461
cg08362880	cg08362880	II	6	32053600		TNXB	Body	N_Shore	7.62694666929724e-06	0.000712145262742553	0.734777913630054	0.018566285359578	0.386807642809226	0.00814776088842242	0.73345503887689	0.0295059007383006	0.703181848096412	0.0259722039043043	0.742381963650721	0.0151539213923293
cg22496986	cg22496986	II	17	3794573		CAMKK1;CAMKK1;CAMKK1	TSS1500;5'UTR;5'UTR	N_Shore	7.66428797373326e-06	0.000712595233998987	0.688673826504248	0.0158489527920119	0.332896694157504	0.0134019165922266	0.592015337838215	0.0274956412199135	0.649852727369342	0.0237886779287381	0.609044287924633	0.0219406056360333
cg04315227	cg04315227	II	2	106886503				Island	7.71667719635245e-06	0.000713916402069217	0.0885301112201231	0.00731639474741322	0.437221770646009	0.0190184109360624	0.0658375607686502	0.00925108473510644	0.13888014458526	0.0250825721588873	0.0971452433365892	0.005987438563919
cg26461944	cg26461944	II	11	368638		B4GALNT4	TSS1500		7.72112934079831e-06	0.000713916402069217	0.0993594060795453	0.00938065304021929	0.441477196461599	0.0176589818701949	0.0971506325518975	0.0205996399819726	0.107753033650341	0.00875842127300366	0.126133891424414	0.0229123510053536
cg01372107	cg01372107	II	7	157352978		PTPRN2;PTPRN2;PTPRN2	Body;Body;Body	N_Shore	7.96824502677269e-06	0.000723913053238546	0.859921021077519	0.0204777209816768	0.471523122834336	0.0102080936390939	0.840682312702126	0.0220237908427397	0.853340649052535	0.0173616459710856	0.813136654767601	0.0322847762881733
cg13540981	cg13540981	II	6	32011506	rs12206432	TNXB;TNXB	Body;Body		8.07915194887965e-06	0.00072642484870598	0.77263624280904	0.00908720975613642	0.431779595219426	0.0179846988056763	0.739726582114729	0.024523401924424	0.733722362784644	0.0238657580102578	0.725085392924418	0.0284463350884479
cg18718692	cg18718692	II	3	133121913		BFSP2	Body		8.10879377588358e-06	0.000726753300328471	0.71096434787594	0.0164802955171836	0.372574195915668	0.0113713683252333	0.605559434263323	0.0111019547708862	0.63541137544215	0.0170457889175337	0.59001420188019	0.00711761818986959
cg04156483	cg04156483	II	1	2254199		MORN1	Body	Island	8.20991267084148e-06	0.000728766066498938	0.105987842346244	0.0132845146119863	0.423873357231655	0.0133986486446571	0.102557488031757	0.0111043314163034	0.106992680131229	0.00686898388395147	0.10045544254438	0.00952251872457143
cg03167413	cg03167413	II	7	113723093				N_Shore	8.20744570917914e-06	0.000728766066498938	0.122686675112825	0.0161522525738075	0.49798540213493	0.0153375234095029	0.098224141223991	0.00919810988478713	0.0907609015809322	0.0054878553766591	0.0768041165092459	0.00601729830368005
cg18582342	cg18582342	II	19	11591989		ELAVL3;ELAVL3	TSS200;TSS200	Island	8.33308809352471e-06	0.000731908147485013	0.25675226691273	0.0151575709987033	0.558674514795119	0.00968518287391031	0.373737608667491	0.0239757064557817	0.234453059726096	0.0196509574074735	0.212348321903359	0.0184360855570215
cg07414487	cg07414487	II	6	31107186		PSORS1C1;PSORS1C2	Body;TSS200		8.50270152059108e-06	0.00073679663178963	0.188915035596691	0.0119716365460465	0.503522226933414	0.0145452706838645	0.401745910437832	0.0203508888466489	0.185980815584923	0.0111258388594233	0.166255509559127	0.018678350964473
cg01434523	cg01434523	II	19	55728628	rs6509936			Island	8.50021754552606e-06	0.00073679663178963	0.0862418722835624	0.0172246215293956	0.389051434449539	0.00565969652980647	0.0662950250494275	0.0215757477556918	0.0590996574465332	0.00246695379447096	0.0536334248292663	0.0101526925801789
cg23366234	cg23366234	I	21	45713704		AIRE;AIRE	Body;Body	Island	8.51087799311655e-06	0.000736915033654053	0.924667578015313	0.0129080984640203	0.620452707932223	0.0128595390850235	0.971287223704128	0.00416560988900498	0.930776104578683	0.0105591738691551	0.976561482148414	0.00109406495231412
cg02357257	cg02357257	II	1	6685072		THAP3	TSS200	Island	8.5260312977333e-06	0.000736926424643202	0.11179340364245	0.00924660808848792	0.463215451298542	0.0189185217127644	0.123815846227099	0.0118869858375231	0.0952281480568855	0.010867256828112	0.0747823933540417	0.00590771031710732
cg10851763	cg10851763	I	21	43545792		UMODL1;UMODL1	Body;Body	N_Shelf	8.54901183594265e-06	0.000738195310068476	0.849763367113002	0.021262001745483	0.46360205932003	0.00916840558556425	0.810875761155547	0.0203647518356312	0.910131908171698	0.0190373823606853	0.883314662678033	0.0177918397955917
cg10606730	cg10606730	II	1	22456024		WNT4	Body	Island	8.62933031458787e-06	0.000739362774078286	0.720678834936489	0.0154335371313326	0.400284459994285	0.0115155863711549	0.746817446572109	0.00771092227440421	0.694039328773324	0.0182641721177155	0.683353075432695	0.016598485857414
cg24553170	cg24553170	II	1	49243472		AGBL4;BEND5	Body;TSS1500	S_Shore	8.65078310182078e-06	0.000739362774078286	0.344884934393484	0.0165902937319027	0.820793043975297	0.0233218167970628	0.468000795259013	0.0221265960995189	0.309772723328047	0.000605516634516003	0.301233106056486	0.0190157538993571
cg11483915	cg11483915	II	2	190446080		SLC40A1	TSS1500	S_Shore	8.65448212227785e-06	0.000739362774078286	0.113232642447877	0.0124106563101559	0.494483826971847	0.0192817847297275	0.102946629489671	0.0226777676896759	0.0955526149031285	0.00729666406474828	0.126048821334851	0.0151685969941622
cg05100017	cg05100017	II	6	34102222		GRM4	TSS1500		8.67304295564178e-06	0.000739438367971421	0.780204074850903	0.0138190049306853	0.465695773976972	0.0129323713329224	0.796019902643955	0.00997949188677634	0.756224251172178	0.00369073878691517	0.729329281639777	0.00944574823633005
cg19898448	cg19898448	II	4	125631415		ANKRD50;ANKRD50	5'UTR;Body	N_Shore	8.7814379256168e-06	0.00074294063181739	0.241991549701997	0.0279032008584509	0.71447063757392	0.0059070666683001	0.372705394743319	0.02794611237946	0.228539210137959	0.00655282273649373	0.225199826577887	0.00778790068738445
cg23358612	cg23358612	I	7	1275258		UNCX	Body	Island	8.7910420864276e-06	0.00074294063181739	0.13673523304793	0.00932183491851264	0.487656937381897	0.0190288851054067	0.201278340075339	0.0163378927024632	0.098798710401022	0.00568985454613493	0.0665094618282443	0.00384321476116076
cg09688127	cg09688127	II	12	93770794		NUDT4;NUDT4P1;NUDT4	TSS1500;TSS1500;TSS1500	N_Shore	9.10733069102569e-06	0.000749938010648474	0.350589579694862	0.0234983566173124	0.741813784509932	0.00398342861049273	0.374449643036753	0.0254964573968448	0.334957325384663	0.0205204115709801	0.341583132722323	0.0104005244345582
cg12142424	cg12142424	II	14	94759873	rs55983880	SERPINA10;SERPINA10	TSS1500;TSS1500		9.08177756067915e-06	0.000749938010648474	0.577788377787045	0.0190039655060939	0.228321342244959	0.00956362571302564	0.540863913032281	0.00644727620544881	0.490658409741906	0.00622651154133992	0.446677499541606	0.0165627741955961
cg01023696	cg01023696	II	8	24813003	rs60930717	NEFL	1stExon	Island	9.18139596891233e-06	0.000750696736864293	0.137392769447743	0.00802467335937146	0.568870229845621	0.025087168603081	0.125592085571103	0.015456627862903	0.0907700526322975	0.0123062229431765	0.0913059994292665	0.00722088702639982
cg19656486	cg19656486	II	8	143648647				S_Shelf	9.22532209400725e-06	0.000751755016072612	0.237019317826562	0.0139939759786908	0.569182909720435	0.0147072380970603	0.235100026757348	0.0198106522969648	0.154503329725228	0.00549630710187629	0.138790386391494	0.0374440112088221
cg26793256	cg26793256	II	13	28494004		PDX1	TSS200	Island	9.22888160900523e-06	0.000751755016072612	0.139368753029884	0.00653555063680608	0.504528085642025	0.0213415891203186	0.137039304965761	0.0130276000988914	0.120907098064163	0.01368475111564	0.0908006954328422	0.00931964111125832
cg21264055	cg21264055	II	6	30523242		GNL1;PRR3;PRR3	Body;TSS1500;TSS1500	N_Shore	9.24943459177381e-06	0.000752728306213455	0.0876872385155573	0.0123947351744488	0.396877345623546	0.0142805992566877	0.215998504489979	0.0426669204897974	0.0966138580546221	0.00197819360011456	0.134441748093526	0.0085225081337012
cg23167035	cg23167035	I	5	139056674		CXXC5	5'UTR	Island	9.28015636042054e-06	0.000753938981218086	0.262339735837981	0.0194720872156103	0.685675004037501	0.0170956160668284	0.367392478992648	0.0355393514670743	0.366458096232639	0.0183703109180791	0.381791476260152	0.0254334148628397
cg04408483	cg04408483	II	10	85920307					9.35496691099811e-06	0.00075468555669098	0.89144701270682	0.0164336043599535	0.54646974435898	0.0133269358456715	0.899523182550762	0.00808534643519123	0.880410391248877	0.00929229131633076	0.897182748314489	0.0105634893935021
cg22096687	cg22096687	II	11	87908817		RAB38	TSS1500	S_Shore	9.40338343839218e-06	0.000756627741263907	0.0831332177579712	0.00920544943851635	0.414846658742945	0.0181725561419817	0.0888196236149981	0.00866839782064354	0.0799507121831325	0.00517949632574806	0.0717306135916647	0.00859223244677433
cg02011374	cg02011374	II	19	1761780		ONECUT3	Body	N_Shore	9.45404858734339e-06	0.000758729563858694	0.179198163557374	0.0141127099072659	0.493796440032748	0.0132326745085131	0.155329737595689	0.0273477962824887	0.16248368279347	0.0151452724098907	0.122302611769149	0.00654814738230597
cg00632853	cg00632853	II	9	132403257		ASB6;ASB6	Body;Body	N_Shore	9.53999885965441e-06	0.000759508669838856	0.214541045323192	0.0199870540757531	0.545747172255524	0.00415192589569681	0.242162133054111	0.00712850580702752	0.200189415691112	0.0108706573292564	0.24105679798652	0.0224666029392296
cg09565938	cg09565938	II	4	4874172				Island	9.5822547569787e-06	0.000760273596386921	0.167124157349637	0.0194215732184914	0.522335715682201	0.0101579590903588	0.183630875953431	0.0214944318411004	0.168528846809491	0.00686856983439205	0.164188387238556	0.010548114936933
cg11363230	cg11363230	II	6	29796351		HLA-G	Body	Island	9.66142355347634e-06	0.000761881222529807	0.215392958096005	0.0189971837244531	0.567732765569777	0.0106634609917051	0.128331124635626	0.0159638303941105	0.194735461306658	0.0189991052373658	0.19393646448742	0.0307190190939743
cg21141234	cg21141234	II	6	100067169				Island	9.73156982875686e-06	0.00076389484606139	0.157753039724396	0.00749858328439693	0.491489784797618	0.0192647222841864	0.200666597889085	0.0210823244834752	0.156815541594842	0.00700945191604332	0.199755835849507	0.0301196621441501
cg25649655	cg25649655	II	8	145692504		CYHR1;KIFC2	TSS1500;Body	Island	9.86987458954051e-06	0.000767213415428695	0.151694241065998	0.0107216838860521	0.495966521053646	0.0185214921567183	0.142614406904333	0.00525919593289092	0.123931617995716	0.0072736759346054	0.130981066034078	0.0157606693640139
cg26530061	cg26530061	II	7	27265522				S_Shore	9.89809465985703e-06	0.000767804366782126	0.538563238891989	0.0175871735919764	0.226079097959266	0.00828005733548705	0.392507596107475	0.00871986617053074	0.501665141835497	0.00459237422226114	0.546497271337265	0.0140447422386891
cg16527108	cg16527108	II	4	6112876	rs11730251	JAKMIP1;JAKMIP1	Body;Body	N_Shore	1.00863658415356e-05	0.000772052923431352	0.739274127764104	0.00986067602445986	0.364913657059536	0.0212191779749949	0.621693029755272	0.00670428822864258	0.713995845976853	0.00805249618063408	0.682302393626198	0.00536427876050923
cg11534293	cg11534293	II	1	153234342		LOR	Body		1.02268951694722e-05	0.000773759935672049	0.163336624733354	0.0105854805394987	0.629587091417992	0.0272600796714317	0.105912847479183	0.00970990140768576	0.127324022344423	0.0148628343424665	0.08969057746668	0.00834144274299565
cg25156463	cg25156463	I	10	131813474				S_Shore	1.0242325198698e-05	0.000773759935672049	0.783778820563124	0.010311550262151	0.375365010293365	0.0234591580488368	0.859509760790002	0.00772048578269689	0.904866524916294	0.00722573732454345	0.951232110521705	0.00962514748002504
cg04864152	cg04864152	I	17	19247902		MIR1180;B9D1	TSS200;Body	Island	1.02526554561498e-05	0.000773759935672049	0.277999346596557	0.0161987157090078	0.687521442946444	0.0199540673229208	0.21232658786422	0.0254426808193847	0.466318621288165	0.0300981731489096	0.47274561683852	0.0296603535989824
cg20240860	cg20240860	II	11	44087423		ACCS;ACCS	TSS1500;TSS1500	N_Shore	1.03812957297069e-05	0.000777724423123424	0.093947909457887	0.0185023077001494	0.621317294715142	0.0275678787980675	0.093129632314136	0.00940262488249938	0.102356478238822	0.00757227685724887	0.101893272805722	0.0109106789314705
cg22325703	cg22325703	II	11	94134235		GPR83	1stExon	Island	1.04694561533845e-05	0.000781480956861151	0.0900219347428893	0.0139521019174412	0.418280716248958	0.0153048704104558	0.0818595832340961	0.00580803961147572	0.0957026693145268	0.00423438017225523	0.0826909993131725	0.00946264230337988
cg04837071	cg04837071	II	9	140318649		EXD3;NOXA1	TSS1500;Body	Island	1.05773543718687e-05	0.000784516693521725	0.477878094705828	0.0112024845924903	0.850225911815735	0.0207172270071294	0.593562039798197	0.0225822374658949	0.425208281161942	0.00693847311890625	0.401468857075389	0.0130690470912371
cg05973792	cg05973792	II	5	150138866		DCTN4;DCTN4;DCTN4	TSS1500;TSS1500;TSS1500	S_Shore	1.06863896720462e-05	0.00078631894373631	0.144494439566609	0.0217229304469322	0.49991610430871	0.0060115463575206	0.0952940203006461	0.00851348953865661	0.140669812732788	0.0212416496479528	0.123456393320413	0.0183655143857614
cg19375123	cg19375123	II	19	4535388		PLIN5	TSS200	S_Shore	1.07453512643537e-05	0.000788443300123982	0.125412953487596	0.00685720229798142	0.489020689200325	0.0220487106756793	0.128976981756722	0.00592390266075318	0.10685407996694	0.000709036882489597	0.126219377414683	0.00845345483063711
cg03925294	cg03925294	II	4	6247629				Island	1.07745782916732e-05	0.000788992750589011	0.21295703848511	0.00893073778743527	0.5863193109715	0.0219810501443545	0.288258392057905	0.0248665093408123	0.188700678235093	0.012615607166715	0.233055477325392	0.0137681489230986
cg10196737	cg10196737	II	7	105683109					1.08160717788929e-05	0.000789719379716622	0.133191435279061	0.00603573077931503	0.523675635027209	0.0240935320399646	0.142989189464551	0.0237087468353446	0.100887097026082	0.0171831655228852	0.0958266044134504	0.000998896860871696
cg14845812	cg14845812	II	2	45240373				Island	1.08788780996735e-05	0.000790078259086508	0.766418066507123	0.0126669376937054	0.452167066571709	0.0155006931628675	0.753745942980892	0.0120466783523667	0.716448915848564	0.0175193126593585	0.750543432292715	0.00872896826222925
cg19066391	cg19066391	I	3	49203973		CCDC71	TSS200	S_Shore	1.09192037137937e-05	0.000790328836670568	0.334305263811636	0.0221491661187878	0.768978115712206	0.0166590320005312	0.477478245753225	0.00941565483599388	0.385016000737296	0.00138311286354141	0.355216218502672	0.00714461085452385
cg04406254	cg04406254	II	19	45407945		APOE	TSS1500	N_Shelf	1.12154785388138e-05	0.000798829133046925	0.847065112893291	0.0160654509599783	0.505352625506498	0.0149341158743605	0.82888761836791	0.0185004861200751	0.801607311648769	0.0105227934515205	0.77199934080516	0.0178402829026909
cg13612936	cg13612936	II	2	184360400					1.12464015085435e-05	0.000799294552361295	0.746956246252625	0.0202116012126128	0.37025609197054	0.0133039514789892	0.741404838023476	0.0134016259906354	0.685649895753814	0.0165617245365095	0.730996319143252	0.00837554527349237
cg25204172	cg25204172	II	13	113774379		F7;F7	3'UTR;3'UTR	S_Shore	1.12633199309455e-05	0.000799294552361295	0.822474828017935	0.00463523363426587	0.511028183288197	0.0194690303145518	0.7583310017438	0.0288516760197293	0.775112458985097	0.0045414199866825	0.745481977086266	0.00841229724845649
cg14590843	cg14590843	II	5	37838290	rs2973035	GDNF	5'UTR	Island	1.13534720396827e-05	0.000799748137337014	0.118627338109561	0.0153171381329176	0.434780662299767	0.0134077270653808	0.120544053659515	0.0162224870740898	0.111881908433755	0.0232891696633024	0.105688619157464	0.0147276334288772
cg11988591	cg11988591	I	8	144451909		RHPN1;C8orf51	Body;TSS1500	S_Shore	1.13536951906821e-05	0.000799748137337014	0.233174542963867	0.0100733740900801	0.61173441186908	0.0221957943281555	0.251604542897291	0.00643839293491607	0.28877359896063	0.0109503293539838	0.292199127710354	0.0138824151905588
cg20347666	cg20347666	II	7	137505606		DGKI	Body		1.14173520370994e-05	0.000801792649675497	0.164473550899723	0.0212545501979633	0.523948321125382	0.00924560645445063	0.157202835593221	0.010834483692897	0.138622891655902	0.00336525615205752	0.113287891526309	0.0141989144643217
cg19947484	cg19947484	II	5	177799357		COL23A1	Body		1.1515401020603e-05	0.00080573756965049	0.133277241560401	0.0190374695221083	0.51043601869326	0.0152156309993895	0.164146681380171	0.0243363176121734	0.130739486673835	0.0031551878948881	0.13422691551723	0.0216754933578193
cg20587808	cg20587808	II	3	184320123				Island	1.15268399463625e-05	0.000805861708625522	0.301749370267513	0.0120451030228767	0.65495926782401	0.0193928479046513	0.294385157104371	0.00522236024373239	0.258417516021401	0.0215869506685587	0.211695321814667	0.0353899411018123
cg22496437	cg22496437	II	1	17900032		ARHGEF10L	5'UTR		1.15690821438312e-05	0.000806703678841496	0.121064243189335	0.003565960131437	0.477134459865851	0.0227574199335647	0.131303627321735	0.0211484860952233	0.125524272320732	0.00954221009764342	0.132833263583974	0.00792406447561394
cg04270835	cg04270835	II	11	22359188		SLC17A6	TSS1500	N_Shelf	1.15711328071929e-05	0.000806703678841496	0.180499079054862	0.0196119130191923	0.484845879226604	0.00175030440137787	0.154705152425028	0.0212760664881201	0.105705793216943	0.00831854780986903	0.106074980482148	0.00483192528510811
cg11602897	cg11602897	II	12	111664785	rs78373422	CUX2	Body		1.1644352809661e-05	0.00080713701115154	0.825715618474938	0.00200791744062012	0.508648400104313	0.0204469874805843	0.798048548899752	0.0049018503462041	0.768811639537584	0.0183774659054885	0.800861374369342	0.00395799897247555
cg03630386	cg03630386	II	16	1041088				Island	1.16110979045117e-05	0.00080713701115154	0.162086523459246	0.0140980941203135	0.465423745597555	0.0136760452883538	0.194302876900701	0.0192061656583807	0.186342711354257	0.0296672868109431	0.178896709658201	0.0201513806075336
cg01439322	cg01439322	II	19	57873748		ZNF547;TRAPPC2P1	TSS1500;TSS1500	N_Shore	1.16380124994753e-05	0.00080713701115154	0.192811924742071	0.0181135731355124	0.545065951999461	0.0138835808958893	0.197379383376517	0.0128317144477852	0.18110743434107	0.0233798205768422	0.199645020606694	0.00847101778213199
cg16175700	cg16175700	II	8	12829807		C8orf79	5'UTR		1.16619513813603e-05	0.000807323012766706	0.643238894593251	0.0117868777596545	0.219828473746111	0.0247867792497255	0.530891709405762	0.0473619582836393	0.598007291843284	0.0200894477938233	0.643673795028468	0.00693554886399054
cg00384539	cg00384539	I	8	70983567		PRDM14	TSS200	Island	1.17620552211862e-05	0.000810608599507074	0.0368506646804004	0.00826365528975568	0.419450648131514	0.0234404629549377	0.0579938990502559	0.00882418030519638	0.0283548770753156	0.0100103687181389	0.0263967137715295	0.00503308676208735
cg09368486	cg09368486	II	2	208890779		PLEKHM3	TSS1500	S_Shore	1.18050915658685e-05	0.00081081170984183	0.181996535206612	0.0209278224341276	0.570296409623837	0.0141237785103581	0.190902440694515	0.0231553526846591	0.162333934205922	0.00366545633879644	0.188463002876292	0.0173542441516138
cg05165825	cg05165825	II	17	9821493	rs78608688	GAS7;GAS7;GAS7;GAS7	Body;Body;Body;Body		1.17929113667177e-05	0.00081081170984183	0.892389245615125	0.0120743715157804	0.55995608806727	0.017921765514188	0.883798349093554	0.0236105502662392	0.900078627735873	0.0141653607975965	0.907596901862182	0.00576948530359753
cg23696712	cg23696712	II	12	53228141		KRT79	TSS200		1.18751336146746e-05	0.0008128264303345	0.410572926104391	0.0216256732665407	0.757272439939463	0.00648283806695715	0.481754471424373	0.00747668074264058	0.379813944206532	0.0135527888376808	0.404722527204306	0.0217131841030557
cg00478435	cg00478435	II	20	32254706		NECAB3;NECAB3;C20orf134;C20orf134	Body;Body;1stExon;5'UTR	N_Shore	1.1911131635174e-05	0.00081362686102784	0.131828106970294	0.00985230164040439	0.443406449764934	0.0177544335076713	0.111253181130875	0.0196863616030625	0.111644407607286	0.0134909199352624	0.132316484879304	0.0107383143738265
cg14563196	cg14563196	II	1	89664582		GBP4;GBP4	1stExon;5'UTR		1.19977670402449e-05	0.000815018894189479	0.603806129643748	0.00518603753548086	0.249152572194919	0.0225658416937645	0.506798671483964	0.0268079597116677	0.589637028504343	0.0135403410730409	0.615744416462637	0.0117443896479202
cg00196414	cg00196414	II	2	176947764		EVX2	Body	Island	1.20079296927842e-05	0.000815018894189479	0.126430377932748	0.0142614005649701	0.488490874349647	0.0188570837427983	0.0845510523400532	0.00728663740495887	0.117965867792558	0.00558978419392996	0.103678181036221	0.00822976971233584
cg20014822	cg20014822	II	11	69517103		FGF19	Body	Island	1.19848089422198e-05	0.000815018894189479	0.605177068492389	0.0159105508066904	0.289382302211631	0.0131030608358029	0.537769551334281	0.00545144366126893	0.64535968156703	0.0192452535261897	0.616448895259248	0.000748331036087047
cg25372278	cg25372278	II	11	15095978		CALCB	5'UTR	S_Shore	1.20264519879944e-05	0.000815018894189479	0.141840411298581	0.00675082590523273	0.523001628323997	0.0239670076783278	0.141391854392025	0.0196834096441688	0.115592356891116	0.00906054232448569	0.105280847602801	0.0109354226113197
cg16519192	cg16519192	I	12	116037126					1.19767877672254e-05	0.000815018894189479	0.0495522999015661	0.00888982582161064	0.367758656724245	0.0187663297129754	0.0502872916920862	0.00200582035273808	0.0561932378616484	0.0113296613649422	0.0659326933221106	0.00684486055166092
cg02131995	cg02131995	II	19	35772917		HAMP	TSS1500	S_Shelf	1.20094333678348e-05	0.000815018894189479	0.203945249991716	0.00414760787337061	0.542472594827047	0.0217141001506637	0.434136757461785	0.00283598080131112	0.151192616603221	0.00640065545352203	0.170176718878468	0.0117487959932873
cg14345012	cg14345012	I	20	26189240	rs73109825	MIR663	TSS1500	Island	1.20791885803758e-05	0.000815835242618286	0.220649699345834	0.018518967778051	0.591391314850023	0.0156491613131222	0.205726648443894	0.0187993034819652	0.105252000618451	0.0234555985141316	0.100600845307724	0.00412876435026483
cg14740657	cg14740657	II	21	28337594		ADAMTS5	Body	N_Shore	1.21294666538255e-05	0.000816482406498846	0.101346921446945	0.00138196414726863	0.524604950008129	0.0276744410095088	0.140650138441007	0.00463776224412858	0.0992942530106413	0.0108457326987033	0.0896356636912436	0.00515250761068344
cg27601582	cg27601582	II	19	3933195	rs2304191	ITGB1BP3	5'UTR	N_Shore	1.22760307405352e-05	0.000818639652336656	0.13010315046933	0.0146710518909651	0.44103721707412	0.0141991657001846	0.129707638511632	0.00951537653219581	0.138370975298767	0.00451624498263899	0.123009894433592	0.00424759797577473
cg16575322	cg16575322	II	8	22786190		PEBP4	TSS1500		1.23854716457469e-05	0.000820426310401974	0.220819597276736	0.00423160381198089	0.520951378280028	0.0192931111482661	0.394481613473371	0.031213945718294	0.198971065411325	0.0141322594140244	0.163237848682499	0.0069679125557184
cg07694400	cg07694400	II	11	57308986		SMTNL1	1stExon		1.24252686300985e-05	0.000820426310401974	0.497230478348728	0.0169001010523152	0.809122592584665	0.0116777329786973	0.484301093572388	0.0249837782480295	0.455274743602253	0.0167534884073291	0.486184079850214	0.0115810133273745
cg17200049	cg17200049	II	13	112772853					1.2587622680303e-05	0.000821477155546148	0.860570542544705	0.00582452635080093	0.549680502098082	0.0197001043995012	0.880220038529446	0.00256539915817556	0.868806899747652	0.00371490213906822	0.83181671892108	0.0148765248310003
cg11268280	cg11268280	I	8	142316072				N_Shelf	1.26267260917291e-05	0.000822769779070641	0.0503030439337967	0.0114397524614951	0.395001258810529	0.0197164206083066	0.0594240968107324	0.0061671982146214	0.0568484456352601	0.00918380515950316	0.0760933514382643	0.00902208861194681
cg05400869	cg05400869	II	1	153413932		S100A7L2	TSS1500		1.26405113292393e-05	0.000823210552132685	0.159056259603098	0.0206267519183966	0.54446859465815	0.0149831317737273	0.16414906454044	0.0316052706653144	0.128476209550766	0.00420170201938954	0.0912642114071022	0.0165363395794125
cg20689476	cg20689476	II	4	6385854		PPP2R2C	Body		1.27419481812324e-05	0.00082466379820328	0.491737257376471	0.00557910661042113	0.184346369638651	0.0195954089885449	0.409694492217255	0.0319062707482068	0.424466494852781	0.0119965916257714	0.423358615004799	0.0416907155115993
cg17517296	cg17517296	II	2	43107458					1.30186197134154e-05	0.000833725904766021	0.425851020867264	0.0213527556499208	0.753459527389517	0.00454787510971837	0.627788654145004	0.0279541337166135	0.400347973647975	0.0115995001790464	0.426590074127339	0.0165990273774002
cg02172312	cg02172312	II	16	62069337		CDH8	5'UTR	Island	1.3044572689784e-05	0.000833926015696973	0.094375593948994	0.0150178194258923	0.462691672021521	0.0194293044337923	0.0961902638339433	0.00869598762626398	0.0605493993666122	0.0103719409484649	0.0877204949493553	0.00418674958401721
cg23873996	cg23873996	II	6	170467487					1.30691270426364e-05	0.000834823162415749	0.373626282037864	0.0230194274480837	0.794864413122578	0.0161130344156932	0.577613134083601	0.0321472390038666	0.349579101235642	0.0193045587086937	0.342023674115878	0.00328058186188885
cg00986742	cg00986742	II	1	165513318		LOC400794;LRRC52	Body;TSS200		1.32547755847989e-05	0.000837571712226652	0.146288864399362	0.0143281807058393	0.447254342491125	0.0141635243311056	0.123272274467267	0.0101417979692591	0.107065597724118	0.00763283335037247	0.11245745940244	0.0184126337924589
cg17162576	cg17162576	II	1	66999059		SGIP1	TSS1500	Island	1.32638059827536e-05	0.000837571712226652	0.363603946145597	0.0224336794936663	0.748124901607355	0.0126301675777836	0.402977757766648	0.0133410060681531	0.402278949590141	0.00944176511552134	0.422654906735496	0.00156589046160442
cg01768446	cg01768446	I	16	89982419				N_Shelf	1.32852934232796e-05	0.000837571712226652	0.953315783853778	0.00753198466904251	0.639444013104625	0.0196275534045082	0.957040997034043	0.000451424103239335	0.974066810335115	0.00436072597870998	0.981553881806243	0.000761390140542063
cg11216176	cg11216176	II	1	230493133	rs77462072	PGBD5	Body	S_Shore	1.33263903197299e-05	0.000837572774973099	0.34271795891635	0.0200509187684188	0.650112112783643	0.00474724715854912	0.338746993557302	0.0079792062794539	0.288835473838364	0.0145363348403425	0.330116821991517	0.0279511528478135
cg03318614	cg03318614	I	5	140174612		PCDHA1;PCDHA1;PCDHA2;PCDHA2	Body;Body;1stExon;1stExon	Island	1.33313765665956e-05	0.000837572774973099	0.516595624398084	0.0237481089490915	0.15995691413396	0.00276421514084232	0.379197108702958	0.0115541724179113	0.549389689601121	0.0131994685538973	0.510089990164536	0.0198707696128404
cg16156617	cg16156617	II	6	25773666		SLC17A4	Body		1.33503230464158e-05	0.000837572774973099	0.728379256282725	0.00741769590460628	0.308478747322941	0.0271649100387772	0.676192428323115	0.0137387823217788	0.74113204646775	0.0093246563915621	0.740386375172158	0.0116561588042266
cg19459332	cg19459332	II	15	98196247				Island	1.33618218678361e-05	0.000837572774973099	0.134352242053544	0.0267994564125871	0.541052041721631	0.00509822800431531	0.195634311632161	0.00423367583361551	0.119899123254379	0.00140070485517989	0.145159459685377	0.0270313559385668
cg04171235	cg04171235	II	17	46604393				Island	1.33568808091581e-05	0.000837572774973099	0.125123618845272	0.0101453324206914	0.450674298710862	0.0193347434037512	0.131064714997329	0.00963594608236789	0.158269537567221	0.00751243820208528	0.147330043555326	0.0118402572440533
cg02642123	cg02642123	II	11	31836334		PAX6	5'UTR	Island	1.33707175039548e-05	0.00083761799043694	0.170889163642042	0.0210710630478283	0.497746804559182	0.00607092951099054	0.141750594614166	0.00452488960802716	0.115176967806836	0.00149484086599424	0.0893162259128866	0.00529175211376513
cg19908768	cg19908768	II	2	108994325		SULT1C4	TSS200		1.34375778788987e-05	0.000838091283541672	0.385511058144096	0.0128451171809147	0.711083532131581	0.0176995000236202	0.35876294818364	0.0208212546315007	0.389872947358072	0.0130557679329975	0.381087214369275	0.0129364247134326
cg20454887	cg20454887	II	2	54935920					1.34043176959667e-05	0.000838091283541672	0.427020911933891	0.0126125430107411	0.772228280479624	0.0194409664086274	0.420724126355149	0.0117983071819793	0.436007867945551	0.0183001099780478	0.474319664827901	0.0103808215139329
cg02680314	cg02680314	II	16	3097387		MMP25	Body	S_Shore	1.35185086718335e-05	0.000838412254336472	0.396131756056569	0.019661503170579	0.785210822384824	0.0172783126012071	0.528971251107998	0.0356645679775155	0.355988622260833	0.0177761528003216	0.369507653752688	0.0322227379860865
cg03856044	cg03856044	II	1	159557632		APCS;APCS	5'UTR;1stExon		1.35464186839889e-05	0.000839531518785021	0.829985929521944	0.0210935749426314	0.405694358252231	0.0192520395603197	0.798738288513313	0.00451653582847329	0.810115069940584	0.00317818176602532	0.79601538168929	0.00547920381402263
cg24354624	cg24354624	II	19	40732728		CNTD2	TSS200	S_Shore	1.35801651434207e-05	0.000839953901544606	0.177845084327236	0.00986416446834231	0.486918642914101	0.018330683542009	0.238431181628894	0.0345433571048362	0.160972897116967	0.00165630126197515	0.117500657309249	0.0160141767592266
cg05373657	cg05373657	II	7	130126637	rs10228972	MEST	5'UTR	Island	1.37205352320998e-05	0.000842785470376738	0.082727669033742	0.0160018804782278	0.416508024128858	0.0158719795660722	0.0893736410138237	0.00819075865187378	0.0860793924291015	0.00709955139519315	0.0804463384840858	0.00457342268542326
cg05418150	cg05418150	II	16	22018727		C16orf52	TSS1500	N_Shore	1.37766402960785e-05	0.000843300042242952	0.125406731220156	0.000155429495514642	0.489760353671093	0.0246276091317829	0.160342732662901	0.0179173148982739	0.121464066364212	0.013604118520604	0.0987815703266606	0.00118318934665065
cg00920348	cg00920348	II	1	66999304		SGIP1	TSS1500	S_Shore	1.38136620940766e-05	0.000843663030385828	0.423552736396611	0.016987420930507	0.760944728766882	0.0152390094090594	0.384941131889106	0.0356642517988486	0.454140296856506	0.012923038127717	0.417173404360669	0.0158011266145435
cg06522054	cg06522054	II	18	11752538		GNAL;GNAL;GNAL	1stExon;Body;Body	Island	1.39581538238967e-05	0.000844210400911016	0.125724760926389	0.00963223176781836	0.450030538715817	0.0197718603046831	0.188032024375958	0.00984813882573335	0.110738523561317	0.0142417826952337	0.0917886511167288	0.00784252917693895
cg01107142	cg01107142	II	5	37838871		GDNF	5'UTR	Island	1.41505699817771e-05	0.000850552428877799	0.203886683196199	0.0173044679043193	0.512039309673549	0.011844481661931	0.166853657606148	0.0138682012459062	0.170549844162759	0.00853525140361846	0.218807714807359	0.00857835367621662
cg11972305	cg11972305	II	2	233791962		NGEF;NGEF	Body;Body	Island	1.42259877158023e-05	0.000852142253288868	0.153292502640772	0.0108253466546909	0.460664715430611	0.0179302559880289	0.132969836011282	0.0190097522584438	0.151403357905206	0.00933420398877368	0.110927633587335	0.0051327094624129
cg07027430	cg07027430	II	16	7354685		A2BP1;A2BP1;A2BP1	Body;Body;Body	S_Shore	1.44209902537875e-05	0.000854233964799051	0.198810705697907	0.0111791580770466	0.556683316125171	0.0217665271991133	0.231118214290542	0.0178022842197427	0.193261561995975	0.0197093684068797	0.207638757947269	0.0215852326161874
cg03805618	cg03805618	II	2	175198664		SP9	TSS1500	N_Shore	1.45906163170867e-05	0.0008565350452119	0.192604292247687	0.0206722164502678	0.624257974115819	0.0211869028075765	0.196830166024283	0.0173533625566591	0.172963883586173	0.00567371983442648	0.169232695305321	0.018421666329253
cg01737100	cg01737100	II	17	8230130				N_Shore	1.4568215557942e-05	0.0008565350452119	0.169346955714029	0.0209531330123007	0.478992707485514	0.00339306733891503	0.211144076710454	0.0185291717190857	0.130748175937674	0.0116395362033225	0.0988337209279247	0.018731464372381
cg00639475	cg00639475	II	12	95228478					1.46677832622667e-05	0.000856554068825552	0.797803247512227	0.00554830734734555	0.404604197345277	0.0264235835629675	0.756311544097784	0.0301923298034938	0.744937333156306	0.00687411789050532	0.746278805381923	0.0193363425639395
cg07221526	cg07221526	II	10	99185307		PGAM1	TSS1500	N_Shore	1.47958305242684e-05	0.000858852542604317	0.0767620278753083	0.012796900431028	0.424809588281137	0.0202465025501875	0.0916651411949015	0.00716997828946859	0.0813992879937114	0.00636177216331175	0.0932681036439927	0.0116405095837708
cg02970525	cg02970525	II	1	201915999	rs74136703	LMOD1	TSS1500		1.48629793330095e-05	0.000859501959469516	0.0823851213875996	0.0222817297996947	0.427815941140206	0.00836060923754836	0.0876167474470714	0.0118663150066978	0.0935081137052769	0.0162177920987203	0.13289894677603	0.0096510632537474
cg19777470	cg19777470	II	15	78633455		CRABP1	Body	Island	1.48426048897418e-05	0.000859501959469516	0.129351478144129	0.0100436875932581	0.491214141755013	0.0228086995308654	0.161568973353354	0.00883957256107805	0.140185173995399	0.0258154878172097	0.125234157047201	0.0149810921004447
cg15786837	cg15786837	II	17	46806935		HOXB13	TSS1500	S_Shore	1.48479952734019e-05	0.000859501959469516	0.139494379476442	0.0181098949744877	0.461797397067907	0.0128395628849817	0.0944646981039911	0.0127824029452102	0.148257612418662	0.00588141236366171	0.125221605886416	0.000652390302945639
cg26395513	cg26395513	II	7	1239908					1.49908851913462e-05	0.000863009693097859	0.18075232604533	0.00995337798100875	0.514066891544694	0.020749612712862	0.20142473286474	0.0279181970161838	0.127308975978872	0.00197937449776401	0.156609018231504	0.00955234546004533
cg19388154	cg19388154	II	17	46805946		HOXB13	1stExon	Island	1.50606207441044e-05	0.000865058158866569	0.152609544104233	0.0188273622318914	0.469165072078683	0.0111509213931978	0.0940788587409273	0.0139030672964177	0.11905130720971	0.0105553884267146	0.13606724099519	0.0133505114587088
cg09478591	cg09478591	II	6	42989096		C6orf153	TSS1500	N_Shore	1.51324366647666e-05	0.000867139113534769	0.217018979784007	0.00599723869717368	0.526205026011715	0.0205403280098225	0.181728690508806	0.00620050633785992	0.18765176797131	0.0148971654083382	0.162379960669907	0.0192910760231032
cg17797591	cg17797591	II	17	63555244		AXIN2	5'UTR	N_Shore	1.51973784222425e-05	0.000868922842092241	0.209378226578962	0.0209457141797061	0.579875897309839	0.0148378826578449	0.298455770849092	0.023830999777772	0.135599185454166	0.0106768116093772	0.16075298172312	0.0211950100332447
cg27442164	cg27442164	II	1	154304252		ATP8B2;ATP8B2	Body;Body	S_Shelf	1.52538180673182e-05	0.000869632121430313	0.759195470985695	0.00546432487335167	0.448300423934851	0.020855495416035	0.750221370266784	0.0223448756473994	0.666492389257804	0.012149012831707	0.667329262360041	0.0168646503797231
cg00813720	cg00813720	II	5	153989231				N_Shore	1.52487088730151e-05	0.000869632121430313	0.164334007348625	0.0193526441127377	0.53194919730264	0.0165906254456074	0.198993228984316	0.0293197096192106	0.159673906180353	0.00718620772797128	0.135570082937481	0.023195951530508
cg11015893	cg11015893	II	7	135433540		FAM180A;FAM180A	1stExon;5'UTR		1.52707236960902e-05	0.000869934943201901	0.238407595498295	0.01316032882051	0.538738334371503	0.0161494815595822	0.266179415920297	0.0171218249756467	0.21786890469261	0.0111014076765331	0.256332478338953	0.0250901807483704
cg13446772	cg13446772	II	12	64784173		C12orf56;C12orf56	1stExon;1stExon	Island	1.52698623557945e-05	0.000869934943201901	0.151197245854419	0.0197241712714148	0.468335124945164	0.00974051570676979	0.177002120862839	0.0121853905388949	0.169865468258416	0.00769594919019657	0.185253367815505	0.0327938416718815
cg09851989	cg09851989	II	17	55235				N_Shore	1.53235687478542e-05	0.0008716676065949	0.721824510814025	0.00953878475890062	0.395636443710784	0.0205389850440151	0.709190097331371	0.0182926120991615	0.678453356064933	0.0174546909224373	0.718310907564711	0.0143371910331107
cg00650809	cg00650809	II	19	17439339	rs73511896	ANO8	Body	Island	1.53748728356539e-05	0.000872762676618008	0.218571309989586	0.0036003335685686	0.561092083866933	0.0235259367231745	0.356530967953037	0.0316184359005264	0.175103616447708	0.0373497959605051	0.223187488504166	0.0242812349158401
cg10292154	cg10292154	I	16	27461445		IL21R;IL21R;IL21R	3'UTR;3'UTR;3'UTR		1.5560321116882e-05	0.000878229167030515	0.159277535288214	0.00559538492568571	0.488312289003928	0.0222386521434069	0.261897672284784	0.0245928864212051	0.242320407823856	0.0234036763848886	0.271298180959755	0.0244835987558545
cg04556938	cg04556938	II	17	79001419					1.55854595483669e-05	0.000878386022097013	0.156701873790009	0.0194898024054116	0.477497394852861	0.0109732899454251	0.192688349487549	0.0103245579118207	0.178398024415399	0.0182675825064021	0.196340099351416	0.0223581473153253
cg26343563	cg26343563	II	12	2031546					1.58573396908214e-05	0.000882321074125195	0.789039656400767	0.0284160871060081	0.358447409708695	0.0100851677874114	0.701403645221356	0.0103544951208425	0.773444128794158	0.0104712114895947	0.778450697921735	0.0236024001693115
cg04070987	cg04070987	II	21	46424834		NCRNA00162	TSS200	S_Shelf	1.58118086108402e-05	0.000882321074125195	0.587209296625464	0.0111447695545811	0.282452851779331	0.0181815911876583	0.532072643082626	0.0162648523974076	0.631190472357226	0.00836491047118868	0.599845079081172	0.0120652435861887
cg02749784	cg02749784	II	8	120219927		MAL2	TSS1500	N_Shore	1.59937639822418e-05	0.000884912799764632	0.600104079836796	0.0215760554779528	0.277632770382035	0.00682600344562707	0.466465622850228	0.0462480573445089	0.616468303853683	0.0106657054583597	0.567117759956325	0.0149962880671224
cg04746199	cg04746199	II	2	114034534		PAX8;PAX8;PAX8;PAX8;PAX8;LOC440839	Body;Body;Body;Body;Body;Body	N_Shore	1.60588848286108e-05	0.000885166381645103	0.1417329173565	0.00739023059270098	0.476369977138893	0.0223159756169368	0.210366110782883	0.0249082692018318	0.142985039445547	0.0142232351660882	0.192051905062422	0.0162580538803449
cg02314896	cg02314896	II	19	49059802		SULT2B1	Body	N_Shore	1.61178518898625e-05	0.000885756656324286	0.800946062397205	0.00731766352636688	0.486129488095628	0.0208913349802353	0.849298374631272	0.0181696747408107	0.769703873459644	0.0137302261451085	0.752171670792993	0.0312878465455482
cg21146503	cg21146503	II	11	20178677		DBX1	Body	Island	1.61954799286115e-05	0.000887838445482646	0.403315026996695	0.0167085585749342	0.732193807352918	0.0160270178570719	0.491572778991989	0.020719483937229	0.403302091495788	0.00893561383025138	0.451026326018156	0.0164706717258577
cg01882991	cg01882991	I	6	6677756					1.62528557611034e-05	0.000889211484507788	0.626705943924389	0.0219417072181044	0.295383280463345	0.00797289458496824	0.482242336978953	0.0353493682727931	0.684937874272653	0.0211801438376736	0.663944982913924	0.0198062374557408
cg06531475	cg06531475	II	1	870791		SAMD11	Body	Island	1.63936902037924e-05	0.000891229307285136	0.190412459019626	0.0205491096938447	0.521638540429392	0.0111709364508951	0.185839746500046	0.0395771593649675	0.153950612097142	0.00457608508167812	0.115008206017422	0.0129967061263467
cg04079301	cg04079301	II	3	147106635		ZIC4;ZIC4;ZIC4;ZIC4;ZIC4	3'UTR;Body;3'UTR;Body;3'UTR	N_Shore	1.63982150818906e-05	0.000891229307285136	0.184463878668698	0.0256369349208416	0.587754785449351	0.0124039246227674	0.442045382742914	0.0100841989343042	0.159804080072577	0.00811251393937836	0.109908422257458	0.0124087889626035
cg02783318	cg02783318	II	19	44008806		PHLDB3;PHLDB3	1stExon;5'UTR	Island	1.64246872500818e-05	0.000891455949348112	0.0566603176470441	0.00828659676659058	0.387941147109446	0.021888099052723	0.0631829473735341	0.00840693056486767	0.0713809206402525	0.00294792777038455	0.0810527694089862	0.00445907942612347
cg11694987	cg11694987	II	7	1443857				S_Shore	1.65470397078796e-05	0.000894237383381028	0.153092013436816	0.024272950412453	0.505148332261787	0.00563469936277068	0.0958786620861113	0.0157846235884507	0.129655305229653	0.00583857935210488	0.0902625879703536	0.00961895144666677
cg22418737	cg22418737	II	7	139930066				Island	1.65481484662779e-05	0.000894237383381028	0.135900405593135	0.0142996613374327	0.465921178817213	0.0184707301074821	0.115744183850546	0.021097430592299	0.12697358900563	0.00717349368975872	0.171330088132102	0.0345237102529136
cg10725316	cg10725316	II	10	103603869		KCNIP2;KCNIP2;KCNIP2;KCNIP2;KCNIP2;KCNIP2	TSS200;TSS200;TSS200;TSS200;TSS200;TSS200	S_Shore	1.66612188476564e-05	0.000898213094381952	0.129735255047767	0.0202361884238258	0.465212952985266	0.0125009001118455	0.116007637982786	0.00494249702204982	0.120375482575188	0.010837123071452	0.0710483486100252	0.00262730124713563
cg24784036	cg24784036	II	3	50306878		SEMA3B;SEMA3B	Body;Body	N_Shelf	1.68903460087464e-05	0.000902068437072447	0.111662858097093	0.0146100415519219	0.434205856306351	0.0176957441587207	0.107296970192139	0.0145727579914528	0.116277328717803	0.00339700168849052	0.123197697268004	0.0104599042931111
cg05831823	cg05831823	II	1	207627978	rs17258955	CR2;CR2	Body;Body	Island	1.69545119110605e-05	0.000902871004747649	0.0873758709717967	0.00556601793670114	0.41924398645322	0.0229687842456702	0.0778410620486511	0.00945095937972958	0.0733588729962418	0.00377107859262125	0.0894927752433157	0.00987641337630866
cg23601374	cg23601374	II	2	240213173		HDAC4	Body		1.69332997746757e-05	0.000902871004747649	0.206129598246873	0.022190618720234	0.576632830141908	0.0142584148575933	0.209391190212302	0.0221140237056266	0.18644353252525	0.00986364667148324	0.190639825572161	0.020825640549945
cg21900624	cg21900624	I	12	113013363				Island	1.6968514156268e-05	0.000902909364965368	0.385427141358861	0.0186416856389134	0.766216090146108	0.0197014341526954	0.59947427240694	0.00174866672697477	0.432414051104849	0.0142596063267967	0.441444319977674	0.0203351291059665
cg25164957	cg25164957	II	17	7236973				S_Shelf	1.70772396907383e-05	0.00090437714796505	0.421778914964999	0.0284776875428498	0.824200673609916	0.00364468945789359	0.558341374135278	0.00737828697814149	0.37498021743252	0.0178337669220792	0.422765828693668	0.00612436055713283
cg07401378	cg07401378	II	13	37248675		C13orf36	5'UTR	S_Shore	1.71578994588699e-05	0.000906239564346236	0.1183140011287	0.000522791007132685	0.47345539970661	0.0253614954639284	0.125607905506769	0.0109638224182651	0.109376604531325	0.00863070580157949	0.076195504274493	0.00174688352035252
cg17575960	cg17575960	II	6	84743947		MRAP2	5'UTR	Island	1.71852296495915e-05	0.000906534598881344	0.0713895914589413	0.00497869921508999	0.386755402935594	0.0219779644791939	0.0783748058042365	0.00304080429195603	0.0827406798227578	0.00443617015983779	0.0908955770792851	0.00404303098508283
cg00376022	cg00376022	II	7	19183880				N_Shore	1.7596000776738e-05	0.000917230335245021	0.129119150607422	0.00613337871090427	0.439355620714519	0.0214403214044573	0.0855091508752149	0.0236475821844891	0.115217388595986	0.0065923172263795	0.0873480941898271	0.000854979463101809
cg07487572	cg07487572	II	4	185018391		ENPP6	Body	Island	1.77519446701168e-05	0.000919368031945026	0.134622319055346	0.0196190539955375	0.503397545170469	0.0179137767089258	0.141056408152585	0.0268260259522264	0.117957467961345	0.00705567604426851	0.128668818264081	0.0201750045552817
cg10001219	cg10001219	II	11	112151121					1.78060873828479e-05	0.000920104591696337	0.0918278151280986	0.00210151762164437	0.489416177255992	0.0285876394548013	0.0765378749512661	0.0100021268230566	0.0799539589990439	0.00732662708573354	0.0949980095209733	0.0133246576317152
cg05650171	cg05650171	II	1	161089102		PFDN2;NIT1	TSS1500;Body	S_Shore	1.7922522975887e-05	0.000922680003119137	0.113218805866143	0.00851737987971247	0.466008582027779	0.0240107259355753	0.177736004229009	0.0144124001424151	0.113578154109395	0.0181091843789879	0.140296064726094	0.0272600495810607
cg17515480	cg17515480	II	19	48049039		ZNF541	Body	Island	1.79506081912533e-05	0.000922680003119137	0.626073999370065	0.0174229419290654	0.306396772951664	0.0151591221070301	0.638302409545686	0.0239817365294317	0.614473954584635	0.0243995379092945	0.645569958633038	0.0109764267575747
cg07715387	cg07715387	II	2	65216679		SLC1A4;SLC1A4;SLC1A4	1stExon;5'UTR;5'UTR	Island	1.80591432009305e-05	0.0009242168680154	0.14438751380549	0.011855742545294	0.551326238118648	0.0269507560820202	0.10879472313723	0.00677589132395556	0.119502401728196	0.00522629389332251	0.100346857195098	0.00519585063930296
cg14197071	cg14197071	II	4	81110459		PRDM8	5'UTR	Island	1.80703687780458e-05	0.000924376189502533	0.281170251274534	0.0164628033505878	0.635202798444519	0.0196296680717317	0.521977161654173	0.0116565236244946	0.256519749611946	0.0153493740181355	0.224547312791031	0.0114926965804399
cg09556515	cg09556515	I	16	85470485					1.82341256782556e-05	0.000926877142895895	0.176690117930511	0.0256086682669715	0.669413531423013	0.0249257827725932	0.244112977107006	0.00320186547625882	0.163214265013575	0.0307265230767931	0.208503867140877	0.0233349047148164
cg02168857	cg02168857	II	6	94129611		EPHA7	TSS1500	Island	1.87085699979515e-05	0.000932785211668666	0.086710190066054	0.00463947908599237	0.438555554670903	0.0252617035179743	0.097563515898292	0.0134624068132494	0.0736034665509311	0.00992603107181161	0.0772644390573821	0.00148865867656486
cg22749310	cg22749310	II	10	95327107	rs78013806	GPR120	Body	Island	1.87077093707146e-05	0.000932785211668666	0.123880143838748	0.0211640945571292	0.484921492887333	0.0157059665271013	0.0982341818530623	0.00224358916616844	0.100165911214635	0.0080508029703158	0.108467317568958	0.00562880410784649
cg10614045	cg10614045	II	11	20182122		DBX1	TSS1500	Island	1.88138648725164e-05	0.000934878996678736	0.136595900616846	0.0102015099813016	0.475829403394478	0.0226030195842231	0.162083685090483	0.00906255915982588	0.124105884812385	0.00538597871362848	0.11601862526717	0.00706062492034625
cg18799048	cg18799048	II	8	70747505		SLCO5A1	TSS1500	S_Shore	1.88715483360604e-05	0.000935867645391914	0.0944502693555221	0.0150827638791107	0.566738858743485	0.0310858220839506	0.078315160102805	0.00369241635983695	0.0968519332875554	0.0100855119230853	0.0800688080667207	0.00598915930035279
cg25369015	cg25369015	I	1	9599256		SLC25A33	TSS1500	N_Shore	1.90020156536132e-05	0.000939445901679402	0.735672927523027	0.0149729848072197	0.235265521218762	0.0334763411121142	0.710443553661041	0.0322850429064179	0.77998943648601	0.0103036112718554	0.749781007971178	0.0156856757986408
cg27161852	cg27161852	II	7	64408298				Island	1.90339966043254e-05	0.000939445901679402	0.0969653509491674	0.0192988095980484	0.430070033518458	0.0149660480569964	0.0822660295985912	0.0207682330265909	0.0749299283215092	0.00639284660906593	0.0826689201215471	0.00358660082433947
cg00025643	cg00025643	II	1	37904694					1.90578774685245e-05	0.000939723876767586	0.756102428418363	0.0187313443279653	0.412963755076376	0.0168058242525202	0.73568659122404	0.0382436773350983	0.706424689607831	0.0125324163023927	0.671825817742693	0.0164287957499771
cg13990926	cg13990926	I	12	54133447				S_Shore	1.90995559122249e-05	0.000940313745787744	0.713498875361822	0.017108636587852	0.372546306978798	0.0182547878037435	0.773082071497018	0.0399525722293077	0.766542996450605	0.0429326703607892	0.722699433095497	0.0231522565134725
cg07268337	cg07268337	II	17	70589198	rs9899899			S_Shore	1.91729561492261e-05	0.000942028298395976	0.684992327381634	0.0172920626365675	0.281451932864846	0.0240731921673695	0.59506556285986	0.0302458912415432	0.6469164454343	0.00702974437454804	0.630196875245611	0.0159837371485961
cg24716343	cg24716343	II	1	233431953		PCNXL2	TSS1500	S_Shore	1.92510312871798e-05	0.000942190481638779	0.114060314719249	0.0107596047118765	0.450232003415516	0.0222523099310263	0.0956154625901327	0.0260359790219866	0.101199969906068	0.00247199774196252	0.122671901125102	0.00855445863363916
cg21999726	cg21999726	II	7	4000258	rs76629003	SDK1	Body		1.95543333575878e-05	0.00094650189495542	0.323038426561237	0.0244191224404273	0.728306990738526	0.0172801490018015	0.433571608583416	0.0285451510731198	0.314676722330204	0.0204085649186346	0.282529252288232	0.0289793454670448
cg03331035	cg03331035	II	8	135813886		MIR30B	TSS1500		1.95428346055287e-05	0.00094650189495542	0.496760772362942	0.000762956854663604	0.79708951967787	0.0221523015247484	0.487869267503533	0.0436912324253985	0.409442552155172	0.0168949266950567	0.432670057168215	0.00802998255356884
cg23694248	cg23694248	II	12	71314315		PTPRR;PTPRR	1stExon;5'UTR		1.95300471174945e-05	0.00094650189495542	0.220737622367834	0.0071755856592201	0.524533913425358	0.0212382348313802	0.162057889185209	0.0152787765401102	0.154842619115163	0.00692134260712133	0.112004545821486	0.0270787416357401
cg16190266	cg16190266	II	14	38680855		SSTR1	3'UTR	Island	1.96129609050075e-05	0.000948216114980697	0.413664040166875	0.0136185872621238	0.724638537919911	0.018499692096791	0.387879922236952	0.0145831636097683	0.394115820871758	0.0108132409285074	0.35607624145148	0.0156630790205822
cg09104660	cg09104660	II	12	57635479		NDUFA4L2	TSS1500	Island	1.97812381605438e-05	0.000952115786138573	0.877883585112266	0.0247217709903916	0.53201881340485	0.00666377971292661	0.872027607534737	0.00896991449062432	0.869456540101654	0.00804246407441439	0.855800944759312	0.0110267362068258
cg13651137	cg13651137	II	9	136522662		DBH	Body		1.99072524840945e-05	0.000953304746159602	0.11886569975018	0.0238979361189107	0.510754826152179	0.0165298692343504	0.0888790178404208	0.00548136169253472	0.113849202137818	0.0121132355256852	0.116378568356537	0.0110796313003141
cg15685672	cg15685672	II	5	95298307		ELL2	TSS1500	S_Shore	2.00416396738481e-05	0.000956583689992334	0.493578291465932	0.0226563137832494	0.817502396837464	0.00809456584998717	0.478005624014752	0.0186301837926064	0.443425157317762	0.0115708383931141	0.455626322741438	0.0116704167840488
cg05675331	cg05675331	II	7	152591459				Island	2.00429727663662e-05	0.000956583689992334	0.816647923038955	0.0110341640310604	0.488306999380499	0.0217483426023227	0.804138996977456	0.00346337307885786	0.769852777884996	0.017602333890784	0.719894642222064	0.00326569556137976
cg22576236	cg22576236	II	4	1166933		LOC100130872-SPON2;SPON2;SPON2;SPON2	Body;TSS1500;1stExon;5'UTR	S_Shore	2.03935087323391e-05	0.000963619277579803	0.648336146607994	0.0138817575974079	0.330746280931317	0.0191990681737115	0.67467143321553	0.0101441562511374	0.570753508640728	0.0170914035244407	0.578602129275127	0.00875059432619308
cg20989777	cg20989777	II	8	91094422		CALB1	Body		2.0613234540451e-05	0.000967407676769019	0.16711503320639	0.0266363662630239	0.532137986933459	0.00600057860290815	0.146374411709597	0.0252430396670906	0.109759651875815	0.0068099652034047	0.0912173857632536	0.00708061010069057
cg19839026	cg19839026	II	14	51410501	rs17123242	PYGL;PYGL	Body;Body	N_Shore	2.07053269452569e-05	0.000969247963121369	0.771107591539701	0.0146515433718853	0.397809481171266	0.023806940086531	0.722044247122352	0.00614936413795068	0.756859871807599	0.00766514525096295	0.710092056452527	0.0151394899903281
cg02904605	cg02904605	II	19	15281607		NOTCH3	Body	S_Shore	2.07482510377585e-05	0.000969922729027472	0.848993286542059	0.0185011702123152	0.469598383364119	0.0215805462255391	0.880534410089628	0.0114686114610149	0.849458072030116	0.00207490241824759	0.898529714457188	0.0138381207373223
cg23761616	cg23761616	II	4	159131339		TMEM144	TSS200	N_Shore	2.10500528194555e-05	0.00097511437233507	0.117071216116588	0.014516136552444	0.43163607623153	0.0186760897403343	0.127218900309508	0.0106649126673576	0.0809165858516394	0.0142688370978427	0.0837840607627425	0.0085711669253562
cg22194129	cg22194129	II	12	7901661		CLEC4C;CLEC4C	5'UTR;5'UTR		2.1087235365771e-05	0.000975559740531239	0.836828312969128	0.0149816354254853	0.41086420779359	0.0283273277730265	0.758486152651818	0.00531541057863628	0.806389963185457	0.013768230468509	0.788436601628031	0.012622119293756
cg08064292	cg08064292	II	15	98196234				Island	2.11705014114191e-05	0.000976230001864473	0.112574793282502	0.0149831671189834	0.532026359940805	0.0278066167008196	0.165217408280421	0.012499601070251	0.122391325450496	0.0034434772481068	0.13665769570212	0.0265468941448212
cg10243939	cg10243939	II	7	96654788		DLX5	TSS1500	S_Shore	2.15634106152277e-05	0.000981450759758273	0.625343265623585	0.0150766392756555	0.219255001395674	0.0267681153082251	0.556909904005524	0.0101043923246081	0.602770973491136	0.00551219180563606	0.565057347066196	0.0171317078428973
cg01940964	cg01940964	II	7	128471600		FLNC;FLNC	Body;Body	S_Shore	2.1973052912433e-05	0.000988001689343741	0.454631370729013	0.0233075597054561	0.793113439113297	0.0108963431722613	0.528549589054714	0.00665865599379205	0.474735571430574	0.0101973762352841	0.464520164232541	0.0153753190550184
cg03068956	cg03068956	II	19	46990795				N_Shore	2.19814585991542e-05	0.000988001689343741	0.190901694015569	0.00212058765746227	0.500771169181301	0.023460539649088	0.165924501913566	0.0235081198008834	0.16346115184044	0.0137499313156022	0.183972386722321	0.0346276560304444
cg19246007	cg19246007	II	6	56112216		COL21A1;COL21A1	5'UTR;1stExon	Island	2.20410666346631e-05	0.000989314007270357	0.15357721806524	0.0162162056024287	0.465850786517544	0.0173591631121072	0.270079821499844	0.0208754696279028	0.157352088482113	0.00966362499408449	0.15838786250822	0.0136624057072989
cg23453372	cg23453372	II	4	4866619				Island	2.22309144571334e-05	0.000992138503347608	0.422821759843486	0.0263940754606018	0.76993477551086	0.0019011307445809	0.415919986464842	0.0285670611214885	0.410581393536881	0.0302212449062976	0.421333230717405	0.00511332015411219
cg16964748	cg16964748	II	18	49866065		DCC	TSS1500	N_Shelf	2.22158977806033e-05	0.000992138503347608	0.786210438388445	0.00408597014262478	0.485750295072031	0.0225344998252551	0.76261293129392	0.00342609142021297	0.722684245375258	0.0130317939143864	0.723054346607371	0.00289920162379218
cg12991365	cg12991365	II	3	53880853		CHDH;IL17RB	TSS1500;Body	S_Shore	2.23005717457969e-05	0.000994005823997535	0.157843175693623	0.0182546768046978	0.476738874945106	0.0160852888377857	0.146194239897692	0.00313130807976754	0.140386713544432	0.00263970754952892	0.116502974725917	0.0149886275119015
cg08748105	cg08748105	II	16	3266276		OR1F2P	Body		2.24173620939047e-05	0.00099680087432643	0.686204273975811	0.016475768279751	0.28572674424257	0.0257798621889785	0.594758542369655	0.0616736400829674	0.685289377201331	0.0169924660877678	0.69441366036157	0.00184991376921734
cg08074767	cg08074767	II	6	168113741	rs540935				2.24831956312084e-05	0.000998533633347682	0.800537780192275	0.0177709924037723	0.482466301468516	0.016599023131074	0.794407655082041	0.0105340813655973	0.733876940948698	0.0199768068773269	0.735979030877085	0.00538061590068426
cg20438306	cg20438306	I	4	41747092		PHOX2B	3'UTR	N_Shore	2.25380317402606e-05	0.000998717439499536	0.232863298472222	0.027611168627994	0.6003245873193	0.00527534518093524	0.294456607588963	0.049804604851625	0.275955590966532	0.0283993573617594	0.295744892454882	0.0147816754359838
cg09271882	cg09271882	I	1	6214849		CHD5	Body		2.25450931754487e-05	0.000998853404829239	0.852554158390964	0.012209550074082	0.529814036303647	0.021461411145332	0.842608664353503	0.0170293601072173	0.898390404023358	0.00965986176001673	0.859547483850036	0.0114524842206086
cg03050022	cg03050022	II	15	55559759		RAB27A;RAB27A;RAB27A;RAB27A	5'UTR;5'UTR;5'UTR;5'UTR		2.25710728146399e-05	0.000999140283419414	0.801924112872251	0.0175852082128574	0.481347056475998	0.0171064217445206	0.787529061293963	0.0391353901954915	0.850932923507305	0.0134848582858552	0.823605628685457	0.0147564752134401
cg03858756	cg03858756	II	2	176994637		HOXD8;HOXD8	5'UTR;1stExon	Island	2.26537716227209e-05	0.000999596333866453	0.130692110729624	0.0238352124673771	0.457484516685942	0.00764646096714754	0.0969909686742281	0.0256869216665364	0.107449242624037	0.0219933187660523	0.0847429723189842	0.018399644301614
cg17944737	cg17944737	II	1	10995014					2.27708922595403e-05	0.00100061730915902	0.877043301989226	0.00456437015970394	0.505522737588257	0.0281267962991658	0.893851929421541	0.00916210479867868	0.871114193529453	0.0146306865221458	0.902702350154332	0.0190064871701573
cg11288274	cg11288274	II	15	73646424		HCN4	Body		2.31948669969115e-05	0.00100887907056991	0.669271155614241	0.0155342774493541	0.32412971757315	0.021586200920745	0.631342814331499	0.0132160816245549	0.597529259662617	0.0279263902410721	0.645877411417122	0.020581254812667
cg24123106	cg24123106	II	6	123100471		FABP7	TSS200		2.32909723872219e-05	0.00101024694511435	0.233957985707777	0.0221538523623264	0.593351134710758	0.0166642912538161	0.368817968599891	0.00143264855685894	0.184913385228718	0.0156807480409544	0.17711277119469	0.0136419483234663
cg25883066	cg25883066	II	8	127647405					2.33466641082938e-05	0.00101045172376456	0.158680954862992	0.0239460419456136	0.579012861278385	0.0218871876612907	0.230721931317003	0.0177238570413698	0.168747890191689	0.0127514227596083	0.180584527451394	0.0258683871539933
cg14054275	cg14054275	II	10	99772103	rs76015631	CRTAC1	Body		2.33353902608391e-05	0.00101045172376456	0.177356408683568	0.0154887742242353	0.500079588824249	0.0195028624719485	0.202474720170795	0.0370256929104933	0.153552640698862	0.00536456624769898	0.126654511743414	0.00741565992141241
cg16289210	cg16289210	II	1	203320396		FMOD	TSS200		2.33544219459274e-05	0.00101054753403791	0.443392040476021	0.0178264468512443	0.140181709957476	0.0151646845802895	0.34473167783562	0.00619575175699972	0.448781262931625	0.0110570722392972	0.49702883627486	0.0115461988698427
cg11806178	cg11806178	I	20	39319929				Island	2.36009195802107e-05	0.00101653197147116	0.88315468410197	0.00770803941413824	0.547930179372662	0.0247721022027548	0.825100210629459	0.016179448605385	0.897211569263089	0.00774345504971688	0.880004511783822	0.0246861248036716
cg19433341	cg19433341	II	8	21900337		FGF17	TSS200		2.37887466668669e-05	0.00101954039557237	0.215533121376523	0.0167228114002362	0.520629369547023	0.0167361825397785	0.193449803288515	0.0403513920814848	0.164118744582389	0.00574898456592911	0.143051104656385	0.00976805793562811
cg10519004	cg10519004	I	1	3314443		PRDM16;PRDM16	Body;Body	S_Shelf	2.39314281951547e-05	0.0010219033992435	0.67458737660321	0.0158922099204792	0.338879167423082	0.0206686705418231	0.722583212830343	0.0318632995963072	0.718451186394817	0.0170704693120694	0.709424742005149	0.0226446132586763
cg07066326	cg07066326	II	11	910094		CHID1;CHID1;CHID1;CHID1;CHID1	5'UTR;5'UTR;5'UTR;5'UTR;5'UTR	N_Shore	2.39308232870925e-05	0.0010219033992435	0.133465431180139	0.0283959112248399	0.622988068574778	0.0252786461923732	0.209644259814602	0.00336829556489481	0.115789445467259	0.0022796937484744	0.139989573165703	0.0260259434005878
cg08146323	cg08146323	II	19	57183118		ZNF835	Body	Island	2.4055829372463e-05	0.0010249399711235	0.125235745010469	0.013035338495801	0.435718626072006	0.020323360334796	0.160816433937248	0.00469060804323854	0.108804200265052	0.00684379230786546	0.157137831973885	0.0141309492005208
cg24082871	cg24082871	II	17	27333407		SEZ6;SEZ6	TSS1500;TSS1500	S_Shore	2.40886965966978e-05	0.00102517939223856	0.0998171633735686	0.00603497007575358	0.419446883302206	0.0241208799336986	0.0968435399368657	0.0245947910922571	0.0888489657176039	0.0126005228887893	0.102189388065858	0.00491422003485687
cg05480370	cg05480370	I	5	136522913		SPOCK1	Body		2.41148723275208e-05	0.00102541714432769	0.675373809813528	0.0211840677960408	0.365613748856994	0.0114978071626931	0.611820924167046	0.0266590778557719	0.663425545075893	0.00705202398956768	0.674173977078752	0.00915609467018421
cg01250407	cg01250407	II	7	116964802		WNT2;WNT2	TSS1500;TSS1500	Island	2.42297498786257e-05	0.00102745102194431	0.144399803069395	0.0113771016526575	0.503797410310577	0.0255834067994724	0.138494573445001	0.0101424273084316	0.103847382935413	0.0114015195496535	0.116731170263757	0.0106267840610011
cg12877039	cg12877039	II	5	140857192		PCDHGA4;PCDHGA12;PCDHGA11;PCDHGA11;PCDHGA9;PCDHGA1;PCDHGB1;PCDHGB6;PCDHGC3;PCDHGB3;PCDHGB7;PCDHGA6;PCDHGA8;PCDHGA10;PCDHGA5;PCDHGB4;PCDHGA3;PCDHGA2;PCDHGA7;PCDHGB2;PCDHGB5;PCDHGC3;PCDHGC3	Body;Body;Body;Body;Body;Body;Body;Body;1stExon;Body;Body;Body;Body;Body;Body;Body;Body;Body;Body;Body;Body;1stExon;Body	N_Shore	2.43482923341782e-05	0.00102908854309856	0.246362746602102	0.0231042433897745	0.549874461463469	0.00516408972846499	0.18332974805365	0.0119437080262707	0.180076612092321	0.0116639229952962	0.175006013504115	0.0221772552610225
cg00466500	cg00466500	II	20	44829821		CDH22	Body	Island	2.4396634898176e-05	0.0010294667532328	0.169713056128654	0.0250838085389593	0.515175088590104	0.00988141705983161	0.18485501073748	0.00869366689092807	0.197501639159472	0.0142935671523229	0.196817803198709	0.0177416899110745
cg25510610	cg25510610	II	8	38240894		WHSC1L1;WHSC1L1	TSS1500;TSS1500	S_Shore	2.45970075057881e-05	0.00103391043132508	0.115332914482375	0.010592621949899	0.427333737658283	0.0219795119873697	0.091884478585332	0.0085263297122789	0.113695984944339	0.00447511326110468	0.0970811170604006	0.022518571067976
cg07774765	cg07774765	I	5	180487084		BTNL9	3'UTR	S_Shore	2.46196941478546e-05	0.00103434261182165	0.803099053285747	0.0375268246134631	0.297095211986223	0.0125799726990233	0.801509093047977	0.0240373991049612	0.885006806804317	0.0191620969032792	0.868345829280953	0.00957508403334864
cg16354688	cg16354688	II	1	16370265		CLCNKB;CLCNKB	1stExon;5'UTR		2.47666004380771e-05	0.00103755211529715	0.665145782016202	0.0121404925524608	0.361032398224743	0.0204976212601822	0.654141577392981	0.00142436554339768	0.629134018213467	0.00990788978917569	0.663691369270246	0.0223889824567675
cg10741760	cg10741760	II	1	19992024	rs10917509	HTR6;HTR6	5'UTR;1stExon	Island	2.50796814171451e-05	0.00104342344317053	0.253718383138832	0.0247985636736677	0.572967604685191	0.0038003540283888	0.258720137719603	0.011515673996188	0.229919100011185	0.00732312723404539	0.183954466228891	0.0189488536169825
cg14782678	cg14782678	II	17	7339721		TMEM102	Body	N_Shore	2.50992102208759e-05	0.00104355825965614	0.155913385669815	0.0149964350635974	0.469652409016196	0.0195759296080152	0.124336551553048	0.0238124422763866	0.157221836805083	0.00467696414434718	0.15093996888609	0.0141065353470303
cg02403883	cg02403883	II	5	140530028	rs3836745	PCDHB6	1stExon	N_Shore	2.51784926922782e-05	0.00104483347310751	0.48015520540493	0.0205638098845483	0.810453390938223	0.0158807105896955	0.492379215793058	0.029413036152652	0.384089169228187	0.0135587116839809	0.398073989134068	0.0224960793433734
cg05962511	cg05962511	II	10	102730022				S_Shore	2.52248536354994e-05	0.00104586912879506	0.249478662235954	0.0177710915846159	0.558949343729495	0.0166539429391909	0.232617606424135	0.017242865537523	0.202593828068845	0.00524050965763306	0.176529402668804	0.0344941539291973
cg00502062	cg00502062	II	1	201578212					2.53805244001011e-05	0.00104701377107161	0.793648322966203	0.0155530473825937	0.441976310709007	0.0229445016779409	0.795850300709628	0.0149491197749004	0.733466242556309	0.0156297856217044	0.764161405581876	0.0216952745053848
cg07730673	cg07730673	II	3	196438540		PIGX;PIGX;C3orf34	TSS1500;TSS1500;5'UTR	N_Shore	2.55104371212318e-05	0.00104733757257537	0.23998569765499	0.0239512627363964	0.550430818423728	0.00516106284020019	0.344773065487168	0.0104734995207883	0.197717403960837	0.00189605853806936	0.238290830072959	0.015764828663052
cg03979241	cg03979241	I	8	21916824		EPB49;EPB49;EPB49;EPB49;EPB49;EPB49;EPB49;EPB49	1stExon;5'UTR;1stExon;5'UTR;5'UTR;5'UTR;5'UTR;5'UTR	S_Shelf	2.56920322217417e-05	0.00105044902674391	0.615595018794695	0.0212270274013994	0.268397739188197	0.0174053350592584	0.666811625168352	0.0115072913783973	0.684196492748465	0.023340976724462	0.681293052190241	0.0272895367994265
cg16076328	cg16076328	II	2	47597118		EPCAM	Body	Island	2.62436552735048e-05	0.0010595062158534	0.119047404897453	0.0224455662388696	0.437320524531988	0.0116712340851068	0.0918800740437969	0.00219649958312032	0.0980144846258746	0.00658795286338186	0.0819199626403053	0.0170541397829195
cg25411207	cg25411207	II	17	37382301		STAC2	TSS1500	Island	2.62610427396349e-05	0.00105959495820103	0.0935553331846377	0.0186979303283382	0.394044558199084	0.0148685294117982	0.0910410978771286	0.00330667515039703	0.0622012579498854	0.0105891809029601	0.0824923831306359	0.00229446836353568
cg09261791	cg09261791	II	14	52347968		GNG2	5'UTR		2.6710249274037e-05	0.00106607115631828	0.714110305274302	0.0130693303523586	0.359842984069487	0.025084459794867	0.645668005698286	0.0700699704837477	0.718027609780939	0.0212597670400687	0.741089289709685	0.0174714866359675
cg13438834	cg13438834	II	22	45706530		FAM118A;FAM118A	5'UTR;5'UTR	Island	2.66966024959355e-05	0.00106607115631828	0.0840678140612031	0.0227098766070112	0.44321411149921	0.0175007277256716	0.122551944611961	0.0209532526231894	0.0749774335511628	0.00162352224044436	0.0682696106081608	0.00692093808254782
cg01800884	cg01800884	II	11	73075695		ARHGEF17	Body	S_Shore	2.71775456091163e-05	0.00107432172065377	0.405931580430448	0.0214469805920633	0.729797952717237	0.0146462551990066	0.343805126752384	0.0132093085659071	0.38078720892862	0.00667482597259927	0.332475076194097	0.0179230998636589
cg25342568	cg25342568	II	4	1768564				Island	2.73541641992531e-05	0.00107630489213767	0.549927929740137	0.0116815869364348	0.241508734732128	0.0218453314339934	0.448661428734418	0.0418197636799464	0.496571854154574	0.0234189013528708	0.495874720834858	0.00578793522875782
cg17501259	cg17501259	II	2	56413069		CCDC85A	Body	S_Shore	2.74355081722413e-05	0.00107787587725415	0.125879657281278	0.0116908321986196	0.505366802824075	0.0281743162417776	0.154634573450944	0.0132814141558141	0.117361936439806	0.0175650521882624	0.0818046388198368	0.0109128107909383
cg20688340	cg20688340	II	10	127464237		MMP21	1stExon	Island	2.7499795413089e-05	0.00107820012487308	0.447040911381484	0.0247429346181754	0.777858383155912	0.00978398043911615	0.481576957889103	0.0307373926355203	0.389855097134688	0.0458262048282303	0.419508885350558	0.00799614959374092
cg26746560	cg26746560	II	22	31535672		PLA2G3	Body		2.76030132133764e-05	0.00107876857826364	0.743238414155419	0.0227347045283774	0.348310665548004	0.0222250502407078	0.71434885805852	0.00922676567572435	0.712142531279776	0.0221287482247279	0.725202206287601	0.0187719222151046
cg05143386	cg05143386	II	19	9213689		OR7G2	1stExon		2.78840744348552e-05	0.0010832492622648	0.698352117243185	0.0203276017792368	0.31612375330313	0.0232053508792893	0.60811353057265	0.0430048809337908	0.660407606660281	0.00859772319117156	0.670107025207814	0.00958283583042326
cg12301823	cg12301823	II	1	33207915		KIAA1522	Body	S_Shore	2.80420775287617e-05	0.00108567800208238	0.120562005059048	0.0176009446020177	0.421551506128594	0.0167937748743392	0.084799673112212	0.0164896599818698	0.128183374299264	0.00871751846151566	0.104843032924826	0.00701459400462282
cg24747764	cg24747764	II	13	112761184				S_Shore	2.82061407629298e-05	0.00108732714724681	0.301222865026059	0.0174544256765676	0.634655616767025	0.0205855281020106	0.475329165134799	0.0338014732970858	0.258862502184996	0.0116971943178874	0.276463134862007	0.00863178668808658
cg23954461	cg23954461	II	19	12777852		MAN2B1;MORG1;MORG1	TSS1500;5'UTR;Body	N_Shore	2.82216262156533e-05	0.00108741199171961	0.110905937307655	0.00749852066530413	0.411891024195647	0.0231837078618932	0.102703726087901	0.0253753246173107	0.104506499995715	0.00702606695252338	0.131304442848869	0.00917437023740606
cg04839706	cg04839706	II	16	46920075		GPT2;GPT2	Body;5'UTR	S_Shore	2.85096090270292e-05	0.00109295262928827	0.178142419389216	0.0122138715073752	0.511367871352318	0.0241302412721141	0.176791227660184	0.0204763586818932	0.106886512770464	0.00464572616044491	0.127834729697521	0.0103384449864492
cg23945481	cg23945481	II	6	31938984		STK19;STK19;DOM3Z;STK19	TSS1500;TSS1500;Body;Body	N_Shore	2.85786949999337e-05	0.00109345689061337	0.167334627206254	0.0278134952222505	0.515471323034882	0.00507514237767018	0.132753704373023	0.0167698940597091	0.138639637577813	0.00735529964064859	0.132012120199094	0.0167431771186346
cg02106941	cg02106941	II	8	24772137		NEFM;NEFM	TSS1500;1stExon	Island	2.90750278979462e-05	0.00110215052930198	0.0772843813031956	0.010022042752279	0.380028060139407	0.0225678921711823	0.0940440813054123	0.00934643876673224	0.0654784853538642	0.002980301961782	0.0716061224328227	0.00814721897640227
cg13851375	cg13851375	II	10	134937597		GPR123	Body	N_Shore	2.96199625723711e-05	0.0011123856262231	0.329506168308649	0.0163382561696247	0.726622728015744	0.0281437823863989	0.284244809824524	0.00853157510003108	0.300331250120406	0.00654308745431256	0.341603574017499	0.020454206248608
cg04736911	cg04736911	II	2	71220904		TEX261	Body	N_Shore	2.9644130854867e-05	0.00111272523248722	0.487425966280873	0.0247376834249491	0.808534962937065	0.00898617463522763	0.414464915731223	0.01232465847254	0.45702604364683	0.00924231808528535	0.409908315206833	0.00699218654404052
cg14759565	cg14759565	II	11	65360123				Island	2.99325685030061e-05	0.00111734487709437	0.153268384020043	0.0165701672259448	0.475386594699117	0.0206374243501242	0.189147357124161	0.0319822268384462	0.150952060160506	0.0153831045561441	0.131229033909456	0.00209933294561405
cg15033969	cg15033969	II	11	57105814		P2RX3	TSS200	S_Shelf	2.99846977678256e-05	0.00111734487709437	0.769300204422635	0.0255674166652242	0.433386769155262	0.0104274391980672	0.751860498670818	0.0201446791439273	0.811145944174932	0.00282670315357884	0.778843145896676	0.0245791779935972
cg20451566	cg20451566	I	12	54867454		GTSF1	TSS200		2.99925783682374e-05	0.00111734487709437	0.874472787610164	0.0203934688818006	0.570754978885606	0.0144037471009836	0.85841979437093	0.00535277033991666	0.962567327289927	0.0025483816782528	0.933299140364465	0.00315722788595115
cg17445212	cg17445212	II	2	113993313		PAX8;PAX8;PAX8;PAX8;PAX8;LOC440839;LOC654433	Body;Body;Body;Body;Body;Body;TSS1500	Island	3.02460062046208e-05	0.00111991240231955	0.678428109757539	0.0193131534758041	0.345159141763962	0.01951299207539	0.515137141291948	0.0371812526068697	0.72558298039313	0.00888123372014645	0.728100434684352	0.0266057267543602
cg06163904	cg06163904	II	17	78964779		CHMP6	TSS1500	N_Shore	3.03934173901445e-05	0.00112250698530226	0.116168896195625	0.00447107570686316	0.424803490949682	0.0250606599454668	0.0979360088011526	0.0155729241575871	0.118641111900703	0.00265922559392015	0.102303526361728	0.0135755789620306
cg02188358	cg02188358	II	13	29068150		FLT1;FLT1;FLT1;FLT1	Body;Body;Body;Body	Island	3.05352677821268e-05	0.00112455285171764	0.177839307245875	0.0110989407918121	0.486435478635176	0.0229390687665532	0.131732148168203	0.0192662558993388	0.157427828081041	0.00358471957714545	0.175617654031457	0.0114510079733456
cg12093043	cg12093043	II	6	28483612		GPX6	TSS200		3.07886648808171e-05	0.00112869709928069	0.50208969773469	0.00698081933268725	0.195074133998378	0.0244274842254288	0.458753937089617	0.0283511871473842	0.47921243660712	0.0178256692155207	0.526206806457345	0.0253559079057573
cg14293323	cg14293323	II	11	353567				N_Shelf	3.09052025622099e-05	0.00113021654494707	0.445521396345027	0.0194123060467484	0.75981602572292	0.0173451140355764	0.5262895302024	0.00747999221970635	0.417492522005549	0.0349054409417726	0.449130132310941	0.0109264775927219
cg24184180	cg24184180	II	15	43478176		CCNDBP1;CCNDBP1;CCNDBP1;CCNDBP1;CCNDBP1	Body;Body;1stExon;Body;5'UTR	S_Shore	3.09495269768029e-05	0.00113021654494707	0.1122075696141	0.0146674513952558	0.435555202130938	0.0224204708403435	0.109701165585784	0.0129193404907135	0.0747863724349682	0.00693700677326587	0.0732033341925521	0.00586793063387321
cg05790828	cg05790828	II	7	150822006		AGAP3	Body	N_Shore	3.10963204708094e-05	0.00113287894302893	0.787941597971777	0.0166294803589569	0.415195985280232	0.0260695707003063	0.775210415234197	0.0128465306175716	0.704489830696634	0.00483381942244924	0.718511363398409	0.0210721042149861
cg07986239	cg07986239	I	20	61886142		FLJ16779;NKAIN4	Body;TSS1500	Island	3.11977807606095e-05	0.00113341469723672	0.63676412665954	0.0125834786460199	0.299008598375197	0.0250603474827174	0.611303194565693	0.0444320598497332	0.71187521346106	0.0444734425227448	0.715101328677986	0.0318981226573273
cg22737154	cg22737154	II	2	64631614					3.12436096906256e-05	0.00113404013116474	0.152206191825634	0.0182730767840691	0.51292190634341	0.0237417189439649	0.190691196305614	0.00097396712735911	0.148420720527463	0.0104925644774609	0.168341916986065	0.00721087419405245
cg01845041	cg01845041	II	3	118753005		IGSF11;IGSF11	Body;Body	N_Shore	3.13086715885903e-05	0.00113514723116403	0.758417671951921	0.0289989154266126	0.397917775797984	0.00751690327465325	0.703725212966103	0.0374589847750161	0.726984786766796	0.0163331063962161	0.683704713674225	0.0179051082230947
cg08533336	cg08533336	II	11	119227717		USP2;USP2	Body;Body	Island	3.13562174930355e-05	0.00113514723116403	0.14068814589471	0.0189619587329397	0.462362771764465	0.0188556355633079	0.11782794670482	0.00910707824306804	0.158063491351913	0.01263978547428	0.145378440873472	0.0238467004025565
cg02744880	cg02744880	II	19	11592200	rs35479924	ELAVL3;ELAVL3	TSS1500;TSS1500	Island	3.13573712583838e-05	0.00113514723116403	0.171257366229642	0.0218681520959526	0.472371741469062	0.0121817834344212	0.131569994035462	0.00972485612048077	0.139283231763766	0.00200632330902973	0.0912467880626598	0.00880105671412113
cg00805867	cg00805867	II	1	66798063		PDE4B;PDE4B;PDE4B;PDE4B;PDE4B	Body;1stExon;5'UTR;Body;Body		3.16934328544743e-05	0.00114070953333361	0.0847770679421151	0.013136608349534	0.465928439050795	0.0289280045395563	0.0838703505460654	0.00328404903743885	0.0839690726213823	0.00217459473742458	0.0948146942804836	0.0107111388174029
cg00364339	cg00364339	I	3	126440043		CHCHD6	Body		3.20108833833299e-05	0.00114430000455574	0.0565818905999145	0.00972759768410317	0.372658729522706	0.0245564444555397	0.042006080444815	0.00588210188617302	0.0914160153625889	0.00629155173304131	0.059035272780261	0.0084575452331461
cg01972418	cg01972418	I	14	37125430		PAX9	TSS1500	Island	3.20972415120378e-05	0.00114453908575628	0.133218480222152	0.0188037110405308	0.477291918333778	0.0217772881783335	0.108562614386178	0.0113970090176545	0.116800870940358	0.00623981423442459	0.074279529631191	0.00787210703850175
cg26818489	cg26818489	II	11	119380820					3.23848380460033e-05	0.00114955049203264	0.800624552445834	0.0123631768394279	0.436534466536765	0.027897635838991	0.84277521485166	0.00657667184703549	0.753333890773129	0.0211276066225147	0.769198461016439	0.00710049784492235
cg13601936	cg13601936	I	9	140198751				S_Shore	3.23970168779955e-05	0.00114981963431255	0.241826899167651	0.0283448646249792	0.73135385986609	0.0296668164354528	0.451728191349398	0.0263520444868354	0.37178284381048	0.0406359460973121	0.394281495360874	0.0540475360242042
cg25594100	cg25594100	I	7	4786943		FOXK1	Body	Island	3.25143294604327e-05	0.00115136945856	0.831567779518067	0.00311334421750159	0.491962236921801	0.0283203283904636	0.84634339040852	0.0221437773912216	0.929779858328601	0.00520752553623679	0.969740756777183	0.00213063567803477
cg06059461	cg06059461	II	15	89960503				S_Shore	3.25027050749334e-05	0.00115136945856	0.671664194753585	0.0238985583993426	0.363209789820498	0.00991894795088791	0.619145954812477	0.00319178847790662	0.606873329353445	0.0130201096298761	0.602776913152439	0.00979118428550678
cg01351425	cg01351425	II	11	2170831		INS-IGF2;INS-IGF2;IGF2;IGF2	Body;Body;1stExon;5'UTR		3.2747949541669e-05	0.00115522670774234	0.193242914776809	0.0232966511270503	0.495116813802141	0.0100480822921276	0.152703067413789	0.0179634389107399	0.11861877802171	0.021416106582318	0.135794006964234	0.0122514716170284
cg03152092	cg03152092	II	19	41869545		B9D2;TMEM91	5'UTR;TSS1500	N_Shore	3.27803127877036e-05	0.00115586508317978	0.168857976567	0.0042746018979852	0.498248869042742	0.0273588553956093	0.228373243581139	0.0256175507154859	0.125973042165132	0.00586340590003348	0.114042761456327	0.00702422871577373
cg21165519	cg21165519	II	14	105310921				S_Shore	3.28072558063379e-05	0.00115601460882725	0.094698797576058	0.00689266967095662	0.452526479911048	0.0292874411535075	0.0857372285493497	0.0117564192832155	0.0953908577546287	0.00308756736029409	0.0858894303047651	0.00723129377937973
cg25739016	cg25739016	II	1	167638918		RCSD1	Body		3.3222593428708e-05	0.00116107631150636	0.294035291246339	0.0248240260204344	0.659523215026898	0.0182814464850046	0.372943449359234	0.0274948047966426	0.258195914803068	0.00860550794088503	0.231509812440194	0.0202090262898851
cg17689721	cg17689721	I	10	102976904				Island	3.33536890262791e-05	0.00116379339626981	0.112703429746708	0.0070647556885157	0.473196705498036	0.0296069292827884	0.139875901883074	0.0181430618660999	0.114214780817424	0.0149849368259453	0.118658830267151	0.0165481782093407
cg17285335	cg17285335	II	11	26743888		SLC5A12	TSS1500		3.34450094618366e-05	0.00116535424757856	0.666265859470257	0.0221381541812411	0.288445524964063	0.0229997645251536	0.627757077514137	0.0267857014099643	0.73663178749454	0.0112644592472529	0.786375717338212	0.0106953884446227
cg24413842	cg24413842	II	7	150211820	rs73726885	GIMAP7	TSS200		3.36855624095847e-05	0.00116885158685952	0.808951778564301	0.0128412562075905	0.382273864265658	0.0337564569521129	0.726090183444281	0.0172670361288287	0.76280971430571	0.00966202224455054	0.75071072150283	0.00267650232926453
cg19735698	cg19735698	II	2	23729523		KLHL29	5'UTR		3.37119394266263e-05	0.00116943882739849	0.302976620078808	0.0240053646261012	0.625930046132103	0.0130891952609772	0.331691642793791	0.0149292312092122	0.288520709521293	0.0186787837809186	0.263645802232705	0.0319820280452931
cg09799658	cg09799658	II	7	19157304		TWIST1	TSS200	Island	3.43338381325599e-05	0.00117891744132732	0.103393322034521	0.0222179167591748	0.479967646164111	0.023069721968482	0.105831802772379	0.00939562580030078	0.0937338830808612	0.00777914832329344	0.0862762767104168	0.00671158996319049
cg25353171	cg25353171	I	8	9755804				N_Shore	3.43465476088709e-05	0.00117894339465211	0.0755001191570934	0.00792705165404328	0.378575747725132	0.0245309677980659	0.064844888985713	0.00760581162293131	0.0910011660648263	0.00971024774963632	0.0951659496818537	0.00610425599616373
cg05757654	cg05757654	II	1	11919554	rs56094856	NPPB	TSS1500	Island	3.45778000570607e-05	0.00118196640956447	0.131223794767294	0.026770171919763	0.474970086611314	0.0118827701149345	0.110880556146636	0.0359833950928703	0.107009933344494	0.00308872929062968	0.131709959002978	0.0168688132101283
cg05388880	cg05388880	II	4	183807081					3.45762961443601e-05	0.00118196640956447	0.175234244613072	0.0231939954907652	0.500564688481353	0.015179268751663	0.254217781236991	0.0548294430255425	0.190839284408178	0.00280800450774407	0.216970925179155	0.016473684166442
cg17063780	cg17063780	II	12	103816811		C12orf42;C12orf42	Body;Body		3.45730796111384e-05	0.00118196640956447	0.463382959926583	0.00535717036324591	0.772195667753744	0.0257603727251884	0.433757693944998	0.0357853470457147	0.404518940934303	0.0213953812268798	0.45410077535484	0.0257891624869933
cg26269802	cg26269802	I	19	8642316		MYO1F	TSS200		3.47301326406618e-05	0.0011830912976804	0.337501931004299	0.0185095847532625	0.666157593582307	0.0210549488324824	0.287603003214264	0.0117667230631257	0.382238145428959	0.0312640436243551	0.375645175929801	0.0273470690327756
cg05492818	cg05492818	I	16	89114193				N_Shore	3.49389939074627e-05	0.00118469261072296	0.579792141381487	0.00152745839110474	0.190965620692125	0.0331817516722974	0.619328381656462	0.0126930189417232	0.675528697527097	0.00912772336761761	0.690509576994226	0.0198729124901783
cg07342559	cg07342559	II	15	91670784	rs77509221	SV2B;SV2B	5'UTR;5'UTR		3.50516859317141e-05	0.00118662594235528	0.137312548160525	0.0233546117023504	0.465397596548731	0.0155369775943546	0.125123469493741	0.00812656053447316	0.0909068651626985	0.00731647448695648	0.0945179581224727	0.0028329400667515
cg19098268	cg19098268	II	19	57352269		ZIM2;ZIM2;PEG3;PEG3;PEG3;PEG3;ZIM2;MIMT1	TSS200;TSS200;TSS200;TSS200;TSS200;TSS200;TSS200;Body	Island	3.51214600960764e-05	0.00118802335319306	0.628230830798582	0.0246647912604697	0.309014177139706	0.0117161431464686	0.497066988819815	0.0325145739005163	0.634278059384154	0.0163496618064557	0.673530904075337	0.0119145818986186
cg15829116	cg15829116	II	22	30901876		SEC14L4;SEC14L4	TSS200;TSS200	S_Shore	3.54004996992944e-05	0.00119333889912299	0.719209120107453	0.0148284019095726	0.418753463047794	0.0210549515897706	0.661216172443735	0.0249184320912378	0.675901683258965	0.0163582290906651	0.64940596813397	0.0137880320527078
cg14761773	cg14761773	II	19	31211050				S_Shore	3.60751876500879e-05	0.00120239869402303	0.230898929281402	0.0248042818345246	0.531984415834903	0.00755591118133683	0.225269808075114	0.00863628710980198	0.141494763380823	0.00482231912431703	0.175135306292977	0.00900334328791955
cg04483701	cg04483701	II	16	86253703					3.63013709531954e-05	0.00120577008626948	0.68971216001242	0.015623564827009	0.362249486667607	0.02353131052682	0.635877195554009	0.0189769224594339	0.64491129930448	0.0155948281550799	0.634714914783844	0.0179873872924546
cg15862394	cg15862394	II	14	95403133					3.64761118181027e-05	0.00120906221293084	0.194822140088802	0.0237428431545928	0.520744613514086	0.0151170116620513	0.165338466201998	0.0144648798218231	0.14799620756907	0.0124705936115272	0.148630363598647	0.0101282246948644
cg14856563	cg14856563	II	1	19111089	rs74056623			S_Shore	3.65271164192058e-05	0.00120985307725611	0.867215133565468	0.0146497345427198	0.560920935638558	0.0220357494954692	0.893707933504683	0.000999338074527861	0.845008741879087	0.00864432889074919	0.890934697904729	0.0173863743022453
cg20388471	cg20388471	II	1	237766716	rs79662710	RYR2	Body		3.68774348906827e-05	0.00121395490886906	0.83763938463572	0.0240344749399734	0.493251161133699	0.0176578430856941	0.831640623680013	0.00941732723355158	0.82417837385134	0.00690360246452436	0.853726308874427	0.0223231429188327
cg18490846	cg18490846	II	17	48845722		C17orf73	TSS1500		3.69109933836504e-05	0.00121423911498949	0.723047889994171	0.0177090951642969	0.392528069991577	0.0224950072874796	0.71592700437167	0.00335031425438189	0.701216861534375	0.0171763077641544	0.717859584958185	0.00813360103217673
cg16260421	cg16260421	II	1	50489319		AGBL4	Body	N_Shore	3.71009383862973e-05	0.00121664759939591	0.208224494520218	0.00991516338842972	0.551636477714781	0.0280857222345398	0.116940971474548	0.0197149141920197	0.172283949909123	0.014150443966724	0.149274447519809	0.012730245361948
cg25940557	cg25940557	II	1	158575177		OR10Z1	TSS1500		3.70915716776548e-05	0.00121664759939591	0.756484922999062	0.010436822216275	0.430026576373091	0.0263184377052998	0.737866501045047	0.00679320342147345	0.736610721732079	0.00600799896255747	0.779105620617269	0.0212742120153834
cg02415029	cg02415029	II	1	110025642		ATXN7L2	TSS1500	N_Shore	3.73108659856092e-05	0.00122033212322928	0.176571776591993	0.0140053740549206	0.481896220982257	0.0225188517083048	0.176109050857579	0.0394219471041382	0.143234589237025	0.00806224870967519	0.102768589539187	0.00974453364772305
cg16767627	cg16767627	II	14	100196699				Island	3.73190624456201e-05	0.00122044062964137	0.121682187364313	0.0162524893798718	0.474985389446841	0.0260306152728605	0.122980269683507	0.0192480705880335	0.111475450115323	0.0153800366646948	0.0914164602582018	0.00634324939207263
cg24621790	cg24621790	II	4	40752692		NSUN7	5'UTR	Island	3.73725513337738e-05	0.0012207454816553	0.0756671249517763	0.0250091962672011	0.427348884296254	0.0175592248419155	0.0904967879765755	0.0252050637183051	0.0618511933132613	0.00893524306846981	0.0860607270461508	0.0034184443487237
cg13493546	cg13493546	II	9	91390547					3.74565599219887e-05	0.00122190200635362	0.488133700800834	0.0251553092438324	0.154410924788161	0.0144573421370423	0.390361052134704	0.0170214754875671	0.270106621576298	0.0177457301580934	0.260284500546834	0.0143080252831876
cg07687548	cg07687548	II	2	172965280		DLX2	Body	Island	3.75904077215492e-05	0.00122365990766652	0.24777887326287	0.0198342097554983	0.666529371040368	0.030567951642799	0.219213598158743	0.0306599766171169	0.253664114540345	0.0148234575942242	0.27514601563526	0.0130571417815903
cg27135286	cg27135286	II	2	85751921					3.75811506330896e-05	0.00122365990766652	0.40780858629589	0.0105007947825393	0.721542283889515	0.0251984309699085	0.373410250652991	0.0337998580652589	0.374154536645156	0.0177926718827404	0.392372154761979	0.0113883869655809
cg05917963	cg05917963	II	10	101988539		CHUK	Body	N_Shore	3.76938595685888e-05	0.0012251694044072	0.169102881673723	0.0224421817592794	0.478036804005906	0.0148337481405721	0.166671175824754	0.00618828804254646	0.143249881500444	0.0151282113493059	0.129823693089145	0.0068440001703239
cg26294995	cg26294995	II	5	36067091		UGT3A2;UGT3A2;UGT3A2	TSS200;TSS200;TSS200		3.8444550243872e-05	0.00123464947005262	0.0922117661672843	0.0112219241341882	0.428750078882782	0.0272295600096558	0.15309793698539	0.044029602966265	0.0661804186020044	0.0069819179396189	0.0711537180540643	0.00538982189340572
cg06711380	cg06711380	II	17	37123949		FBXO47	TSS1500		3.84624155971315e-05	0.00123482614728093	0.314899322757765	0.0289783451978293	0.680189736732194	0.0135061330142156	0.318748528354668	0.0321658486184048	0.295658719395178	0.0156004124277268	0.282931678387779	0.0241300301086585
cg04475868	cg04475868	II	16	86380594		LOC732275	TSS1500		3.87934000478461e-05	0.00123747784480623	0.850498652891155	0.0132730595259849	0.473066760143301	0.0303280287837915	0.838425181659272	0.0247527385588571	0.847241761560062	0.0175260234604002	0.808731601535937	0.0149089818920467
cg07085167	cg07085167	II	14	55740496	rs74865934	FBXO34;FBXO34	5'UTR;5'UTR	S_Shore	3.91495625714089e-05	0.00124371850778511	0.90329506610789	0.0155231795726052	0.565681325411865	0.0252982189786918	0.920272070481844	0.0266673337984469	0.91641323123536	0.000713794112229604	0.92899807791986	0.00628739719862766
cg16188984	cg16188984	I	13	112862112					3.92760607809852e-05	0.0012456805293662	0.871668889148082	0.0215351403486777	0.471419029695705	0.02786450718706	0.798559318402858	0.0127792764178839	0.917720863565734	0.00883941983046762	0.933053700275275	0.0133203753920012
cg12799818	cg12799818	II	17	19450343		SLC47A1	Body		3.93805581357132e-05	0.00124803631224604	0.163352838219942	0.0263097374984124	0.520507761128218	0.0172229157508675	0.209616709036854	0.054525614199878	0.136068094343793	0.0126185530129252	0.116314254889296	0.0102283226843602
cg09470640	cg09470640	II	12	15476028		PTPRO;PTPRO	Body;Body	S_Shore	3.94456489384952e-05	0.00124947497079286	0.111820322408543	0.0215308759968046	0.485819912493429	0.0249324870692249	0.118089910834534	0.0130907711249636	0.0787953153381397	0.00715040741274234	0.0760627352701123	0.015880986136218
cg03059991	cg03059991	II	12	54144785				Island	3.95031443799773e-05	0.00124971367152329	0.173457117436696	0.0225632761151655	0.484755218454788	0.0155976815438626	0.140220673998013	0.0144101735117077	0.173794189582107	0.0210301329458847	0.179900978063045	0.0156586573192579
cg07905054	cg07905054	II	12	102272136		DRAM1	Body	S_Shore	3.95297718787122e-05	0.00125008175948144	0.399127987961282	0.0205802092671316	0.752164377512788	0.0233335937253635	0.378506845679318	0.0138949408386062	0.341892322029367	0.0122934990490242	0.297684359485	0.0307713939997059
cg09330885	cg09330885	I	3	195536485		MUC4;MUC4;MUC4	Body;Body;Body		4.05389504698634e-05	0.00126434734065307	0.597724487088415	0.0291963028143783	0.265071569232254	0.00424511481881179	0.633346376964573	0.017831084017787	0.550722560901047	0.0306450776440706	0.534251140557464	0.030279156460881
cg01836567	cg01836567	II	18	55019185		ST8SIA3	TSS1500	N_Shore	4.14307979090335e-05	0.00127422671785782	0.463119491901322	0.0132731558148818	0.161829135483695	0.0233613980833499	0.278279048164391	0.00669739379282709	0.406941247616321	0.0250492871361238	0.449854072239403	0.0424599675827015
cg19363785	cg19363785	II	8	95092340	rs752510				4.15987276927603e-05	0.00127645782636034	0.50365580649619	0.0203685004852344	0.852540660054064	0.0235612732306075	0.488203479617951	0.0113700509344412	0.458090224061283	0.0317862337653142	0.502434413617844	0.0196230842731342
cg01553231	cg01553231	I	5	141072866				S_Shore	4.17428646338009e-05	0.00127852812945489	0.738815763551037	0.0172337938047475	0.344706431996914	0.0307073723638319	0.546901552234727	0.0741761985165161	0.752928840332572	0.0106209459155328	0.787517355111204	0.0132744073784489
cg06809252	cg06809252	I	1	110612044		ALX3	Body	Island	4.17578422291773e-05	0.00127867374136593	0.820920988516282	0.025904143804931	0.389810082039598	0.0285122533212875	0.674153513795166	0.0155301390607482	0.917329787364746	0.0177018744403831	0.947754832577477	0.005325927185226
cg27128311	cg27128311	I	16	1041333	rs73487676			Island	4.27380432276483e-05	0.0012890544551935	0.38269648704398	0.0274200929821012	0.688694924154247	0.00213777969117287	0.465035926881649	0.0307124182024378	0.486485470414158	0.0208509177663588	0.482718945473029	0.0119688750205356
cg09299592	cg09299592	II	22	40765943		SGSM3	TSS1500	N_Shore	4.35197353019325e-05	0.00129783181745665	0.729966090089033	0.0147742195820303	0.353438447210949	0.0306195764303162	0.694446756152448	0.0161437327168574	0.682331151829461	0.0170134620405841	0.715478548766901	0.0139908559254317
cg06081518	cg06081518	II	16	3220915				Island	4.36383966715889e-05	0.00129951139867627	0.149347577904949	0.0249645075729652	0.483343591335062	0.0169554319492205	0.282853657378438	0.0269438665863672	0.148288056421521	0.00202102170098269	0.106379334925324	0.00714339384649565
cg05300029	cg05300029	II	14	21148957				N_Shore	4.37207797864854e-05	0.00130067299316778	0.821417332716314	0.0221137195134211	0.486572904683296	0.0206688368898443	0.824347740692418	0.0123109343534387	0.742669301156767	0.00207725510645065	0.722196318172243	0.0150605626312443
cg04825429	cg04825429	II	4	4872510				N_Shore	4.4440110129249e-05	0.00131265819676712	0.209325341991953	0.0287157050001959	0.528480457883562	0.00382874907628448	0.183951984232124	0.0201081678904885	0.092430432783215	0.00836419495733901	0.0732200874429661	0.00532048425932689
cg09865760	cg09865760	II	12	49739893		DNAJC22	TSS1500	Island	4.45827944650855e-05	0.00131526494449129	0.0950623947061422	0.0112158089449016	0.431517598461179	0.028432677263056	0.0874992482594618	0.00409460566496762	0.0738699055415585	0.00948049860916812	0.0866954020084171	0.00794688672102662
cg01690119	cg01690119	I	16	88511822				N_Shore	4.46469166375707e-05	0.00131591507713519	0.50785794227868	0.0271787863431143	0.824443644023242	0.00943624589167462	0.607438045342597	0.00526262257133803	0.575542571853059	0.0104787734316034	0.608618847542039	0.019618917122974
cg04902302	cg04902302	II	2	175594739				Island	4.48938462923991e-05	0.00131810051598268	0.153556894805994	0.0128991406410907	0.459430129119945	0.0246662896554926	0.126540157215899	0.0155017370556381	0.147955648711172	0.00267231720905306	0.183780845432313	0.0167836437439649
cg13238876	cg13238876	I	10	114605001					4.49329435241041e-05	0.00131844214100619	0.780569516790111	0.0180789913873597	0.428045461180951	0.0265100628727388	0.663428434125031	0.0180837098141306	0.824621753950242	0.0183573544473594	0.856354212179161	0.0198240238740683
cg21985295	cg21985295	I	17	6679781		FBXO39	5'UTR	S_Shore	4.55719289791921e-05	0.0013256960229699	0.0570842839292509	0.0136197775909036	0.376442622326173	0.025798329487633	0.0533461309675433	0.0148112122958075	0.0340698824286841	0.0128758135180189	0.041030229618011	0.0121627431890627
cg04972459	cg04972459	II	1	9460204					4.57570330136249e-05	0.00132705629359636	0.753208283626687	0.0241441347531151	0.416457730233534	0.019112065686456	0.676313882540146	0.0205502409580952	0.719489803372911	0.0113197064440672	0.738261940980652	0.0128045554107595
cg06263939	cg06263939	II	11	916170		CHID1	TSS1500		4.57963345778626e-05	0.0013270603183053	0.862619422374783	0.0111394132025559	0.515359893715796	0.029743331505456	0.819681893435662	0.0149758527506037	0.828261507315787	0.00529952241643947	0.854674316389081	0.00351411624976154
cg25716514	cg25716514	II	6	30433943				N_Shore	4.61250536394912e-05	0.00133047956531408	0.155605574328337	0.0298457627945157	0.489203370863597	0.00659836606985453	0.115351633720576	0.00640004996190065	0.124964515782228	0.00705745514332148	0.0976937452033176	0.00524221547569899
cg03467405	cg03467405	II	22	44577097		PARVG;PARVG;PARVG;PARVG;PARVG;PARVG	5'UTR;Body;TSS200;TSS200;Body;5'UTR		4.63352498760833e-05	0.00133296378590183	0.335936737281718	0.0223158233322999	0.67044503590148	0.021061270174584	0.326079424562783	0.0330576220193565	0.281219976154434	0.0152016723553132	0.25604252766518	0.0230203128668878
cg02876062	cg02876062	II	10	14816654		FAM107B	1stExon		4.73695706595555e-05	0.00134599760351865	0.831727545340334	0.00821369995601145	0.41892148302509	0.0371826075936737	0.766578416950423	0.0245134448509812	0.785620076899078	0.0157367768065201	0.812676957089749	0.0105938132625245
cg00983437	cg00983437	II	20	592164		TCF15	TSS1500	S_Shore	4.74592458647321e-05	0.00134764133145722	0.422175463950014	0.0231945292375283	0.740224839483095	0.0179880116992012	0.406515523241714	0.0318792046271646	0.367601480145188	0.013639716285804	0.343327957315165	0.0253800680243676
cg23731184	cg23731184	II	20	49708799					4.80932951192054e-05	0.00135560960192338	0.806511324738974	0.0215183134293971	0.497161747706527	0.0189078411071002	0.783621765918527	0.0186368804465188	0.86719137157612	0.0132226050843238	0.89731146313938	0.00486979725146303
cg16147063	cg16147063	II	14	81687884		GTF2A1;GTF2A1	TSS1500;TSS1500	Island	4.81184690588396e-05	0.00135592658274216	0.0928460251099207	0.00862831256725078	0.397599130142798	0.0268719909822945	0.0958098558341173	0.00240165796350912	0.0890086786200518	0.00361720465081833	0.102647678927394	0.00895326323393327
cg15690180	cg15690180	I	8	58129604					4.83907170540461e-05	0.00135900545149282	0.710160274057829	0.0258178095500086	0.33122294356936	0.0238433249174755	0.630150680320953	0.0744280787265098	0.858661805004484	0.00781385038593288	0.836769572849116	0.0142306621938101
cg24134292	cg24134292	II	8	142315841				N_Shelf	4.89173267888318e-05	0.00136612593218959	0.237739801906988	0.0403959776220735	0.724739426303797	0.0204756982464716	0.319897885583141	0.0342133235105991	0.218817518633843	0.0182368144102091	0.206351707345804	0.0385161647934394
cg09487134	cg09487134	I	10	35195634					4.90170121313247e-05	0.00136753576777113	0.893128058053725	0.00427674478094613	0.523537623182873	0.034121068336981	0.870653990235417	0.00735221144639927	0.9363976518861	0.00405867181638634	0.953876599946051	0.00782149045465597
cg02019072	cg02019072	II	2	182521926		CERKL;CERKL;CERKL;CERKL;CERKL;CERKL;CERKL	TSS200;TSS200;TSS200;TSS200;TSS200;TSS200;TSS200	Island	4.91302046712025e-05	0.00136921323398314	0.184832169527972	0.0374660923304041	0.643566704272211	0.0204986999117393	0.149186318250974	0.00340849661660715	0.196034236947771	0.00496982716218524	0.197813030060306	0.0170586803733848
cg00682007	cg00682007	II	5	140344745		PCDHA7;PCDHAC2;PCDHA12;PCDHA6;PCDHA10;PCDHA4;PCDHA11;PCDHA8;PCDHA6;PCDHA1;PCDHA2;PCDHA1;PCDHA9;PCDHA13;PCDHA5;PCDHAC1;PCDHA3;PCDHA10	Body;TSS1500;Body;Body;Body;Body;Body;Body;Body;Body;Body;Body;Body;Body;Body;Body;Body;Body	N_Shore	4.92365447629959e-05	0.00137060321924112	0.570263356372489	0.023198214315106	0.224313681691533	0.02236688321279	0.365611068333658	0.0564425628869002	0.435550936414584	0.0190841282872069	0.426285986085037	0.0152118637831143
cg02481307	cg02481307	II	4	1858883		LETM1	TSS1500	Island	4.93136638034629e-05	0.00137122403465074	0.123045526611413	0.0139645486015766	0.499742069093801	0.032205389254785	0.242468871732993	0.00341213512439551	0.0792893011582506	0.0181414493415312	0.0849596763229799	0.015832419616103
cg09744036	cg09744036	II	17	79920530		NOTUM	TSS1500	Island	4.95450115236359e-05	0.0013732229589105	0.828822962064408	0.0234234642079037	0.51903711474797	0.0169306682911238	0.881490227915563	0.00755063328260062	0.79891054791925	0.0169663778354544	0.832225086184649	0.0141240634472767
cg13011429	cg13011429	II	3	57679038		FAM116A	TSS1500	S_Shore	4.97177787229708e-05	0.00137390835785533	0.210326700506653	0.0203974245779579	0.519185976235078	0.0203892706214465	0.201494743433499	0.0112558740223512	0.135505187499682	0.010822708514767	0.0940895247594672	0.0206666342536075
cg07048094	cg07048094	II	7	157409033		PTPRN2;PTPRN2;PTPRN2	Body;Body;Body	N_Shore	4.98660686459873e-05	0.0013752714810146	0.120476899942897	0.0222766376917763	0.4749217477561	0.0245117475236276	0.191007652198466	0.0327938863758449	0.120824789749736	0.00349703351004251	0.145136379931827	0.00676256276600715
cg12417744	cg12417744	II	2	242977704					5.00406195509295e-05	0.0013765941013478	0.686405327869733	0.0350917954716285	0.299852285826018	0.00870107658279629	0.58504326219199	0.0334355122293903	0.629844280464906	0.00291101142262936	0.594484559704802	0.0267227518511345
cg20098710	cg20098710	II	19	19640075		YJEFN3	Body	Island	5.09330300700129e-05	0.00138953066207795	0.436012488956778	0.0292358364460406	0.782382313055163	0.0142891611070708	0.508632291613962	0.00967433720951064	0.44708078941095	0.0113482033725906	0.460738120011391	0.00376318476865469
cg00348579	cg00348579	II	20	1927560				N_Shore	5.13397703092183e-05	0.00139484635482923	0.177906739055581	0.00597962573536923	0.497012020513175	0.0294385985393107	0.278437870242739	0.0502736695340147	0.111129377317532	0.0121158221277736	0.151981811579155	0.0214406184894498
cg15156078	cg15156078	II	15	79383413		RASGRF1;RASGRF1	TSS200;TSS200	Island	5.20383708173456e-05	0.00140195050240298	0.0885883704961494	0.0274834353029441	0.422276369925829	0.015432606567662	0.0816594170121688	0.00145177418064631	0.0819820782908931	0.00339709351060438	0.0775535508693619	0.0175440792547528
cg00822840	cg00822840	II	2	172951828		DLX1;DLX1	Body;Body	Island	5.21796817718305e-05	0.00140284209396091	0.466062023739222	0.030385568535121	0.823362004174638	0.0147431090998632	0.66579039339281	0.0173802580494162	0.42186947763394	0.0309585975426001	0.386806155425847	0.0155287377692745
cg11750300	cg11750300	II	15	68503423	rs17317039	CLN6	Body		5.21869887669939e-05	0.00140284209396091	0.133751360404977	0.022125694027727	0.482636366202771	0.0244556225739053	0.19256570678293	0.0155674288414066	0.133029510845389	0.00734404176361101	0.177113008682774	0.0178467732834924
cg06844845	cg06844845	II	16	88349881					5.27555508150274e-05	0.00140958126449775	0.504755540956118	0.0269274225078758	0.80710642892818	0.00980994148441726	0.60116130477782	0.0180982919477003	0.493036512334667	0.0141321755552765	0.47995664274123	0.00771821392839941
cg12743470	cg12743470	II	14	74815085		C14orf115	TSS200		5.29246660875644e-05	0.00141121864391634	0.816352716097187	0.0276497325604984	0.463945790365839	0.0187903968342367	0.771489892566803	0.00956463957813359	0.840750700043396	0.0151964236283331	0.837161816871287	0.00762272339967462
cg25927708	cg25927708	I	2	119603813		EN1	Body	Island	5.30924366775177e-05	0.00141296217851324	0.230739781866141	0.0273521319453073	0.579835009535922	0.0187161900937052	0.187997172271945	0.0171494719945437	0.344014064004313	0.0038882547904492	0.375913127775957	0.00411025021191027
cg20971958	cg20971958	I	4	1594894				N_Shore	5.34292575365258e-05	0.00141758842678138	0.784252617173864	0.00549705543368357	0.451110561070002	0.0311980308820582	0.832999626221513	0.00336888464188052	0.826422878322276	0.00677462618406341	0.789164975104766	0.0120402691433997
cg07861603	cg07861603	I	16	3085246		CCDC64B	1stExon	Island	5.46107387222045e-05	0.00143098672353774	0.854759619720101	0.0187749501328627	0.52692458441104	0.0251020350924998	0.850865027207902	0.0220083467173736	0.897455538497872	0.0078348245225397	0.90439516865406	0.00686632136255932
cg22603275	cg22603275	II	15	92938502		ST8SIA2	Body	Island	5.49490222107998e-05	0.00143422870483823	0.129176587211998	0.0173766191265449	0.449100705531095	0.0252336497314241	0.15856853604463	0.0231548892973739	0.110757023336696	0.00567463322757986	0.146589033729012	0.0103305400519466
cg26424556	cg26424556	II	16	23313508		SCNN1B	TSS200	Island	5.52546738916968e-05	0.00143749231992515	0.121817611612927	0.0140205570078029	0.471844378416679	0.0304994846250239	0.113214180615312	0.00957958712138617	0.0661878700879994	0.00633546240385285	0.0764690756127591	0.0106878051864371
cg21122774	cg21122774	II	9	136604996		SARDH;SARDH	5'UTR;1stExon		5.54445752826637e-05	0.00143976065104504	0.22243582121044	0.0264859931996153	0.529572122626049	0.0129447665685785	0.168388809836331	0.0332335366321118	0.21947914437153	0.0128425296165882	0.196704536109984	0.0138225355225317
cg25047618	cg25047618	II	12	126591842					5.62030150763908e-05	0.00144653393331913	0.760872955983503	0.0302356537687101	0.399579811057437	0.0172240465396858	0.664218030605693	0.017803729019804	0.68058676592824	0.0162697059243625	0.682635803730454	0.0130443445162969
cg08575922	cg08575922	I	12	49488082		DHH	1stExon	Island	5.72233732037527e-05	0.00145809310962277	0.0699706750330481	0.0100665342453077	0.383786453792103	0.0286450757694209	0.0792381107929705	0.0115186960238124	0.0353255632035151	0.00356833594856678	0.0360449801594453	0.00926454664384375
cg02635932	cg02635932	II	10	18549778		CACNB2;CACNB2;CACNB2;CACNB2;CACNB2;CACNB2;CACNB2;CACNB2	1stExon;Body;Body;5'UTR;Body;Body;Body;Body		5.74203881035336e-05	0.00145996084923001	0.472292552588184	0.0305596216801353	0.806944880081167	0.0107838470108595	0.552952416821659	0.0535947267741219	0.397184902158425	0.0104996725625576	0.377683793519048	0.0245931596505166
cg24945231	cg24945231	I	6	41339246	rs6941257			Island	5.76762398203769e-05	0.00146339562519659	0.506341933317652	0.0244053707720104	0.808383939022015	0.0161797632673921	0.697966631962086	0.00692499330596626	0.606066176875816	0.0217993668040089	0.643807336883637	0.00693491587478408
cg08597735	cg08597735	II	11	74916485		SLCO2B1;SLCO2B1;SLCO2B1	3'UTR;3'UTR;3'UTR		5.84007027781243e-05	0.0014714547066434	0.706914038477559	0.0170924179942308	0.370604946769932	0.0278848527950599	0.751444623742684	0.00507869580648879	0.656054655234013	0.0196879020979051	0.641325916655919	0.00806005704905196
cg05541096	cg05541096	II	9	124854664		TTLL11;TTLL11	Body;Body	N_Shore	5.86364554223291e-05	0.00147437411323448	0.224054770670361	0.0292417876559058	0.540740625893914	0.00976601020992711	0.253143510611381	0.0282922551358708	0.209594159449753	0.0057304639979359	0.246953364914389	0.00403880921298894
cg09667775	cg09667775	I	1	6170013		CHD5	Body		5.91928269363819e-05	0.00148070130876867	0.928417563910518	0.00431372219606844	0.587534414262572	0.0329834803915417	0.89759647409552	0.0189627072468429	0.954307779329828	0.010056462453552	0.949430934720922	0.0199931502006493
cg18527133	cg18527133	II	12	71834707		LGR5	Body	S_Shore	5.9410042413839e-05	0.0014829079086223	0.102067744226949	0.0253244728136326	0.414571195179875	0.0170393228317659	0.119053050174664	0.00519423685788605	0.111474087082641	0.00224941106775476	0.0949674427390481	0.002494690787458
cg05766802	cg05766802	II	2	118982056				Island	5.95227635411821e-05	0.0014845772122858	0.167790115596714	0.0257858092814283	0.473170332281873	0.0150207544236685	0.154831943602934	0.0422308174874115	0.170906235200978	0.0160576383196462	0.144459904108893	0.0115445665176915
cg03771580	cg03771580	II	11	59190192		OR5A2	1stExon		5.98332166068549e-05	0.00148991078423577	0.818962603002747	0.0104987281848083	0.455645017452269	0.0339644884988556	0.794835364179329	0.00810587853012497	0.793875810616943	0.00463437123571771	0.828771027429949	0.0110039114711759
cg09959585	cg09959585	II	14	103570855		C14orf73	Body	Island	6.00325572422669e-05	0.00149291684592689	0.140414686364649	0.0186035296362909	0.448544770088209	0.0237584804524782	0.10631892453144	0.013710724624198	0.125198982566979	0.00288141494119771	0.119931624569025	0.00393001361187323
cg13192938	cg13192938	II	14	105739124		BRF1	Body	S_Shore	6.05331454304317e-05	0.00149861645691042	0.794396354362945	0.018512143092506	0.489769003651812	0.0234737187348397	0.767817854587529	0.0197380245937886	0.743056657784936	0.0104178709016353	0.775562578853989	0.0276372866447344
cg26038318	cg26038318	I	20	34205095		SPAG4	Body	Island	6.07716370854552e-05	0.00150221747818422	0.0803588705456478	0.00475699641327257	0.430743014144808	0.0340893501898323	0.0748385668948734	0.00202041324989947	0.0894640029426657	0.00420364207090193	0.071287373118665	0.00703600865517591
cg18500733	cg18500733	II	22	33454564		SYN3	TSS200	S_Shore	6.07726342023796e-05	0.00150221747818422	0.172463283263227	0.0298714017235817	0.490733384450386	0.00923068098959893	0.14419819137699	0.0136268770380991	0.152538342946699	0.017713251415567	0.185789641700106	0.0105478304525544
cg27016494	cg27016494	II	7	96651586		DLX5	Body	N_Shore	6.09055831841199e-05	0.00150329363601419	0.765103592067035	0.0104088294631884	0.428173547510539	0.0314380953454167	0.606658651504135	0.0283151420267015	0.70529875822481	0.00372355641633106	0.696896970591366	0.00915859657802549
cg21671248	cg21671248	II	12	58119607		LOC100130776;AGAP2;AGAP2	TSS1500;3'UTR;3'UTR	N_Shore	6.09925081272503e-05	0.00150354841404734	0.268329996290949	0.0304747569866958	0.587157442595827	0.00734940559815187	0.184101784319499	0.0380560385530517	0.217286551863812	0.0221293457797034	0.168309067709949	0.028490032384909
cg16688437	cg16688437	II	2	208632990		FZD5	Body	Island	6.15144845050077e-05	0.00151020679621242	0.113259664035729	0.0215745167130845	0.452725911553706	0.0255621079559813	0.0927435182924761	0.0159315374513419	0.0874991608591492	0.00122406802579318	0.0933969934473589	0.00340232603852591
cg05666820	cg05666820	I	7	72848703		FZD9	1stExon	Island	6.2029535195565e-05	0.0015175746282819	0.534024468549873	0.00853212856605699	0.853972647992648	0.030419020169153	0.660011465048142	0.0250990904586037	0.624385383543325	0.00748232433632548	0.636323661850835	0.0120846498975202
cg01774159	cg01774159	II	8	80524467		STMN2	Body	Island	6.20476742979177e-05	0.0015175746282819	0.1239539163259	0.0113730922266138	0.460367821178142	0.0312138864774092	0.228402018771553	0.0229105306849067	0.0903615398411217	0.00998300824582467	0.0835804607393372	0.00736166820316685
cg08160128	cg08160128	II	1	3158200		PRDM16;PRDM16	Body;Body	Island	6.23522319099533e-05	0.00152138498827698	0.561954563481335	0.0125037465937561	0.865154232271499	0.0272463118804886	0.687079003010441	0.0257074450818725	0.485045883737933	0.0171719437958855	0.491959079605194	0.0229827006763753
cg16077226	cg16077226	II	11	62156701		ASRGL1;ASRGL1	Body;Body		6.25477011258269e-05	0.00152390671905736	0.485536089529918	0.0287346635965171	0.791499643922951	0.00953585919134831	0.491099569359082	0.00538646301178749	0.458461628698185	0.00855621999829648	0.431472535515364	0.0170011241670224
cg09671989	cg09671989	I	16	88330828					6.26678640011835e-05	0.00152609115475987	0.73568359567265	0.0365681912338898	0.326214442200592	0.017494098382169	0.826934316117858	0.0223918489631151	0.861669316098996	0.00387118449189394	0.907893847645262	0.0101125712611745
cg25913520	cg25913520	I	4	13524041				N_Shore	6.29453056611639e-05	0.00152994675373313	0.156605790197526	0.0240953473454075	0.559829250255454	0.0318826644872167	0.188845571592404	0.0355101338239977	0.19698321993829	0.0278000003541358	0.179786374942624	0.0224316249644173
cg20504007	cg20504007	II	10	49892954		WDFY4	TSS1500		6.33571821579357e-05	0.00153495761186891	0.886880664984325	0.0115909259690552	0.536205585582092	0.0328265970337298	0.819708748885453	0.00686047836273732	0.867912148236318	0.00521139739471123	0.874069717876687	0.0144921065681286
cg13708158	cg13708158	II	12	116037223					6.44571011693823e-05	0.00154825894421723	0.0994793633896091	0.0103396902485011	0.471164474208887	0.035587848517134	0.115015535207181	0.0116024640705548	0.0923869988022085	0.0048639315853406	0.0880838818653011	0.0104274527453093
cg18366748	cg18366748	II	4	159131324		TMEM144	TSS200	N_Shore	6.6375913493549e-05	0.00156858879117593	0.167575285607715	0.0304703895264584	0.481484247341917	0.00811212054118931	0.141733195116085	0.0256697171126148	0.0877920727860594	0.0149902815156696	0.113958415116293	0.0120245930084273
cg14338345	cg14338345	II	9	22447679		DMRTA1	1stExon	Island	6.6715556123124e-05	0.00157231160857087	0.640466789244887	0.031906075614653	0.302235919977053	0.0118015030042387	0.568124875701015	0.0238074731065971	0.664592419056562	0.0195663692230743	0.679536670837463	0.0258855433923887
cg08263991	cg08263991	II	20	62715781		OPRL1;C20orf201;OPRL1	5'UTR;TSS200;5'UTR	N_Shore	6.73323487254609e-05	0.00157764821408302	0.21927191648857	0.003128091663023	0.537642658126362	0.0319430055805961	0.249272452232566	0.00826708486942277	0.128135108088493	0.00166142637734568	0.11819398434273	0.0108741061293743
cg14299483	cg14299483	I	14	101967780					6.76379223941553e-05	0.00158094188649683	0.964992359458573	0.00897121454457486	0.607692322011723	0.0349279018026791	0.951915789388251	0.00354266174017636	0.965981172593395	0.00715458890516596	0.960773218688276	0.00919031443541496
cg24536145	cg24536145	II	4	186790675		SORBS2	5'UTR		6.7999910410269e-05	0.00158451693568153	0.737807948910243	0.0327842280586249	0.39419423762058	0.0114528424244164	0.752865097795063	0.0404798931582075	0.811421800853396	0.015714444209157	0.844928272175624	0.0199550484394843
cg10177359	cg10177359	I	5	3024946					6.80701501150199e-05	0.00158467746538955	0.718320928296469	0.0152833101956133	0.357742947524811	0.0330923673442131	0.745861072706528	0.00556164074716634	0.80062022252857	0.0331659712461778	0.840945669408872	0.0222625485042962
cg09868556	cg09868556	II	3	52380798		DNAH1	Body		6.81820746229496e-05	0.00158624968770201	0.774923862363464	0.0145541150287364	0.429827764396776	0.0317210572210875	0.631479510008273	0.00845597112997326	0.741355870318096	0.0138559354215546	0.757606071873361	0.00660509667325055
cg03681481	cg03681481	II	11	65555418		OVOL1	Body	Island	6.86500373341388e-05	0.00159328398981943	0.167562751329926	0.0389789664012356	0.571995584528938	0.0126239351386653	0.151816064332091	0.011942752796789	0.151222561514654	0.00850632779303527	0.150630507256082	0.00928644319923596
cg18812668	cg18812668	II	12	116971087		NCRNA00173;NCRNA00173	TSS200;TSS200		6.86817029307781e-05	0.00159358816223942	0.0975704540336517	0.0172615529057271	0.442808428639255	0.0304236320661349	0.102708389998055	0.0046917606947502	0.0713285394452411	0.0104826799545521	0.0729543711273773	0.00797147364280808
cg05182416	cg05182416	II	17	40117578		TTC25;CNP	3'UTR;TSS1500	N_Shore	6.94273286243152e-05	0.00160194838608087	0.146386449443116	0.0297914961231313	0.479400041297241	0.0160357097594306	0.132389318737948	0.0137674254996087	0.142647521653479	0.00877709774256966	0.107562013636021	0.0117962022824302
cg26899399	cg26899399	II	1	201914027		LMOD1	Body		7.05100481261194e-05	0.00161125935216577	0.213724959925649	0.0260532212493227	0.5836951788727	0.0272977880332162	0.307231161043449	0.0130961907951317	0.207454704389675	0.0110328746840131	0.223412580488533	0.0198236849841431
cg26742187	cg26742187	II	16	1131907				S_Shore	7.11814809812224e-05	0.00161766521448702	0.763809993741726	0.0168743588599376	0.452222831092407	0.0270203481542622	0.799314159324383	0.00955730417225707	0.729276272690518	0.00954471359672246	0.770426432046861	0.0048611814284677
cg06170300	cg06170300	II	3	164913828		SLITRK3	5'UTR		7.16300725448619e-05	0.00162225926971586	0.187036881286046	0.0286644180064511	0.502228601865297	0.0148362873528315	0.252946707141622	0.0112354364312114	0.172133281754031	0.0117152870221118	0.144322736117868	0.0030883862743224
cg04130408	cg04130408	II	7	73703236		CLIP2;CLIP2	TSS1500;TSS1500	N_Shore	7.16760393591564e-05	0.0016225731330405	0.199184591931382	0.0069426330972437	0.530985613391462	0.0332659731322126	0.234108799560993	0.0222872609298402	0.188105667290146	0.0162695990652836	0.144592305942917	0.0254963644481747
cg07776049	cg07776049	II	2	928870					7.16999108893975e-05	0.00162266563802724	0.582130992932619	0.0308452975373269	0.278085926490097	0.00429295079341524	0.414911712126337	0.0310411007886745	0.497623537493902	0.0269124249827571	0.462215460710812	0.024968191914681
cg10096052	cg10096052	II	16	615709		NHLRC4	TSS1500	Island	7.19927638921179e-05	0.00162620361238333	0.140560630586388	0.0161755819764299	0.489324828697782	0.0318923604554462	0.202345854483586	0.0249760718823116	0.164751800781498	0.00598574716712606	0.137701300056253	0.0211083038977245
cg00155423	cg00155423	I	2	219758021		WNT10A	3'UTR	S_Shore	7.22758011603908e-05	0.00162964505355498	0.0942153838401651	0.032145836049528	0.561962649629264	0.0356558876779182	0.177763674399144	0.0100631757469356	0.0870097631861192	0.0112559669723913	0.0427088456150432	0.00252929659744131
cg18369866	cg18369866	II	5	145718392		POU4F3	TSS200	Island	7.27260568326177e-05	0.0016328008162148	0.158825478639168	0.0180573189983567	0.461749338470193	0.0253692787567595	0.154550971714631	0.0373000100857237	0.0887808699006496	0.0103113319232409	0.136645383112283	0.0380810552368085
cg08067998	cg08067998	II	21	38580856		DSCR9	TSS200		7.32110552492961e-05	0.0016393633005099	0.43822707487393	0.0367219034227338	0.814782904243715	0.0124459760304374	0.542532462094808	0.0207384186587022	0.396299682817467	0.0267278238531799	0.437779611530721	0.0084440362934152
cg21601845	cg21601845	II	17	42992976		GFAP;GFAP	TSS200;TSS200	S_Shelf	7.35232843553537e-05	0.00164326570389785	0.313569828629006	0.0370366914408656	0.738392693439049	0.0233649701760995	0.360776364981939	0.0160944617916799	0.300995831836413	0.0124731962034985	0.272343261139938	0.00661781622416928
cg24963147	cg24963147	I	5	135529341		LOC389332	TSS1500	S_Shore	7.45259253405798e-05	0.00165336367143759	0.234869454876978	0.016510832918553	0.56488375348896	0.0298759255460506	0.259622760938068	0.0124707189593605	0.329321006859723	0.0169028233519419	0.369386318142422	0.0106994850470849
cg12296860	cg12296860	II	11	46409428		CHRM4	TSS1500	N_Shore	7.5240669444213e-05	0.00166116715195104	0.624561341204693	0.0255643415038321	0.316477753812332	0.0191531491780688	0.675924488692996	0.0153432001289654	0.58016554215562	0.0134996678420928	0.549383416094761	0.00887107891027057
cg25746778	cg25746778	I	10	131758331		EBF3	Body	Island	7.56955678493422e-05	0.00166547753277723	0.377118327561932	0.0341528923025648	0.729135045257363	0.0130304229402155	0.392864168391409	0.0342232837128865	0.370634418145829	0.0243503624761223	0.324526673248719	0.0316906153166059
cg18919097	cg18919097	II	3	161090798		C3orf57	TSS1500	S_Shore	7.61590227833092e-05	0.00167050224002459	0.14572860698759	0.019986254839989	0.504921004104767	0.0315609941537242	0.126944445358797	0.0160903810160331	0.111579138832605	0.00755839335050434	0.105460007175546	0.0141930566147949
cg05615487	cg05615487	II	22	51176407		ACR	TSS1500		7.61838826595209e-05	0.00167063761125593	0.845700153874499	0.0316327642120563	0.434830275883011	0.0287343203729378	0.827097769070569	0.0174755176606681	0.854918821631142	0.0112823298083978	0.80591064813985	0.0115671632686687
cg15857661	cg15857661	II	10	104196243	rs76149940	MIR146B	TSS200	S_Shelf	7.71719834847895e-05	0.00168051980594651	0.215995369847366	0.0426775667751257	0.627291531287445	0.00454780117256154	0.26780313775005	0.0292142938367027	0.198779440680267	0.0173308940055184	0.180435737879095	0.0333957450611953
cg19849211	cg19849211	II	8	4601508		CSMD1	Body		7.73840457951391e-05	0.00168279380917585	0.712850525707205	0.0293758065200163	0.375091756481654	0.0195200587834293	0.607706878725088	0.0388961315126799	0.685294758929036	0.0050723268718411	0.638016014532076	0.0125130220785383
cg10847915	cg10847915	I	10	131813485				S_Shore	7.80230034218957e-05	0.0016876512276029	0.817536846136239	0.0144489727053941	0.475986620117409	0.032689251136628	0.882626379464421	0.00963157381356902	0.935372528911874	0.0139624169520341	0.961250885015364	0.00509883557080893
cg25950112	cg25950112	I	5	170740870				N_Shore	7.86924987253114e-05	0.0016956222944326	0.165994729112212	0.0200844182117272	0.483334417433928	0.0265345672980887	0.20504124860595	0.0422446391851172	0.124970414567516	0.0153784093640513	0.126527314835535	0.0268415597582377
cg10289055	cg10289055	II	13	113545569				N_Shelf	7.87636201822978e-05	0.00169657020945701	0.909055036486663	0.0153937608631026	0.596351058999843	0.028963278227632	0.903092282125294	0.0132728125334046	0.923109409527756	0.00832116309974222	0.920587370982668	0.00167753997632233
cg20336981	cg20336981	II	6	137816475		OLIG3	TSS1500	Island	7.94751463778574e-05	0.00170484984627181	0.428940659043754	0.0267098294635698	0.760468496862209	0.0223911630609223	0.363626881094355	0.0107723715287281	0.393081207303214	0.0303846054699853	0.390981534412133	0.0133448803465286
cg07278181	cg07278181	II	3	71293767		FOXP1;FOXP1	5'UTR;5'UTR		7.99207445296087e-05	0.00170906888019081	0.222891983379873	0.0102580404344004	0.562475762499768	0.0342478881179722	0.230970353579989	0.00972352240322721	0.207418266293905	0.0139076116179362	0.235052003987998	0.0185858992012438
cg22603433	cg22603433	II	15	41056786		GCHFR	Body	Island	8.02547759839161e-05	0.00171189863612429	0.155423956255658	0.0172806543905745	0.483898069092025	0.029996484279575	0.169389887740858	0.0127058075687255	0.166546868234619	0.00793723115214096	0.141083209091899	0.0171890514990751
cg02958634	cg02958634	II	2	119594696				S_Shore	8.04109136603094e-05	0.00171253591400322	0.859257208810715	0.0113167103657645	0.555149541743359	0.0300024991080766	0.871647093619533	0.0126916406202763	0.857431003912503	0.0145002006900608	0.844857876742079	0.00921101137421171
cg21805791	cg21805791	I	7	1581258		MAFK	3'UTR	N_Shelf	8.14214480705861e-05	0.0017217947681362	0.361314020913749	0.015272663803728	0.687419104617665	0.0309288286719597	0.420767770407976	0.0289627927360322	0.467429789329639	0.0334277035765962	0.433661752797599	0.0273935615965889
cg02888745	cg02888745	II	10	103023412					8.15704369862408e-05	0.00172348838912038	0.126457442546133	0.0361241378933787	0.540726315160025	0.0248394446296982	0.120313675697674	0.0106815593962699	0.090615084146584	0.0220669219782515	0.100479423279974	0.011679221133045
cg18673954	cg18673954	I	10	105036611		INA	TSS1500	N_Shore	8.17247737012489e-05	0.00172530489232033	0.103953610804747	0.00785750123353152	0.473805154400275	0.0383618838822022	0.0989855748968406	0.00437798994267964	0.0806458823070351	0.00638315884559525	0.106871801022652	0.00357027596317827
cg22369037	cg22369037	I	6	31516024		ATP6V1G2;NFKBIL1;NFKBIL1;NFKBIL1;ATP6V1G2;NFKBIL1	TSS1500;Body;Body;Body;TSS1500;Body		8.18173527725459e-05	0.00172608110085458	0.48754850218693	0.0334147264191855	0.134371921759576	0.0168072283479782	0.28837788814943	0.01309714455076	0.544019104283613	0.0171773876803983	0.557042578451694	0.0174391115419845
cg25579180	cg25579180	II	7	71098623		WBSCR17	Body		8.27110202640324e-05	0.00173450795964493	0.126340907697207	0.0198350881581528	0.463291805840373	0.0297829319135039	0.0705459254277489	0.00486387231591365	0.110052889073493	0.00819312829246049	0.0715550824120639	0.00901034624931232
cg21988244	cg21988244	II	19	46975062	rs6509277	PNMAL1;PNMAL1	TSS1500;TSS1500	Island	8.29046109852717e-05	0.00173625314615754	0.19144827233568	0.0234818767044063	0.498186320543586	0.0226049036169489	0.274618982818037	0.0373719787958224	0.26026016060554	0.0462299259933563	0.300325356372458	0.0532431828446547
cg24321297	cg24321297	II	17	74577390	rs35443121	ST6GALNAC2	Body	N_Shelf	8.31142201082088e-05	0.00173819476395277	0.21334751969326	0.032263119560654	0.536515346821118	0.0118252304490309	0.407449403794977	0.0464170088578143	0.179765941000371	0.00423958368347937	0.19645154482232	0.0229744443873387
cg07911225	cg07911225	II	1	154474108		TDRD10;TDRD10;SHE	TSS1500;TSS1500;1stExon	Island	8.41688523361566e-05	0.00175100023912229	0.0935482311143846	0.0146310770564125	0.408919196495812	0.0302917651314401	0.0983814436804884	0.00459247403375888	0.0964567330346669	0.0120436828618838	0.098429326334098	0.00590246711998072
cg14089267	cg14089267	I	13	23412409				Island	8.48303068430421e-05	0.00175748027740382	0.389669249103905	0.0178192161420407	0.721915962623206	0.030716044440893	0.371634854498175	0.0281405440076052	0.51422994126421	0.00929331224137448	0.537385288376528	0.0292141737497926
cg15928188	cg15928188	II	7	155276437					8.54022762142772e-05	0.00176362271113296	0.855666745974621	0.0132920155435366	0.464361766489471	0.0397293762841949	0.847763882414271	0.0205814659221071	0.8735730372548	0.00333106299848964	0.916807714686069	0.0139537189441699
cg07340020	cg07340020	II	15	51633381		GLDN	TSS1500	N_Shore	8.65205245012765e-05	0.00177602290869124	0.722077650380997	0.0247750922557417	0.396287475509087	0.0247150592533636	0.68286504492594	0.0172700939438533	0.699877111565809	0.00508196556030556	0.729788030061699	0.00396489643889823
cg19269666	cg19269666	II	2	229046590		SPHKAP;SPHKAP	TSS1500;TSS1500	S_Shore	8.69281778969273e-05	0.00178017538208272	0.117400175360496	0.0053775893392433	0.420191414654118	0.0321160373057285	0.152260452055347	0.0180772774755697	0.119061611482239	0.0114969758259395	0.0865340927935361	0.0123431946540414
cg05648472	cg05648472	II	11	45232364		PRDM11	Body	N_Shore	8.6950546921566e-05	0.00178017538208272	0.762889036667586	0.012851579725751	0.461544881620648	0.0297526649355351	0.760587789560148	0.0199586799896043	0.721565430485965	0.0212238221841276	0.67873472518171	0.0040164586187821
cg02368096	cg02368096	II	7	98248993		NPTX2	Body	S_Shore	8.76975812415533e-05	0.00178775012837432	0.172170633087652	0.0354858501066654	0.511287423857891	0.00876030868485014	0.147465332733509	0.00816063067739975	0.149882767079759	0.0066816315314118	0.127963073365465	0.0143060855267706
cg24225467	cg24225467	II	15	33359788		FMN1	1stExon		8.85267861298487e-05	0.00179671156639306	0.731119195942493	0.0265693158064378	0.421739009167367	0.0202816143802	0.758747499745284	0.00903991316890322	0.608663076354092	0.00326830329606156	0.583863573275021	0.0181506136242112
cg16236228	cg16236228	II	12	49205158				N_Shelf	8.86563860252976e-05	0.00179802892245953	0.701047518236731	0.0114048412619551	0.364085159006583	0.0345872971547496	0.620512448591315	0.0335900042743636	0.637261583409629	0.00505471931945619	0.663758007854156	0.00543591456694394
cg19597498	cg19597498	I	3	96495651				Island	8.90527516001921e-05	0.00180124826675011	0.629494694855708	0.0349816779363612	0.24743940681107	0.0220280010298389	0.471371582148536	0.0193827667689431	0.799030769603635	0.0124311688392979	0.810591038887204	0.0153120868632427
cg07669403	cg07669403	I	18	19477059				Island	9.0096103519812e-05	0.00181282382882672	0.816865258996233	0.0167288233829424	0.480731311787445	0.0324160034918987	0.857907535279876	0.00647427784509703	0.882570263210313	0.0244998786073354	0.927140153506919	0.0124466644622453
cg09391032	cg09391032	II	13	28371547	rs2840328			Island	9.02593385893669e-05	0.00181435697207799	0.129093540246404	0.00762539484479158	0.440258762289902	0.0329120874687117	0.128852258707027	0.0236867572487287	0.126409169881042	0.0118204866320485	0.118840018315357	0.00328275128830192
cg17511968	cg17511968	I	2	219721165	rs11695967			N_Shelf	9.05776988435589e-05	0.0018166650703713	0.350485044609187	0.0323372588808382	0.737718950631439	0.0269269074686873	0.467014228325552	0.0152200732893909	0.397481876866734	0.045632135521587	0.413618139882985	0.0216860001287578
cg03039218	cg03039218	II	17	43025639		KIF18B	TSS1500	S_Shore	9.07946231871202e-05	0.00181870803926127	0.137141966386974	0.0230566112411281	0.581959285736119	0.0425179711377349	0.139103794873693	0.0106709952690718	0.115266804941059	0.011905206379772	0.0782847171031338	0.0138157409598655
cg03732014	cg03732014	II	21	30676184		BACH1;BACH1;BACH1	5'UTR;TSS1500;5'UTR		9.10099157355307e-05	0.00182139457138968	0.53158806309554	0.027676864402694	0.834015631286696	0.0177953998733899	0.592549885454215	0.0287068523484407	0.424633202674898	0.0129553093140422	0.416922914015542	0.0274949478008847
cg19091403	cg19091403	II	14	78108523				Island	9.19990762430604e-05	0.00183062753835978	0.202265955795915	0.00618426277753052	0.519453132938415	0.0340475649633993	0.197488133699737	0.0236490163392958	0.152110021966747	0.0172208609521362	0.104151987932703	0.00770418101532748
cg21429107	cg21429107	II	8	144790317		LOC100130274	TSS200	Island	9.21290037161298e-05	0.001831059182787	0.540541708123928	0.0205989422727488	0.214042921226296	0.0290759933740196	0.453153243277876	0.0178306692656284	0.474750933987683	0.0181232427765624	0.495551850184598	0.0156275924974229
cg18465747	cg18465747	II	18	76784000				S_Shore	9.22777490077017e-05	0.00183181906209111	0.702971410916757	0.0249738377963191	0.336084725063301	0.0313194549888495	0.693526471610727	0.0114895612843781	0.683187076520676	0.0130127524893636	0.679076846563745	0.00818621998047434
cg15906761	cg15906761	I	5	178623035		ADAMTS2;ADAMTS2	Body;Body		9.34195872593814e-05	0.00184341651196643	0.843784814990753	0.0188634322894921	0.529234897333167	0.0288270692516052	0.728851347888514	0.0227142173438394	0.890400985361992	0.00732654218378945	0.853625667347089	0.0219814193444051
cg17766026	cg17766026	I	10	102405781					9.34294144620148e-05	0.00184341651196643	0.519060134652247	0.0238526555612315	0.121572995458671	0.0364191202754593	0.36788499669876	0.0325619870952067	0.574264733594838	0.0171635053388439	0.560345256672995	0.0381405030645412
cg03998104	cg03998104	II	2	74743664		TLX2	3'UTR	Island	9.40540664031799e-05	0.00184990467486896	0.205321047796149	0.0184448384584198	0.535443041024905	0.0311693212355574	0.151618883363167	0.0254420382647304	0.137124850175328	0.00605905172848381	0.183641681942296	0.0247946708152546
cg09888231	cg09888231	II	1	32537975		TMEM39B	TSS1500	N_Shore	9.48795789429354e-05	0.00185873743940915	0.135744066852204	0.007933963542279	0.475719335917446	0.036529947153834	0.166563788910532	0.0255541157296824	0.110553998392745	0.0119309871978742	0.131117329430452	0.00728169653762549
cg04785227	cg04785227	II	15	32321637		CHRNA7	TSS1500	N_Shore	9.52457420900252e-05	0.00186255442077051	0.102099605917421	0.0153418137244919	0.450671479694136	0.0351631242854979	0.184430099450075	0.0144968508536368	0.0750049471645105	0.00504720994607003	0.0506103195392023	0.00681644928471285
cg00260012	cg00260012	II	2	31031702		CAPN13	TSS1500		9.53609660196794e-05	0.00186370201217274	0.189876747996329	0.0230907105024057	0.531713699937679	0.0297182977526469	0.16357614474088	0.00386928207901725	0.139715910469236	0.00609260234454356	0.105741320162652	0.00774619831425821
cg21162977	cg21162977	II	9	19050395		RRAGA	1stExon	S_Shore	9.55803073492888e-05	0.00186671362528906	0.141973879953272	0.040985519554677	0.530201068829213	0.0122140232220267	0.26182562060841	0.0228596430027898	0.111329875422709	0.013355945653372	0.073923610815938	0.0129520745573039
cg10753636	cg10753636	II	19	54193013		MIR520A	TSS1500		9.56123280283369e-05	0.00186675499196736	0.855068331841901	0.0104862498762282	0.472093718397383	0.0408678278933669	0.79197577307097	0.0201975957921072	0.835460438433365	0.0125385461065401	0.861404537717897	0.0113497485265162
cg05666287	cg05666287	II	3	49757470		AMIGO3;RNF123	TSS1500;Body	S_Shore	9.60716519048237e-05	0.00187134209217062	0.286170873385039	0.0155467895830484	0.631142733563756	0.0347302489635709	0.25597832684803	0.0320609966635779	0.208477884179968	0.00761291631791791	0.232273849229829	0.0232483501629106
cg16857858	cg16857858	I	7	27213984		HOXA10;HOXA10	TSS200;Body	Island	9.6179238340506e-05	0.00187241709706704	0.117402192625582	0.0291763064233317	0.428465929661525	0.0180737030583596	0.108857861698959	0.0227808563489453	0.238334370526884	0.0164118084629905	0.190815171218579	0.0208006986978116
cg06824394	cg06824394	II	7	86846535		C7orf23	Body	N_Shelf	9.67090618951682e-05	0.00187697877101559	0.199601748779588	0.0283777133724346	0.501660949973553	0.017564421500126	0.217957218359369	0.0647580044499461	0.116509702401409	0.00888823711278651	0.127965147444902	0.00566459031046909
cg17924225	cg17924225	II	5	172030564					9.77149144193288e-05	0.00188660295480908	0.218141513395282	0.0133741307646537	0.560086085575721	0.0354401579378178	0.348050530303408	0.0136658067143587	0.222977580771009	0.020257555954212	0.182903261420279	0.0112713244442235
cg26153353	cg26153353	II	1	3120516		PRDM16;PRDM16	Body;Body		9.82522713769178e-05	0.00189243266308552	0.758832534720365	0.0195811792212228	0.44122905451639	0.0292896729595338	0.66377653378345	0.015320764144025	0.666084505235493	0.0207143564604893	0.637158501852787	0.0233340988723301
cg01229787	cg01229787	II	15	100048371					9.94756150366455e-05	0.00190500721775282	0.0896063054458189	0.0182873353766845	0.410735626465303	0.0307014392694181	0.0981199819361864	0.00255207134949877	0.0822453494261206	0.00799599964347057	0.0968932186474666	0.0104194935133743
cg23282441	cg23282441	II	10	73533927		C10orf54;CDH23	TSS1500;Body	S_Shore	0.000100405380242299	0.00191242157506745	0.704478449640424	0.0398710993178529	0.344645528781559	0.00460943272205248	0.709136980544224	0.0361376522060103	0.757941611302733	0.0183451276352762	0.714966179921785	0.0212572243249009
cg15065139	cg15065139	II	14	69726620		GALNTL1;GALNTL1	TSS200;TSS200	Island	0.000102458455232132	0.00193283540956677	0.161821927553835	0.0313484678346826	0.480244394878677	0.0170817743575116	0.139973477190303	0.00698414878761454	0.138431442470174	0.00395762985730723	0.169188812446141	0.0131092315160955
cg20882260	cg20882260	II	12	2374427		CACNA1C;CACNA1C;CACNA1C;CACNA1C;CACNA1C;CACNA1C;CACNA1C;CACNA1C;CACNA1C;CACNA1C;CACNA1C;CACNA1C;CACNA1C;CACNA1C;CACNA1C;CACNA1C;CACNA1C;CACNA1C;CACNA1C;CACNA1C;CACNA1C;CACNA1C;CACNA1C	Body;Body;Body;Body;Body;Body;Body;Body;Body;Body;Body;Body;Body;Body;Body;Body;Body;Body;Body;Body;Body;Body;Body		0.000103314199455421	0.00194209491710735	0.242175190104363	0.0362588302690056	0.575645548619929	0.00943529382003315	0.32122962112952	0.0333665964720207	0.213360434911951	0.0110494385400318	0.193493749080635	0.0252620274591924
cg00462107	cg00462107	II	5	72677230	rs62363229			Island	0.000104135814604123	0.00195006583320191	0.168754390240327	0.0169779518561983	0.537435841916194	0.0378744076783422	0.220280556921666	0.00275957939680691	0.161738437619211	0.00539039450698695	0.200057027208392	0.0136753550162325
cg00326842	cg00326842	II	2	43189943					0.000104166858437383	0.00195035515251037	0.176493548345051	0.0183894935024063	0.499000947398142	0.0313090702697707	0.195813260667723	0.0201945180196492	0.184135368919561	0.0125129287807597	0.207478057239994	0.0111605550946057
cg16190211	cg16190211	II	19	10590009				Island	0.000105510299364851	0.00196374991922591	0.170961850008568	0.0412131002118845	0.574111708078312	0.0193679872130624	0.144151428852637	0.0114279191086258	0.116610759283473	0.00820476485286756	0.165543642050643	0.0203564793466086
cg22033061	cg22033061	II	19	17531746		FAM125A	Body	S_Shore	0.000107551022462117	0.00198460269581702	0.364375696696949	0.0297116425903341	0.708594582909995	0.0253710218663766	0.249262187873984	0.0344159878748977	0.336386502960994	0.0187421648076517	0.313076849454862	0.0112075467064144
cg15133719	cg15133719	II	2	223163804		PAX3;PAX3;PAX3;CCDC140;PAX3;PAX3;PAX3;PAX3;PAX3	TSS200;TSS200;TSS200;5'UTR;TSS200;TSS200;TSS200;TSS200;TSS200	Island	0.000107637810422944	0.00198532544295314	0.324524478856267	0.0424078900196051	0.70137454598909	0.00564975136821734	0.390195320902674	0.0369399176092215	0.281426583297173	0.00999650658543929	0.31983916710345	0.0207803174182043
cg27123273	cg27123273	II	16	72405329					0.000108154386539642	0.00199111547926773	0.511586995745239	0.0290972373299411	0.211434009705971	0.0178131039806531	0.364310295941765	0.00770232080077882	0.441267943849615	0.0393865078443641	0.416376564497086	0.0180758768751238
cg08476055	cg08476055	II	6	45472799		RUNX2;RUNX2;RUNX2	Body;Body;Body		0.000108799395052719	0.00199715100374841	0.606702995951586	0.00906949882681611	0.271583423830456	0.0370549698507125	0.648288112935832	0.0159083145652462	0.612232802758078	0.0184556660194918	0.630233864397116	0.0219177320833632
cg20023898	cg20023898	II	16	67048469				Island	0.000109084693138772	0.0020007163997577	0.234258875812526	0.0278752825584666	0.562273836721426	0.0248816388874625	0.38545680557497	0.0441362166188764	0.220501103302536	0.025865910644275	0.185604671398875	0.0211379239984407
cg20339859	cg20339859	II	10	133811612					0.000110083137203972	0.0020095509164045	0.775942585763471	0.0300753065366755	0.427959678388591	0.0259621654189668	0.816901010135761	0.0228679346376221	0.705693018432641	0.00525262713067982	0.740077402561169	0.00735609000671782
cg03662172	cg03662172	II	11	1242756					0.000110168095460643	0.00201017470620923	0.88364509653088	0.0111986058940659	0.577109329906124	0.0331660783582897	0.914681347817422	0.0173718927834711	0.86983981983131	0.00564195260346605	0.891285303810965	0.00299009648169609
cg01815538	cg01815538	II	6	100054615		PRDM13	TSS200	N_Shore	0.000110492161379127	0.00201318255156687	0.280717378106783	0.0165184318692726	0.591329691262715	0.0314201235155884	0.371925778565251	0.029200893318452	0.290481267681116	0.0205305624183366	0.261019736932661	0.0197608615169312
cg20023259	cg20023259	II	10	104000957		PITX3	5'UTR	Island	0.000111033232340135	0.0020170576400013	0.190299186751938	0.0299262440358556	0.517941699645197	0.0225819449078899	0.204266008898362	0.00986148320926152	0.174851726767919	0.0176283510787328	0.131564506643378	0.00494399203278927
cg15210276	cg15210276	II	19	19374178		HAPLN4	TSS1500	S_Shore	0.000112599078126553	0.00203306023128178	0.838485772627811	0.00901276705214265	0.523943306100549	0.0349768913998402	0.811550742010622	0.00933450452512988	0.848616951864301	0.0269429104135947	0.893851315615658	0.0113583314635562
cg12163730	cg12163730	II	1	160039962		KCNJ10	TSS200	N_Shore	0.000112750556190185	0.00203462038788372	0.172523171637487	0.0303667504857315	0.484918838984469	0.0191207676113367	0.143782967596615	0.00348024184651959	0.0978090309216184	0.00774800159242182	0.0884728315345808	0.0107315896006089
cg05067995	cg05067995	II	9	135456776		BARHL1	TSS1500	Island	0.000114236371960838	0.00204769445702281	0.475700260362609	0.0268338586967119	0.784984671500118	0.0234643656471885	0.423196539778858	0.0151220457676226	0.393901362585899	0.0225546077360218	0.347766484011161	0.0388283032785051
cg08330224	cg08330224	II	16	12996889		SHISA9;SHISA9	Body;Body	Island	0.000114381134059324	0.00204911462866772	0.186758494217036	0.0232751386225066	0.493331185014777	0.0265992358520123	0.161863304310677	0.00954313458957281	0.0935359762564511	0.00830814869376059	0.121984991460713	0.00913105250141435
cg01691827	cg01691827	I	16	86599189				N_Shore	0.000114962532070488	0.00205355980548505	0.517228500389208	0.0201155957807592	0.82076114663825	0.0286899919605529	0.637272823691576	0.0284123758300937	0.585435567804195	0.00999944416199798	0.576895583841181	0.0130932928497452
cg17212019	cg17212019	II	8	24924801					0.000116583146238727	0.00206841679077313	0.627182315940784	0.0286902125016116	0.266998296642856	0.030298715234919	0.643831769230518	0.0317236688758545	0.616003491721078	0.0162985685733877	0.618660129229327	0.0118641183141954
cg01901332	cg01901332	II	11	75031054		ARRB1;ARRB1	Body;Body		0.0001167591355114	0.00206919100565055	0.224027657341054	0.0190088778055346	0.551040360499861	0.0327866940549701	0.34336329746828	0.0359270904985953	0.212900589427352	0.010318924297043	0.257049655235894	0.0126980798754485
cg13797580	cg13797580	II	2	215494121					0.000117062298661557	0.00207177483908908	0.86597093873623	0.0107617578159746	0.434689135079903	0.0488440944215197	0.809708447131927	0.00525495443296593	0.843306892900384	0.0143464795044911	0.84238160982237	0.0273428527070512
cg20559633	cg20559633	II	8	142734242				Island	0.000118053375211088	0.00207927120138964	0.848424081248226	0.0367300856050074	0.521555461047356	0.00969486907036084	0.764439035399879	0.035677193459068	0.812296281397024	0.0101289790172715	0.77790604016454	0.00631819795372462
cg08120986	cg08120986	II	2	218816280					0.000119769391302201	0.00209543357032412	0.186438125247389	0.0396532208851498	0.53495471384794	0.00895812889230568	0.281631605593543	0.0223468553133031	0.16776511240244	0.0170090165891479	0.123522257820382	0.0252614873195069
cg19183166	cg19183166	I	7	150020108		LRRC61;ACTR3C;LRRC61	TSS200;5'UTR;TSS200	Island	0.00012090545833253	0.00210828349378572	0.0805482708484334	0.0133783813715914	0.50203202784023	0.047430996326508	0.0811339140104506	0.0120104178514471	0.0907532224336657	0.00573815724564453	0.0672215872448879	0.00621867474324572
cg16967880	cg16967880	II	7	27213971		HOXA10;HOXA10	TSS200;Body	Island	0.000121028226922534	0.00210835338401017	0.187735820385606	0.00875650353105555	0.498911599896033	0.0353242034382568	0.15392790837022	0.01642328992861	0.196867246165999	0.0182448448061684	0.156344301535527	0.0217435989729433
cg06317348	cg06317348	II	14	99712369		BCL11B;BCL11B	Body;Body	Island	0.000121021802623207	0.00210835338401017	0.41874778847284	0.0110700480330713	0.790279960132533	0.0420179056635006	0.529521835082923	0.0114663942257453	0.432688201682006	0.028533461450439	0.442937849115561	0.0121743674673157
cg21365602	cg21365602	II	1	89664407		GBP4	Body		0.000121430879152765	0.00211159131321783	0.587647874989076	0.0316967185836838	0.195323408785133	0.0332297325419908	0.465440330621663	0.00875413259130036	0.613317041341791	0.0112929251172662	0.590908358648734	0.0172268987321997
cg19824833	cg19824833	II	8	1041264					0.000122148459169579	0.00211713395341874	0.842447881718119	0.0140802149427518	0.516476303506451	0.0355244035910774	0.828028420635178	0.0117956917344036	0.809955470871089	0.0122864506793432	0.791417817048501	0.0106980972831227
cg09618904	cg09618904	II	20	34026478		GDF5	TSS1500	S_Shelf	0.000122180134819782	0.00211713395341874	0.175610455426675	0.0193156128418096	0.511936269286437	0.0343742238423966	0.179540794022968	0.0248185077923368	0.150269023575894	0.0112233734951584	0.128539479079182	0.010628241577046
cg24109116	cg24109116	II	7	99725975		MBLAC1	3'UTR	S_Shore	0.000122585180442299	0.00212104744532534	0.190139393952107	0.0251867784858261	0.501719914979537	0.0264989375500965	0.162663686311426	0.0092681395522147	0.187012187989854	0.0335085214489586	0.204806806988398	0.0042729627663014
cg26574680	cg26574680	I	1	235811860		GNG4;GNG4;GNG4	5'UTR;5'UTR;5'UTR	Island	0.000123408956429302	0.00212624869193046	0.560954842167179	0.0377125101421608	0.220881850389537	0.0132430380202138	0.589956769736127	0.0115709409523002	0.595950021298091	0.011343445646402	0.622462776364195	0.00701315386405398
cg04528819	cg04528819	II	7	130418315		KLF14	1stExon	Island	0.000125304285132417	0.00214583086390154	0.168486467843216	0.030109439529583	0.473966091823182	0.0198128613084364	0.165174495486565	0.0210022906114965	0.11734316811342	0.00530985280837302	0.0896044037079966	0.0216480788413744
cg05624853	cg05624853	I	16	31000466		HSD3B7;HSD3B7;HSD3B7	3'UTR;3'UTR;3'UTR		0.000125751745849287	0.00214996112174838	0.77614081699749	0.023284463218614	0.44492117823114	0.0314306145056803	0.830714682932536	0.00603148971812971	0.804217242398698	0.00296016908418986	0.77941676111986	0.0120244527114777
cg25212993	cg25212993	II	5	132113755		SEPT8;SEPT8;SEPT8;SEPT8	TSS200;TSS1500;TSS1500;TSS1500	S_Shore	0.000127769639447177	0.00216842261646847	0.1297963225418	0.0355366773409547	0.465281023610596	0.0178771388902251	0.157159435235365	0.0400298576157437	0.0839225132955204	0.0121848452532199	0.0956045323800744	0.00954536617983578
cg08659212	cg08659212	II	10	72200124		NODAL	Body	Island	0.000127814715430204	0.00216861175135715	0.195395069451463	0.0238320920525698	0.503250852908279	0.0276551033274491	0.277337673569518	0.0121337389621048	0.159507010345762	0.0095411362284901	0.110347352676991	0.00973891701359297
cg04023526	cg04023526	II	11	76371932		LRRC32;LRRC32	Body;Body		0.000127809286420005	0.00216861175135715	0.646309027913097	0.0240140531815015	0.321016764355397	0.0301879846020451	0.491194133388184	0.0343096311140377	0.563480644031592	0.0110778909603985	0.565061031860311	0.0255106139955929
cg06073535	cg06073535	I	11	733406				N_Shore	0.000128860611297006	0.00217722027100254	0.867750604479269	0.0207507268916777	0.467565769671481	0.0427881073231745	0.900227655533669	0.0153572260830362	0.834490989111219	0.0207467467756039	0.82725097805198	0.0197911260910184
cg25859099	cg25859099	II	7	20818767				S_Shore	0.000129799150697711	0.00218516736052458	0.649795178253266	0.0358382462713055	0.346269178743584	0.00461994464977834	0.69010436639904	0.00748815961237445	0.630867751680461	0.00190276267422119	0.666519115159397	0.025726251608951
cg02779016	cg02779016	II	15	43809689		MAP1A	TSS200		0.000130790817161615	0.00219318538700004	0.194998790675674	0.0369046809544101	0.594128372026034	0.0300765442648139	0.228930444145943	0.0157252426762614	0.195165091424223	0.00794748642077682	0.181555178871934	0.0221597589067915
cg03450635	cg03450635	II	4	159094213		FAM198B;FAM198B;FAM198B	TSS200;TSS1500;TSS200		0.000133316912551229	0.00221672855790496	0.142969096666263	0.0197802483064808	0.639632178142446	0.0561484171735589	0.167038418912555	0.0206052582119054	0.104141731907113	0.00847427486567091	0.145582455646277	0.00260838858990167
cg03668103	cg03668103	II	8	110374563		PKHD1L1	TSS200	Island	0.000133377856027982	0.0022175944890555	0.206680872279006	0.0246764931041568	0.514669461806611	0.0274621925748078	0.252045907497432	0.0187173904370523	0.154468007372198	0.0134769658524201	0.141628309402747	0.0304390126399401
cg02395917	cg02395917	I	8	139613712		COL22A1	Body		0.000135309809070037	0.00223351036727026	0.855552117664936	0.0197684801587636	0.528569708248015	0.0340130023049476	0.894271618252605	0.0185909686992649	0.936062642195867	0.00118808616820268	0.959892526433275	0.00355715180278036
cg22717323	cg22717323	I	7	2094977		MAD1L1;MAD1L1;MAD1L1	Body;Body;Body		0.000137452825184756	0.00225373157514804	0.447148059057716	0.0330062965700111	0.806628091061357	0.028216641260526	0.452949793173689	0.00352768300410202	0.508305675760358	0.0333648503991412	0.506203139431999	0.0169209057665449
cg09243021	cg09243021	II	7	142985019		TMEM139;CASP2;CASP2	3'UTR;TSS1500;TSS1500	N_Shore	0.000138664162738935	0.00226513736866566	0.188639613100824	0.0267599363571298	0.489273539816192	0.0246695266378637	0.242069290803335	0.023783545783171	0.167175590851528	0.00517866061915398	0.188775182094984	0.0212022508455104
cg14781778	cg14781778	II	22	45608692		C22orf9;C22orf9	Body;TSS1500		0.000140097706491803	0.00227697788826877	0.130036394413664	0.0221695168634718	0.441848053070891	0.0306756455077722	0.132338503925864	0.00744612307525154	0.14616908933225	0.0064630731087894	0.156907114874982	0.00451781476258815
cg11911550	cg11911550	II	5	39716771					0.000143230427390774	0.00230584847183173	0.628265926381308	0.0289612183017904	0.316399667499135	0.0247068466914001	0.502333384265078	0.017496705807489	0.605549033298796	0.0153488206374623	0.634916325039689	0.00528591743504576
cg08861404	cg08861404	II	19	51670315		SIGLECP3	TSS1500		0.000143380084762679	0.00230706995319365	0.750355112316473	0.0373796620530577	0.438482407680903	0.00726434119694353	0.717725453376757	0.0241021297112587	0.69455085196945	0.0108995415461606	0.661424642573745	0.0213666120085403
cg07957491	cg07957491	II	9	134407190		UCK1;UCK1	TSS1500;TSS1500	S_Shore	0.000143801249288568	0.00231057691377304	0.216841191034223	0.0375918145762756	0.556769692813827	0.0176650196849535	0.300287140711275	0.0322600177324704	0.183620740700559	0.0172754354376736	0.184792975482182	0.00824148167862139
cg07090813	cg07090813	II	1	120254330		PHGDH	TSS200	N_Shore	0.000144843713187325	0.00231898539332729	0.136629146266068	0.0192290425888093	0.437626899443533	0.0314306220776393	0.0870634492000611	0.0105507664543013	0.074682318351094	0.00808693047689873	0.0654203300957611	0.00204941164334329
cg17920246	cg17920246	II	10	14116424		FRMD4A	Body		0.000146168395535194	0.00233049840720438	0.12621955971005	0.0389233091098645	0.49303337688879	0.0225965124785879	0.271680081047635	0.017337697212532	0.113265151367588	0.00622372017317513	0.0979646459758612	0.0155921446313779
cg02955343	cg02955343	II	12	3598853				N_Shore	0.000146560705360984	0.00233348122802064	0.646568005968123	0.00362734054199934	0.323459074668568	0.0395053385341062	0.516571494767218	0.0268846815333282	0.594288586710832	0.0045690706640183	0.632577734585214	0.00896326087271907
cg14454907	cg14454907	II	2	177022285				N_Shelf	0.000146726661574947	0.00233493457425617	0.506254446396812	0.0366064930437141	0.830356008539973	0.0156329830463939	0.477014120377145	0.0199827932231206	0.427420920548005	0.0206451894081454	0.433659570245285	0.0210870317974555
cg17026162	cg17026162	II	21	45553022		C21orf33;C21orf33	TSS1500;TSS1500	Island	0.000147630489195578	0.00234216552870617	0.130036233824263	0.0192827982171477	0.457111724735079	0.0353108374322474	0.164092809666854	0.00974382436020793	0.0977043357158857	0.0102923198490402	0.088282232565459	0.00334137905868496
cg02234281	cg02234281	II	10	25790938		GPR158	Body		0.00014872213404225	0.00235170704230762	0.74239253790522	0.0202135060878209	0.43883162558875	0.0314793451664196	0.69096132164132	0.0232863846882179	0.621223349590742	0.0275553054647446	0.623445957904717	0.0215510164768896
cg10494028	cg10494028	II	6	74008821		C6orf147	Body	Island	0.000151683662569935	0.00237632630217209	0.445264950636782	0.034989016245497	0.750866952948475	0.0144388153180514	0.386185806021971	0.0197139440929178	0.434208640026079	0.00721844619053574	0.438041565698068	0.00601909466012152
cg16858415	cg16858415	II	11	116967348	rs4284421	SIK3	Body	N_Shore	0.000155022484279088	0.00240561766177122	0.201231910664493	0.0118132641780044	0.553890037607941	0.0423034511249625	0.223582841141705	0.0301784192852469	0.162031429862752	0.0115409612402798	0.12379810726319	0.00979431367193486
cg18735956	cg18735956	I	6	34113908				Island	0.000156988679729648	0.00242251473973914	0.84460539247736	0.0136176757621008	0.413989897532818	0.0520514789482894	0.853448860323102	0.0277700728482802	0.92666579478023	0.00194040333946595	0.9302518863504	0.0104291015021519
cg23328390	cg23328390	II	6	30594597		C6orf134	TSS200		0.00015817937221148	0.00243074497743119	0.0847132888058327	0.0293518159743488	0.445412171438602	0.0343129587743823	0.080570117228753	0.0224207679669782	0.0508278402309753	0.0108694330257069	0.0586780558829886	0.00366573259233592
cg01916632	cg01916632	II	6	107781506		PDSS2	TSS1500	S_Shore	0.000159150719268391	0.00243832110110321	0.42396644183771	0.0449497326545479	0.802212374136218	0.0151202970856338	0.458856666399387	0.00971956988337712	0.361665451289101	0.0167058837796204	0.393724532612413	0.0271196003205886
cg03608502	cg03608502	II	15	62537760					0.000160544998448642	0.00245068741306815	0.818387266387618	0.0142668718032241	0.508692813157604	0.0362064247560368	0.760343921130424	0.0195619888235769	0.81146382888008	0.00722704296051624	0.777491814663314	0.0209928385859758
cg23065097	cg23065097	II	2	24271827		FKBP1B;FKBP1B	TSS1500;TSS1500	N_Shore	0.000161318197738815	0.0024564939444426	0.184275688239861	0.0147993658331882	0.528950406652306	0.0407609669035133	0.163440563594913	0.00914711425457021	0.0840303183371809	0.00504088124959926	0.0748270326187572	0.00531128508054138
cg09042277	cg09042277	II	12	114840854		TBX5;TBX5;TBX5;TBX5	Body;Body;5'UTR;Body	Island	0.000164488832275875	0.0024830090006785	0.383021133777122	0.02785583925927	0.693322103640827	0.0276284029006843	0.352810497856748	0.0416828616506321	0.310826194522293	0.01655615879796	0.354754622788052	0.0109223658269025
cg01086075	cg01086075	II	20	42296427		MYBL2	Body	S_Shore	0.000165340408584351	0.00248941059944767	0.155979802939943	0.0105400450874868	0.521663559110125	0.0450811015933444	0.141944589848601	0.0159881554064463	0.149843201802422	0.00635701796012741	0.169743890585186	0.00576641926835603
cg23897083	cg23897083	II	12	34755568					0.000166486492335815	0.00249778956441243	0.692311513176786	0.0402807388947133	0.37024601328946	0.00677398493570712	0.580049970976063	0.0453093671682438	0.638149190178438	0.0150545046857885	0.614495720404399	0.0111511347258231
cg23667127	cg23667127	II	12	1739917		WNT5B;WNT5B	5'UTR;5'UTR	S_Shore	0.000167400796543599	0.00250541636770948	0.294606050836497	0.0414761513612592	0.623768543978441	0.00523053468985918	0.389693135300858	0.0106809183323175	0.327602268205304	0.0363947343029761	0.351023532914625	0.0480385915749706
cg07401230	cg07401230	II	8	9763877	rs62489494			Island	0.000169159650777298	0.00252111062486001	0.0643237741277429	0.00988915130076289	0.445769483362192	0.0475564979392529	0.0567923733021668	0.0102437875776868	0.0504602170284468	0.00278693540716266	0.0550186571065143	0.00617112435926456
cg15828364	cg15828364	II	11	20626786		SLC6A5	Body	S_Shelf	0.000169702796429295	0.00252514338891767	0.21557074212678	0.0229785098199498	0.519216945637039	0.031137518666339	0.227895968890252	0.026355765764428	0.175875627456805	0.00282522936279177	0.174622112569753	0.0109320389607471
cg14345497	cg14345497	II	17	46655603		HOXB4	1stExon	Island	0.000170490678443086	0.00253203172527198	0.238826394266556	0.031202448792031	0.559150633724679	0.0263993434462957	0.234355669730511	0.0176919246257706	0.205213545372264	0.0123416676909347	0.157701214298879	0.019096301826401
cg13763661	cg13763661	II	9	140168826				S_Shore	0.000170841281387767	0.00253544770232111	0.0814185594535422	0.0426496102784008	0.455736966888505	0.0215533755748492	0.174967714103795	0.0226653660726475	0.142537610289733	0.00868363943204223	0.129138927136447	0.00491586182051495
cg17297634	cg17297634	I	8	27806022		SCARA5	Body		0.000171219677568221	0.00253820224407327	0.804158517819246	0.0252280761294394	0.497592008033611	0.0299495450790348	0.839504162241835	0.0212150646562213	0.842533507365343	0.0194298835386263	0.87151529870038	0.0186129592113021
cg10800226	cg10800226	II	5	1850261				N_Shore	0.000171733010474101	0.00254370156097399	0.136362865645634	0.0193588363407906	0.552164955111761	0.0495019254483195	0.372525150332123	0.0151914217496242	0.141368373684243	0.00670932963861069	0.141648474020434	0.0140610626646589
cg24075175	cg24075175	I	11	128560240	rs56369005			Island	0.000173098133990676	0.0025544985695775	0.156220043585291	0.0140664355971363	0.479140161436936	0.0388973875325686	0.22491543660579	0.0134584721663045	0.234411368994013	0.00591714478982416	0.252031939212815	0.0259978844873644
cg15729859	cg15729859	II	6	30594862		C6orf134	Body		0.000175315255164053	0.00257075220716657	0.0985588509146632	0.0129055964154113	0.473939720295818	0.0464799659163197	0.087856669750693	0.00768445220746661	0.0550675219018321	0.00390635888022402	0.0692950719220564	0.00464228004842042
cg08484506	cg08484506	II	17	71156927				N_Shelf	0.000176292938789555	0.00257796515797422	0.44280555810271	0.0344960656710711	0.75087591980626	0.019537798567789	0.350089158718713	0.0342278430041657	0.381335683272265	0.0146317235781858	0.378394079486435	0.0121221716193835
cg06499484	cg06499484	II	2	182521882		CERKL;CERKL;CERKL;CERKL;CERKL;CERKL;CERKL	TSS200;TSS200;TSS200;TSS200;TSS200;TSS200;TSS200	Island	0.000176840383960659	0.00258249823550153	0.136667917373122	0.0446769205564898	0.492853523664379	0.0104058067025092	0.133666297849456	0.0124476518909075	0.11950240476573	0.013843884192926	0.100609019987745	0.00494632779666765
cg17341136	cg17341136	I	12	132893339		GALNT9	Body	N_Shelf	0.000179313675193652	0.00260087032961834	0.83048421577878	0.0320025106785531	0.348407869710282	0.0534591227376298	0.75410033224503	0.0323569110826301	0.883247621628048	0.00940271987221359	0.834482609502564	0.00663451789738054
cg10506742	cg10506742	II	16	4605312	rs79204881	LOC342346	TSS1500		0.000182725272745913	0.00263035527435004	0.779206013623999	0.00926065430671494	0.44094252772039	0.0429420235543798	0.75519327029068	0.0371379978301856	0.783301344389187	0.0125606874907187	0.750868984108717	0.0235268781025583
cg02520212	cg02520212	I	12	131061331					0.000183117047456409	0.00263357004594654	0.685496604490828	0.03617711786055	0.270709254407649	0.0399506273667906	0.697109636891172	0.036086191211101	0.791101165634437	0.0213532638454223	0.797099127927609	0.0250221355702507
cg24336219	cg24336219	II	12	128998713		TMEM132C	Body		0.000183183635533905	0.00263381308919004	0.180511911426116	0.0101484777599974	0.496514272021264	0.0397906578693897	0.21008609686281	0.0050047527823641	0.140933140458167	0.0136360132053449	0.111351318380016	0.00861186962693827
cg13718418	cg13718418	I	12	85672285				N_Shore	0.00018398773006245	0.00264048602655301	0.395590564327006	0.0279033188058835	0.697645935589673	0.0276688960689226	0.419521152721722	0.0235765479983024	0.453413026053244	0.0112825143268927	0.476141632380843	0.0295474424655238
cg13303654	cg13303654	II	10	31610754		ZEB1;ZEB1;ZEB1;ZEB1;ZEB1	Body;Body;Body;Body;Body	S_Shore	0.000186589039290005	0.00266086213676465	0.696144195975321	0.00601403288065654	0.328005297318715	0.047686797828139	0.660147080634126	0.0140570957944571	0.580608744185674	0.0188242320786039	0.54862479141037	0.0166045152776212
cg24702360	cg24702360	II	13	23412622	rs7333053			Island	0.000186901865871053	0.00266304594007601	0.532365705826484	0.0184857892615862	0.832939133805061	0.034635435198966	0.557995948454589	0.011930499899539	0.519207004861496	0.0098234978119717	0.510316701896119	0.0190435411599531
cg10914899	cg10914899	I	13	25290781				N_Shore	0.000188776091930668	0.00267876454905922	0.554640813849129	0.0429141793687516	0.157893340821098	0.0292841030683374	0.421407489598315	0.0181594702732214	0.700132471856476	0.0230221777095155	0.658008912117137	0.00605593168987006
cg04380653	cg04380653	I	11	2293164		ASCL2	TSS1500	S_Shore	0.000189064547168373	0.00268164078597339	0.797557679056224	0.0497241278842622	0.413368812474029	0.00777761646108418	0.720207971972532	0.0190233341010205	0.893783524138229	0.0174771438314583	0.892194131302484	0.017301707609991
cg02456552	cg02456552	II	19	10426933		FDX1L;RAVER1	TSS1500;3'UTR	S_Shore	0.000190806097368765	0.00269533858931966	0.477584686543283	0.0357176152935948	0.780787618436925	0.0175864735352605	0.540055529930237	0.0257682716307795	0.388442264310609	0.0103376203659891	0.411672070789856	0.0270211235399829
cg15112032	cg15112032	II	13	58204365		PCDH17	TSS1500	S_Shore	0.000192619183379931	0.00270774822286929	0.240895465902924	0.0300538845724192	0.567824075043493	0.030797105876442	0.175751584020245	0.0157228871918192	0.188643006786382	0.0107578975526761	0.151917927518044	0.017388190466398
cg05865011	cg05865011	I	17	72969374		C17orf28	TSS1500	S_Shore	0.000193380044374812	0.00271419636927532	0.619726995318815	0.0368287968080263	0.288730627393622	0.0233563719107282	0.632644360610519	0.00740794033988544	0.619071446780097	0.0235859350105377	0.614944803018076	0.015629720502934
cg26398286	cg26398286	II	4	188918072		ZFP42	5'UTR	S_Shore	0.00019444083590185	0.00272364033836859	0.512306704765804	0.0374024207188066	0.185976438341718	0.0213273584870831	0.523132023118355	0.0350699428626751	0.45040877241087	0.0233257573967219	0.465867427193992	0.0259991218942269
cg18051798	cg18051798	II	12	51453432		LETMD1;LETMD1	3'UTR;3'UTR		0.000197298551610186	0.00274604157485961	0.308598325146298	0.0352586533471171	0.629313093302788	0.0236799045191061	0.302440342651679	0.0171237623256848	0.198395801385165	0.0112683588607561	0.181681256412771	0.0199841175564666
cg05929272	cg05929272	II	7	151565731		PRKAG2	Body		0.000199377365226488	0.00276137032565748	0.811992206262975	0.021071303339527	0.484462166015967	0.0380456448324914	0.752997271588619	0.00915779256888675	0.776719587422485	0.0273382570700992	0.795529892652689	0.0263438036074509
cg12914530	cg12914530	II	16	89500225		ANKRD11	5'UTR	Island	0.000203678221184748	0.00279243861658045	0.809983217794335	0.0247912369715963	0.508037194344685	0.0317883548629938	0.795689836245217	0.0180360606876434	0.908792199286749	0.00735269446702035	0.916203113494378	0.00211127458099549
cg13781853	cg13781853	II	17	6616867	rs34994937	SLC13A5;SLC13A5	TSS200;TSS200	Island	0.000205592504360978	0.00280679451747382	0.131411732209472	0.032395251970487	0.453654023436478	0.0284660914187865	0.131268673310355	0.00890136396273827	0.0835680301204593	0.00705372006103636	0.103488660325255	0.00764947757900979
cg05201708	cg05201708	II	16	85662012		KIAA0182;KIAA0182	5'UTR;Body	S_Shelf	0.000206625666124302	0.00281636328822059	0.844953861768643	0.0309900648734275	0.527083200605509	0.0292215702647491	0.860573051678071	0.0129576218073066	0.854216205298569	0.0141078468453841	0.828716438887641	0.00372499144079565
cg26576398	cg26576398	II	10	18550135		CACNB2;CACNB2;CACNB2;CACNB2;CACNB2;CACNB2;CACNB2;CACNB2	1stExon;Body;Body;5'UTR;Body;Body;Body;Body		0.000207054641380264	0.00281961654111516	0.552656482334689	0.0433539506414656	0.882525976993238	0.00873735622446897	0.612569050651185	0.0221353425793723	0.554996926786004	0.00837281337155782	0.539259323501331	0.0211243948547951
cg02215611	cg02215611	II	16	67918965		NRN1L	Body	S_Shore	0.00020786734481653	0.00282661997186647	0.134669905475852	0.00871831575428272	0.451087002385331	0.0415598544524928	0.136528550906765	0.0128953489868773	0.12826058142141	0.00343555786064166	0.136887752925382	0.00676748754199137
cg20609972	cg20609972	II	1	237180756					0.000209005242223917	0.00283368389738249	0.781329446671116	0.018896836699517	0.480118725611251	0.0357986214239072	0.774613552726787	0.0159932799779432	0.872840757882204	0.00916929719612359	0.839633889195686	0.0101033410775975
cg09966895	cg09966895	II	11	78738326		ODZ4	Body		0.000210308198744428	0.00284625845589642	0.545286208376704	0.028327368556934	0.239327220260466	0.0298936300105342	0.437518457539658	0.0305961205426602	0.512642562617994	0.0157632698880976	0.48052830868178	0.00847102198296206
cg08846852	cg08846852	II	3	49314814	rs56699238	USP4;USP4;C3orf62	3'UTR;3'UTR;TSS1500	Island	0.000210722196947518	0.00284862485553802	0.197580465404873	0.0411017993429591	0.506704834639393	0.00661243641903388	0.177170457399152	0.0501325877089532	0.117305917441541	0.00446351529382969	0.144989845362978	0.0174284400985208
cg14284824	cg14284824	II	19	42751128				S_Shore	0.000212884193962817	0.00286420032516318	0.199602779830498	0.00896012809523579	0.50760367779949	0.0406104091976957	0.17681662175929	0.014779199002791	0.149330284568071	0.015326289701448	0.189506130201333	0.0211091020393682
cg23936531	cg23936531	II	11	124712972				N_Shore	0.000214738624783692	0.00287664760970334	0.161210838850934	0.0182363812135278	0.512483290343411	0.0438975264008086	0.185730348119794	0.0302183461321991	0.190627071246605	0.0360066007321632	0.17244810592392	0.00538638881066066
cg24849648	cg24849648	II	7	120964019		WNT16	TSS1500		0.000217328654751717	0.00289679970099083	0.24322019310021	0.027446745924723	0.601480502685589	0.0401428395223228	0.284818822101894	0.0127915753301969	0.203966300585142	0.0221929520478264	0.201054570197305	0.0144766348079579
cg14244577	cg14244577	II	16	70332878		DDX19B;DDX19B;DDX19B	TSS200;TSS200;TSS200		0.000224263826433992	0.00294556658541336	0.195255831357729	0.0325460674574483	0.510082156812594	0.0282205641979561	0.292824622509351	0.0139715827581359	0.182096434696582	0.00106500765292829	0.206873297150101	0.0152707213793778
cg22950754	cg22950754	II	20	30540671	rs745384	PDRG1	TSS1500	S_Shore	0.000224629162773895	0.00294757920676316	0.658044878287934	0.0248838831286466	0.339168518919377	0.0358618418797083	0.571122552153313	0.0419248589061298	0.620214002033502	0.0235316156227602	0.589669423593895	0.0096369006568294
cg07494218	cg07494218	II	16	3405085		OR2C1	TSS1500		0.000225702618793173	0.0029568566728938	0.756903653728796	0.0407070304414169	0.454636293191902	0.00768634107151935	0.784030367679392	0.029009310804245	0.869040216930037	0.00983801765128605	0.912508642077987	0.00993972084598015
cg14914908	cg14914908	II	15	89345688		ACAN;ACAN	TSS1500;TSS1500	N_Shore	0.000227208265157028	0.00297082484725308	0.800288856237152	0.0292737749184613	0.439456781168695	0.0399616679765657	0.785007640010708	0.0204033257331633	0.784696683453361	0.0135643101860389	0.760852829806784	0.0029654038410136
cg17131183	cg17131183	II	1	36771362		C1orf113;C1orf113	TSS1500;TSS1500	N_Shore	0.000227436779477792	0.00297179334022691	0.816046411467907	0.00866247474094406	0.487224444525049	0.0443151156229352	0.814314814045577	0.0157045659757001	0.837022832159918	0.0208791862776406	0.821543508522524	0.00559518479914613
cg24799795	cg24799795	II	11	5959658					0.000228108828937195	0.00297657057943821	0.712404283347885	0.00410128697710591	0.339350688330442	0.0511019889768133	0.682017312594072	0.0172303717931974	0.698257527586675	0.0142667223673192	0.711052094754179	0.00183185083287929
cg01959435	cg01959435	II	22	39759957		SYNGR1;SYNGR1;SYNGR1	TSS1500;Body;Body		0.000228392737797928	0.00297821713081856	0.129226621802959	0.032183377504419	0.465685161687259	0.0332185883538908	0.118099466616691	0.00452784224505908	0.0756882637649813	0.00426399257387894	0.111380474447916	0.00810869174311638
cg02216481	cg02216481	II	17	7942137		ALOX15B;ALOX15B;ALOX15B	TSS1500;TSS1500;TSS1500		0.000230638899778572	0.002995172038947	0.36195325120046	0.037785797232984	0.670000227721585	0.019350063404707	0.36042190542807	0.0265821691442274	0.361858034641341	0.0315187888517982	0.332795900165997	0.0187578220071941
cg03416628	cg03416628	II	12	54446505		HOXC4;HOXC4	5'UTR;TSS1500	N_Shore	0.000231597819564782	0.00300259907751807	0.22462389946246	0.0328887202569721	0.536361981468182	0.0277107303680717	0.291106410910189	0.0334060749505085	0.174748800190592	0.0137283106639718	0.129073130091269	0.0306165761971816
cg05149213	cg05149213	II	10	101381631		SLC25A28	TSS1500	S_Shore	0.000237519502424234	0.00304719188005192	0.135707154043404	0.0136370672885279	0.457642278961616	0.042569404383896	0.131846818001911	0.0335693486501898	0.0714488631982683	0.0171914017117375	0.0858597159383936	0.00924929031742397
cg06366791	cg06366791	II	1	63249213		ATG4C;ATG4C	TSS1500;TSS1500		0.000244813050224813	0.00309990314415906	0.455869522094921	0.0415391438300559	0.150852867509348	0.00980062390195526	0.341380766764272	0.00608757601240047	0.433598222547742	0.0167186949200766	0.469731543860096	0.0196856348316098
cg18863922	cg18863922	II	1	156889882		C1orf92	TSS1500	N_Shore	0.000244861746835697	0.00310012132926721	0.707038094391218	0.019542380174811	0.35651791766305	0.0449880499745498	0.770040125392299	0.0208495459486598	0.643293339328539	0.00982138673306274	0.618808219718804	0.011047384608098
cg08939418	cg08939418	II	7	23511443		IGF2BP3	TSS1500	S_Shore	0.000246046038303718	0.00310984959906287	0.720377465464189	0.0550951791093395	0.325834948972515	0.00448594029568224	0.659921789457162	0.0248233654879611	0.644668731735919	0.0225763482346253	0.615582109126315	0.0234560565177697
cg08254200	cg08254200	II	12	113229804		RPH3A;RPH3A;RPH3A;RPH3A	5'UTR;5'UTR;1stExon;1stExon		0.000246818587003731	0.00311603867674944	0.663380432704593	0.0152113181418481	0.363265054227969	0.0392360009809366	0.67378433743769	0.0312379826100887	0.583713394067655	0.00230994480743507	0.628448703028321	0.00879316361340503
cg06970772	cg06970772	II	1	3272662	rs75608231	PRDM16;PRDM16	Body;Body	N_Shelf	0.0002480322194209	0.00312453257821252	0.735490135716063	0.0360535683197827	0.398650898226412	0.0306020178547097	0.702631575337526	0.0237190079954008	0.63334128993316	0.0297441651962157	0.586452891393972	0.0214584193806848
cg23962483	cg23962483	I	1	40420537		MFSD2A;MFSD2A	TSS1500;TSS1500	Island	0.000249727804241357	0.00313718588367824	0.25950913612919	0.0586216155344731	0.691983635737775	0.0162129599892132	0.290287318105217	0.0234306406696581	0.335128538286609	0.0171569909876047	0.306974591291182	0.0147859574111082
cg11352681	cg11352681	II	20	44176575		SPINLW1	TSS1500		0.000253383925004754	0.00316440087682667	0.730724725241522	0.0445834842216397	0.351000699643954	0.0297576397589292	0.654091556949637	0.00897154675911776	0.714933490351025	0.00974503215714544	0.681988442448787	0.00107626713194703
cg03232056	cg03232056	I	7	157461310		PTPRN2;PTPRN2;PTPRN2	Body;Body;Body		0.000255572939865157	0.00318214663655776	0.629885047546382	0.049500789025088	0.266790045743754	0.0137226674243288	0.67662661295096	0.0154007608286371	0.77024201324372	0.0127111323287653	0.788580358300554	0.0153903702082439
cg11548411	cg11548411	II	10	103052605				S_Shore	0.000260410000518833	0.00321949659809004	0.496477193776252	0.0429438142560165	0.816867878291208	0.0151683937429423	0.462029366445335	0.0322695230994155	0.374612751187453	0.0234144173208137	0.405377977343008	0.0247189002159091
cg21597595	cg21597595	II	2	5506228					0.000261424338997924	0.00322581914205562	0.204907947820508	0.0451326478064116	0.591449474720303	0.0314366751066855	0.39091471744721	0.0333055096398355	0.148532832226921	0.0473402458240294	0.136069270374149	0.0214772306312728
cg26598348	cg26598348	II	16	875626				S_Shore	0.000262582155952364	0.00323396866041354	0.235807459167923	0.0348700953702856	0.55112685022978	0.0283148869856197	0.287605577003297	0.0296210033189502	0.160400253787763	0.00199276674900163	0.127289515314062	0.0111482414576881
cg16185419	cg16185419	II	11	8337468					0.000262762385126757	0.00323456129968489	0.825195543022677	0.0098061007377234	0.466205300327243	0.0501995559904241	0.772481944523096	0.00509075354216966	0.778081565831344	0.0137780062933273	0.78564949461196	0.0305957857328936
cg07322909	cg07322909	II	11	55541018		OR5D13	1stExon		0.000263582380055416	0.00324102849153167	0.730337358767617	0.0135621776250908	0.423307273298168	0.0416264013554413	0.569689418315223	0.0370910711695287	0.640765058765834	0.00978315224032801	0.676921409998638	0.021622964647187
cg04274288	cg04274288	II	6	27648004				Island	0.000265192237003048	0.00325098376960319	0.234203219810853	0.00749553838849874	0.5632490887547	0.0463907411070901	0.412976784305858	0.00707331985392619	0.182718999090107	0.00724340472473945	0.164144826920381	0.017538665181565
cg08771408	cg08771408	I	7	154677084		DPP6;DPP6;DPP6	Body;Body;Body		0.000266166893613708	0.00325877972710819	0.709513101068996	0.0245774076891958	0.401922062942501	0.0364591856850033	0.735734866304427	0.0216650045597302	0.919957447752935	0.00345871455413856	0.918433192950022	0.0230826266786979
cg17427305	cg17427305	II	15	57881059				N_Shelf	0.000266488906095537	0.00326104085012355	0.514411087021003	0.0355614563085764	0.82907530501311	0.0275661485986497	0.537771046225577	0.00874068135320487	0.461659818846991	0.0103680144061187	0.435027521678563	0.00442606150923743
cg03277550	cg03277550	I	16	90038083		AFG3L1;CENPBD1;AFG3L1;AFG3L1	TSS1500;1stExon;TSS1500;TSS1500	N_Shore	0.000272128227664067	0.00329962783701311	0.893208416904368	0.0121412462452089	0.571950491802639	0.0445595605395972	0.922203233414802	0.00648034079231943	0.942288891794647	0.00645229863076093	0.966951481102046	0.00519489465606531
cg01471111	cg01471111	II	12	372246		SLC6A13	TSS1500		0.000272729219022857	0.00330279096492408	0.15094113586978	0.0254646642524027	0.483262629275008	0.040454081632726	0.19781777376789	0.00354522784048138	0.133683331357866	0.01262804811906	0.137443935753651	0.0207717316369368
cg16809293	cg16809293	I	10	134246620					0.000273192015378493	0.00330495822287886	0.905560762346638	0.0134367572295955	0.533997741162925	0.0517533528826693	0.882361289513125	0.0228549016912993	0.952830433470102	0.00715732468690638	0.956162227887122	0.00666878449114862
cg02635370	cg02635370	II	11	14037438		SPON1	Body		0.000273212176163709	0.00330495822287886	0.733980866455059	0.0300970259518758	0.399140942480758	0.0376299713962302	0.657936169280426	0.056530776128669	0.587405911160177	0.0120595080470049	0.622036886780492	0.0190601903744429
cg11631158	cg11631158	II	13	26623620		SHISA2	Body	N_Shore	0.000273406015907624	0.0033061503576882	0.0959789848717112	0.0286096609281675	0.445905910610511	0.0414511668695752	0.0795244814510334	0.0108048611675189	0.072419077686157	0.00597968109025839	0.0930689763948152	0.00859577314877238
cg00307214	cg00307214	II	14	69726319		GALNTL1;GALNTL1	TSS1500;TSS1500	Island	0.000273957580449495	0.00330993645822612	0.628651870874779	0.0426774435353568	0.309901157466412	0.0169010358944905	0.571090222434426	0.00351660479161925	0.605592853810181	0.00806916832993521	0.578509598177299	0.018677750871539
cg12787405	cg12787405	II	20	42955658				Island	0.00028269056425994	0.00336681341109142	0.150198816627424	0.00632821298080451	0.479300058392333	0.0473536699422864	0.176309074213892	0.0197998381160126	0.122088888025592	0.00486804204303662	0.129043988618942	0.0160711794659674
cg23209878	cg23209878	II	13	113739344	rs41286606	MCF2L;MCF2L	Body;Body	N_Shelf	0.000292572972590299	0.00343932790449977	0.808755320123121	0.0182983749873092	0.447914299335195	0.0495756352481324	0.828599037214547	0.0341655856781058	0.73786703983263	0.00530782864512507	0.738068647734645	0.0177173111571078
cg04550950	cg04550950	II	1	90299895		LRRC8D;LRRC8D	5'UTR;5'UTR		0.000299534977847541	0.00348773282788148	0.372226259324629	0.00711555273796032	0.67490354475907	0.0440230856834508	0.46734571249914	0.0316292559111289	0.35315957890985	0.031675674712435	0.35829233350144	0.0173179224884998
cg22473097	cg22473097	II	6	29818300	rs28729038			Island	0.000303062290885516	0.00351245431851944	0.470309945494839	0.03639151662611	0.773606734627283	0.0261624882672807	0.476303097548411	0.0050398178561785	0.447461330874538	0.00992760976766708	0.423081659611814	0.0233019119347675
cg05527044	cg05527044	II	2	73510851				N_Shore	0.000308521680348496	0.00355235611770984	0.178717617968123	0.0465868738638487	0.527806673781839	0.0227003920955624	0.215016442065236	0.0111189664777582	0.171569843617287	0.0183225184593079	0.151837974678148	0.02843984312002
cg11353647	cg11353647	I	7	158243730		PTPRN2;PTPRN2;PTPRN2	Body;Body;Body		0.000309084149774801	0.00355637696285621	0.202690912895166	0.0264178325765847	0.524701765179531	0.0398671994932187	0.202134439728058	0.0244396064390442	0.1615706019778	0.0144149842981916	0.134211834115849	0.00972419637015456
cg10779037	cg10779037	II	1	36930382		MRPS15	TSS1500	S_Shore	0.00031000269216728	0.00356284876209633	0.166607170458257	0.0338593258081985	0.501850960267416	0.0365577182023509	0.126260042818765	0.0190826617673527	0.091335705848345	0.0111626903022228	0.113474246159449	0.00727021382643734
cg08951638	cg08951638	II	5	141706213	rs76516069			S_Shore	0.000310369667154163	0.0035652645115972	0.26856271896033	0.0433684550811535	0.589778652053354	0.0200009385936757	0.283893478691856	0.0190587048653882	0.233723596671217	0.00341224777810574	0.211026920675923	0.00894360542857433
cg00615941	cg00615941	II	3	45293922					0.000317292391863127	0.00361067122246529	0.324378220196594	0.0231351391149873	0.759980053696357	0.060884924991018	0.364844829864731	0.0158207379668324	0.256156693005856	0.0242654817778489	0.281545602105859	0.0336851914162305
cg11840968	cg11840968	I	5	176167283	rs478255			N_Shelf	0.000325506345865013	0.00366739725035985	0.600676924556091	0.0098734970967818	0.20754830848473	0.0583381238940374	0.478795747057997	0.00815713019872574	0.557260377928132	0.0372458836327856	0.561382536622849	0.0195298179635459
cg20435463	cg20435463	II	8	19796533		LPL	TSS200	N_Shore	0.000331358296365551	0.00370595483122251	0.27202066665394	0.0450005919859655	0.613803546580947	0.0254026756621562	0.348423602658745	0.00895500434808096	0.158917407392302	0.00880419663571209	0.109000405313107	0.00787515308371154
cg22798503	cg22798503	I	6	44144029		CAPN11	Body		0.000346668593290852	0.00380755956566601	0.299997646837851	0.015873803872294	0.619620324208159	0.0462389986220454	0.287419203254418	0.0174359370930503	0.289504413442543	0.0255492887785742	0.263912118256694	0.0312090469020387
cg08635376	cg08635376	II	6	33094112	rs9277751	HLA-DPB2	Body		0.000348812510409359	0.00382037119546873	0.703817486598284	0.0513851046076835	0.339259496465659	0.0218792554319356	0.721968538231237	0.0508115595224524	0.655950422012451	0.00821348288950868	0.673051801781238	0.0176076812420377
cg07753203	cg07753203	II	9	127539056		OLFML2A	TSS1500	N_Shore	0.000349491359195909	0.00382395537927514	0.480806709773313	0.0338683605231908	0.179709233481687	0.0313492886099582	0.380302537504257	0.0265827796814111	0.446540798587346	0.0194553227861191	0.408654779992211	0.0224058611417469
cg04459983	cg04459983	II	5	5079075					0.000349658665443986	0.0038241693400825	0.816884227853351	0.0490435588929528	0.472371361585139	0.0195894231373108	0.812763802453925	0.0225718955259816	0.900366897909285	0.00535340114517368	0.909029139787015	0.0130628236601652
cg20907471	cg20907471	II	20	21679525					0.00035929347803455	0.00389220127268823	0.421550610805056	0.0437210869104281	0.723952871786057	0.0163559513178969	0.420825811972804	0.0350444978504838	0.396431614527754	0.0111204219866338	0.359022795265199	0.018349517135986
cg01953390	cg01953390	II	7	44105764		PGAM2	TSS1500	S_Shore	0.000365132112662002	0.00393264589307548	0.548906935290507	0.0242929543222168	0.246311063043151	0.0401225617855349	0.400193136311035	0.0213921453226612	0.499734755603191	0.0146737120724737	0.459174083550295	0.0160458909674328
cg20349567	cg20349567	II	10	91405298		PANK1	TSS200	S_Shore	0.00036822458742097	0.00394759687795609	0.190294228428772	0.0301273254622663	0.521964513699945	0.0417953290802948	0.221908299485802	0.0260973008733009	0.181721146039546	0.0180978343437739	0.191856969373583	0.0272357506525739
cg26260995	cg26260995	II	4	8268962				N_Shelf	0.000368308566629108	0.00394815876891954	0.746263518897667	0.0284636156313063	0.37398186799667	0.0503446079343277	0.654901576615022	0.0222959831876133	0.728774704785379	0.0289825021644952	0.755314262192736	0.00325042507166959
cg16961648	cg16961648	II	6	28743427					0.000370744426251181	0.00396577298474483	0.288464664291414	0.0479171013058559	0.605963028426587	0.0120410256719457	0.277405453727774	0.0341345796782354	0.239579170835159	0.00669377572966638	0.221594017950203	0.0167722937719504
cg24998078	cg24998078	II	1	239549600				N_Shore	0.000372760418710502	0.00397916998465792	0.170079116681028	0.0437268862238659	0.494950822661765	0.025511056331025	0.197173561694204	0.0270415363699067	0.0662259413182448	0.00877909629834579	0.110401734303485	0.0125336946541016
cg04205412	cg04205412	II	17	54785335					0.000378592102597211	0.00401653663742471	0.189209622798861	0.0307524806047817	0.535850477732801	0.0446706197086183	0.22174094483159	0.0168980490089986	0.125195251808114	0.000944828351395295	0.125242838003716	0.0107611253574937
cg16515546	cg16515546	II	16	1022411		LMF1	TSS1500	S_Shore	0.000381993539226264	0.00403656948753014	0.200046151035128	0.0260675886274273	0.51698240223305	0.042314332604999	0.297070280034133	0.0113275542699711	0.155975796852546	0.017105148953078	0.157101888221536	0.00433227761200531
cg07177867	cg07177867	II	15	52030746		LYSMD2;LYSMD2	5'UTR;TSS1500	S_Shore	0.000382759855701478	0.0040415868432354	0.683341723608894	0.0319625030406294	0.350265535191397	0.0413425502751001	0.670707827625863	0.0228608474568082	0.571301822112947	0.00618191509088915	0.604179112115461	0.00995229500652266
cg04921109	cg04921109	I	14	69952104		FLJ44817	Body	S_Shore	0.000390396347648882	0.00409285067778492	0.85780169925566	0.022326373822049	0.543071160087229	0.0443246195729945	0.777959368792701	0.0307872357059748	0.910705034471017	0.00148094309935487	0.940269478932185	0.00914901277413193
cg12569835	cg12569835	II	2	239925460					0.000393590408330142	0.0041122042107192	0.103489135984174	0.0490957555085268	0.441493527401566	0.0210338826829228	0.122529820892043	0.00902591060852035	0.0792317729312824	0.00383664436920461	0.102915632765968	0.0106900554469339
cg25887844	cg25887844	II	2	68961495		ARHGAP25;ARHGAP25	TSS1500;TSS1500		0.000393936751923809	0.00411444797851136	0.312542227199005	0.0065820747874776	0.628576067863505	0.0495156926261023	0.305907525282366	0.0022173425786446	0.180545542146892	0.00556889640621934	0.208380129271218	0.0222063617194861
cg19561972	cg19561972	II	12	130711426					0.000395023607676918	0.00412149738669279	0.164086006907367	0.0449904791267634	0.581952467869117	0.0484168012210862	0.168507178187633	0.0197215237407118	0.108246459237372	0.0127840141834611	0.107883323667555	0.0184975281116551
cg00047694	cg00047694	II	16	86377053		LOC732275	Body		0.000397586066235792	0.00413812228806257	0.191591589220555	0.0537799296997978	0.544671834126187	0.0153914519178628	0.223451857215326	0.0164894569079175	0.154210487268778	0.0328432420285074	0.177285138677932	0.0161275766141365
cg10040142	cg10040142	II	12	56849120		MIP	TSS1500		0.000409483284722426	0.00421071715419934	0.816403058402602	0.0217113217072078	0.472934627739679	0.0503484139603185	0.79675014158354	0.0444371281051139	0.85235677707086	0.0130599408629543	0.848047880605562	0.00709080032059206
cg02330818	cg02330818	II	20	62001057				N_Shore	0.000414340394528892	0.00423956896133374	0.72303322036376	0.034604410213678	0.398885042502006	0.0386840781738995	0.682209723742599	0.0342616574938197	0.68199982653999	0.0185826729871554	0.696854395996354	0.00758854881281403
cg02478721	cg02478721	II	12	53085323		KRT77	Body		0.000420639683088137	0.00428039276057134	0.128726835213534	0.0523094285571474	0.493836755331347	0.0266108169124032	0.189983119438848	0.0352808489503561	0.140227620833709	0.0120559417990753	0.113160530962015	0.0164669202344995
cg20928945	cg20928945	I	7	960411	rs3808343	ADAP1	Body	S_Shore	0.00042073712775535	0.00428068779254256	0.708725751996467	0.0473200223533725	0.39306816531103	0.0183211887890892	0.696402705844414	0.0492332044249443	0.864288961615465	0.0202583093664437	0.904768263380243	0.0270553786210565
cg16761390	cg16761390	II	7	27290724				N_Shore	0.000424917003065683	0.00430971747187811	0.301740749888292	0.0524476563672668	0.680648457400557	0.0312771853698519	0.257161752591167	0.00698323169360993	0.340641491905785	0.0118809917213802	0.320515666213558	0.0285062988930032
cg20091297	cg20091297	II	2	37572423	rs67938538	QPCT	Body	S_Shore	0.000431299767821558	0.00435022160805136	0.16626390411809	0.0220996075162278	0.478572170247128	0.04543632077675	0.116353831013898	0.0105033971408921	0.12912975652092	0.00811614578016805	0.0863619514693844	0.00459128288729081
cg06134790	cg06134790	II	12	130961479		RIMBP2	Body		0.00044413009669751	0.00442857323968356	0.672592660409048	0.0194257876040707	0.352478362693918	0.0484300062640666	0.59285776792853	0.0428446257851135	0.656732954858384	0.00963264854459919	0.615456989219466	0.0163469194829751
cg27086014	cg27086014	II	19	52004992		SIGLEC12;SIGLEC12;SIGLEC12	1stExon;5'UTR;TSS1500		0.000455756077633719	0.00449825029628975	0.740198217940266	0.0283921366172944	0.410891180170077	0.045977475468855	0.672218588585045	0.00638147996972476	0.742388032214049	0.0140091897556083	0.710660788515651	0.0177180969395285
cg14833385	cg14833385	II	6	32921142		HLA-DMA	TSS1500		0.000469142638962653	0.00457551174003078	0.688583557921468	0.0360614512568993	0.369834424472726	0.0384248565216471	0.569674358880535	0.0421160861173774	0.626607634353851	0.00393118674003907	0.595860749931098	0.00854765032258467
cg14150907	cg14150907	II	8	142275722					0.000471758485551163	0.00459120302627301	0.148752491751592	0.0205451175387199	0.46459302303304	0.0480850205305264	0.133249827470024	0.0161317774386947	0.0994929402183613	0.0219322534223049	0.109915596536034	0.0228856540696145
cg05592911	cg05592911	I	11	68722879					0.000475627736256347	0.00461429706957578	0.787348231450803	0.0284765876633326	0.39681390144909	0.0581994445871474	0.739895134280179	0.0362294551446335	0.91320406969888	0.011366587674033	0.901049758778945	0.0197166813723229
cg10830496	cg10830496	II	19	35634556		FXYD7	Body	Island	0.000489598085172133	0.00469216372414962	0.248570432394869	0.0211977811123845	0.552549473028833	0.0461770361573714	0.33685515779219	0.0285639166528941	0.178546017538633	0.0130550974858889	0.129943358552321	0.00550645973273075
cg22782873	cg22782873	II	19	19639568		YJEFN3	TSS200	Island	0.000490871328126985	0.00469950473893419	0.456654016600959	0.0635612198168872	0.837473488071856	0.00415039732514973	0.652085380036947	0.0415196457494968	0.491230545068077	0.028133856921553	0.50449799585077	0.0117959034825642
cg20917491	cg20917491	II	3	195578259					0.000497758076151543	0.00474328916241403	0.143973610185667	0.0551458577975351	0.50343021933059	0.0244910745055412	0.129290481037123	0.0298458179678859	0.124379243890019	0.00660218012071991	0.0762871012650385	0.00810366487286454
cg25851313	cg25851313	I	1	16400665		FAM131C	TSS1500	S_Shore	0.000499314780407427	0.004753415329353	0.763385154438848	0.0275518101325259	0.366333622553619	0.0607482195342658	0.660586195729632	0.0708757144602173	0.897193703115308	0.0089388241826991	0.850161972264626	0.00447105068541583
cg23827572	cg23827572	II	12	114846313		TBX5;TBX5	TSS200;TSS200	Island	0.000503953724774404	0.00478247075529264	0.230461675583005	0.0443013208329818	0.612565398779654	0.0466671984224992	0.467771290607794	0.0310625416067968	0.205916398540659	0.0111561993091322	0.157443309220045	0.0053931110471732
cg03470094	cg03470094	II	5	172711061	rs62378338			Island	0.000508095671265978	0.0048062408725261	0.141640355815412	0.0445581715748912	0.507339921777901	0.0426986054951441	0.120510781061169	0.00864602707287002	0.11327065488962	0.0225842711626103	0.15080383818774	0.0138310403030034
cg12339202	cg12339202	II	2	12342503	rs2167919				0.000508985098423831	0.00481141697632991	0.249771761078911	0.0437962253913642	0.551915856852776	0.0261546632971932	0.362854257758838	0.0177536058380753	0.165752404958924	0.00187569732799693	0.117742957065451	0.0187767830336952
cg02981992	cg02981992	II	6	70576168		COL19A1	TSS1500	N_Shore	0.000511033845328235	0.00482331050700978	0.64689565892694	0.0515195555743632	0.338880003836508	0.00745914121250851	0.635152439877676	0.0373088975807029	0.632628728714832	0.0128692025131505	0.648251053835502	0.0268146095506198
cg26456563	cg26456563	I	19	40728617		CNTD2	3'UTR	Island	0.000520341163043886	0.00487802611207017	0.853834624974141	0.00888099948494625	0.532932313277474	0.0537591054323835	0.879368798153618	0.0147122517028434	0.926735144762106	0.00571539470991781	0.967060642512208	0.00291322625416902
cg07803856	cg07803856	II	3	45268633		TMEM158	TSS1500	S_Shore	0.000526679439972687	0.00491405649123727	0.605237763592948	0.0446961849899992	0.284580758444503	0.0313879699278145	0.503202630292129	0.0474751994032069	0.530684190988073	0.00928264540833103	0.525491461357131	0.0361195313760621
cg20172258	cg20172258	II	10	133878853				N_Shore	0.000535044201177105	0.00496287916711023	0.261307744658578	0.019846941375822	0.593141469762677	0.0531667891629862	0.373044178751576	0.00865685259131287	0.207358395582342	0.00593013598947241	0.18336031491876	0.0190733811008391
cg01612220	cg01612220	I	14	104621176		KIF26A	Body	N_Shore	0.000570158416833895	0.00516037103585153	0.909241000218397	0.0156361461544527	0.577601486531593	0.0554950747074647	0.92127585934722	0.00770071483541698	0.955012722078643	0.00386812839358743	0.964065305401657	0.00328452475932884
cg20431135	cg20431135	II	17	19290762	rs8069196	MFAP4	TSS1500		0.000576612165940571	0.00519526484342679	0.427307297602045	0.0582046622424536	0.770456724429303	0.0138532947869781	0.487450727856699	0.0300906412676059	0.3790711171917	0.0259089856284299	0.405253042377502	0.0332881399122492
cg24301414	cg24301414	II	19	50663474		C19orf41	Body	N_Shelf	0.00062645549693021	0.00547763791419283	0.717716866989669	0.0568867692326937	0.397806510004956	0.00338508128412629	0.68789429842203	0.0402262622041441	0.827518988394803	0.00997351217354983	0.820245419333536	0.00698807827361238
cg10002131	cg10002131	II	19	53794492		BIRC8;BIRC8	5'UTR;1stExon	Island	0.000628601303655967	0.00548681089918904	0.709451490089826	0.0163753518692887	0.404991126190144	0.0517543756101481	0.596407795971382	0.035367335856416	0.619168081518717	0.00971305697584153	0.596286045326516	0.0203007335160541
cg27043010	cg27043010	I	14	99712380		BCL11B;BCL11B	Body;Body	Island	0.000631744731880781	0.00550346137079905	0.171757756271481	0.00875038095895632	0.497710775990569	0.0575285988958993	0.251032847877273	0.0160395394043287	0.150271232625505	0.0142684548893966	0.15277583548268	0.0205288925158537
cg08718098	cg08718098	II	12	116756405					0.000642215442378858	0.00556002387896767	0.0996414485490419	0.0132894991568333	0.402022355960774	0.0525581707273506	0.119813336377431	0.00681180446869817	0.0828332470803494	0.00438510076760532	0.0821103424877412	0.0027985193188894
cg03803541	cg03803541	I	17	46681401		LOC404266;LOC404266;HOXB6	Body;Body;5'UTR	N_Shelf	0.000653673722386061	0.00562272720977595	0.160831594694586	0.025175883128684	0.465005213759844	0.0486565342695029	0.129723200892453	0.0138906235835153	0.132381787477182	0.00774395965987855	0.091950367071284	0.00349982412569506
cg24258347	cg24258347	II	11	13983851		SPON1	TSS200	N_Shore	0.000655496727177437	0.00563268825606604	0.425017029195023	0.0299975725323126	0.731137066165612	0.04630713265997	0.41981142450878	0.0221639219790499	0.404860037470675	0.0186835144454165	0.450444861714764	0.0319723071922439
cg24795274	cg24795274	II	15	97162591					0.00066197733516169	0.00566525883370876	0.585920557621502	0.0178026627314642	0.258233839989194	0.0564724749646172	0.457347955118262	0.0296331509222312	0.610514205331313	0.0144175122363497	0.645420044231215	0.0190460239440477
cg27230705	cg27230705	II	10	124380473		DMBT1;DMBT1;DMBT1	Body;Body;Body		0.000683073177426951	0.0057811224433038	0.755811607147691	0.0100607044797968	0.36467376210149	0.0705405449137097	0.671686726669949	0.0260289272115186	0.763945491512002	0.00331954759318858	0.758393826892576	0.0406534411948854
cg00787856	cg00787856	II	1	10857110		CASZ1;CASZ1	TSS1500;TSS1500	S_Shore	0.000683553670845848	0.00578401487109704	0.177708712060756	0.0210958298894706	0.48358239076641	0.0515848617106555	0.16889508492491	0.0326720580441325	0.165754763469816	0.0124291489530614	0.141062924853425	0.00523523004708038
cg16858125	cg16858125	II	1	43834757		ELOVL1	TSS1500	S_Shore	0.000712264409230105	0.00594265871267658	0.733854446745786	0.0476175353143823	0.385853138340726	0.0428928960140173	0.673521679005621	0.00963446836619677	0.610017063102841	0.00810251210174933	0.584888546900628	0.0167525101730164
cg25254170	cg25254170	II	6	36954695		MTCH1	TSS1500	S_Shore	0.000730989776859352	0.00603893519187973	0.227436273829275	0.0839691837780884	0.707834123216259	0.0297013140160045	0.351212412706035	0.0238313103656888	0.213863238479392	0.00703933883515438	0.20837605817103	0.013851937808563
cg11147278	cg11147278	II	10	34062234					0.000762439057718006	0.00620448865298047	0.327605973511412	0.0422307959399781	0.637714671465865	0.039941801600034	0.469414664570726	0.0149063164478255	0.349046909510018	0.0125344951713464	0.386574778113469	0.0448951073106169
cg02323958	cg02323958	II	8	130930889		FAM49B	5'UTR		0.000784527050806741	0.00632028863288299	0.633450659146133	0.0278560430705812	0.262896502110237	0.0641909555963368	0.670550540168755	0.0252778259244623	0.564523642686498	0.0388193921537838	0.527649791393909	0.00723135267410921
cg25922624	cg25922624	II	4	154075471		TRIM2	5'UTR	S_Shore	0.000787955400656931	0.00633956486791002	0.263158055433647	0.017306034564718	0.576510938190551	0.0566556748518409	0.422853953246371	0.0281094408802133	0.260825649670271	0.0208521180014745	0.221608965965947	0.0168392462923531
cg01496696	cg01496696	II	7	157811864	rs12531473	PTPRN2;PTPRN2;PTPRN2	Body;Body;Body		0.000850066070691896	0.00666037629651601	0.541985869471442	0.0372632565284327	0.236431590173553	0.0456357985301962	0.499312209660712	0.0327059958850817	0.468903094818025	0.00813362971506124	0.457266403784816	0.0126485261585234
cg01577475	cg01577475	I	2	114033581		PAX8;PAX8;PAX8;PAX8;PAX8;LOC440839	Body;Body;Body;Body;Body;Body	Island	0.000867384101077014	0.00675439431476696	0.421045144168453	0.0557888968838477	0.740419298668372	0.0268309525999742	0.592866386233495	0.00234040214249581	0.53910118465901	0.0108110323383463	0.54323125064388	0.0468982146361792
cg24552424	cg24552424	II	8	70585202		SLCO5A1;SLCO5A1;SLCO5A1	3'UTR;Body;Body		0.000873860556074261	0.00678812583978241	0.835600138783737	0.00984559569152615	0.528262088776656	0.0588704615564138	0.825499715262905	0.0131741805760208	0.843184910125531	0.0123222208061478	0.818354874646227	0.00661044391248039
cg06843889	cg06843889	II	5	42949542				N_Shore	0.000883800143080883	0.00683604079241164	0.475402280281114	0.0348655237367234	0.807482391181647	0.0544825548429217	0.543618266038583	0.0444010652385945	0.432831932827163	0.00814120811085228	0.449838449899064	0.0172860903670093
cg04754315	cg04754315	I	4	57522801		HOPX;HOPX;HOPX;HOPX;HOPX	5'UTR;Body;Body;TSS200;TSS200	S_Shore	0.000889829784322226	0.00686760172637101	0.336240011616186	0.0476241931849478	0.666912580980921	0.0435341073807751	0.345315426337765	0.0163854996519632	0.435773206945283	0.0132181793921952	0.435962629705276	0.00288949919968348
cg20137991	cg20137991	I	4	79971432					0.000892729209229646	0.00688297109290063	0.609982643684047	0.0440240416691492	0.293235647862631	0.0434554298085697	0.665248484758612	0.0413018423949508	0.727884812219033	0.0106045177166391	0.738967699188374	0.0245587680002584
cg26659582	cg26659582	II	20	61899999				S_Shore	0.000902249270408917	0.00692903423436692	0.50160403745417	0.0562328832686216	0.806811700631809	0.0202563869202144	0.603656046432223	0.00952477155418476	0.4128147956132	0.0216346098999075	0.402881825138215	0.0228244338561491
cg25417223	cg25417223	II	19	13209306		NFIX	3'UTR	Island	0.000903109933762718	0.00693308964845632	0.482504042246985	0.0594284780602921	0.79050792370445	0.0104058681909448	0.447621026910368	0.0261003151200398	0.380904164830243	0.0122512935046659	0.372605317042849	0.055474953169247
cg03068051	cg03068051	II	1	64935169		CACHD1	TSS1500	N_Shore	0.000929469441463145	0.00707078259965321	0.137716081824456	0.0132201645706365	0.482119565975507	0.066672466381845	0.115209327920318	0.0204568478275245	0.125669597858173	0.00438108921843574	0.0908870919808278	0.00526841950747222
cg15890009	cg15890009	II	12	328259					0.000988927027318909	0.00736606166918805	0.772562674755983	0.0175835792609792	0.423158676061886	0.0678404314788199	0.710839544537366	0.0324672781210856	0.766405562643797	0.0221671063676177	0.767536952169295	0.0153405743350255
cg04017276	cg04017276	II	22	44577135		PARVG;PARVG;PARVG;PARVG;PARVG;PARVG	5'UTR;Body;TSS200;TSS200;Body;5'UTR		0.0010407914004387	0.00763080778825172	0.312788500712873	0.0269242495241497	0.622948686398329	0.0570089649548655	0.266299423756993	0.0486683112110428	0.235735269045701	0.016196731463999	0.245159393959998	0.00495156051841156
cg16864658	cg16864658	II	3	42306150		CCK	5'UTR	Island	0.00108798295153664	0.00786290173146068	0.393887880733927	0.0545182974309092	0.695513209815173	0.0295829999185857	0.317618018738176	0.0217881290287077	0.364225065247494	0.0232714013493308	0.362456471818199	0.011206126274675
cg05540716	cg05540716	II	17	27077424		TRAF4	3'UTR		0.00117621169267284	0.00828702790291641	0.267757583893566	0.0363027601219398	0.597769985051737	0.0589896315331875	0.371464608730834	0.0133891164812682	0.159822553855752	0.0103018627674574	0.194833489213191	0.0212242591644056
cg06299997	cg06299997	I	7	94023557		COL1A2	TSS1500		0.00118099774068481	0.008310682793109	0.422631494269735	0.0274605347383626	0.734851540636293	0.0595765039794356	0.512861707213311	0.0243529444974337	0.484079901982149	0.0362361338917477	0.445786204896255	0.0236360426722485
cg12831863	cg12831863	II	6	28457210				N_Shore	0.0011918328944576	0.0083591810764999	0.543159282385826	0.0583455748295011	0.232635915458534	0.0295470089389675	0.452153791426447	0.0235644242807445	0.553935732563213	0.0220892591984488	0.5785976931937	0.00524514608376108
cg09626054	cg09626054	II	7	35320315					0.00119867861133713	0.00839281297855487	0.748471036176321	0.0264246768989446	0.43523107533245	0.0605576441020575	0.72047165207237	0.0267571470565045	0.742834830359892	0.00986939982112181	0.702040072030091	0.0134714486880474
cg20449659	cg20449659	II	11	32421752		WT1;WT1;WT1;WT1	Body;Body;Body;Body		0.00120810297732775	0.00843662929703917	0.500559822653338	0.0640768177340671	0.814752501148443	0.0174450605567608	0.422137664264558	0.0173176236672384	0.429684414439521	0.0126228992281033	0.451395958731693	0.0150889817628067
cg21431041	cg21431041	II	2	162272536		TBR1	TSS200	N_Shore	0.00120822121149429	0.00843677061563655	0.505935950409916	0.0513651026482439	0.813577123384708	0.039874917256045	0.624599546508566	0.0142042463219956	0.387507553379682	0.0301690005539204	0.371235635065822	0.0436608629128943
cg00269817	cg00269817	II	8	57361797				S_Shore	0.00120854592545275	0.00843791967544408	0.596416403766993	0.0298804346517472	0.265251624885371	0.0633055883347729	0.439012145316077	0.0482913195110485	0.516075165977229	0.0154562965403023	0.469510966348902	0.00821989798568517
cg07748847	cg07748847	II	12	14124857		GRIN2B	5'UTR		0.00121352467861261	0.00846197053600285	0.838927295351876	0.00932961553925993	0.509719667314877	0.0690369615511407	0.850912908070241	0.0234346541036298	0.87102507523931	0.0146056571229281	0.911073398869227	0.0122728519684311
cg15453443	cg15453443	I	7	157594102		PTPRN2;PTPRN2;PTPRN2	Body;Body;Body	Island	0.00122831538932046	0.00853086267222515	0.85840252713598	0.0165762558656641	0.536269888263334	0.066344940168847	0.855305967945661	0.0314579666712353	0.964547000580225	0.00438116688400765	0.946518017508417	0.00176281393641619
cg13433302	cg13433302	II	12	101604027		SLC5A8	TSS200	S_Shore	0.00122901645290101	0.00853288872622278	0.173870532980715	0.0250382248109835	0.489462312758131	0.0621520296454881	0.170818760850872	0.0170025391143932	0.108218624644848	0.0154906755253219	0.125760097728167	0.00816017431892656
cg14228933	cg14228933	II	14	95837865					0.0012562080275726	0.00866205212821484	0.720810259413969	0.0289753078382993	0.391028996705062	0.0641847377509057	0.664744826335951	0.0319437663158504	0.609655050224333	0.0040516738088117	0.588619335021143	0.0112245739448452
cg08344081	cg08344081	I	6	41339785				Island	0.00130594559884128	0.00889563341091585	0.340017504868822	0.0381790374381355	0.64008423283819	0.0522762115487697	0.490590110362292	0.0262093900331328	0.453050985247018	0.0192179262249866	0.454479162617435	0.0204869145955325
cg25247689	cg25247689	II	12	2881762					0.00140856385169806	0.00935693345015513	0.728877539102534	0.038334662693833	0.371387144515956	0.0687001305924761	0.730104450677219	0.0183993111283084	0.742220626538981	0.0108745455465523	0.720600607316713	0.0186494869309435
cg08615371	cg08615371	II	12	12503544		MANSC1	TSS1500	S_Shore	0.00142938018553867	0.00944778151788755	0.219205332568322	0.038642059651395	0.606994068181119	0.0764599168734858	0.180864742507611	0.0278723930774352	0.277303727735788	0.010770910328554	0.230142149551546	0.0137870726568057
cg20606555	cg20606555	II	19	52452094				N_Shore	0.00152158145362463	0.00985742547083815	0.708713620319875	0.0585442222477432	0.408439532353147	0.0334745302513159	0.745879349324313	0.0273729955283985	0.662846343499624	0.00960540411407679	0.710170439873804	0.0183743801188623
cg07469594	cg07469594	II	15	64456062		PPIB	TSS1500	S_Shore	0.00155227377284648	0.00999139526578779	0.154481530745337	0.0345786237622242	0.46307705681613	0.060487754649044	0.188688091264031	0.0208702623338785	0.129558698975051	0.00378519913000397	0.124306632158276	0.0108260541695506
