# Supplementary material for: The senescent methylome and its relationship with cancer, ageing and germline genetic variation in humans
Source: Genome Biol. 2015 Sep 17;16(1):194. doi: 10.1186/s13059-015-0748-4 (PMC4574115; doi:10.1186/s13059-015-0748-4)
Supplement: Additional file 3: Table S2. — Table containing the annotated information of the 1,807 experiment 2 only senDMPs. (CSV 539 kb) [file 13059_2015_748_MOESM3_ESM.csv]

	Name	Infinium_Design_Type	CHR	POS	Probe_SNPs	UCSC_RefGene_Name	UCSC_RefGene_Group	Relation_to_UCSC_CpG_Island	P-Value	FDR	Exp2 Average EP	Exp2 SD EP	Exp2 Average DS	Exp2 SD DS	Exp1 Average EP	Exp1 SD EP	Exp1 Average DS	Exp1 SD DS	Exp1 Average DS+p16 D2	Exp1 SD DS+p16 D2
cg02990869	cg02990869	II	4	165304842		MARCH1	TSS1500	Island	1.74079833614406e-08	7.77399183337643e-05	0.0649003622955769	0.00140961728069354	0.374023341758647	0.00366837860336916	0.0751204975273604	0.0143898016260326	0.106781201417949	0.0100545392573113	0.126555340312563	0.0109808518848538
cg12319534	cg12319534	II	4	54959841				S_Shore	2.10237650450354e-08	7.77399183337643e-05	0.900110183154375	0.00185210625327612	0.538567372527507	0.00444822424573157	0.743050594714765	0.0194976383078023	0.728694169613585	0.0507470887172465	0.767244314642297	0.0177492600567013
cg11079129	cg11079129	II	5	172669916				N_Shore	3.39967522003333e-09	7.77399183337643e-05	0.728484740521267	0.00110540288288273	0.194687590317952	0.00437349634894239	0.782511001818196	0.0200898869678135	0.759498708377617	0.00562739931484881	0.684320119018898	0.00994603642896149
cg10612492	cg10612492	I	7	100203506		PCOLCE	Body	Island	6.94866095040326e-09	7.77399183337643e-05	0.594705801212027	0.00469570228557229	0.0505534933930568	0.00286072360725497	0.518640500069781	0.012332151499154	0.561099087587513	0.00893535588964567	0.580882560410684	0.0276677937574005
cg10793101	cg10793101	II	7	5665002	rs76505470	RNF216;RNF216	Body;Body		2.21016599048103e-08	7.77399183337643e-05	0.897201600568595	0.00364153284723292	0.516772123245724	0.0036188582044527	0.820408059045155	0.0330604362409622	0.827309552088345	0.00589019482816338	0.828312421414003	0.00609483007232187
cg24669528	cg24669528	II	13	37248838		C13orf36	5'UTR	S_Shore	1.43553725514208e-08	7.77399183337643e-05	0.105300731576215	0.0019469440916598	0.455615020117969	0.0037710042701243	0.130760812962774	0.029047216030067	0.11642446836468	0.0308498588093111	0.128222693306656	0.0195269464658202
cg09854734	cg09854734	I	16	66613273		CMTM2	TSS200	Island	1.98451482663425e-08	7.77399183337643e-05	0.665958871609035	0.00571836578818947	0.0438723043335888	0.00583798168172561	0.48560147452841	0.016072795305802	0.501494275716969	0.0385762954270565	0.37268336913636	0.0382370807963198
cg02385167	cg02385167	II	19	7565757		C19orf45	Body	Island	4.94390495073362e-09	7.77399183337643e-05	0.114520356305512	0.000780239595203937	0.503595921738682	0.003525422124848	0.125610754073089	0.00802535623319239	0.151664378600458	0.00984919592878738	0.238410010710094	0.0291401130650746
cg12746016	cg12746016	II	22	49560550				N_Shelf	1.25810758661831e-08	7.77399183337643e-05	0.628367417642069	0.00064150031201647	0.201777668390147	0.00495897670349364	0.653050759801004	0.0138039853691919	0.625829795397799	0.0112781967026196	0.675866289167461	0.0329697128805646
cg27099497	cg27099497	II	7	158269297		PTPRN2;PTPRN2;PTPRN2	Body;Body;Body		2.97092886650501e-08	7.80152885037973e-05	0.641153271057215	0.00145848692008091	0.22195191979001	0.00591425186513878	0.739161768530752	0.0179862422161807	0.71771495787837	0.0305230396249404	0.622697076084023	0.0270232707682993
cg18787783	cg18787783	II	12	56237041		MMP19	TSS1500		3.22657085653078e-08	7.80152885037973e-05	0.856425688072546	0.00373303478894789	0.505676651152786	0.00362438158224725	0.860411730214873	0.0175971753612252	0.860182624090227	0.0157946039070653	0.824316925340031	0.0161164018266465
cg01437998	cg01437998	II	11	59244104		OR4D10	TSS1500		4.20870103659376e-08	7.89996719678119e-05	0.897585647334458	0.00115748266881713	0.55550239608797	0.00529819581313882	0.906342936307263	0.0129850391666909	0.934556321844645	0.0038869478109769	0.883384237693808	0.0144406281556668
cg27014380	cg27014380	I	3	133393454				Island	4.5518902791257e-08	8.16838031590652e-05	0.0479395060224555	0.00494879639214224	0.493463973661754	0.00523361272408165	0.0343221600950699	0.00924515872419591	0.0290672895633584	0.00632627833093655	0.0872433846721395	0.0208172787101634
cg10770652	cg10770652	II	6	32945243		BRD2;BRD2	Body;Body		5.46820321344985e-08	8.16838031590652e-05	0.338421387445832	0.00267767589687806	0.709970087144722	0.00569027663304415	0.394184257202268	0.0170792620317531	0.391794931736973	0.00868388508603371	0.527671690656677	0.0438298140456298
cg13615963	cg13615963	II	6	167536521	rs35543089	CCR6;CCR6;CCR6	5'UTR;5'UTR;1stExon		5.34835023785334e-08	8.16838031590652e-05	0.745327464835221	0.00351301899709287	0.415817434681288	0.00429205741365408	0.77750325482196	0.0506949859706088	0.751475006699934	0.0135640419639412	0.681948390257388	0.0226662179476846
cg20275507	cg20275507	II	6	70576315		COL19A1	TSS200	N_Shore	5.63209643617366e-08	8.16838031590652e-05	0.167931067819926	0.00299695617934748	0.689931931204538	0.00838113726322672	0.174524048270241	0.0144096495643243	0.132140434147398	0.0336484781514879	0.321080131093405	0.0335851366280641
cg25310617	cg25310617	II	19	58257751		ZNF776	TSS1500	N_Shore	5.85497504930152e-08	8.16838031590652e-05	0.573336092218796	0.00230803028045435	0.137629867183557	0.0071379971347373	0.603716202074543	0.0185329457258486	0.600803871215305	0.0539785823170528	0.642757843414661	0.055642323724509
cg14944362	cg14944362	II	20	1974924		PDYN	TSS1500		5.55634013663606e-08	8.16838031590652e-05	0.184418691704946	0.00476414209572475	0.607261381413512	0.00537932143376703	0.232594440797749	0.0185016787443732	0.190589133949306	0.0244934059971438	0.397725698075229	0.0128522348259307
cg11518509	cg11518509	I	1	114525428					6.93382445830301e-08	8.17046440933357e-05	0.0682343652051975	0.00307312728642088	0.493453935135365	0.00699205775360722	0.0413072410618697	0.00129931018116599	0.0519480143010409	0.00313623574500546	0.152050296425299	0.0135524022505811
cg19619432	cg19619432	II	5	159797813		C1QTNF2	TSS200	S_Shore	8.35287487798149e-08	8.17046440933357e-05	0.693929497882062	0.00349758665460071	0.351305498715101	0.00541626525409045	0.755959440879192	0.0102374173160016	0.778140835429526	0.00515319313662326	0.678875182207351	0.0128100118893663
cg22827707	cg22827707	I	6	34100899		GRM4	1stExon		6.18744920924565e-08	8.17046440933357e-05	0.929657355554637	0.00350567656388814	0.606483081188244	0.00442031248387969	0.889495117783191	0.00645284472801584	0.855058227701191	0.0140676914773976	0.811847580678327	0.019183222108991
cg11750592	cg11750592	II	8	65289227				N_Shore	8.75983460462184e-08	8.17046440933357e-05	0.151295745702352	0.00845952885465433	0.628699032004725	0.0033295197800681	0.17361929455196	0.0230491373689002	0.18641579109557	0.0182216713923032	0.28781608499098	0.0132954850956153
cg06933711	cg06933711	II	10	30341123		KIAA1462	5'UTR		6.69604715413946e-08	8.17046440933357e-05	0.864058324977432	0.00390927931990532	0.526121466647954	0.0045742106307239	0.691596695150913	0.0283419485786746	0.712307762846994	0.0924742479634458	0.697282878746417	0.0350812260307277
cg11693285	cg11693285	I	10	131927345				Island	7.04319998494797e-08	8.17046440933357e-05	0.609959878687444	0.00923075684432258	0.0665903591111027	0.00328551915083557	0.496507351217691	0.0419739572468173	0.507115111116141	0.0609373693878866	0.335420987429325	0.0631778304717306
cg02870584	cg02870584	I	11	65547924		DKFZp761E198	TSS200	Island	8.38065212341292e-08	8.17046440933357e-05	0.596123493734583	0.00997190333434834	0.0235012093748456	0.00410663766636377	0.402873470167739	0.0255929911696963	0.429671793965089	0.0131969838952522	0.238493839555472	0.00748247865760143
cg24116870	cg24116870	II	12	43946284		ADAMTS20	TSS1500	Island	6.93014721577767e-08	8.17046440933357e-05	0.190563031834082	0.0029681057944941	0.56814488379565	0.00609697231525355	0.199407753430561	0.00679395802186505	0.23484285244068	0.0232729800851914	0.260312562294138	0.0340125563487311
cg12231713	cg12231713	II	13	51783072					6.64612897094402e-08	8.17046440933357e-05	0.850615483420952	0.00651050502077277	0.4662975296478	0.002065096471717	0.861653070855607	0.0157321601986388	0.881506949397951	0.0278467965820834	0.725544127276143	0.0129249281042352
cg07545278	cg07545278	I	16	67219152		KIAA0895L;EXOC3L	TSS1500;Body	Island	6.14050722459388e-08	8.17046440933357e-05	0.0338485753020231	0.00785260030397577	0.498651961060467	0.00198139782158489	0.029494024471783	0.00370121250164414	0.0266247719660045	0.00362213252793184	0.140868714599275	0.0201235299369239
cg00104562	cg00104562	II	19	7767229	rs12463203	FCER2	TSS200		7.76175083204871e-08	8.17046440933357e-05	0.804043637524663	0.0077607578362694	0.165110028455935	0.00889488174808497	0.786012217500033	0.01933342685044	0.758212132427365	0.0111634407793207	0.818002077558918	0.0135294679407691
cg04059773	cg04059773	II	19	53561563				Island	6.41478383605108e-08	8.17046440933357e-05	0.0866421396389431	0.00588435563817	0.495587093545109	0.00415550579534337	0.213544224216115	0.0124747755357733	0.20117547963981	0.0109491066605282	0.278414492389024	0.0444610287309095
cg09035882	cg09035882	I	20	50720331		ZFP64	Body	N_Shore	7.88244667142442e-08	8.17046440933357e-05	0.7436033545006	0.00395817865742013	0.164394861002021	0.00998671382306031	0.688217529187131	0.0254890578147595	0.703884266564468	0.0251794902426249	0.535233307666073	0.0129377898948991
cg12932492	cg12932492	II	15	51559826	rs28490942	CYP19A1;CYP19A1	5'UTR;5'UTR		9.01112237893988e-08	8.246834183941e-05	0.087730734602786	0.00424796205908858	0.46050882469964	0.00575027722121827	0.109141894043826	0.00611850789168829	0.106981771985534	0.00611652838948944	0.164472447212766	0.00709301710806188
cg15664442	cg15664442	II	5	34998412		AGXT2	3'UTR		9.1543223808349e-08	8.33641382548828e-05	0.743151829345902	0.00937192884374718	0.185188547604462	0.00525151197447456	0.688600414768125	0.039616316421753	0.667724154166423	0.0329501145604427	0.670471363089257	0.00349070458098349
cg23068772	cg23068772	II	7	30737061					9.4202914523293e-08	8.47066824358706e-05	0.90650908574293	0.00236405007690666	0.600981006409606	0.00543283181509352	0.905614851124302	0.0121543145479284	0.926928269855061	0.0121416397891965	0.899774591330479	0.0129077247998659
cg05784532	cg05784532	II	1	230284198		GALNT2	Body		1.05748875171142e-07	8.55969423382053e-05	0.618436356016648	0.00521741570069346	0.92463907014632	0.00318393617686079	0.685677131738363	0.0186678738354317	0.649756903167875	0.0114592249582924	0.740420194127964	0.00759878737712007
cg15229052	cg15229052	I	11	2295148				S_Shelf	1.07024117453533e-07	8.55969423382053e-05	0.260504828159211	0.00563945560731385	0.633360033088994	0.00489109871427508	0.343509306006169	0.0691789008854038	0.338786133482487	0.0448058535148749	0.389339603644618	0.00606684098053678
cg01830294	cg01830294	II	7	116963492		WNT2;WNT2	TSS200;TSS200	Island	1.10412359220233e-07	8.62088799331201e-05	0.126305017896241	0.00347404145106115	0.447380294538647	0.00546841066424441	0.108417268783366	0.0104839734988713	0.110598455044396	0.00521150064604418	0.2565060045676	0.0179346422983332
cg02728629	cg02728629	II	11	17742741		MYOD1	Body	Island	1.09726656418895e-07	8.62088799331201e-05	0.0783064117790322	0.0053762835898684	0.384945792932277	0.00304294744555455	0.0755679720085431	0.00427481711831356	0.0695203400254519	0.000242369071090686	0.131488530907263	0.00913048062461212
cg09091941	cg09091941	I	6	225666					1.16483186268265e-07	8.69019814852617e-05	0.931639921076514	0.00427980968931217	0.511144759744164	0.00745834425390613	0.773533583634262	0.0194780193419599	0.765245343740682	0.0310613085424739	0.707398497532767	0.0129428518920922
cg15738450	cg15738450	II	6	30079194		TRIM31	Body		1.18544714057123e-07	8.69019814852617e-05	0.487391244752407	0.0058407631426132	0.161989618968392	0.0032491381324497	0.542821314992467	0.00785716430354114	0.50154809362409	0.00596393564589281	0.37062530543101	0.0502240367799503
cg00822030	cg00822030	I	1	6086018	rs35732565	KCNAB2;KCNAB2	TSS1500;TSS1500	N_Shore	1.30569847969632e-07	8.9048693956735e-05	0.517847034587496	0.00525250960508559	0.101300680462486	0.00701690737913498	0.342458492948379	0.0182018382007158	0.306283026583825	0.008975025341918	0.488362561250915	0.015585465509637
cg25424659	cg25424659	II	19	11450592		RAB3D	TSS1500	S_Shore	1.26318465084659e-07	8.9048693956735e-05	0.132619633713495	0.0045834037951181	0.528135018291063	0.00686431951642505	0.124434215674238	0.00973560654380088	0.0911209130277054	0.0198165563932495	0.277081094200137	0.0422080710648024
cg00782645	cg00782645	I	16	90115048		LOC100130015;LOC100130015	TSS1500;TSS1500	N_Shelf	1.32994832933989e-07	8.94749650742334e-05	0.528992179536822	0.00502245786212953	0.900387952360373	0.00603435823616269	0.501829359592048	0.045721109458438	0.455918578477245	0.0134313319580744	0.504814631708523	0.0271937449864911
cg07251887	cg07251887	II	17	73641809		LOC100130933;RECQL5	TSS1500;Body		1.34915397539124e-07	8.94749650742334e-05	0.737119042383932	0.00472400699523569	0.400335727908065	0.00536037579677928	0.795304516060385	0.0236670225452704	0.746215576214985	0.0196368958095368	0.731828544560312	0.0112668731711499
cg06620569	cg06620569	II	18	56942066		RAX	TSS1500	S_Shore	1.33149630948185e-07	8.94749650742334e-05	0.798327434725253	0.00903759624825775	0.366553584987943	0.00129584733094351	0.796619017696112	0.0215330983893324	0.844240372918029	0.0140917690351848	0.728542932184681	0.0131451080491738
cg17740140	cg17740140	II	20	39659249		TOP1	Body	S_Shore	1.35227396187364e-07	8.94749650742334e-05	0.547773144194838	0.00444828017126427	0.904537413191506	0.00612911544513184	0.646713358212746	0.0289299061095235	0.647331248327756	0.00936696304066198	0.674787705310578	0.00849103569896626
cg05140648	cg05140648	II	12	49391920		DDN	Body	Island	1.39402964424326e-07	8.96624100402807e-05	0.60476842214883	0.00885202866296227	0.128345994771237	0.00504845150387783	0.628654844942822	0.0221716624857337	0.614659722954325	0.0279476820050319	0.590770839971131	0.00398024746162509
cg22179082	cg22179082	II	13	27334259		GPR12	5'UTR	Island	1.3712806893476e-07	8.96624100402807e-05	0.134109639409216	0.00338455991968229	0.46463486248079	0.00617388120370563	0.187643944892174	0.0160081170520416	0.164730481904808	0.0264809861081757	0.274004076496594	0.0203979783812905
cg18018603	cg18018603	II	10	124030740		BTBD16	TSS200		1.42651902349477e-07	9.04865440962758e-05	0.795905875086708	0.00997463635101682	0.186398523256118	0.0085112946940056	0.835955732271609	0.00763566295261158	0.822144668795465	0.0314413581444019	0.766357490530545	0.00662101696594894
cg19139729	cg19139729	II	19	48389562		SULT2A1;SULT2A1	1stExon;5'UTR		1.45378974401229e-07	9.09617280656334e-05	0.48765962891194	0.00331509201083261	0.144663962224036	0.00663149996566908	0.545532476547503	0.0300494667131312	0.533423689296657	0.0302141852666879	0.646257470819919	0.0282633475343409
cg07162162	cg07162162	II	1	19601026		AKR7L;AKR7L	TSS1500;TSS1500	S_Shore	1.79222782623593e-07	9.11210115575527e-05	0.548428892883427	0.00779357745663323	0.92230446196729	0.003431951757658	0.576765090063279	0.018518837809028	0.618251458435559	0.00811482648884239	0.617844730926746	0.0104576080482349
cg07654588	cg07654588	II	3	17782211		TBC1D5;TBC1D5;TBC1D5	1stExon;5'UTR;5'UTR	N_Shore	1.51111091890628e-07	9.11210115575527e-05	0.297110217429402	0.00455562725866116	0.749356280439665	0.00875624812119873	0.409736568382898	0.0338696006343988	0.420891499206457	0.0256916351693021	0.421991630153875	0.0171193854283929
cg06906464	cg06906464	II	7	134288099					1.67980904337334e-07	9.11210115575527e-05	0.569387208287082	0.00718194957838208	0.184144871365431	0.00479155497791117	0.544687247774675	0.0313793433476755	0.588476740570416	0.0161949961010939	0.626173063197468	0.0126883017146169
cg07793207	cg07793207	II	10	95517529		LGI1	TSS200		1.60678107694398e-07	9.11210115575527e-05	0.0867812514935857	0.00209061650397826	0.632401419904407	0.0119105459029662	0.203314839827453	0.0402790352402985	0.237361592111821	0.0101812887971968	0.248507271821166	0.0164386183094916
cg19974448	cg19974448	II	10	127262774		LOC100169752	TSS200		1.4878267898409e-07	9.11210115575527e-05	0.820713021916906	0.00175192153004077	0.452994199061307	0.00780016955196279	0.810880691837104	0.00892643554521795	0.770441332677465	0.0253957967659995	0.729666645591182	0.0241271452108395
cg23873525	cg23873525	II	10	103070221				N_Shore	1.56984955602017e-07	9.11210115575527e-05	0.481536387676963	0.00218347490187962	0.138437868020865	0.00723784684044235	0.543538901477764	0.0228020327618105	0.503097409099667	0.0186999968178451	0.331390643008004	0.031821658900551
cg10512886	cg10512886	II	12	54779367		ZNF385A;ZNF385A;ZNF385A	Body;Body;TSS1500		1.54977367448769e-07	9.11210115575527e-05	0.580862123466783	0.00708421667778343	0.905998929803091	0.000900493584415944	0.619589644206832	0.00632004883278739	0.649105002985939	0.0183493037384037	0.688756821489381	0.00669995767339599
cg10081621	cg10081621	II	15	94808566					1.6796618147338e-07	9.11210115575527e-05	0.91325534860915	0.00242928655320656	0.606158361930837	0.00643915656486114	0.871111458844277	0.0109317751147032	0.825920648832348	0.0460369888361014	0.806884617824066	0.0157723579456935
cg15132165	cg15132165	II	17	773137		NXN	Body		1.75297436569101e-07	9.11210115575527e-05	0.428945406271481	0.0074926354998116	0.83136119773241	0.00519105048071127	0.503580355743099	0.0456689333548296	0.550721494235254	0.00967413366405002	0.668425538003055	0.0321176926609942
cg08141495	cg08141495	II	18	31739521	rs36098368	NOL4	Body	Island	1.85294967603577e-07	9.16273479755812e-05	0.372113027577281	0.0112125046018037	0.864519942303802	0.0014773563858635	0.385537489237659	0.0167119264037963	0.427878668568863	0.0128082708501879	0.413255325385049	0.0278196394884785
cg13816428	cg13816428	II	14	21625173		OR5AU1	TSS1500		1.93505957771129e-07	9.2697399023752e-05	0.482452499406993	0.00662335846465776	0.0564945159953868	0.00734450970234709	0.566055656771056	0.00908622429311525	0.57899278547933	0.0199197144834752	0.613925985529085	0.0356204700190286
cg13064062	cg13064062	II	12	14924930		HIST4H4	TSS1500	S_Shore	1.95687950202044e-07	9.33026621951467e-05	0.405440166022406	0.00866621849050321	0.780705746444524	0.00111319518256435	0.368259398813886	0.0341717991877387	0.325770403478728	0.0268196096830462	0.483399567938946	0.0451883012396709
cg09784335	cg09784335	II	4	41875193				N_Shore	2.06719985559287e-07	9.33902645593205e-05	0.555036705288406	0.00975008369630323	0.109321578900758	0.00395334366545139	0.552277271508133	0.0324546305337462	0.561189818193039	0.0127713073570743	0.559319473997776	0.0486725198207863
cg00308665	cg00308665	II	13	47469654		HTR2A;HTR2A	Body;Body		2.01681911098593e-07	9.33902645593205e-05	0.191573128265454	0.0118491697186275	0.709071320087249	0.00264295703658334	0.340843673877036	0.00433683379801669	0.315154653354194	0.0277246526397245	0.412477743278126	0.0124270160512203
cg23146565	cg23146565	II	17	46100661				N_Shore	2.06577119350525e-07	9.33902645593205e-05	0.502356993445438	0.00583997737096837	0.140710265739279	0.00622445311339064	0.524239146002977	0.0316303935954815	0.551876339365158	0.0198927160199061	0.422818621974044	0.00723454396167235
cg08683831	cg08683831	II	4	1404607				S_Shore	2.10014288552945e-07	9.35412617818529e-05	0.181482045207795	0.00733020720603294	0.514967456500285	0.00295415081636708	0.170979096185836	0.00213791504388536	0.158551781668886	0.00604690017233036	0.249953252485133	0.0258727998339701
cg16392865	cg16392865	II	6	42893443	rs34259318	PTCRA	3'UTR	S_Shore	2.11094870976498e-07	9.37823073402349e-05	0.737825131707505	0.00661831229137019	0.380384546331648	0.00530441741312043	0.781225184752279	0.0222546390694803	0.804251121890547	0.0263518857948056	0.727379645781321	0.0222083874965331
cg02791753	cg02791753	II	11	43579906		MIR670	TSS1500		2.12084930946221e-07	9.37823073402349e-05	0.109422969242684	0.00428445526704624	0.483935406417352	0.00779765021652732	0.136874892048591	0.00871485929149116	0.12871331359229	0.030083173250984	0.223037022237695	0.0142228304137603
cg16317457	cg16317457	II	11	123173103	rs56653896			Island	2.18453506520967e-07	9.49998861620277e-05	0.72861116242115	0.00760855992840713	0.114603164567545	0.0125721108382175	0.780870638490266	0.0232428830173445	0.810529286372461	0.0323809603362739	0.730895982223256	0.00106995301184816
cg24965638	cg24965638	II	6	151814903		C6orf97	TSS1500	N_Shore	2.21003088467081e-07	9.50962004275217e-05	0.172480349817642	0.00625494074437207	0.487658770534921	0.00425526573722348	0.205152513876779	0.0449310754249498	0.162340393354758	0.0705152354793937	0.237445319966888	0.0139713361321823
cg04846232	cg04846232	II	1	102312671		OLFM3	Body		2.35155052902008e-07	9.57647768132675e-05	0.731793513497382	0.00918718069296028	0.197657854556908	0.00922775666910932	0.785249647544666	0.0254205905208931	0.822008471008807	0.0293592064444846	0.683057597127924	0.0345657647647932
cg01518889	cg01518889	I	3	128202493		GATA2;GATA2;GATA2	Body;Body;Body	N_Shelf	2.29335032418182e-07	9.57647768132675e-05	0.799407177381988	0.0159792592413496	0.0980034506907261	0.00577916072321923	0.684367307100477	0.0604992349228251	0.707917753604255	0.0214206285497937	0.578917492332759	0.0417721264443233
cg25939676	cg25939676	II	4	42399093		SHISA3	TSS1500	N_Shore	2.34402327686366e-07	9.57647768132675e-05	0.16540780036357	0.00347312144382927	0.507053557843311	0.0075627123107115	0.253477563490321	0.0691096847314231	0.2065848938132	0.00482706839534994	0.327511269741814	0.0388088567574447
cg22308101	cg22308101	II	8	77616048		ZFHX4	5'UTR		2.32716805368361e-07	9.57647768132675e-05	0.683561639313027	0.0071843982991333	0.111819327505805	0.0119015093015597	0.678612265549649	0.0988257787744495	0.705821253236778	0.0409411771086668	0.564487486121561	0.0334699696551191
cg00959636	cg00959636	II	6	134499464		SGK1;SGK1	Body;TSS1500	S_Shore	2.58325327652717e-07	9.58053461753238e-05	0.0758806715641566	0.00455923058808917	0.485099249838165	0.00913930296111798	0.137128850860535	0.0285342761241326	0.127530250815642	0.0287564282394955	0.169482204324657	0.0114915122033408
cg16736896	cg16736896	I	8	48100868	rs73581097			Island	2.48522823745936e-07	9.58053461753238e-05	0.350799466115733	0.00255705436984622	0.0369820027321196	0.00732332929983271	0.268940259209803	0.0157989513832711	0.223504186188583	0.00630007975851065	0.350718518158496	0.0256207127425088
cg13700073	cg13700073	II	17	79495324		FSCN2;FSCN2	TSS200;TSS200	Island	2.41978571546424e-07	9.58053461753238e-05	0.155535782953797	0.00742414500519992	0.468934377389039	0.00202369253956409	0.165129565942722	0.0103904919551772	0.12168019790328	0.00311749888825464	0.297316019105547	0.0396658301383065
cg02487061	cg02487061	II	1	85721250		C1orf52;C1orf52	Body;Body	N_Shelf	2.63188085775155e-07	9.59163941524896e-05	0.606301677462998	0.00439281524539911	0.910306646902536	0.00622994164609421	0.70995970149658	0.0393610582182201	0.681341193137464	0.0186547671141346	0.759441575213227	0.0139216255544538
cg18793688	cg18793688	I	1	247588074		NLRP3;NLRP3;NLRP3;NLRP3;NLRP3	Body;Body;Body;Body;Body		2.60242176080569e-07	9.59163941524896e-05	0.872915894073221	0.00741541889739799	0.48466345228531	0.00626561183291404	0.841688303356747	0.0100953236132799	0.876408580859237	0.0223004737516918	0.796567873339889	0.0176762456713735
cg00803827	cg00803827	II	10	43393846				Island	2.65826127596445e-07	9.59861498300868e-05	0.166581085832573	0.00718687663836953	0.543984084556521	0.00619293304460388	0.182534315150081	0.0044518789972031	0.171961415643161	0.0115059312078474	0.284271865665	0.024808835593816
cg26494929	cg26494929	I	16	3017495		KREMEN2;KREMEN2	Body;Body	Island	2.66829122708933e-07	9.59861498300868e-05	0.413997912611177	0.00992956059177448	0.82177453037763	0.00258373316662353	0.339524037704402	0.0297905633108969	0.337789220711251	0.018786513767208	0.451789020074576	0.00998752114525728
cg04844534	cg04844534	I	11	13073904					2.71198280726535e-07	9.64400054999208e-05	0.0985512501417961	0.00616081736575218	0.421249069415462	0.00533935569996855	0.117635329666233	0.0129874744699074	0.13040209732184	0.00627916290270093	0.155378616422411	0.00805527023767455
cg16405454	cg16405454	II	11	113258223		ANKK1	TSS1500	N_Shore	2.71429077558818e-07	9.64400054999208e-05	0.19298822942619	0.00782421310768232	0.527876413014828	0.00322381343593015	0.206302926163353	0.0213451634899482	0.198136384566682	0.031254383493168	0.18834892452115	0.0225407353924801
cg19459804	cg19459804	II	20	32032443		SNTA1	TSS1500	S_Shore	2.77136198995634e-07	9.66261218637208e-05	0.0783780767350119	0.00820991535908303	0.442883971229812	0.00428057185523388	0.0980619082829761	0.00693599608398977	0.103022530994125	0.0151175359500577	0.167321228491355	0.0239949502208108
cg23152235	cg23152235	I	11	133837265	rs11223645				2.79831841388839e-07	9.68299736083447e-05	0.0784407481713679	0.0028618806460554	0.643046922930952	0.0140886303478927	0.0578821245421801	0.0164144980020185	0.0718578808711306	0.00840155326084522	0.164555242667502	0.0191905779827691
cg20985450	cg20985450	I	13	100621382		ZIC5	Body	Island	2.80326806327613e-07	9.68299736083447e-05	0.0628139045086493	0.00927291740079811	0.631501177537368	0.0111300051009405	0.0626752198913888	0.00673546264301127	0.0472290400140591	0.0142743413775399	0.149946621151369	0.020925224198826
cg26182964	cg26182964	II	10	135186011		ECHS1	Body	N_Shore	2.93707109122256e-07	9.75234655944784e-05	0.421404397535364	0.00808039918656311	0.743732890506208	0.00192834603713547	0.455410046680787	0.00945113202975716	0.483986889349936	0.00759162117673245	0.533306463653133	0.0220783456671723
cg06738379	cg06738379	II	6	167062104		RPS6KA2	Body		3.02225377521394e-07	9.85726101988178e-05	0.851002495816437	0.006966250546282	0.444831057523803	0.00791409955689242	0.885748808540746	0.00491364122282004	0.908990800596136	0.00234353057773066	0.842461545005409	0.00394906832708924
cg18192083	cg18192083	I	1	6086254		KCNAB2;KCNAB2	TSS200;TSS200	Island	3.27955847535809e-07	9.93873520244273e-05	0.486801891025926	0.00106710657906432	0.0793132325127312	0.0107430974607321	0.39409560564059	0.0109433112888626	0.373276913307134	0.00607827623092883	0.588739370418239	0.0235636073001743
cg11823729	cg11823729	II	6	55190909		GFRAL	TSS1500		3.16476906639611e-07	9.93873520244273e-05	0.764203551876683	0.00660854709133608	0.38444263508763	0.00746787014162032	0.72945972287354	0.025679719881815	0.738961129320319	0.037797048489454	0.706249200649137	0.0524484788854942
cg06002288	cg06002288	II	18	44500261				S_Shelf	3.25614026027164e-07	9.93873520244273e-05	0.84215234069221	0.0086204209490464	0.509196680072227	0.00179584162758368	0.756443592847714	0.0146728199004893	0.724714620716818	0.0344713483049628	0.698033232287932	0.0576772388640747
cg08955995	cg08955995	II	19	42503412		GRIK5	Body	Island	3.24949412880256e-07	9.93873520244273e-05	0.11137903919834	0.00652511952561495	0.430785010730306	0.00535763694773245	0.0881281513805036	0.00928913673371508	0.0923630531977491	0.0145721555366849	0.156990232230795	0.015900596315014
cg04605816	cg04605816	II	20	62092443		KCNQ2;KCNQ2;KCNQ2;KCNQ2;KCNQ2	Body;Body;Body;Body;Body	Island	3.07563112366796e-07	9.93873520244273e-05	0.566961496670773	0.00696769938127168	0.135650991874478	0.00882619427821538	0.556663315370283	0.0259009516952459	0.605306681166831	0.0304227851333078	0.495030903631928	0.0128112226524344
cg21589375	cg21589375	II	5	137203358		MYOT;MYOT	TSS200;TSS200		3.4070904558817e-07	9.94177295547471e-05	0.862025030799283	0.00545393454096471	0.530528386351856	0.00699113770954017	0.784694265583658	0.0310644705043325	0.811626505544622	0.0243705686406395	0.805388352269246	0.0230188398503057
cg16816400	cg16816400	II	9	137809991		FCN1	TSS200		3.39695937177102e-07	9.94177295547471e-05	0.730969141621151	0.00577276621809453	0.118097623329044	0.0153299796033475	0.796670130086216	0.0256480587980731	0.749587556294147	0.012136934725714	0.5416259524532	0.0134997309268672
cg01010211	cg01010211	I	22	17956453		CECR2	TSS200		3.36574740095955e-07	9.94177295547471e-05	0.278542207510333	0.013452479631413	0.899861300184469	0.00967166853932714	0.259766888013483	0.0303633054375592	0.289084226517093	0.00855414015854823	0.336985901771958	0.0273598682963051
cg04817996	cg04817996	II	16	1384626		BAIAP3	TSS200	Island	3.45423141282534e-07	9.95944603317184e-05	0.117064743063019	0.00816337442793232	0.507211885275639	0.00655847684635303	0.122042677066237	0.00863019755788448	0.111697919857001	0.00614755580359047	0.0906327433378873	0.00664291769785164
cg00986610	cg00986610	I	16	86554580					3.51547523091816e-07	0.000100072187624251	0.525738364691044	0.010928167137557	0.944157109375321	0.00279486886861083	0.50984084323098	0.00928386946953576	0.552255112203641	0.0133725145494607	0.553774251981646	0.00960875466737634
cg23449696	cg23449696	I	3	147125942		ZIC1	TSS1500	N_Shore	3.55660249204891e-07	0.00010019050813587	0.550979296771412	0.0097173167856254	0.94499501219194	0.00436576795113518	0.445156058833348	0.0638278546376777	0.400959756949859	0.0514288673452263	0.491108994654619	0.0396824937252612
cg00705576	cg00705576	II	2	44065259		ABCG5;ABCG8	Body;TSS1500		3.75048652227068e-07	0.000100320946837771	0.883806187633465	0.00504557458565681	0.569527836946294	0.00697760210175903	0.894870616852911	0.00602011599526991	0.911994519710989	0.00192375839392798	0.830957087326284	0.00571816668480243
cg01520956	cg01520956	II	4	77173197		FAM47E	Body	S_Shore	3.74722642505887e-07	0.000100320946837771	0.0626066206843829	0.00877298607377918	0.383588232784101	0.000585171651867655	0.0812392721395313	0.0240168180987613	0.0693281273393863	0.00417233843813236	0.13783962534186	0.00779620359845448
cg05501996	cg05501996	II	5	50673730					3.78714420181586e-07	0.000100320946837771	0.211736754779856	0.0122708037849453	0.725256292351675	0.00695325637203434	0.281586594881483	0.0771883133916343	0.321352570000119	0.0140577869418899	0.426697403433474	0.0159999804867053
cg13728287	cg13728287	II	7	25608634					3.62751529775538e-07	0.000100320946837771	0.905772757456638	0.00555968933676945	0.509749691876366	0.00921268256913381	0.926441557080641	0.0103530855363823	0.933245344137441	0.00990381082474612	0.899437769425667	0.00997477808418788
cg21104276	cg21104276	II	7	90896572		FZD1;FZD1	1stExon;3'UTR	Island	3.79934954773174e-07	0.000100320946837771	0.14612042847454	0.00758925352846846	0.575060608269364	0.00902314244490294	0.265907381426926	0.0258753974354242	0.28773967747992	0.0229552420052291	0.344579885737794	0.0221731242014001
cg21369466	cg21369466	II	7	55437329		LANCL2	Body	S_Shelf	3.67261480736439e-07	0.000100320946837771	0.880772729682901	0.00269176720397139	0.476907509411928	0.010673137005559	0.676412313532713	0.072150219787103	0.688613910599097	0.00261387099303612	0.696024128582676	0.0422933390053838
cg15859635	cg15859635	II	11	61519787	rs77053629	C11orf9	TSS1500	Island	3.68229284752462e-07	0.000100320946837771	0.285641951154704	0.0108880097330596	0.717082500168742	0.00446152791927858	0.289416313275942	0.0197103225977487	0.265837036104673	0.0335441128724309	0.457794791441071	0.00990099904917158
cg10419507	cg10419507	II	15	25425489		SNORD115-6	TSS200		3.77002687168014e-07	0.000100320946837771	0.81464783367332	0.00420196549946325	0.513925417063963	0.00709976771852741	0.830549277416094	0.00827034082773103	0.865502859064055	0.0167999519361348	0.84002346937853	0.00620370453505437
cg16154416	cg16154416	II	15	79382767		RASGRF1;RASGRF1	1stExon;1stExon	Island	3.72472487840892e-07	0.000100320946837771	0.124215677980739	0.00972060027730415	0.486329573241611	0.0018984902585386	0.133089165567017	0.00431981389001989	0.118139209796255	0.00995749314814068	0.118639440006604	0.0212043014236545
cg06280734	cg06280734	II	16	89117326				N_Shore	3.82795058503997e-07	0.000100320946837771	0.210982461290792	0.0119634846424032	0.64997444568286	0.00174012725365004	0.263920144771135	0.00761197123343316	0.307425455066519	0.0121995430509872	0.481894875412855	0.0221730549109647
cg21910543	cg21910543	I	22	19744062	rs28519447	TBX1;TBX1;TBX1	TSS200;TSS200;TSS200	Island	3.61042452410522e-07	0.000100320946837771	0.237891312037919	0.00956226451524795	0.624701693560713	0.00433148239586573	0.248811243457366	0.00159086136053272	0.296971244519743	0.00902526779450969	0.365591610343176	0.0214197279297713
cg00393837	cg00393837	II	2	105470050				Island	3.91134934021263e-07	0.000100644635931531	0.22431747418149	0.0100935380248836	0.81577630569869	0.0128957867672114	0.262528750828244	0.0206519213712891	0.312404579055554	0.0293727237186297	0.346373418656777	0.0261854020579118
cg02729344	cg02729344	II	16	49888237				N_Shore	3.93382550304186e-07	0.000100644635931531	0.16556931279565	0.00967308242003733	0.583937875276813	0.00640308999121881	0.168944131198668	0.014683843500147	0.121009363583728	0.0104427920474627	0.328071306628585	0.0285850429852487
cg00329411	cg00329411	II	5	55881858					3.99594852294116e-07	0.00010138794261341	0.185363534578258	0.00541248006629822	0.659476491165447	0.0120367320598554	0.203986997161763	0.0272703554923483	0.179355769392321	0.0294768696325564	0.200663853408594	0.0214938683333128
cg12878183	cg12878183	II	16	2389707		ABCA17P;ABCA3	TSS1500;5'UTR	Island	4.00537650269883e-07	0.000101487173464498	0.158441655192926	0.00608517318023827	0.46462560570018	0.00597490164232778	0.152243100701109	0.0181267914699908	0.191316866802531	0.00398109662265517	0.212493061628056	0.0143355624300099
cg10981464	cg10981464	II	1	156830284		NTRK1;NTRK1;NTRK1	Body;TSS1500;TSS1500	Island	4.04987803624151e-07	0.000101555825174292	0.121940337830981	0.0061034535879186	0.445219825877968	0.00665390255641857	0.164090310797767	0.0157110594172773	0.1162248197164	0.00954848913645803	0.200288286827934	0.0105316725050863
cg27292079	cg27292079	II	16	89044681		CBFA2T3	TSS1500		4.09313256545969e-07	0.000101611306283702	0.636698760131496	0.0039002680973116	0.204876669600333	0.0114466733688589	0.667275722587525	0.0150130755985816	0.711712301927925	0.0171674452999039	0.579065018749841	0.0167808045567669
cg16379704	cg16379704	II	7	8302251	rs9472	ICA1;ICA1;ICA1	TSS200;TSS1500;TSS1500	Island	4.16618532569125e-07	0.000101881105208986	0.173702559238646	0.00579468037905841	0.660028686087911	0.0123917417279155	0.220833285787988	0.00504316547912473	0.229310218793805	0.0192583202235386	0.339458498146472	0.011827664866109
cg03192551	cg03192551	II	17	42403152		SLC25A39;SLC25A39	TSS1500;TSS1500	Island	4.18549433026873e-07	0.000101881105208986	0.0962053463104355	0.00146868640929044	0.396680752780786	0.00833330701311136	0.10142115184827	0.01263238969865	0.113751991621185	0.0179992612806996	0.166460118789462	0.0202980349362015
cg17977250	cg17977250	II	3	158390778	rs75562459	LXN;GFM1	TSS1500;Body		4.19847597079388e-07	0.000101908154994737	0.181674307814304	0.00649742828292293	0.576772917806315	0.00904284856630428	0.235295438673772	0.0229693670760002	0.251544300679864	0.00924167410814368	0.274104521113756	0.00176878356330515
cg01564135	cg01564135	II	7	27281216		EVX1	TSS1500	N_Shore	4.23200319949054e-07	0.000102043656937906	0.511745653513885	0.00467104231545777	0.0962795267954172	0.0107624724425322	0.579750040472554	0.0534915975044448	0.585448132028267	0.0244595589781517	0.413589059238521	0.0344764031953845
cg13698865	cg13698865	II	9	137553680		COL5A1	Body		4.23390210860392e-07	0.000102043656937906	0.901268683941065	0.00737987903056181	0.591294117760748	0.00470923770225828	0.890232232330944	0.0131275392118832	0.88151144170214	0.00594053761450619	0.832833996944453	0.000862603706513614
cg23189044	cg23189044	II	11	74178114		KCNE3	5'UTR	N_Shore	4.24841819260998e-07	0.000102043656937906	0.128974323571376	0.0125514937668812	0.573681706495402	0.000687879559742233	0.133619710528869	0.0114782614944417	0.131311756597419	0.00446764816869351	0.132200787535445	0.00739883707278218
cg16281758	cg16281758	II	8	114390877		CSMD3;CSMD3;CSMD3	Body;Body;TSS1500		4.28333480538743e-07	0.000102063193704317	0.525621180892759	0.0100223391634705	0.116651204582372	0.0058084833152157	0.61798894404022	0.0577813174906159	0.644643013318887	0.0436533351188854	0.605018075146053	0.0122762507359167
cg03543593	cg03543593	II	6	32076417		TNXB	5'UTR		4.29174642607853e-07	0.000102131331119617	0.601089295676218	0.00988499388323182	0.0799755470799778	0.0109711664937727	0.611857817278596	0.0473887011197752	0.618025839450944	0.0551644750310827	0.533759073239511	0.0252677123112773
cg04319873	cg04319873	I	2	164205343				S_Shore	4.32979181964725e-07	0.00010253174999073	0.488749375168538	0.00589215028697675	0.931085898579366	0.0110953516500927	0.408862357344753	0.0399100625919957	0.444690915193343	0.0293263448538866	0.503811316164352	0.00990658175960814
cg10468961	cg10468961	I	5	139227979		NRG2;NRG2;NRG2;NRG2	Body;Body;Body;Body	Island	4.33831871236753e-07	0.00010253174999073	0.0738966386045239	0.00307942613369279	0.442797558358101	0.0100197941041022	0.0894471943354214	0.00935699641554328	0.0992685915309873	0.0100809666360756	0.172298639679206	0.028392163094774
cg26177760	cg26177760	II	6	31507785		BAT1;BAT1	Body;Body	N_Shore	4.3404499919369e-07	0.00010253174999073	0.208101473239384	0.0142703249333579	0.745534543014273	0.0054427700354568	0.235047008254079	0.0100447344297174	0.255896706880598	0.0199307401859396	0.319186804004486	0.0265629346462334
cg16933388	cg16933388	II	3	49592529		BSN	Body	Island	4.40698934593581e-07	0.000102578473934456	0.12340621369174	0.00842285261309448	0.450011031721978	0.00398277071965808	0.116265152785313	0.0213081087679151	0.109108787044667	0.0137710766621785	0.166604631579139	0.0101496227157709
cg11196848	cg11196848	II	8	16859833		FGF20	TSS200	S_Shore	4.42764001899058e-07	0.000102578473934456	0.58068236784634	0.0106136123923245	0.12629686970106	0.00746750629263685	0.626094104399192	0.0192268256598669	0.64807339798432	0.016715632806413	0.663653787858722	0.0250765996484441
cg02365360	cg02365360	II	13	84455525		SLITRK1	1stExon	S_Shore	4.41835315692251e-07	0.000102578473934456	0.118563710165484	0.00946665171460308	0.568740811830523	0.00869000441862878	0.139715141527413	0.00844145826025421	0.0934708107390844	0.0115465784565496	0.251019617785771	0.0198718458610399
cg05986446	cg05986446	II	9	6644603		GLDC	Body	N_Shore	4.46349810917487e-07	0.00010285397076028	0.714819327653861	0.00701672482330403	0.322705114087203	0.00875717490142081	0.759988572192336	0.00847824853343185	0.712026956244581	0.0195556810517599	0.687482680787915	0.0141843330608482
cg02116437	cg02116437	II	2	219126018	rs34037023	GPBAR1;GPBAR1;GPBAR1	5'UTR;5'UTR;5'UTR		4.60864098504912e-07	0.000103106223671152	0.818746156055059	0.00769637601702702	0.388596164469175	0.00973390841726205	0.830160204942677	0.00612709222301873	0.860592087662248	0.0174614650684752	0.765442077341285	0.010940090408573
cg00355281	cg00355281	II	7	24323767		NPY	TSS200	Island	4.5267580631028e-07	0.000103106223671152	0.108289386778939	0.00164144597643693	0.566044286267061	0.0130433607788467	0.116067019942452	0.00711059636330949	0.123333334630203	0.00506948279363447	0.219065988794338	0.0112017886460741
cg03564557	cg03564557	II	7	1594949		TMEM184A	Body	S_Shelf	4.60273169071467e-07	0.000103106223671152	0.434882280239146	0.00950055454659546	0.096242195050373	0.00226136009811245	0.487939175152515	0.0256698883699044	0.520276086538908	0.0202921464095953	0.445521871656786	0.0222218733617197
cg06832820	cg06832820	II	11	64543849		SF1;SF1;SF1;SF1	Body;Body;3'UTR;Body	N_Shore	4.65228895820514e-07	0.000103106223671152	0.314375182883689	0.00687790626320946	0.628369449838502	0.00592723113040752	0.392830410019664	0.0144439152827183	0.384926512334773	0.062046944925841	0.38700717903796	0.0454667655340863
cg07483244	cg07483244	II	13	95358924				N_Shore	4.67739544417908e-07	0.000103106223671152	0.634279739754927	0.014021387919646	0.138206900404445	0.00311792231305836	0.687857077526027	0.0216509819666801	0.697514032511101	0.0376100058243977	0.726992030600036	0.0175492055784693
cg19010490	cg19010490	I	15	37388127		MEIS2;MEIS2;MEIS2;MEIS2;MEIS2;MEIS2;MEIS2	Body;Body;Body;Body;Body;Body;Body	S_Shore	4.68467369374982e-07	0.000103106223671152	0.534915151038765	0.0112301941872688	0.930090572061156	0.00221640714728789	0.396660100972197	0.0126046451821249	0.40620057636034	0.0218435918910067	0.396816059133705	0.025696629034022
cg23438592	cg23438592	II	11	102714352		MMP3	TSS200		4.73599784642781e-07	0.000103222288081245	0.64347061855857	0.00468629985250872	0.165654890913364	0.013063258787558	0.500355164500279	0.0637707549016906	0.474058606632246	0.0317849381910148	0.545433809676039	0.00964967010373372
cg06039988	cg06039988	II	11	65158399		FRMD8	Body	S_Shelf	4.80174648115338e-07	0.000103409809595411	0.0993267947672247	0.00876316102818511	0.421439823432105	0.00336848619646575	0.110584746798454	0.007082995271991	0.144336983618543	0.0183116547577186	0.187442278079773	0.0285922855394831
cg04475375	cg04475375	II	6	6008381		NRN1	TSS1500	N_Shore	5.01073409121574e-07	0.000104861704615212	0.213647925107517	0.0101950811171096	0.707806344400288	0.0103907775971735	0.230662393949648	0.0415901432494973	0.184054485761727	0.0194306359326723	0.416946707034688	0.0230739648672125
cg02165330	cg02165330	II	11	124542984		SIAE;SPA17	Body;TSS1500	N_Shore	5.07024052921989e-07	0.000105150023651106	0.588427125452168	0.00362845563524229	0.248880146755549	0.00935289432113946	0.634388025007482	0.0188453818665466	0.603647501503406	0.0056398761661012	0.653352914345938	0.0376801606055166
cg23632237	cg23632237	II	20	30560483		XKR7	Body	S_Shelf	5.04481067236026e-07	0.000105150023651106	0.435876615120072	0.00488944477699857	0.104991346586841	0.00845140487839397	0.51822935725771	0.00896776640717436	0.493105690886105	0.0858751304151555	0.458682529300834	0.025991857619899
cg09408098	cg09408098	II	1	170631331				N_Shore	5.11328505484349e-07	0.000105340283233163	0.133030880267392	0.00982820745074166	0.523826561916156	0.00610631013887886	0.111389357359603	0.0140677103056398	0.100868117483827	0.00967569913196703	0.178328836947323	0.0143461017259568
cg24425171	cg24425171	II	2	25391711		POMC;POMC	TSS200;TSS200	Island	5.1709018880194e-07	0.000105340283233163	0.139415722259972	0.0104929967771985	0.519700811503264	0.00416964806419412	0.165770593515981	0.00697632635514965	0.144107710488845	0.0114157296391775	0.242259694994243	0.0212359971282536
cg23758305	cg23758305	II	8	70982867	rs78632565	PRDM14	5'UTR	Island	5.18249186311319e-07	0.000105340283233163	0.104039741735473	0.00482940717482623	0.471616873925142	0.00979393203183434	0.132370734564	0.00623096215896483	0.105505907375913	0.0105379120112085	0.205292893595479	0.0168712315879068
cg13382700	cg13382700	II	5	32089830		PDZD2	Body		5.30537383575733e-07	0.000105825524095864	0.73100439388575	0.00211117069664538	0.405518455947581	0.0094944517755751	0.777952958386348	0.0202999829033595	0.743043426436407	0.0157348581178955	0.67081254140441	0.0181769061245806
cg03152415	cg03152415	II	6	70576871		COL19A1	5'UTR	N_Shore	5.36579462474051e-07	0.000105825524095864	0.101672253147799	0.0066604476387138	0.478488123257835	0.0091187355196046	0.0967952680211908	0.01691178209123	0.101759097509573	0.00800627875971251	0.185248350726996	0.010185757787625
cg02714303	cg02714303	II	13	76334728		LMO7;LMO7	TSS200;Body		5.34421513547585e-07	0.000105825524095864	0.0869631070827017	0.00183443030169152	0.424797237488224	0.00994602330574024	0.112511018748777	0.00318654189352585	0.114690707418423	0.0179700065965668	0.202770878523974	0.011292448502092
cg24681125	cg24681125	II	2	154725150				N_Shelf	5.38235392589505e-07	0.000105892468715881	0.789264927858226	0.0137642767182454	0.283590706509788	0.0063666107899062	0.685004068429812	0.0837972861075425	0.683840386221311	0.0480432625737115	0.641832173452287	0.0551271919705341
cg01136850	cg01136850	II	4	108288782					5.42183412711956e-07	0.00010614147062907	0.130436469671215	0.00722285151594766	0.432479704078829	0.00549416619346939	0.149867299043297	0.0137380681048948	0.118804932345315	0.0298843570451146	0.18790504161633	0.0194460990497092
cg18419175	cg18419175	I	7	6199980		USP42	3'UTR	S_Shore	5.44681301921882e-07	0.000106251533339393	0.227138646410145	0.00779334901858166	0.591486713716987	0.00770555940677485	0.204365081105922	0.0133113286175117	0.220136309897685	0.0404023415137894	0.224574400077715	0.00478771282090612
cg04382468	cg04382468	II	16	11110746	rs74455431	CLEC16A	Body		5.530839469143e-07	0.000107146799829585	0.845448376935555	0.00914514256462396	0.518825105101233	0.00369263011906983	0.762577870620805	0.0132263417598247	0.790306276221441	0.0355236396644439	0.716290083278545	0.0167069564637131
cg12604162	cg12604162	II	1	6086148		KCNAB2;KCNAB2	TSS1500;TSS1500	N_Shore	5.62209857133497e-07	0.0001076923206539	0.46804218548062	0.00662234886044013	0.0777834460250697	0.00980558350766677	0.440517479872914	0.010601193625001	0.391595590044606	0.0259647951654155	0.573728853437294	0.000907895140453192
cg04922154	cg04922154	II	7	27284348		EVX1	Body	N_Shore	5.66129599955005e-07	0.0001076923206539	0.500978480852742	0.0100519129687434	0.128184705788233	0.00521136928917317	0.520125908441036	0.0150560778560582	0.549126772937062	0.00835303940522532	0.388160550667709	0.0205500301366182
cg12019614	cg12019614	I	19	11353996		DOCK6	Body	Island	5.67874069059618e-07	0.0001076923206539	0.152719930098016	0.0121823237482574	0.825337267697014	0.016418553183701	0.115986670849114	0.0027346898299734	0.0832034435292979	0.0142439075930893	0.211897505452579	0.0507645853494411
cg15910662	cg15910662	II	2	105460108				Island	5.68759959595864e-07	0.000107698641668371	0.126789567985073	0.00496594156391662	0.466361830628955	0.00905289740086172	0.124610271913439	0.00233839676483332	0.111222887558225	0.0158769486342593	0.184326733836182	0.0119823169331619
cg18537617	cg18537617	II	5	156729852		CYFIP2;CYFIP2;CYFIP2	Body;Body;Body		5.69133294752055e-07	0.000107698641668371	0.870607163953806	0.00467453059825999	0.488548797949605	0.0106374963535099	0.853907633560282	0.0100448167649136	0.836006862936208	0.0425263243405134	0.843804938591254	0.00886605155935073
cg25611254	cg25611254	I	3	124931985		SLC12A8	TSS1500	S_Shore	5.92881784378695e-07	0.000108677581062384	0.172687213636793	0.00500674481893468	0.729766509597401	0.0163676417353958	0.152441826946669	0.0288142510842658	0.113823148101418	0.00708324273138845	0.218052044612915	0.041417233364977
cg24581226	cg24581226	I	5	8457970				Island	5.86840583823944e-07	0.000108677581062384	0.622244709685686	0.0101580984517484	0.962926887381844	0.00241263530923521	0.490452107430982	0.0447161905844661	0.506023566917531	0.0304013042808868	0.418608142675098	0.0272907246552132
cg11500774	cg11500774	II	19	51142285		SYT3;SYT3;SYT3	5'UTR;TSS1500;5'UTR	Island	6.2604097821473e-07	0.000108677581062384	0.144922930469509	0.00323892627298952	0.455848247975564	0.00912649883635283	0.175633874402576	0.024534381589724	0.210140291767536	0.0328214340106178	0.219652691750078	0.0155982753721537
cg22307029	cg22307029	I	19	49891270	rs7251212	CCDC155	TSS1500	Island	6.26358002050134e-07	0.000108677581062384	0.553069330502568	0.00978525825142402	0.956450719376721	0.00788285744107084	0.532504592297436	0.0220450249855134	0.490758515373079	0.0052079573310301	0.496746311486648	0.00965811339928746
cg05199362	cg05199362	II	20	30450060		DUSP15;DUSP15;DUSP15	Body;Body;Body	S_Shore	6.03412522448074e-07	0.000108677581062384	0.769190962819577	0.0118505492173324	0.381906196803311	0.00155308427720658	0.677810712042551	0.0156883398682376	0.643604648702634	0.0364742846680392	0.70582639881606	0.0273770575070516
cg22102703	cg22102703	II	21	43346284		C2CD2;C2CD2	Body;5'UTR		6.05956649888715e-07	0.000108677581062384	0.294921536594879	0.00111113663981859	0.634148658172007	0.0104207505510055	0.434755153061851	0.0213950469408963	0.440077104567215	0.00497958193719062	0.551748043285669	0.0271540321976524
cg16295725	cg16295725	I	4	10459219		ZNF518B	TSS200	Island	6.28700381379116e-07	0.000108694239404235	0.0390460271829476	0.00403263854090753	0.35427514845784	0.00896328412442058	0.0372382128017393	0.00643323434254642	0.0288652961304562	0.00191631093974788	0.11227503597921	0.00775945897734175
cg03626672	cg03626672	II	2	237478664		CXCR7	5'UTR	S_Shore	6.35930096261218e-07	0.000108998490945594	0.132149335091159	0.00142307427717599	0.598953981132954	0.0145268742455393	0.191864139845982	0.0282415063585828	0.148743891605654	0.0179404228995663	0.309293616283418	0.00115171898878618
cg12388007	cg12388007	II	3	147110499		ZIC4;ZIC4;ZIC4;ZIC4;ZIC4	Body;TSS1500;Body;Body;TSS1500	Island	6.41024822301646e-07	0.000109338123314103	0.143043420701461	0.00197355615256669	0.445207388275414	0.00925919449673181	0.163652025223366	0.0156287147773195	0.126899412886979	0.0137052864974356	0.206555415460616	0.0191094753326466
cg05095428	cg05095428	II	2	69239676	rs28365984	ANTXR1;ANTXR1;ANTXR1	TSS1500;TSS1500;TSS1500	N_Shore	6.61407410576906e-07	0.000109618727383018	0.557434576612191	0.00928409577320995	0.911743772368323	0.00624363280796481	0.653729419223643	0.0427675525508446	0.679787208683248	0.0321460844277608	0.797491359828241	0.00801630513056166
cg22111074	cg22111074	I	3	49690653		BSN	Body	S_Shore	6.57005090707037e-07	0.000109618727383018	0.911388872855067	0.00636437970142588	0.594931799856864	0.00768252588117179	0.830766701573354	0.0322378403366134	0.819138152872933	0.0330207789635776	0.797313939927298	0.00236070368313126
cg22821947	cg22821947	I	11	133837401					6.53099092348649e-07	0.000109618727383018	0.0720222365035699	0.00174722713484806	0.604084359877819	0.0166568399045809	0.070540461208489	0.0130360957053038	0.0484491445886157	0.00852158832645066	0.145794716658046	0.0196724225371902
cg00448720	cg00448720	II	13	24883014		C1QTNF9	TSS1500	S_Shore	6.50617178950969e-07	0.000109618727383018	0.824367291909425	0.00438250810621295	0.377300949878229	0.0133588319872538	0.85193579855902	0.00436019548821407	0.893592814031603	0.00775240322463398	0.772434842207101	0.0199753243976376
cg09461395	cg09461395	II	17	72920598		OTOP2;USH1G	5'UTR;TSS1500	Island	6.61459567506409e-07	0.000109618727383018	0.0855673530031681	0.0104843371711144	0.426831444377328	0.00249252202376414	0.106269424543267	0.00150918454076415	0.0922462084992011	0.0158328248704495	0.0817170654980247	0.00874983065154314
cg11552585	cg11552585	I	19	3196206		NCLN	Body	Island	6.54988232797916e-07	0.000109618727383018	0.564591749103331	0.0101037877890326	0.929834005667441	0.0055034124118656	0.553527559433656	0.00900340833218091	0.583008767463064	0.0229989364911887	0.616750032209981	0.0129325685427467
cg10147875	cg10147875	II	19	49633674		PPFIA3	Body	Island	6.66757827446662e-07	0.000109736167136107	0.209891936745526	0.00600021897933715	0.708685563942335	0.0145974732626177	0.198208974995542	0.0153254217800747	0.208804606729121	0.0164203745216648	0.382974923810722	0.0211004075882178
cg09693765	cg09693765	II	21	45075639		HSF2BP	Body	N_Shelf	6.74173568869439e-07	0.00011016026995452	0.80900158797035	0.00291186016797919	0.397307258656712	0.0127340305197609	0.86760554263093	0.00599028318748562	0.89078006705777	0.0101279759348991	0.820694854607342	0.0151843973744391
cg18964609	cg18964609	II	2	119768968				N_Shore	6.87322357432644e-07	0.000110976920771099	0.438849614019957	0.00547391543852512	0.784099472817584	0.00955002073423921	0.495926217898289	0.0230467869390558	0.53109320731354	0.033630566583409	0.47315964630819	0.012198034587993
cg10528218	cg10528218	II	4	96361328		UNC5C	Body		6.94900113570869e-07	0.000110976920771099	0.171066720892666	0.00399749541905936	0.558424569522122	0.011721108654043	0.21696067636462	0.0250528702708461	0.188796137926602	0.012664284254652	0.254286175085653	0.0330010830170888
cg17808882	cg17808882	II	8	16859924		FGF20	TSS1500	S_Shore	6.97548550655328e-07	0.000110976920771099	0.564796329059102	0.00584238926776181	0.132480447457909	0.0125403675298328	0.618200763705648	0.0105472450159444	0.600188936007032	0.0153213430451306	0.557112668181252	0.0158391403056895
cg16606674	cg16606674	II	16	28891926		ATP2A1;ATP2A1	Body;Body	S_Shore	6.86373242297873e-07	0.000110976920771099	0.111781483389647	0.00741793275617741	0.443813792786711	0.00754741871918911	0.148609645027483	0.0177007611866615	0.175874781844034	0.0176895197552845	0.238988781616329	0.0286653091888958
cg19490561	cg19490561	II	2	10971308					7.04294401376361e-07	0.000111168253750153	0.923292122730296	0.0069041989413381	0.530587706781183	0.0105367164978598	0.924307146348911	0.0162869636431984	0.917714491213657	0.0109404113426662	0.871965120408426	0.011266910833477
cg19623360	cg19623360	I	7	27191914				S_Shore	7.1431971622896e-07	0.000111346124663647	0.0558426346421889	0.00909189237864837	0.357767675488472	0.00343607801921449	0.0532712145213184	0.0035551801323883	0.0407252299887068	0.00492246034645553	0.0873830548387376	0.00397629644855577
cg00293599	cg00293599	II	6	34505610		SPDEF	3'UTR		7.30915562891548e-07	0.000112164090746381	0.840811054850216	0.00791842582697652	0.519862204521173	0.00672917407861262	0.842744692188889	0.0030100057740197	0.81643382672653	0.0126735532983196	0.770853595496742	0.0137665187449282
cg06357925	cg06357925	II	12	15475331		PTPRO;PTPRO	TSS200;TSS200	Island	7.28596192459745e-07	0.000112164090746381	0.0824590470291809	0.00216600492235764	0.397943713795538	0.00997397891771238	0.0891448985948563	0.00779468126852551	0.0868334127066068	0.00335355410551623	0.0939519389903651	0.00896376533704066
cg11684302	cg11684302	II	12	4489155		FGF23	TSS1500		7.29840493892778e-07	0.000112164090746381	0.898045669476581	0.00569499909661761	0.381230888222259	0.0157276362570072	0.907202136059922	0.0056126620191865	0.91318717239399	0.00588618794260985	0.84255515402682	0.0140232976196246
cg00176888	cg00176888	I	17	56408804		MIR142	TSS200		7.26228241263949e-07	0.000112164090746381	0.86257759300515	0.0017290548003183	0.419702326851489	0.0142112930597214	0.676978245496029	0.0195708894375949	0.637695150776126	0.00919459985343886	0.581037599087513	0.00587119111974227
cg01258789	cg01258789	II	1	197237257		CRB1	TSS200		7.37613927515066e-07	0.000112326436470834	0.238006308398908	0.0109150968832052	0.685435584305178	0.00957512853321475	0.47529440702171	0.0472403519559192	0.522758428189793	0.0323464294314417	0.519455036624263	0.0295875976694349
cg09365924	cg09365924	II	12	53611399		RARG;RARG	Body;Body	N_Shelf	7.55717942787414e-07	0.000112950011991701	0.806282058883349	0.00590067340173867	0.4877493688694	0.00856371925570285	0.800129250004964	0.0103102647384861	0.774653813641346	0.00973485695403385	0.796533645014381	0.00403840027874939
cg00618155	cg00618155	II	10	72459629		ADAMTS14;ADAMTS14	Body;Body		7.62518351020466e-07	0.000113484424944358	0.810002068641312	0.00180757809387192	0.480594964693468	0.0106263096690906	0.806849528785241	0.00918173528108095	0.761927048767345	0.0111869004842548	0.738804587927745	0.0258792494834762
cg03776870	cg03776870	II	3	9971756		IL17RC;IL17RC;IL17RC	Body;Body;Body	N_Shelf	7.73227666119077e-07	0.000113755516794046	0.868392347591768	0.00872403855455416	0.499666702897234	0.0083957398295021	0.851509584805869	0.0181460004260633	0.859825730653586	0.0262720478450072	0.841286634944823	0.00601835214974763
cg26032198	cg26032198	II	7	27192339				S_Shore	7.78831057396662e-07	0.000113755516794046	0.180609168544222	0.0091981929519193	0.635112540170167	0.0117871708801042	0.19010483768557	0.025271328597572	0.15839018407521	0.0281262749520223	0.288156738849225	0.00591857524037778
cg07911961	cg07911961	II	12	70083193		BEST3;BEST3	Body;TSS200		7.89047047787226e-07	0.000113929949087718	0.546801220470739	0.00659820649342186	0.197868442046703	0.00943836349592397	0.595640267577776	0.0225198882764257	0.560328123865669	0.010492749017005	0.548873013253499	0.0367376986876588
cg05413305	cg05413305	II	17	79366851				Island	7.93517754876876e-07	0.00011405044527511	0.218592204526196	0.00768712829951999	0.626073406809706	0.0110579483425949	0.228751962511491	0.0227753433921139	0.242340954115138	0.0236740516442794	0.355506932256095	0.026889178983459
cg24191285	cg24191285	I	17	73893206		TRIM65	TSS200	Island	7.98395717594348e-07	0.000114204091229793	0.0668908079640637	0.0100945770860552	0.514144232292595	0.0108293220713935	0.0652906154640826	0.00970146140089817	0.0623845794670795	0.00500175876796404	0.190264983030332	0.0191744538090326
cg15005677	cg15005677	I	11	45918197		MAPK8IP1	Body	N_Shelf	8.05454468466839e-07	0.000114413075225422	0.465125538819879	0.00685976041358565	0.0999275027583274	0.0099859512797827	0.452395595005774	0.0269523109518441	0.426509499550807	0.0218127500617886	0.306194351216951	0.0169138891589936
cg15506477	cg15506477	II	2	133426129		LYPD1;LYPD1	5'UTR;Body	N_Shore	8.11850667194949e-07	0.000114586027244907	0.162539842167667	0.00841036468188181	0.509356537464899	0.00788436205858638	0.135458666848089	0.0260347120404779	0.130160425895949	0.00903749200451661	0.242625158703872	0.0116548986882176
cg13442749	cg13442749	II	9	96337681		PHF2	TSS1500	N_Shore	8.11679005586473e-07	0.000114586027244907	0.112054255150826	0.00827632511707979	0.521751205877977	0.0108138460041965	0.179862570651261	0.0233990030900749	0.158697798196953	0.00897248412879625	0.205401344008781	0.0210012687653924
cg08267250	cg08267250	II	10	134872255					8.18426613099801e-07	0.000114661983180528	0.502205238797853	0.00692164461541181	0.142327995962666	0.00978596829159234	0.610278214460115	0.0232493325308845	0.634858019651688	0.00666534952968773	0.463192624067943	0.00675065909749666
cg18992688	cg18992688	II	1	206223241		AVPR1B	TSS1500	N_Shore	8.22564428933389e-07	0.000114908970618548	0.10555035918325	0.00660911477426457	0.467382885369565	0.010095867834715	0.20328528395705	0.0657104016896529	0.239546690444814	0.0162426995896989	0.285852738645736	0.0176140600369716
cg06879746	cg06879746	II	6	30883768		VARS2;VARS2;VARS2	Body;Body;Body	S_Shore	8.42950090859224e-07	0.000115373581341949	0.316315041400051	0.00174207062299995	0.639450545196381	0.0107016346216352	0.454607614218472	0.0307990859933949	0.40861814313702	0.0210676598775571	0.561607622148083	0.0279532070190112
cg05543112	cg05543112	II	2	85294381					8.62907722762231e-07	0.00011599821815776	0.221071716129871	0.0098080796721492	0.522834786825251	0.00274458448288331	0.275725374853651	0.0237424395160634	0.242526334118511	0.00495243658890634	0.365782212364064	0.0584719555790727
cg15689969	cg15689969	II	5	14374397		TRIO	Body		8.61956576579189e-07	0.00011599821815776	0.342874903058794	0.00672629211115519	0.649565461287243	0.00786411677906867	0.381579073598675	0.0492681150122528	0.396770353660588	0.0415043536464505	0.535103774458423	0.0238812008252332
cg20761810	cg20761810	I	8	140723642					8.58803215683724e-07	0.00011599821815776	0.437498695500535	0.0114297824335471	0.869190498986546	0.00900786255121839	0.399419828920597	0.0224932975412009	0.384900641428284	0.0177546294798385	0.594450858859158	0.00776767490075709
cg14822303	cg14822303	II	19	50964726		MYBPC2	Body	S_Shelf	8.60531930033605e-07	0.00011599821815776	0.118071144601105	0.0106415552192913	0.506399890233735	0.00763556015854419	0.1023114164429	0.00762983995857092	0.100419546544045	0.0158913342481109	0.164049298335937	0.0186531913224177
cg02540036	cg02540036	II	2	45182689	rs75674968			Island	8.68641750427659e-07	0.000116149713452841	0.122583261033303	0.00563707984711292	0.449624700107749	0.00951135925869712	0.126424319318713	0.0089059453889693	0.12573616323892	0.00907821343010361	0.193053738744769	0.0108485625033392
cg27228433	cg27228433	I	16	71475716				Island	8.72190178439771e-07	0.000116423654537997	0.400140818055238	0.00840954783795677	0.891217458387915	0.0143340759102931	0.330409787080345	0.018768722659523	0.367994447500801	0.0117782927908649	0.556782120890247	0.00213585372647107
cg26724726	cg26724726	II	6	31549853		LTB;LTB	Body;Body	S_Shore	8.73685994784454e-07	0.000116426207106788	0.563714208497833	0.0087407473107729	0.144367493369139	0.0111878402731363	0.62004573791326	0.0187159312930894	0.614666265506044	0.0248620770945176	0.381810812358345	0.0322996732479265
cg11128212	cg11128212	II	12	46068618					8.7862785825526e-07	0.000116461078920339	0.728473337927589	0.00618917370077007	0.392646062482443	0.00955681566428547	0.748453676197914	0.0192224961645243	0.774884266536426	0.0311590389109945	0.657397552076742	0.029628373780901
cg06321883	cg06321883	II	6	70576541		COL19A1	5'UTR	N_Shore	8.88842179899429e-07	0.00011696472598997	0.136520264223074	0.0123119668571781	0.531337019374249	0.00535135223176277	0.128201327454842	0.0110137166941921	0.114117976462001	0.0173472740962987	0.233106034890633	0.0113048923684926
cg26501026	cg26501026	II	8	22561238				Island	8.92216014537793e-07	0.00011696472598997	0.807617871708612	0.010328847014083	0.280010858771732	0.0146888861442943	0.817167907611031	0.0149287438981745	0.784684496330624	0.0170117885785627	0.722367338812588	0.0104706515606167
cg04665423	cg04665423	II	10	135051305		VENTX	TSS200	Island	8.92724766713893e-07	0.00011696472598997	0.103846991263069	0.00644076536276309	0.455646599887927	0.0100954488229102	0.125729972394384	0.0122381640032554	0.108067093684933	0.00556211793726202	0.223040052885394	0.0183212856870119
cg08141806	cg08141806	II	12	117628520		FBXO21;FBXO21	TSS1500;TSS1500	S_Shore	8.87412049027382e-07	0.00011696472598997	0.061913212158297	0.00432198373377259	0.395434979982666	0.0104796748260699	0.184834098530224	0.0235645529806904	0.162459457032636	0.028957742136856	0.182568770642882	0.0287780678269124
cg19091036	cg19091036	I	12	114878144	rs77102432			Island	8.88879381792067e-07	0.00011696472598997	0.101029256774426	0.00495551481030336	0.527298407288897	0.0136208138955858	0.0799369688725253	0.00667209614660618	0.0575163660640338	0.0140418013231004	0.176905927204929	0.00887830784647621
cg10297193	cg10297193	II	15	102111502					8.95739458987344e-07	0.000117086837710436	0.509201417636282	0.00669839411576841	0.848975247171187	0.00944047803049165	0.582097453846116	0.0159282545190684	0.587171214608978	0.0154297993577926	0.597068456072991	0.0147726883869117
cg07230359	cg07230359	I	16	86466427					8.97932811844278e-07	0.000117146457749583	0.1670540592182	0.0124694603573185	0.570588958016691	0.00580883807250857	0.116991461113158	0.0119885509515082	0.1394426949228	0.0132608030444144	0.199211229164648	0.0194302481443424
cg06638966	cg06638966	II	6	70576321		COL19A1	TSS200	N_Shore	9.02463709788057e-07	0.000117256537933625	0.172638373701885	0.0151378721785377	0.693561417138068	0.00932617299659317	0.205420245200316	0.0126643318650317	0.214466572416965	0.0231783791249697	0.337761405323455	0.0156202846220145
cg07327178	cg07327178	I	5	8457729				Island	9.17024135115749e-07	0.000117281236740283	0.587163302389764	0.00721285344010468	0.925502215966775	0.0090778760661375	0.435133109887105	0.00727328204512463	0.410032719363287	0.0280115631984646	0.346670338439869	0.0184969589939993
cg21908557	cg21908557	II	5	140762305		PCDHGA4;PCDHGA6;PCDHGA1;PCDHGA7;PCDHGA5;PCDHGB1;PCDHGA3;PCDHGA7;PCDHGA2;PCDHGB2;PCDHGB3	Body;Body;Body;TSS200;Body;Body;Body;TSS200;Body;Body;Body	N_Shore	9.26029874177754e-07	0.000117281236740283	0.1484636699852	0.0062884264407167	0.59927611299699	0.0141525341994077	0.207289723801673	0.0267248929235149	0.2236638930924	0.0330124504771723	0.212396270909048	0.0185694707229856
cg27031837	cg27031837	II	18	13868824				Island	9.16531226059372e-07	0.000117281236740283	0.0972559216369383	0.00759877373692907	0.451467480173301	0.00946368742695284	0.12077984525406	0.0290582821742027	0.101681413398211	0.000821185003001751	0.193183450010693	0.0161522378656844
cg02733351	cg02733351	II	20	43802992		PI3	TSS1500		9.12207112274985e-07	0.000117281236740283	0.895605418562476	0.00232649331836082	0.571503156728645	0.010845290534785	0.816407964942861	0.0438545231337202	0.808069995148274	0.0262914228680031	0.774209485368195	0.0146170581165155
cg19978055	cg19978055	II	8	145162529		KIAA1875	TSS200	N_Shore	9.57295765068648e-07	0.000117931152540994	0.326762797398115	0.00758767207689113	0.657491265108094	0.00858338785817416	0.347134521834103	0.0275291439727567	0.307773222261597	0.0355697439098322	0.417041237445934	0.020937691555381
cg03935432	cg03935432	I	11	416605		SIGIRR;SIGIRR	5'UTR;5'UTR	Island	9.57468847050648e-07	0.000117931152540994	0.125681704931955	0.0115166129992345	0.643850168111505	0.0137684366834607	0.110303517469224	0.0136476806726283	0.068919364323757	0.00383265102173599	0.209196552114698	0.017135868228223
cg23837282	cg23837282	II	20	61818407				N_Shelf	9.60974612424193e-07	0.000117931152540994	0.68520871691664	0.00626266095461966	0.36915600870056	0.008992622989894	0.717180076816144	0.0174636291622802	0.756035534351985	0.0123575764994871	0.638818447727074	0.0156691304307429
cg09655952	cg09655952	II	3	71833631		PROK2;PROK2	Body;Body	N_Shore	9.76134891928476e-07	0.000118487715818928	0.53757925763592	0.00534483840088158	0.117375664675874	0.0136153872848199	0.553164025009645	0.0224263534727265	0.581631306696333	0.0490969406328746	0.44669876059078	0.0212813410670521
cg04130572	cg04130572	II	20	42806000		JPH2;JPH2	3'UTR;Body		9.76651071804912e-07	0.000118487715818928	0.779721813788232	0.00840089071092007	0.413501739852104	0.00959030414880778	0.789398991507104	0.01040254648186	0.807938502717794	0.00825210656272811	0.700743975063998	0.0125403816990076
cg12331331	cg12331331	II	2	10800098		NOL10	Body		1.00228385790998e-06	0.000118752935372127	0.892130726513548	0.00255289326288867	0.570689321855239	0.010970242677826	0.861472917445625	0.0225921787824332	0.848235419497938	0.0154406511334308	0.846241027642709	0.00971127953556951
cg04767500	cg04767500	II	6	38682956				Island	1.00223242237758e-06	0.000118752935372127	0.116345021021578	0.0117954339715825	0.613382265409961	0.0128135401567254	0.114606112093885	0.00559052064894201	0.110108676944514	0.0235965787520841	0.101273228643906	0.0247088781875267
cg15821546	cg15821546	II	6	31843465		SLC44A4	Body		9.91304926834852e-07	0.000118752935372127	0.743634210901953	0.000282448904606568	0.350248227672422	0.0137434636616196	0.777781840608204	0.0261629516285218	0.827220348288325	0.0284958812187385	0.740049556851583	0.031984577049264
cg07434253	cg07434253	II	20	62809306		MYT1	5'UTR	N_Shore	1.00320788249678e-06	0.000118752935372127	0.473302298928153	0.0115155853351303	0.121570378339748	0.00440011094977333	0.549571849743386	0.0245711856683112	0.554462150675783	0.00626597730746843	0.351332539587627	0.0167677282325247
cg10269548	cg10269548	I	4	53728923		RASL11B	Body	Island	1.01052724982441e-06	0.000119006705232266	0.3085164043959	0.0150785348781123	0.853528116917216	0.0117832103225934	0.245204157524219	0.0316985031511458	0.230794439757351	0.0109989811033038	0.396489643749503	0.0213109546949679
cg02843201	cg02843201	II	16	22103596		VWA3A	TSS1500		1.01672860737803e-06	0.000119089687281763	0.850667578672012	0.00334642976884035	0.495107274038543	0.0120474775362826	0.869174466143134	0.0107273553734736	0.868865940368207	0.0145456720436388	0.73664384282262	0.0084242914172323
cg01235116	cg01235116	II	16	50705762		SNX20;SNX20	Body;Body	N_Shore	1.02297101169861e-06	0.000119310408339604	0.500127515579139	0.0112434012974013	0.120749144483071	0.00721940160598459	0.538453825831682	0.0236346096625674	0.5387210240988	0.00799509800902838	0.409055608557974	0.0246233880513327
cg06545490	cg06545490	II	2	121071092					1.0272916760729e-06	0.000119332169645757	0.477480619463648	0.0077969543955138	0.064193868433464	0.0123097289424955	0.518186054997378	0.0132116014867254	0.503251122237258	0.00550426254027912	0.409631514778382	0.0260637644329247
cg19523082	cg19523082	II	10	23216841		ARMC3	TSS200		1.04187667693301e-06	0.000119709720362138	0.161164685202419	0.00591166401386748	0.541943687161569	0.0121063374328237	0.195832178677052	0.0635375603467367	0.161044733764619	0.032779151874584	0.281049429179872	0.0195834386624202
cg01381586	cg01381586	II	2	10587627		ODC1;SNORA80B	5'UTR;TSS1500	N_Shore	1.05467076323069e-06	0.000119990552824344	0.143714520852853	0.00796725544701099	0.448650753805074	0.00732409750909834	0.123205869600929	0.00396998073136044	0.0937796781196576	0.00698737389153107	0.202339054257839	0.0083011932458307
cg01142721	cg01142721	II	10	85985448		LRIT2	TSS200		1.06043077350204e-06	0.000120338263311306	0.559811107418252	0.0161989576968137	0.0990749483960038	0.00238661862984564	0.612155275365999	0.0855156336600424	0.645706136107864	0.0607322096092864	0.470913141743857	0.0325940856354762
cg25570929	cg25570929	II	18	497274		COLEC12	Body	N_Shelf	1.06352198434549e-06	0.000120540332185687	0.651916873832833	0.018707779199236	0.102113130753799	0.00568806045328044	0.703893911291044	0.02763254612898	0.73129712868766	0.0167771298402855	0.518568161042063	0.0552687910037769
cg27204993	cg27204993	II	9	4662937		C9orf68;PPAPDC2	Body;1stExon	Island	1.07579572639664e-06	0.000120919712398207	0.137088092632738	0.000396034530133101	0.463010089039833	0.0116177876018567	0.151546046990981	0.00382987040651056	0.116132212944747	0.0111870979940181	0.263927109292239	0.0127546301960105
cg20426571	cg20426571	II	12	114843919		TBX5;TBX5;TBX5	TSS200;5'UTR;5'UTR	N_Shore	1.07672939839629e-06	0.000120919712398207	0.0878296887357145	0.00748314434579464	0.397848839681373	0.00814372940361743	0.0822484472418924	0.00503104771609258	0.102085776413843	0.00634681433509107	0.0748420918600066	0.00258122352147324
cg16235371	cg16235371	II	5	140572039		PCDHB10;PCDHB10	1stExon;5'UTR	N_Shore	1.08095212988203e-06	0.000120922638805718	0.129594670396855	0.00457055729339463	0.471079452185864	0.0113052394861523	0.144210450541956	0.00242007423863929	0.133204261277358	0.0215324553590454	0.277270100146612	0.0132152781955166
cg20623506	cg20623506	I	17	79813410		P4HB	Body		1.09380899192735e-06	0.000121502604893999	0.318004178796269	0.0109867682950821	0.816326186277016	0.0140650035963818	0.335205731872365	0.0277046019214769	0.361342752941433	0.0854810089880944	0.423667337016073	0.0219866339121068
cg08759569	cg08759569	II	17	77302351		HRNBP3	5'UTR		1.1095181245471e-06	0.00012214125644685	0.143551951386124	0.00725970968459274	0.468554910191569	0.00915194976526329	0.137949750659925	0.019456801806425	0.127593816497381	0.0169337351925899	0.248999684915199	0.00656311999282969
cg03514545	cg03514545	II	1	114696698		SYT6	TSS1500	N_Shore	1.13029374520746e-06	0.000122315718204125	0.121109700811108	0.00892383230899172	0.461555652974669	0.00845580685910435	0.1356255472769	0.0291769541851923	0.0877540057629384	0.00544829921140988	0.185199504514193	0.013078257198024
cg18404374	cg18404374	II	3	26663551		LRRC3B	TSS1500	N_Shore	1.13429963462247e-06	0.000122315718204125	0.433342580425237	0.00702262717646841	0.803419275748206	0.0113836659257151	0.488232814931483	0.0313577955993469	0.470985143851129	0.00951161064509419	0.61495844612264	0.0262553317329569
cg03559064	cg03559064	II	19	38861467		CATSPERG	3'UTR	N_Shelf	1.13420739774358e-06	0.000122315718204125	0.860542179556787	0.0140015390287887	0.453295340032578	0.00453829686174196	0.8139062994819	0.0140948955695915	0.805161746107001	0.0288305317693546	0.777079256793638	0.0205080810220614
cg10264791	cg10264791	II	14	104800976				Island	1.14506216342535e-06	0.000122462458475609	0.661761180322164	0.0047107246240924	0.360184784569366	0.00985783967654066	0.699483777363675	0.0160465727818705	0.695224403068322	0.0246522474315808	0.560364331136701	0.0148744851099782
cg07961479	cg07961479	II	1	159825173		VSIG8;C1orf204	Body;TSS200	S_Shore	1.14755846858883e-06	0.000122514135959192	0.479556010897185	0.00829979675092387	0.820837868669968	0.00917328402254969	0.526785693785588	0.00890981646412406	0.531636384263911	0.00968575613832063	0.493354073823238	0.0302936104108031
cg06643951	cg06643951	II	2	25352777		EFR3B	Body	N_Shore	1.16401279000205e-06	0.000122757216635195	0.407900936944369	0.0123980459019143	0.788258037394058	0.00614281243537973	0.447670294461848	0.0165189427331715	0.469447335987187	0.00979499033802976	0.570610447732864	0.00523634396450375
cg02980621	cg02980621	II	8	65280876				N_Shore	1.15820125855756e-06	0.000122757216635195	0.85316848436428	0.0167875897798603	0.368969049653353	0.00525830141979796	0.75508685502105	0.00699270876925977	0.794743702551824	0.0170924552263968	0.746441231294665	0.0259641888137291
cg15583058	cg15583058	II	9	139305771	rs76856640	SDCCAG3;SDCCAG3;PMPCA;SDCCAG3	TSS1500;TSS1500;Body;TSS1500	Island	1.17267134278015e-06	0.000122757216635195	0.108200063640267	0.0150318684214076	0.531086257569331	0.00340212026607963	0.0792097278585581	0.00843676204945211	0.0794442404812338	0.00725954997946706	0.182325885483043	0.00762007770937488
cg00674220	cg00674220	II	13	27610741					1.15898535990486e-06	0.000122757216635195	0.670058872996336	0.0108065007142989	0.208332330469114	0.0128346275781787	0.688112036986947	0.0377461924528018	0.733774617645506	0.0311233323566716	0.617980513266653	0.00887306406909119
cg10224476	cg10224476	II	16	1139166		C1QTNF8	3'UTR	N_Shore	1.15764323818157e-06	0.000122757216635195	0.732076066577855	0.00642860536792455	0.403496498079978	0.0100574289755668	0.749802988303006	0.0184622816363406	0.748298157211823	0.00778943138780267	0.709798094435642	0.00748407717965181
cg20275928	cg20275928	I	17	79283959	rs12951328	C17orf55	TSS1500	Island	1.15862982330624e-06	0.000122757216635195	0.0484363047108327	0.00999036980291623	0.359694117853603	0.00530091772454939	0.0459291281157718	0.0121767856644021	0.0420059250694543	0.0111152777261291	0.115035189372736	0.00439487001162382
cg18399834	cg18399834	II	2	150442880		MMADHC	Body		1.18130486890938e-06	0.00012300191185951	0.700632794019	0.0163551297885075	0.152303124294629	0.0115469885633376	0.695137220858791	0.0314694324041264	0.665620794344945	0.0370736933979581	0.691408523913045	0.010209806460061
cg12298697	cg12298697	II	6	32850425				S_Shelf	1.18125288629824e-06	0.00012300191185951	0.890908629142686	0.00696267524918907	0.474161287320527	0.0135296045625176	0.81644538544079	0.0410540079853467	0.785150195442138	0.0108166499068879	0.785232520095776	0.0309250970895911
cg04130427	cg04130427	II	9	77113915		RORB	Body	Island	1.18206830313212e-06	0.00012300191185951	0.0856002287566153	0.000249084964984716	0.41046004463177	0.0118605595697388	0.0892480495648725	0.00643598463704179	0.0853381014548622	0.00802664156683724	0.156090014733222	0.0212375626698707
cg06370357	cg06370357	II	15	60292147				Island	1.18353388430277e-06	0.00012300191185951	0.116602133019162	0.0119540943421466	0.60970806057146	0.0134743680491922	0.15606787572943	0.0224161542285431	0.138015422003877	0.015285403121442	0.298501441518823	0.0241837671449443
cg27083484	cg27083484	II	5	122506787		PRDM6	Body		1.18620229710175e-06	0.000123070639464117	0.559584859392582	0.0157395586638514	0.0829988911911598	0.00746267084537061	0.633682809081104	0.0432976741137541	0.673609302313525	0.0409386248760226	0.444877649686439	0.0211591929611992
cg23406136	cg23406136	II	3	50397379		TMEM115	TSS1500	S_Shore	1.18796367337085e-06	0.000123114508392212	0.264562558807646	0.00371032750078166	0.578190322786734	0.0108504360235618	0.282736621166977	0.00739930583586904	0.240501161792519	0.00586484181117488	0.529245638708824	0.0110801368460614
cg00817502	cg00817502	II	4	119758193		SEC24D	TSS1500	S_Shore	1.19756449408455e-06	0.00012355263165157	0.574347256079831	0.0137227508758579	0.108969159458831	0.0101189028151189	0.654786314861201	0.0102342559489125	0.673119817798651	0.00987554378578847	0.719901743028473	0.00878314808490172
cg18638118	cg18638118	II	7	155193226					1.20772057135884e-06	0.000123781924924966	0.789463940780563	0.0072809052761168	0.473805031012243	0.00901667532271899	0.824606099526113	0.0227927672147961	0.845636918816316	0.0161241649944722	0.821695771068833	0.00812525634768623
cg25904964	cg25904964	II	20	60955979				S_Shelf	1.20786181818596e-06	0.000123781924924966	0.579650300324469	0.0108718339107226	0.921500816467867	0.0062720083326363	0.646763644228815	0.0122064327172831	0.649448401925825	0.0212248772828103	0.747423862307772	0.0124177263399994
cg09084279	cg09084279	II	17	79495006		FSCN2;FSCN2	TSS1500;TSS1500	Island	1.20952753596287e-06	0.000123883612081836	0.273787478663176	0.00927439987315201	0.624572356252727	0.00894298159445448	0.304908472368897	0.0203912002121691	0.256406221247898	0.0254106535683849	0.480646607005538	0.0340209217421846
cg25331073	cg25331073	II	19	12868938		BEST2	3'UTR	S_Shore	1.21289565337219e-06	0.000124060735694205	0.096230854573665	0.00745756638890461	0.419761443646852	0.00926182620573024	0.0976927547379844	0.0232644033380179	0.129108725484308	0.0151970058310853	0.107092077126638	0.00592606237956649
cg23202985	cg23202985	II	13	114048720				S_Shore	1.21528173951044e-06	0.000124127409411529	0.126914960701321	0.00809458921781306	0.592716538027788	0.0150951204345408	0.208191903915175	0.0196206728810869	0.183911054138857	0.0224903816906662	0.352108628389852	0.00212546593470536
cg10118545	cg10118545	II	7	4784090		FOXK1	Body	N_Shore	1.21918467817357e-06	0.000124319457038548	0.156452687896657	0.0107795314604399	0.538069261718481	0.009002135327144	0.178164986734602	0.0173486548370284	0.189903976101514	0.0144364341954982	0.170699086400083	0.0245866058427695
cg25592907	cg25592907	II	11	73676012		DNAJB13	Body		1.2191894778501e-06	0.000124319457038548	0.601252843340351	0.00107446215336719	0.17958375045202	0.0154808696418403	0.642833373927465	0.0129024065060728	0.632534390666348	0.0138714823829035	0.631867417879755	0.0150814509775263
cg04067517	cg04067517	II	2	76017724					1.22457745549122e-06	0.000124502930409467	0.479686891227105	0.0106459385610728	0.892147580512509	0.0108435358393385	0.543623530039908	0.0995380534853513	0.551030124461	0.0555005037878091	0.559339743930795	0.0425880631118513
cg02557695	cg02557695	I	7	90895083		FZD1	1stExon	Island	1.22719383646393e-06	0.000124502930409467	0.0200176789024408	0.00419801321802493	0.372781012769161	0.0123072796702544	0.0192668686123156	0.00448952101301512	0.0210673042184754	0.00277915438047058	0.0216292073091895	0.00143954275323859
cg10307172	cg10307172	II	11	123302099				Island	1.23035359395527e-06	0.000124502930409467	0.552197132719133	0.0118875900441828	0.877288446151232	0.00157313180902246	0.569975889288935	0.0056738934073017	0.58535913946575	0.0257517485594685	0.621603928005955	0.0164680121011535
cg17033080	cg17033080	II	2	217508851		IGFBP2	Body		1.23340533264627e-06	0.000124594912095228	0.197239988847938	0.0126983134655365	0.613021651130636	0.00861685337859091	0.26674117254113	0.00527820019873913	0.274041956720455	0.0307241582929469	0.388064043096346	0.0199020447032421
cg06091535	cg06091535	II	6	26331295					1.23548968660526e-06	0.000124600195138434	0.565991367127363	0.00923980171582997	0.169077973166998	0.0113761176576938	0.634318581168413	0.0336255317794143	0.603419473052706	0.0255188544685343	0.636745949632548	0.0311873473055367
cg05654164	cg05654164	II	1	85725892		C1orf52;C1orf52	TSS1500;TSS1500	S_Shore	1.26486364504486e-06	0.000124997923742311	0.0964361832860937	0.0057385476457037	0.455808509580027	0.0120513007663744	0.133567169684385	0.0218803858075809	0.105913933611782	0.032719475632611	0.21649219569325	0.0116606649690754
cg26357833	cg26357833	I	4	121992988		C4orf31	5'UTR	Island	1.25487200250319e-06	0.000124997923742311	0.0552505566586865	0.00519699651086617	0.447581493349829	0.0135828006095295	0.0439615305057059	0.00520287568856633	0.0235181513967332	0.00427889316461811	0.103161711385706	0.00700831993439742
cg25218453	cg25218453	II	6	28603027				Island	1.25167741863169e-06	0.000124997923742311	0.0969166993206891	0.00350034882775153	0.39780009386476	0.0105822614922608	0.0984525999547184	0.00675876289775379	0.0912055257747854	0.013111329940441	0.163778406464088	0.0135328759068059
cg02440744	cg02440744	II	7	103086804	rs6945055	SLC26A5;SLC26A5;SLC26A5;SLC26A5;SLC26A5	TSS200;TSS200;TSS200;TSS200;TSS200	Island	1.24631161488237e-06	0.000124997923742311	0.107302318102152	0.00702490616470778	0.457939234171542	0.010909122604774	0.151997988668595	0.0139594293232573	0.122218041041115	0.0464995353338402	0.218069868685999	0.00634013327182294
cg11862665	cg11862665	II	13	97980712		MBNL2;MBNL2	Body;Body		1.27049488627873e-06	0.000124997923742311	0.271361078700296	0.014317487492548	0.732290755216647	0.00942087497748945	0.397264979557938	0.0280087508111612	0.438117094173332	0.0299427951699128	0.389399093877738	0.0138775072707917
cg18694313	cg18694313	II	13	33224942	rs75679325	PDS5B	Body		1.2441669026557e-06	0.000124997923742311	0.691968038533038	0.0212820487503663	0.0887412240345379	0.00670319586525993	0.694905183040584	0.0428793488616996	0.736784058924864	0.00830171509801166	0.609027126560665	0.00462434971685256
cg11726250	cg11726250	II	20	61924405		COL20A1	TSS200	N_Shelf	1.27489070515724e-06	0.000124997923742311	0.54687662670632	0.0127754806350482	0.14909023179766	0.00747938794147853	0.603537296484816	0.0343332618536969	0.61420200140144	0.0427662395560227	0.576238903882291	0.0312375213356137
cg03966785	cg03966785	I	4	55097476		PDGFRA	5'UTR	Island	1.28309145640967e-06	0.000125200687535971	0.36358313891495	0.00794140504814439	0.0397351754229878	0.0090915676569116	0.235484021069491	0.00441931019429583	0.19231698700165	0.0236713485149738	0.361390203683187	0.0088032004989419
cg16216537	cg16216537	I	12	50361573				Island	1.29099594843659e-06	0.00012520476381902	0.480943645498886	0.0118795789220384	0.0321211948193906	0.011816584939709	0.449287340191373	0.0174294082030755	0.413337793259574	0.0125112250881129	0.403005977703688	0.0181364456240422
cg11766552	cg11766552	I	11	65547881		DKFZp761E198	TSS200	Island	1.29780081891536e-06	0.000125367760089881	0.714157104027041	0.0214270703378532	0.0852749658605514	0.00967189554733301	0.607875936997566	0.00878854182597138	0.586668545861285	0.00243065357541165	0.420112628566983	0.012413333605963
cg10905401	cg10905401	II	10	95327292		GPR120	Body	S_Shore	1.30049104554257e-06	0.000125423025022792	0.250799500468434	0.0110021195610173	0.582290572434981	0.0057156602933193	0.366161554950298	0.0128975005168443	0.397673502667147	0.0341843344723791	0.370924915662883	0.0297834087690676
cg07003587	cg07003587	I	17	79259040		SLC38A10;SLC38A10	Body;Body	N_Shore	1.30092185414288e-06	0.000125423025022792	0.134943640225013	0.00673750285857953	0.486156979306025	0.0112776319671255	0.0712721619653448	0.00486582229291323	0.067955208592158	0.0197263625246513	0.193412789581064	0.00965730424493275
cg16854200	cg16854200	II	12	5603261	rs71532852	NTF3;NTF3	TSS200;Body	N_Shore	1.31654473936867e-06	0.000125905773581706	0.507196721024655	0.00861029820769674	0.855602487894463	0.00983421873989212	0.560812762210077	0.0619073594457025	0.568738695389508	0.0457837419251115	0.561397771848732	0.0141400521642452
cg26147514	cg26147514	II	7	47182756					1.32690832250158e-06	0.000125986527567393	0.854914202166952	0.00842393777933246	0.363390467835964	0.0164443268843792	0.6939976823228	0.0394501174137075	0.644511159398213	0.010572271389772	0.673796886629122	0.0224879223090135
cg23939844	cg23939844	II	12	1930326		LRTM2;LRTM2;CACNA2D4;LRTM2	5'UTR;5'UTR;Body;5'UTR		1.33777436016669e-06	0.000126311787808926	0.18496869000709	0.00676145997070942	0.496870508372084	0.00960767331054204	0.2195575198261	0.0327915670001343	0.202982620075663	0.0162268112208424	0.316315092737268	0.0299369976883374
cg00808086	cg00808086	II	16	73098934				N_Shore	1.33897991170869e-06	0.000126311787808926	0.484548146902431	0.00902878740308629	0.176879296919276	0.0072694803895688	0.523675054889044	0.0321270429826912	0.517376580344009	0.0132584491973455	0.702870855031644	0.0333170759457079
cg00851770	cg00851770	I	18	12254175		CIDEA;CIDEA	TSS1500;TSS200	Island	1.34446710471377e-06	0.000126505046631485	0.0564423779359675	0.00706725090472356	0.365444555639434	0.00926624363496941	0.058026277978346	0.00313334120625347	0.0333998257381439	0.00484459241829174	0.0554295391691491	0.00698925381439082
cg17584196	cg17584196	II	11	82445114	rs34030508	FAM181B	TSS1500	S_Shore	1.35191406027977e-06	0.000126622835171212	0.210827115427733	0.00539128015367902	0.603350897790322	0.0138090404138201	0.217612791580802	0.00376825983385575	0.197124085184212	0.0181591715830849	0.425464972389102	0.00723983119323004
cg05951221	cg05951221	II	2	233284402				Island	1.36521851797039e-06	0.000126851091010108	0.157645281639017	0.012980867846627	0.567867062035384	0.00852618759124035	0.159870729566269	0.0105014139422123	0.12330911455013	0.00291871979974991	0.314398851967388	0.0116185885424299
cg15653209	cg15653209	II	8	22852095		RHOBTB2;RHOBTB2	TSS1500;5'UTR		1.36730107213685e-06	0.000126851091010108	0.79835048542056	0.010560323180885	0.461096845131902	0.00718525342179988	0.730307079972363	0.0284039759335665	0.721993729416899	0.00962662100833208	0.599801295507481	0.0183061892552739
cg01545587	cg01545587	I	14	105993579		TMEM121	5'UTR	Island	1.36950717945175e-06	0.000126851091010108	0.0468397388722717	0.00871276786779358	0.468919504181891	0.0134102099450915	0.0820784606526382	0.00521888680707245	0.0918607845628447	0.00554209178237714	0.109635832887572	0.0197561412180754
cg09028204	cg09028204	I	20	43729808		KCNS1	TSS200	S_Shore	1.38295718400672e-06	0.000127161357761836	0.132390809033116	0.00861109920455389	0.596281411149487	0.0153716695098127	0.0926672283257079	0.0154099639433778	0.068654113932985	0.0122380762826636	0.172165130068031	0.0159264643045404
cg10829693	cg10829693	II	21	34396221				Island	1.38462342172411e-06	0.000127161357761836	0.205350490560372	0.0109996867575257	0.545805445614514	0.0068057869727352	0.201744904755319	0.0136783662112649	0.160952390373709	0.00344914959257743	0.315250662936181	0.0158468927286158
cg26635367	cg26635367	II	4	166131119		KLHL2;KLHL2;KLHL2	TSS200;TSS200;Body	S_Shore	1.3936029465545e-06	0.000127586103490015	0.371690721783152	0.0154700541332943	0.793056624299747	0.0042184351912629	0.397733630915799	0.0273763286830182	0.416064573828823	0.0218332899944251	0.518594583143782	0.0210283508412618
cg24542929	cg24542929	II	5	170209760		GABRP	TSS1500		1.39352155464657e-06	0.000127586103490015	0.810647380631782	0.00916283601766694	0.474920448195841	0.00890293699017352	0.821812306069448	0.00236002937730141	0.781917524223091	0.0186681791299211	0.842390027622626	0.00374158479573896
cg13782866	cg13782866	II	1	231761845		TSNAX-DISC1;DISC1;DISC1;DISC1;DISC1;TSNAX-DISC1;DISC1;DISC1;TSNAX-DISC1;DISC1;TSNAX-DISC1;DISC1;DISC1;TSNAX-DISC1;DISC1;DISC1;DISC1;DISC1;DISC1;DISC1;DISC1;DISC1;DISC1;TSNAX-DISC1;TSNAX-DISC1;DISC1;DISC1;DISC1;TSNAX-DISC1;DISC1;DISC1	Body;TSS1500;TSS1500;TSS1500;TSS1500;Body;TSS1500;TSS1500;Body;TSS1500;Body;TSS1500;TSS1500;Body;TSS1500;TSS1500;TSS1500;TSS1500;TSS1500;TSS1500;TSS1500;TSS1500;TSS1500;Body;Body;TSS1500;TSS1500;TSS1500;Body;TSS1500;TSS1500	N_Shore	1.40248561721578e-06	0.000127692040760629	0.130129446565961	0.00654458030015908	0.496163912431306	0.0123211867704364	0.152738091506822	0.0309730593313979	0.120642150462028	0.0150337678459636	0.197328360317594	0.0204721165537515
cg11278107	cg11278107	II	4	16142263	rs76064454				1.41367777811246e-06	0.000127692040760629	0.291267980678513	0.0128338687612596	0.634226402030834	0.00261691166642031	0.383036560187895	0.0512566786970432	0.394681246554126	0.024176604212449	0.463492998050325	0.0399546321117294
cg19403943	cg19403943	II	1	10706484		CASZ1	Body	N_Shore	1.42240620646309e-06	0.000127801352751081	0.838448714797535	0.00546080552933522	0.505354076739618	0.0115112699346072	0.87720535896485	0.0120003668747719	0.910504388068825	0.00652985692683683	0.832895809752244	0.0113347164471885
cg02769104	cg02769104	II	1	27333245		FAM46B	Body	S_Shore	1.42769872481882e-06	0.000127881160200437	0.384252801840271	0.0117949722622726	0.694332570418856	0.00134653833623264	0.430311947855572	0.00630546369843303	0.380782935874534	0.0174151056610748	0.548302377147641	0.0168630590712872
cg20589096	cg20589096	II	4	71824669		MOBKL1A	Body		1.44886096602787e-06	0.000128210572997443	0.373451029394484	0.00574105761511518	0.766977349028661	0.0139898220343057	0.514034520726396	0.0330377302229012	0.563822506018012	0.0319047467288668	0.56083256375255	0.0169384319014965
cg11613005	cg11613005	II	5	145895523	rs17104742	GPR151	1stExon		1.46234482101831e-06	0.000128210572997443	0.513363117659568	0.0123288374503893	0.871702908507515	0.00620413931629271	0.586251384311764	0.0121615818144556	0.623237916818364	0.00820274452543341	0.695812352904081	0.00270103093732859
cg13246235	cg13246235	I	6	12749978		PHACTR1	Body	Island	1.46101057791115e-06	0.000128210572997443	0.101482711424841	0.0125668716762626	0.588035480389683	0.013896259266272	0.0964615868826343	0.0266868224086713	0.0678881986727649	0.0284849729345645	0.144268716413463	0.0112842409588783
cg03667083	cg03667083	II	7	30721010		CRHR2	Body	N_Shore	1.43916731953345e-06	0.000128210572997443	0.816405271629607	0.00497048914058646	0.447073226482058	0.0132679780062873	0.837824763495684	0.00355153691623833	0.830669622531913	0.011316433819117	0.77510658035118	0.00803905704146307
cg08934785	cg08934785	I	7	27196759		HOXA7	TSS1500	N_Shore	1.440134258901e-06	0.000128210572997443	0.156670507077607	0.00942678577488388	0.505147069654404	0.00948206520299564	0.180562766147523	0.0163175359932441	0.180332711565461	0.016142382753821	0.19908023211498	0.0131526423521174
cg17297305	cg17297305	II	1	185287148		IVNS1ABP	TSS1500	S_Shore	1.48744169239787e-06	0.000128374270719056	0.0816934580217492	0.00815808392664622	0.463205176863398	0.0122970720522791	0.148821784287068	0.0265959652034786	0.171075131520519	0.0256683961465918	0.206121760681438	0.0164757562165445
cg23463099	cg23463099	II	3	140229290		CLSTN2	Body		1.50065747828682e-06	0.000128374270719056	0.463146390124396	0.0120158244007393	0.119159274371299	0.00578324880189585	0.516287801073435	0.0441144191252937	0.561178926789383	0.0519644839840343	0.512083068475554	0.046833856236412
cg23475112	cg23475112	I	5	131725325		SLC22A5	Body		1.50091957705255e-06	0.000128374270719056	0.820457170406012	0.0141905784341861	0.330306783643139	0.0126376796576975	0.657872521199823	0.0470714848475759	0.693774570719309	0.039378758989726	0.501244797567153	0.041326576525891
cg06361793	cg06361793	II	6	25875671		SLC17A3;SLC17A3	TSS1500;TSS1500		1.49492637453226e-06	0.000128374270719056	0.850843598403721	0.00389097519902701	0.543232544458243	0.0112602410846508	0.697678214777745	0.0516583399983121	0.68076723761054	0.0636745174839699	0.649090472480855	0.00259102766088552
cg13492803	cg13492803	II	15	32933783		SCG5;SCG5	TSS200;TSS200		1.47812145115655e-06	0.000128374270719056	0.118090853852099	0.00707615351940083	0.48968948752115	0.0124852298295182	0.104713494332534	0.00401424622602895	0.0994690107270063	0.0139704517144035	0.157057834421415	0.017060072656877
cg24685751	cg24685751	II	15	81648729		TMC3	Body		1.49266779381749e-06	0.000128374270719056	0.883230085388565	0.0111289828061812	0.473311328566809	0.0113136074703473	0.799086677956445	0.0154651786685488	0.84780259439962	0.0166965361303463	0.833156412695327	0.00711792611192634
cg22208304	cg22208304	I	18	33768496		MOCOS	Body	S_Shore	1.48305425456794e-06	0.000128374270719056	0.962148501833848	0.00461518400020887	0.634703440997945	0.0117849422448494	0.928147848297869	0.013549957132789	0.890930138976425	0.00747356490513946	0.912321342768415	0.00207994731307423
cg05923448	cg05923448	II	6	117583181				N_Shore	1.53047001599461e-06	0.000128706867945434	0.641694496498377	0.0045921741194436	0.149210064758201	0.0186284588807582	0.654363868928227	0.0130041225966269	0.670751668905092	0.0571718330288685	0.631275762362224	0.0278897087531183
cg13572638	cg13572638	I	1	227173653		CABC1	Body		1.55874944875399e-06	0.000128730895606973	0.123019226667376	0.0204138417844656	0.672265324613684	0.006733745539417	0.116920043489162	0.00674512825201939	0.13278871320614	0.0218628809013394	0.241692068810281	0.0231400343994039
cg21041888	cg21041888	I	4	187622164		FAT1	Body		1.54434546351941e-06	0.000128730895606973	0.0637400270435026	0.000799573702524115	0.405501110321113	0.0133204230525678	0.0686692840204288	0.00675383891893455	0.0837081190654612	0.00921271300587033	0.112126071856445	0.00846338536239538
cg23793104	cg23793104	II	4	85401758				N_Shore	1.54215848352283e-06	0.000128730895606973	0.910200062104233	0.0133669800313706	0.55595555316351	0.00353659938044541	0.890275840615977	0.00885722132384658	0.87911258575692	0.017998428074906	0.853132688262973	0.00174801066875204
cg16320249	cg16320249	II	17	46719761				Island	1.57267896757975e-06	0.000128730895606973	0.230405121404297	0.00810290739380478	0.578879579466838	0.0110079076573678	0.243828404048317	0.0226280440426769	0.207818689486436	0.0103588647614034	0.321631896379549	0.0242908654509303
cg04836472	cg04836472	II	21	34405997				Island	1.5731664126891e-06	0.000128730895606973	0.143345469331833	0.0146676807561415	0.52486332620786	0.00297265879694288	0.137999687285067	0.00339833890083332	0.125410646271397	0.00903192959457837	0.208724586755063	0.0207272210370094
cg20244340	cg20244340	II	20	19193989		SLC24A3	Body	S_Shore	1.58882560995756e-06	0.000129207600988813	0.0953118283944217	0.0064997613956073	0.423122590245255	0.0111324711536018	0.0681426834572246	0.00778998434635555	0.0672799712836378	0.00582413771816901	0.071846513195373	0.00687864625225354
cg14549485	cg14549485	II	2	72162697					1.59659897770229e-06	0.00012926710259786	0.830424600040755	0.00525728420035455	0.450744256990037	0.0139941062391558	0.846866859671807	0.0163088070466591	0.865291275196932	0.014044377660544	0.769110985941716	0.0150103510564288
cg00637824	cg00637824	II	14	23511852		PSMB11	1stExon		1.60048532141251e-06	0.00012926710259786	0.820380611843893	0.0105081543274712	0.512475846934756	0.00606020362638214	0.857530430898545	0.00799183121386819	0.890771356785017	0.0186728331886367	0.841052999770512	0.0227316474957282
cg22165175	cg22165175	II	1	111148915		KCNA2	TSS1500	N_Shore	1.61104177913414e-06	0.000129449940441016	0.201896991056119	0.00820463138706742	0.645475650289477	0.0154623933699005	0.224651973305401	0.00265725688231789	0.264770240184732	0.0118382092285615	0.34445625909179	0.0146565627810973
cg14630357	cg14630357	II	2	154729917		GALNT13	5'UTR	Island	1.6251576980013e-06	0.000129521756842246	0.0635643838761587	0.00588884118867354	0.393754076090524	0.0116550923928838	0.0566237584186389	0.0106184066081018	0.0525225746377074	0.00718875094022852	0.123840757352574	0.0114707777259915
cg17921412	cg17921412	II	5	5495287				Island	1.65138462641845e-06	0.000129521756842246	0.877248706886931	0.0106697356371952	0.533590451472518	0.00850636908504696	0.874727604016634	0.0229258768458507	0.915350600709813	0.0133867789716094	0.853969939425039	0.00828894248215648
cg21064080	cg21064080	II	6	70576821	rs76992691	COL19A1	5'UTR	N_Shore	1.63378716771475e-06	0.000129521756842246	0.0821284074531508	0.00718938143476824	0.448876132794409	0.0126190640760116	0.107914931044969	0.0134307273098747	0.0785008479832744	0.0183462467915928	0.166421655498194	0.0107646426479248
cg18154270	cg18154270	II	7	31002624	rs34850453	GHRHR;GHRHR	TSS1500;TSS1500		1.62466384061494e-06	0.000129521756842246	0.898916398973505	0.0108877674645812	0.578800386101999	0.00645800149992426	0.890187148898039	0.0139044689511644	0.871011128584813	0.02857160662099	0.868783786755348	0.00800885853565015
cg25512587	cg25512587	II	9	136344026		SLC2A6;SLC2A6	Body;Body	Island	1.63055530852189e-06	0.000129521756842246	0.106591235981036	0.00484106538639096	0.428199160155472	0.0117730215722641	0.107368329087703	0.0108230893382324	0.115558745390955	0.00809628885632485	0.183996447430654	0.0124378070092696
cg08699489	cg08699489	II	10	11504666	rs41291253	USP6NL;USP6NL	Body;Body	N_Shore	1.62761256810155e-06	0.000129521756842246	0.551085752147621	0.0140065115156572	0.924923753332986	0.00475024995626279	0.659096096316349	0.0390747930941072	0.677367610660599	0.00965056646079272	0.673746946683762	0.0237710559709858
cg08543015	cg08543015	II	13	31949086					1.64480104514244e-06	0.000129521756842246	0.513836495441493	0.00566674408881364	0.118742323873387	0.0146118814866118	0.571506306913485	0.0157092837835669	0.615826594857969	0.0176816744165447	0.473228814193886	0.0648051960866339
cg01463565	cg01463565	II	17	8926158		NTN1	Body	Island	1.62029792632678e-06	0.000129521756842246	0.076903410959771	0.0012092432691294	0.429385683571783	0.0138769031094084	0.0732682844683998	0.00283809442153956	0.0692246737675229	0.0124814257815345	0.149592022768892	0.0203116874206523
cg27187555	cg27187555	II	1	3269252		PRDM16;PRDM16	Body;Body		1.66362083588431e-06	0.00012956816293681	0.511856489328555	0.00523436037778666	0.193485592211408	0.0115325945691849	0.524532605366706	0.0119479385795277	0.541717230611776	0.0122846616466288	0.430101446997249	0.0077485940169637
cg11437810	cg11437810	I	15	69744829		RPLP1;RPLP1	TSS1500;TSS1500	N_Shore	1.67247417853608e-06	0.00012956816293681	0.115108561449631	0.0118098572665393	0.456194027682814	0.00671720733976463	0.0833735062455238	0.0285536852752363	0.079273566008037	0.00460415324108436	0.126740819144514	0.0216087774750605
cg23240465	cg23240465	II	1	42610907				N_Shore	1.6898057487518e-06	0.000129973265785319	0.237236362782324	0.0177330546418952	0.768437719220206	0.0116438338204725	0.269651037232018	0.0275675458629211	0.294506176417335	0.0281739623977496	0.288683161092631	0.0364720513910998
cg10713715	cg10713715	II	11	63533656	rs35438004	C11orf95	Body	N_Shore	1.69221488248652e-06	0.000129973265785319	0.232277569779302	0.00729431641334183	0.586837498158287	0.0121422835559385	0.251612329021967	0.0311256811163381	0.263100027276068	0.00106277959153273	0.283930492888082	0.0253304287350049
cg09532691	cg09532691	II	6	30594313		C6orf134	TSS1500		1.71514009967409e-06	0.000130204016179219	0.112172754826391	0.0145969370891116	0.558765632446375	0.0103635907684528	0.144185552467408	0.096346864483056	0.167385100332889	0.0321991155322662	0.236550839303562	0.0213579998208866
cg06962373	cg06962373	II	13	37772687					1.70766143495763e-06	0.000130204016179219	0.561480281047181	0.011387001208747	0.889501329279572	0.00654596063268647	0.632113799738141	0.0113100168929586	0.677876298701913	0.0155966889899768	0.820402139641113	0.0138904256450881
cg10018167	cg10018167	I	14	64663683		SYNE2;SYNE2	Body;Body		1.72643328384874e-06	0.000130214086810337	0.21259118039276	0.0150917666872738	0.682959611717789	0.0113540593114034	0.142639030152177	0.0158800134298165	0.125689254636178	0.0192936605460457	0.197975061270972	0.0219171950725328
cg08712625	cg08712625	II	19	920786		KISS1R	3'UTR	Island	1.73187240913711e-06	0.000130218991680667	0.117599060495838	0.00128587376301278	0.441907680082092	0.0129680556884782	0.161218782680516	0.00383995767458039	0.146249617796159	0.0161064937606876	0.160230234132952	0.0186821796439831
cg05526832	cg05526832	II	3	127256043					1.74535710057281e-06	0.000130236183127535	0.69547282495889	0.0130791398613916	0.31945021875116	0.00762409605778384	0.706190330804145	0.0206357323029974	0.688232941641452	0.0376146699747611	0.571130418679155	0.0171588069825372
cg18177414	cg18177414	I	7	149389929				Island	1.74077393599932e-06	0.000130236183127535	0.491313088811795	0.0112949513499893	0.827579708913719	0.00744794916126527	0.415062226074114	0.0337654631272914	0.447958718899009	0.00817869543151563	0.309483517481466	0.039049881264194
cg00379467	cg00379467	II	4	148401873		EDNRA;EDNRA;EDNRA	TSS200;TSS200;TSS200	N_Shore	1.7565781415509e-06	0.000130608731327305	0.221185921801184	0.0179230571860825	0.665683147531032	0.000238947034540651	0.243969768038206	0.026747285425881	0.211923332294937	0.00879168803638391	0.24050934695294	0.0205125708455182
cg10766021	cg10766021	II	7	148983373		ZNF783	Body	S_Shore	1.7553872256515e-06	0.000130608731327305	0.620770267982596	0.00603808429965572	0.188185475721881	0.0163627882839119	0.658835349599825	0.00660393414641747	0.655797572989491	0.0120954069603431	0.689328894202104	0.00386611720771644
cg24871089	cg24871089	II	17	184131		RPH3AL	5'UTR	N_Shore	1.76373252224698e-06	0.00013064565162301	0.240871907677864	0.0118282950143828	0.827737479318698	0.020525607992219	0.347699456383755	0.0455491303613653	0.326038989630052	0.0871991807080896	0.390210604110377	0.0263181043390946
cg08072402	cg08072402	II	11	41481502					1.78038733465924e-06	0.000130781195277614	0.0909131451661634	0.00716972874968905	0.458101619397145	0.0130126651175883	0.0900163833728315	0.011709870717636	0.113924119149382	0.0175910384060819	0.14581459669221	0.0048156110439567
cg09001939	cg09001939	I	2	11810534		NTSR2	TSS1500	S_Shore	1.83674809383872e-06	0.000131292748585499	0.0759846072865818	0.0119850401525586	0.382049253194609	0.00348339273605325	0.0746915960283634	0.0163113515488651	0.105359896172553	0.0261922431640163	0.144784709369613	0.0298106014466476
cg20422099	cg20422099	II	5	178771393		ADAMTS2;ADAMTS2	Body;Body	Island	1.82840510487422e-06	0.000131292748585499	0.0720864703676826	0.0086982596246452	0.382245605725799	0.00916225131672588	0.11572311376671	0.0110093789683366	0.120650201593734	0.0167790753253137	0.213042392696997	0.0154507657980288
cg17388996	cg17388996	II	6	108145374		SCML4;SCML4	1stExon;5'UTR		1.85233590138561e-06	0.000131292748585499	0.853408813829856	0.00406241261674776	0.547924509202932	0.0118042433081051	0.808754388787572	0.0127831359608791	0.793139699402052	0.0121727725140705	0.748670627697119	0.0225535751182928
cg27482328	cg27482328	II	11	1246276		MUC5B	Body	N_Shore	1.80193550222932e-06	0.000131292748585499	0.113483287348734	0.00422956156149326	0.430244038930917	0.0121397035006536	0.111382731789678	0.0086357934996659	0.105039590196483	0.00558277053349601	0.242761007971688	0.0160758377524513
cg05702747	cg05702747	II	16	89006455		CBFA2T3;CBFA2T3	5'UTR;Body	Island	1.83114494601135e-06	0.000131292748585499	0.493287153867192	0.0156337420352531	0.904244227560853	0.00600004065744052	0.501656060716462	0.0237152249724129	0.460170830181201	0.0260216893235774	0.548748295468489	0.0103040845601341
cg22976366	cg22976366	II	17	30608367		RHBDL3	Body		1.8538360180291e-06	0.000131292748585499	0.529947821883323	0.0134822539355635	0.108039135748368	0.0107525296339265	0.563871013975518	0.0344722471015074	0.564876402365991	0.0258311878731388	0.494620303048465	0.00585651317659637
cg11345505	cg11345505	II	19	10714108		SLC44A2	Body	S_Shore	1.8079699011545e-06	0.000131292748585499	0.66820229337793	0.0130349899355378	0.132492265335273	0.0174230581878594	0.660518745074495	0.0136069268284191	0.670782970269529	0.047962684763811	0.691543442055556	0.00367683814942486
cg03400374	cg03400374	I	1	6086275		KCNAB2;KCNAB2	TSS200;TSS200	Island	1.86948707283521e-06	0.000131445858755603	0.538261400750154	0.0166132508681633	0.0560777077739668	0.0106802693023399	0.458980839720039	0.0175476332482765	0.432024113545851	0.0129461514529284	0.586347699675429	0.00639470326404693
cg11586330	cg11586330	II	12	113900751		LHX5	3'UTR	Island	1.86372413178464e-06	0.000131445858755603	0.0839853188217151	0.00987942135648035	0.46493209365639	0.0120619261950786	0.114033518022147	0.0124492790763768	0.0805539894618813	0.0142410615864958	0.17190547879554	0.017903668353517
cg03858673	cg03858673	I	6	28584155				Island	1.87843766603349e-06	0.000131536865327152	0.198014144805995	0.0104370106423654	0.537380524315654	0.00920609381552483	0.192591384065262	0.00612876478233958	0.169410478029666	0.0126610989252048	0.180524507424463	0.00852126981635594
cg15508462	cg15508462	II	7	3175091					1.87950342537313e-06	0.000131536865327152	0.695361688553903	0.0203223329302833	0.168772526570993	0.00731237502731496	0.688314475372528	0.021006949727847	0.707850189102939	0.0252874411674777	0.588191313558293	0.0390044440690802
cg06288821	cg06288821	I	8	56791882		LYN;LYN	TSS1500;TSS1500	N_Shore	1.88650900767437e-06	0.000131536865327152	0.583252508064647	0.0202408309463142	0.0781716522869799	0.00450001866435865	0.508556489025839	0.0366963381032132	0.535603456303835	0.0526003990073798	0.566417275759706	0.00171158206275149
cg17071045	cg17071045	II	4	54969609				S_Shore	1.90311280912277e-06	0.000131562451071732	0.906612007776283	0.00263152805223647	0.574380370789448	0.0134133376231981	0.868471904263721	0.0141667544996811	0.869115509730371	0.0121289657160195	0.8152636642722	0.0180697835288935
cg13938098	cg13938098	II	6	112575966		LAMA4;LAMA4;LAMA4;LAMA4;LAMA4	TSS200;TSS200;TSS200;TSS200;TSS200	S_Shore	1.90737862172326e-06	0.000131562451071732	0.211942916535183	0.00473915951878671	0.631589730028888	0.0166124868872725	0.267047123420225	0.0178296073782823	0.245024733990893	0.0131594189661796	0.402775006308722	0.0140959205281653
cg21181015	cg21181015	II	6	143658603		AIG1	Body		1.90863294869322e-06	0.000131562451071732	0.886436482671785	0.00853280750183128	0.567931648096807	0.00995803795814116	0.884111245394099	0.0250849905106759	0.838071834074985	0.0354168661431282	0.817953107221641	0.0112546678540195
cg16401207	cg16401207	II	10	53182118		PRKG1;PRKG1	Body;Body		1.90391029326012e-06	0.000131562451071732	0.746364690887499	0.00529100454051362	0.406291127570228	0.0129542815488608	0.798124464816036	0.0211731724462509	0.828073771804963	0.0175205571803651	0.699226828336747	0.0236662704610478
cg18702998	cg18702998	II	5	10623852		ANKRD33B	Body		1.91546556470448e-06	0.000131770252449854	0.163087206985473	0.0132978798138089	0.690367803008332	0.0171849299627935	0.207449191418481	0.023286683349697	0.187810064284666	0.0406981232447325	0.425464566882283	0.0432853049435486
cg10703784	cg10703784	II	12	28127353				N_Shore	1.92615780969674e-06	0.000132061159611927	0.246935524344883	0.00565880691454312	0.6094956193543	0.0138504807720918	0.293420690954065	0.0200212562306421	0.260800985045936	0.00966907961681797	0.408849488270391	0.0210051052026766
cg12459718	cg12459718	I	17	8129997	rs78517666	C17orf68	3'UTR	S_Shelf	1.96836123380172e-06	0.000133249360536772	0.472062520261539	0.0170214772983897	0.049860614096594	0.00414114372300385	0.317785981733827	0.0495888606544161	0.284324809089925	0.0414770149962701	0.245089507258025	0.103445339459324
cg10505024	cg10505024	II	19	10602877		KEAP1;KEAP1	Body;Body	Island	1.97246667418743e-06	0.0001333067520994	0.428050837587817	0.00594464400283978	0.855798237734156	0.0167327346263495	0.498539229430609	0.0102775799260966	0.468314133413936	0.0170305630062866	0.597649339557337	0.00814675368517602
cg04088674	cg04088674	II	5	112953153					1.97428786123008e-06	0.000133372799154975	0.849559236681155	0.00553041088494298	0.544057295104402	0.0114164140766596	0.843686876368748	0.0154844164963741	0.838183482969764	0.0220346072625096	0.771795529082142	0.0319659693414269
cg21519654	cg21519654	I	12	6289847					1.99097929353441e-06	0.00013371469655885	0.798766331582965	0.0020192200938456	0.241901190151374	0.0230834961382028	0.70073461037921	0.0166090162725231	0.705653981651349	0.0111949456575786	0.640107241064499	0.0133095393051701
cg10317815	cg10317815	II	11	116232372					1.99964588806588e-06	0.000133886721652841	0.752411832692361	0.00860216432805342	0.407601785884809	0.0115026901629893	0.76665524603422	0.0265809704183617	0.743201763712952	0.0326402566516237	0.563835937658437	0.0225914549069193
cg26700716	cg26700716	I	2	183730940		FRZB	1stExon	Island	2.00753664861074e-06	0.000134006238401887	0.412788904495931	0.0105271959061721	0.0446115968551361	0.0111741577823541	0.357859935298937	0.0310975417803968	0.366348671876802	0.0391121456664835	0.359830380961957	0.0146791813010085
cg11668529	cg11668529	II	2	242764496				N_Shore	2.01666571550398e-06	0.000134171162857796	0.849995011558057	0.0101233718697427	0.543788307582962	0.00780447152428263	0.853273696604611	0.00916502299455428	0.84560179593308	0.00267990399460324	0.803597076401724	0.0193507247049653
cg06198384	cg06198384	II	1	63791999				S_Shore	2.04876806195502e-06	0.000134758675750396	0.228452543679161	0.0047511200690186	0.545845146463038	0.0124245482268189	0.328981758030336	0.0241865460852115	0.37133753063605	0.0095339555647565	0.375832801065721	0.0515657996718564
cg24041637	cg24041637	II	1	233462711	rs79883238	KIAA1804	TSS1500	N_Shore	2.06155274278983e-06	0.000134758675750396	0.155543078038748	0.0109397337219433	0.479024805827393	0.00804318410431791	0.219816757124699	0.0136490809996068	0.203532627678824	0.0258978240725702	0.216390423404335	0.0374309130326007
cg27396056	cg27396056	II	3	188664993	rs11359928			N_Shore	2.08201904227522e-06	0.000134758675750396	0.103242340073797	0.00931850855083262	0.469295483630399	0.0122649193117956	0.0928479237432128	0.00969622152740306	0.0946869686624214	0.0152714103469337	0.190969101568374	0.0200575718525185
cg24129589	cg24129589	II	5	1008558		NKD2	TSS1500	N_Shore	2.07198593062372e-06	0.000134758675750396	0.163951747481947	0.00439908467815875	0.489382817125084	0.0129506725229257	0.160981426689805	0.0222735360175364	0.159212367109268	0.0141015094913105	0.344812529524684	0.0157998343753429
cg25474864	cg25474864	II	6	168449422				S_Shore	2.06968672464534e-06	0.000134758675750396	0.866094494714529	0.015594575336729	0.490744356380622	0.00235280903779564	0.87793467195422	0.0174398760861177	0.836351029682217	0.000918096434815156	0.798453070692946	0.0101679769452142
cg24327522	cg24327522	II	17	78866579		RPTOR;RPTOR	Body;Body	N_Shelf	2.06509247624239e-06	0.000134758675750396	0.826765813289798	0.00452425585607703	0.488765253866563	0.0134534899640841	0.854889584663493	0.0184946487083182	0.855478881261819	0.0196471784191199	0.785918551037216	0.0158594220911002
cg01581781	cg01581781	II	5	174872371		DRD1	TSS1500	S_Shore	2.10469642321322e-06	0.00013476349819447	0.883540220401764	0.0107213739948789	0.573938015191434	0.00746339389291423	0.895664091559411	0.0127694524310656	0.906126982947934	0.00449194728224615	0.867711645447352	0.00637438736618219
cg21526209	cg21526209	II	14	106692023					2.09219550229336e-06	0.00013476349819447	0.817579552904825	0.0128191281723265	0.492402824772656	0.00483321818480643	0.865262411386114	0.00327949772284241	0.857871110930301	0.00643084098417624	0.780971601552755	0.00652510212254419
cg08927754	cg08927754	II	16	89344197		ANKRD11	Body	N_Shore	2.10008842942846e-06	0.00013476349819447	0.490426910469464	0.00964127516675778	0.855984009306306	0.0120288258719516	0.594204498337933	0.00620291786177938	0.559320782033751	0.0294115979572056	0.627392113100483	0.0121448956721305
cg04887494	cg04887494	II	19	2252786		JSRP1	Body	Island	2.10155131288409e-06	0.00013476349819447	0.551748666824728	0.0108224440234318	0.173917729117389	0.0116977071843028	0.549183734442672	0.0277198744940502	0.584453651724849	0.0125118798431446	0.41371974111021	0.0133658883754446
cg16310415	cg16310415	I	8	25898539		EBF2	Body	N_Shore	2.11045249224754e-06	0.000134886168933528	0.23919415828014	0.0114390394966472	0.589421241967948	0.00937122545627529	0.209209532070663	0.0181261787713656	0.179791701501217	0.00752762224960626	0.324056624894129	0.00554834829021926
cg23975712	cg23975712	II	11	66639578		PC;PC;PC	Body;Body;Body		2.11254634930863e-06	0.000134886168933528	0.534147207560375	0.0126660420772802	0.863027418678167	0.0057003820323811	0.585825768476216	0.0118042706501987	0.632960908455003	0.0135233147706928	0.674703632882467	0.026340077567847
cg02577267	cg02577267	I	1	240656513		GREM2	Body	Island	2.12968098666083e-06	0.0001349004686154	0.61360883299274	0.0122821050331981	0.0685220586134998	0.0195257513205618	0.427812237230087	0.027494250104833	0.457682326091145	0.0351912335529094	0.62687070770338	0.0700251416743462
cg23625466	cg23625466	II	7	65543242		ASL;ASL;ASL;ASL	Body;Body;Body;Body	S_Shelf	2.15387411781124e-06	0.000135502522891289	0.311477885507208	0.0146250038216614	0.711472639282425	0.00861791457337254	0.344483135758184	0.0170174244637031	0.30706186755839	0.00657350123098568	0.346763539890149	0.0169470232473059
cg06340942	cg06340942	II	22	19513106		CLDN5;CLDN5	TSS1500;TSS1500	S_Shore	2.15740714636971e-06	0.000135534792914902	0.830371416497031	0.0138501773455415	0.498630961891208	0.00255797047484852	0.818630513606074	0.004681587052771	0.852402973361374	0.00811752595693882	0.798905213851202	0.0054605300535713
cg04719215	cg04719215	II	16	20081258		GPR139	Body	N_Shelf	2.16054808839291e-06	0.000135597771047028	0.436655970723061	0.0117025537093546	0.0945888627571384	0.00860911792829322	0.476860962999224	0.0344313426843843	0.484731192995105	0.0148460585142685	0.377548000372945	0.0128359538075379
cg24648385	cg24648385	II	2	88583845	rs72943297			Island	2.17668507686859e-06	0.000135658302544294	0.761118085075686	0.00572127329254769	0.421254389345554	0.0132816234890506	0.798848461138318	0.00997822858246647	0.827628079037933	0.00768634383684675	0.762494962650301	0.0123837793805012
cg07304315	cg07304315	I	10	134936859		GPR123	Body	N_Shore	2.17734390973184e-06	0.000135658302544294	0.488691504989369	0.00897345355489176	0.914443005266179	0.0157391000277926	0.446319426909315	0.0358761292908713	0.43774306793966	0.0158005245463659	0.419681301792959	0.00954981629177904
cg20038493	cg20038493	II	14	24809226		RIPK3;RIPK3	5'UTR;1stExon	S_Shore	2.19098005584286e-06	0.000135976750053493	0.662378741582723	0.0178114119412249	0.230595637664282	0.00462813833726638	0.688258424335314	0.0176985698171426	0.683286651585529	0.0137210166346846	0.726181198315783	0.0229727151888928
cg21642947	cg21642947	II	20	62153431		PPDPF	3'UTR	S_Shore	2.2009531901581e-06	0.000136219696585397	0.605902739669683	0.00911403003576359	0.921313577714549	0.00990256900825611	0.680179951295845	0.0393962466119829	0.724271222938256	0.0251602459887859	0.723986197324519	0.017313971369384
cg00874581	cg00874581	II	3	48230338		CDC25A;CDC25A	TSS1500;TSS1500	S_Shore	2.21458809466107e-06	0.000136261710069602	0.1580056826477	0.0129071574709254	0.470653947412517	0.00345315378979358	0.166176648635118	0.00545405411009975	0.170366315059333	0.0442886514883915	0.209045519114079	0.00979444434280211
cg20157339	cg20157339	II	8	103249036	rs28999675	RRM2B	Body	N_Shore	2.21830217682417e-06	0.000136292934204625	0.448287868306791	0.00485496695187203	0.142560295437095	0.0121357256627921	0.54465311537773	0.0152219239088627	0.535546129788581	0.0428656103061968	0.459278975351575	0.0152412245759542
cg10826956	cg10826956	II	19	1098580				S_Shelf	2.22382106583557e-06	0.000136455179080141	0.225195876886654	0.00839097165872506	0.685115400053055	0.0177962855453276	0.262035789731148	0.0260735958052988	0.229625676972177	0.0374177611479098	0.41618232087292	0.0144193593799413
cg09463706	cg09463706	II	16	1243622		CACNA1H;CACNA1H	Body;Body	N_Shore	2.2411089244492e-06	0.000136508738760227	0.171023006194013	0.00969212995953899	0.510291691692657	0.0108412778127881	0.166302221730611	0.0309787984441599	0.13706145668009	0.0117386884588357	0.248984279523525	0.0355052725638422
cg27269149	cg27269149	II	8	1130775				N_Shore	2.25322829021883e-06	0.000136624221745482	0.521645681233469	0.00985291382314141	0.178441409552386	0.010950387217326	0.620708863965164	0.0280579563762701	0.587606942011339	0.0883149612899835	0.58423525595704	0.0385464321934433
cg10704395	cg10704395	I	10	12430937	rs61847398	CAMK1D;CAMK1D	Body;Body		2.2569410131682e-06	0.000136654474988913	0.895710638473995	0.0117454065463909	0.506621360426494	0.0118813582356521	0.866606635563475	0.0114560001819952	0.882719934407508	0.0121505033797469	0.77954736008013	0.0148447226474703
cg20132549	cg20132549	II	11	442189		ANO9	TSS200		2.26819236544655e-06	0.00013676208318801	0.109285970571353	0.0132274931975266	0.44582381257721	0.00586255704586204	0.111542049627274	0.0321980138416173	0.116554876322169	0.00985961034991677	0.23016238030106	0.0229465280448489
cg08860143	cg08860143	II	16	30385767		MYLPF	TSS1500	N_Shelf	2.26596375682614e-06	0.00013676208318801	0.702489458036689	0.0186318916959913	0.223110052784023	0.00879745445577925	0.711130663289608	0.0294023517842909	0.741739718915491	0.0296627239997948	0.603529161518805	0.0116384687240477
cg04514123	cg04514123	I	16	2041225		SYNGR3	Body	N_Shore	2.27490739174204e-06	0.00013688377172216	0.122139805896589	0.00807899856282394	0.526734830061822	0.0154188980258363	0.112086963424879	0.012146585945634	0.141107496511054	0.0302137727694953	0.202978650695838	0.021639886073896
cg03417788	cg03417788	I	3	14605870					2.28299618319211e-06	0.000136958180912568	0.160530371722606	0.00723260578777021	0.481332185737205	0.0117697810068418	0.151462259986069	0.0171865194290134	0.11925299814857	0.0108226758997428	0.223343438442669	0.0257070957799131
cg19269807	cg19269807	II	8	140718385				S_Shore	2.2985017798862e-06	0.000137081621233601	0.120338831044204	0.00308509460112176	0.477768489756804	0.0151060055839961	0.114523107952341	0.00712927869933896	0.0938719369008222	0.00840403602507069	0.212400906731197	0.0394445903694549
cg14691671	cg14691671	II	17	73642503		RECQL5;LOC100130933	Body;TSS200		2.31637852251204e-06	0.000137081621233601	0.893177172592493	0.00745678680219072	0.573480719417932	0.0116320800969792	0.844685531339111	0.0127556557833848	0.835507866616109	0.00162018852860222	0.820335991261138	0.0247624328107596
cg07146773	cg07146773	II	15	80466042		FAH	Body		2.34720024513014e-06	0.000137338255485385	0.821228433357525	0.0106248205046845	0.507270901853848	0.00851193394949721	0.856883117731679	0.0204119340587163	0.894959016350231	0.0219966286869627	0.793279019356956	0.0146340247090475
cg21846949	cg21846949	II	2	33500889		LTBP1;LTBP1;LTBP1;LTBP1;LTBP1	Body;Body;Body;Body;Body		2.35411706560205e-06	0.000137400867746832	0.908626026379761	0.00874661764227221	0.504340806581601	0.0152078435311282	0.800133561261536	0.0397251771812919	0.770779930278024	0.0536581094423724	0.749999600608229	0.0298057463580194
cg04308167	cg04308167	II	17	19440767		SLC47A1	Body	S_Shelf	2.35215607695453e-06	0.000137400867746832	0.506829806147739	0.00519063700829416	0.858315731073102	0.0143387408641608	0.535992243253903	0.0223541858428991	0.531221469349476	0.0211159858441527	0.547102555150308	0.0181649100049441
cg20530843	cg20530843	II	3	9976241		CRELD1;CRELD1;CRELD1	Body;Body;1stExon	S_Shore	2.39046649729941e-06	0.000137888821031362	0.216919871985515	0.0132817543127304	0.530420011589556	0.003177139815674	0.291671354639672	0.0186349509887785	0.243836807853822	0.0149746988252206	0.346994435563418	0.0254616465322736
cg07177437	cg07177437	II	1	160850377		ITLN1	Body		2.40921184841655e-06	0.000138062072987152	0.820634387748745	0.00527485370132184	0.412647200318623	0.0170080722028721	0.808114872652622	0.0100115022350494	0.817418529414414	0.0227958441661231	0.755294051154092	0.00708413973321598
cg13266773	cg13266773	II	8	104310380		FZD6;FZD6;FZD6	TSS1500;TSS1500;TSS1500	N_Shore	2.41852123026325e-06	0.000138293979911405	0.192740661852987	0.0105401779874779	0.552092956807514	0.0116354827957767	0.359836268822733	0.0205788385286498	0.366551668649062	0.028200522412172	0.390048253523631	0.0136931713351103
cg04181032	cg04181032	II	4	147165097					2.43378722732668e-06	0.000138737393440653	0.344103237681197	0.0192879893737746	0.892821681164884	0.0142998658716479	0.418278573567401	0.00991672716427788	0.383563848405518	0.0317995323971141	0.435730471804675	0.0122913060232578
cg00313099	cg00313099	II	16	64479729					2.43770675481262e-06	0.000138769471751374	0.769404681937733	0.015658121227251	0.345261653199493	0.00997785649718826	0.765893390456071	0.0395252502251616	0.813975045827719	0.0136198355991547	0.742075386811282	0.0292476595531856
cg14687029	cg14687029	II	11	41519708					2.44804659972826e-06	0.000138974202873089	0.165408021937376	0.0184748875900232	0.661681709308259	0.0114733401134127	0.222009493403396	0.0533447688202397	0.271101321368751	0.0155584103666831	0.332098805023532	0.0202692885450281
cg19017185	cg19017185	II	19	4199797		ANKRD24	Body	S_Shore	2.44854895042556e-06	0.000138974202873089	0.143753793266983	0.00432744583393279	0.51436443608291	0.0156545550199234	0.150595481562297	0.0172289927977006	0.14055912272241	0.00975299600252884	0.278281771178367	0.0266712173536003
cg10739556	cg10739556	I	7	27192056				S_Shore	2.45223465065246e-06	0.000139043723423215	0.0941710681525305	0.00599932366085732	0.551869765648493	0.0191479463827479	0.157219107300784	0.00648720203726176	0.135747591166538	0.0116966801555659	0.212365033049808	0.0175270243291085
cg24189904	cg24189904	II	19	9473781		ZNF177	5'UTR	Island	2.45506490237586e-06	0.000139043723423215	0.122729153840925	0.0127782309820138	0.42937595862892	0.0041894075080364	0.135149414915234	0.0020547134821127	0.182798723192586	0.0109692719668922	0.174737178049254	0.017322260014324
cg22083047	cg22083047	II	3	64211464		PRICKLE2	TSS1500		2.46142718899276e-06	0.000139361147677884	0.252241826496015	0.0105462956139413	0.61680089069021	0.0120289200495455	0.376973052392078	0.0423703926687726	0.384525625670292	0.0643972906840314	0.57172109498317	0.0237051674982543
cg07260806	cg07260806	II	6	142335484					2.46653007583281e-06	0.000139405782531945	0.723738170102889	0.0119128575016889	0.283073035129045	0.0152445764071158	0.63963364306763	0.0760778097612206	0.655561023351331	0.0719456823431812	0.536470852853591	0.0403098874360437
cg18464823	cg18464823	II	15	34629056		SLC12A6;SLC12A6;SLC12A6;SLC12A6;SLC12A6	TSS200;5'UTR;TSS200;5'UTR;5'UTR	N_Shore	2.47047673644191e-06	0.000139405782531945	0.58789945645843	0.0128188885327085	0.921621206428572	0.00710815180432841	0.632028736356363	0.0209600062765623	0.592962204244482	0.0292991729973588	0.671904854000895	0.0448465852921786
cg08246619	cg08246619	II	11	2890454		KCNQ1DN	TSS1500	Island	2.49207176773723e-06	0.000139854860942221	0.690534049730284	0.0136093207569216	0.332929371561558	0.00790988674853595	0.762021375163959	0.0231911885852923	0.742321031496308	0.00417204041176274	0.7909154250681	0.0129101162129816
cg02547054	cg02547054	II	12	48296637		VDR;VDR	5'UTR;5'UTR	N_Shelf	2.49790848417104e-06	0.000139854860942221	0.532204461216314	0.0116610241127141	0.885631486666852	0.0103115872897738	0.592075272025166	0.0426093430805015	0.593711482950004	0.0194048895183116	0.542208719964897	0.0139988991543589
cg01664864	cg01664864	I	14	102027677		DIO3;MIR1247	TSS200;TSS1500	Island	2.49956317093514e-06	0.000139854860942221	0.0448085646309731	0.0110436267601049	0.472544384140844	0.0152665508531069	0.0379078198569983	0.00284444204009148	0.0534636480669454	0.00814933604144995	0.0813984385268029	0.00375050630664664
cg23139887	cg23139887	II	14	22131976		OR4E2	TSS1500		2.49834748265519e-06	0.000139854860942221	0.891510327660259	0.011105905106307	0.538244067382703	0.0108980785269981	0.880092620844931	0.00181065383118503	0.892411081261256	0.013343439984524	0.874674734051745	0.0110753678745464
cg02880356	cg02880356	II	10	7216145		SFMBT2	Body	S_Shelf	2.53368426303313e-06	0.000140429557056501	0.811575836964574	0.00576129024429959	0.451302943062716	0.0148456841102777	0.782266284085606	0.0324223038357061	0.817846044776599	0.0297013773046505	0.793072684856937	0.024978458080812
cg01499816	cg01499816	II	14	92807984		SLC24A4;SLC24A4;SLC24A4	Body;Body;Body		2.54368438150874e-06	0.000140599681798997	0.867556742393866	0.00935175241261379	0.500631181591686	0.0132703799434537	0.736834326160454	0.026052248640012	0.705315318828846	0.0227578701153817	0.749931079870112	0.0148552965564975
cg16319085	cg16319085	II	4	85076551					2.55407679238275e-06	0.000140737993377213	0.527748911745635	0.0156334056000958	0.146751256016856	0.00635132461681351	0.498767944027905	0.0510657387235774	0.506144357286074	0.0734226943110139	0.519512470082408	0.0395880778113567
cg09368716	cg09368716	I	1	1361655		TMEM88B	1stExon	Island	2.56729669410761e-06	0.000140836609059608	0.299505971039785	0.00996330000423739	0.633723673296258	0.0109732667922639	0.221871171716183	0.0106791832081997	0.263280662966161	0.0184512658012695	0.389652983687919	0.0143071689753998
cg22428147	cg22428147	II	7	137531791		DGKI	TSS200	Island	2.56616625557356e-06	0.000140836609059608	0.116489799556409	0.012379792795777	0.475839848728903	0.0100322288698982	0.106619480186978	0.00720459168099808	0.0904579694059691	0.0127626710130293	0.167522740274597	0.00904952254494401
cg11175150	cg11175150	II	10	52752476		PRKG1	Body	S_Shore	2.56787681539833e-06	0.000140836609059608	0.245262813713607	0.00909385553257957	0.793872088632236	0.0225672699115676	0.336975024504408	0.0347855255690358	0.344744768329785	0.0663042473420003	0.405520890053565	0.0387546622066655
cg14415616	cg14415616	II	3	18486958				Island	2.5735137451123e-06	0.000140837832368536	0.0861745416397373	0.00550013995445167	0.502089837093607	0.0176172214154706	0.0917929754487859	0.00645165422585068	0.0694582494098664	0.0129704094289999	0.180611362532738	0.00860171791217346
cg03511041	cg03511041	II	20	61808126				Island	2.57262089198402e-06	0.000140837832368536	0.152674090092408	0.00590553443059343	0.479942363995837	0.0132658468856357	0.174147866613102	0.0182018622227155	0.171884526398162	0.0146610457086713	0.206036264394694	0.0165087482729199
cg26269966	cg26269966	II	1	213646397					2.58756272346046e-06	0.000140953183140041	0.644413454919452	0.0172492437085271	0.254545193329191	0.00160379605868451	0.654625043114044	0.032492687740734	0.70349353836648	0.0389805161100456	0.630891928657622	0.0163807789381708
cg18499443	cg18499443	II	10	100993553		HPSE2;HPSE2;HPSE2;HPSE2	Body;Body;Body;Body	N_Shore	2.5868474903427e-06	0.000140953183140041	0.566926750614299	0.0151208120002234	0.165853994558484	0.00942991204478713	0.582815786232976	0.0241244292335888	0.6292885977186	0.0183010825857628	0.550427787356536	0.00538742881138902
cg06829391	cg06829391	II	16	9857151		GRIN2A;GRIN2A;GRIN2A	Body;Body;3'UTR		2.58885122803945e-06	0.000140972874664671	0.850087682780926	0.00766540920269203	0.478045588225742	0.0146492870024248	0.832831789635822	0.0177781579552626	0.812865758405215	0.0313359963544518	0.761849599624687	0.017840924655904
cg26188685	cg26188685	II	15	50540269		HDC	Body		2.60055640977873e-06	0.000140985154150274	0.565948259234955	0.0140633184008867	0.173865485707764	0.0103205363105171	0.631495478405326	0.0110077460070692	0.641492891082556	0.0104164735964087	0.424983828241002	0.0124384103655605
cg03940047	cg03940047	I	20	62120117		EEF1A2	Body	Island	2.60329519771764e-06	0.000140985154150274	0.109972950143601	0.00411816394362059	0.51912602174931	0.0177363696865035	0.166487607424282	0.0138244070454365	0.138920550388389	0.0139271178627761	0.184666743355054	0.0180952025769097
cg08900101	cg08900101	I	12	114833043		TBX5;TBX5;TBX5;TBX5	Body;Body;Body;Body	N_Shore	2.60624837961436e-06	0.000141048694155422	0.11461980382527	0.0130548444354084	0.476408873794746	0.00943084506112846	0.21321425058968	0.0587643537812056	0.173563181839983	0.0148682325863127	0.285504534583564	0.0523031501101578
cg27168737	cg27168737	II	1	238049504		LOC100130331;ZP4	Body;Body		2.62385251106746e-06	0.000141206393427847	0.841798716995299	0.00314380251651652	0.497213826160658	0.0150399539334349	0.849844650922785	0.0201086695577766	0.818310952981834	0.00537316921636503	0.821540752923925	0.0182116168654789
cg21535772	cg21535772	II	2	171679906		GAD1;GAD1	Body;Body	Island	2.63457100024942e-06	0.00014146495804076	0.158358655352973	0.00477255189761762	0.464390152139244	0.0127990134207822	0.195166052599647	0.00743604175445184	0.198179414873079	0.00750239294887975	0.225689488745823	0.00741533022068505
cg23647616	cg23647616	II	6	169238245					2.65457816084533e-06	0.000141646581280512	0.834944029573259	0.0112107868630791	0.531016074831543	0.00768459281726364	0.859333914178358	0.00659735638529345	0.833033811907607	0.00648724122506183	0.791190730506802	0.0147424876772583
cg17389212	cg17389212	II	12	49079998				S_Shelf	2.65682801679223e-06	0.000141646581280512	0.596103554546585	0.0138195207341151	0.907734201183445	0.00182220828997211	0.686297014262781	0.0242349635491405	0.680602879150274	0.0325721636408905	0.801008932848046	0.00793768782824668
cg14348532	cg14348532	II	11	14993562		CALCA;CALCA;CALCA	5'UTR;5'UTR;5'UTR	Island	2.66537099127863e-06	0.000141691198805921	0.11813972465912	0.00611103592817017	0.469273019946888	0.0144821733887966	0.117413145928494	0.00756356767072282	0.083703234701064	0.0294243661140223	0.183703297956571	0.0236292265577011
cg26140749	cg26140749	I	8	143821266				Island	2.67325401494227e-06	0.000141746899733327	0.0964030442461884	0.00767948377177179	0.461753607245668	0.0144538253264069	0.0873511700563322	0.0108779533313883	0.110697345838144	0.0173138287215053	0.155286787650489	0.0167939282931412
cg07135629	cg07135629	I	7	30951709		AQP1	1stExon		2.67881865571252e-06	0.000141764659477373	0.482610059295367	0.00892183841386095	0.786827967875298	0.0103117985458115	0.349468096820423	0.0172307557890735	0.331600953774189	0.0138625900900352	0.483591437781425	0.0139666548159617
cg04511125	cg04511125	II	2	88470314		THNSL2	5'UTR	Island	2.72055483262828e-06	0.000142409301391309	0.153846835587929	0.0113758980817582	0.525170815320175	0.0122372714040838	0.152427044972025	0.0261061099219529	0.160490689323751	0.0172901676023249	0.28878953900239	0.00469068988641351
cg06479609	cg06479609	II	13	51971623		INTS6;INTS6	Body;Body		2.73363346190389e-06	0.000142625860414789	0.326410955862588	0.0143650296150012	0.650605745585224	0.00263691446790849	0.388349063290533	0.0544364725510971	0.364306072285614	0.0673493004546269	0.381914988119973	0.0473918007218996
cg24495008	cg24495008	II	15	90198882		KIF7	TSS1500	S_Shore	2.73967304525546e-06	0.00014268636491948	0.110632118871637	0.00379310796071896	0.441449878510771	0.014421159282272	0.099725396551299	0.0108816785296499	0.127424463726987	0.00525696352591168	0.108415509586821	0.0097366839040353
cg26650951	cg26650951	II	5	50686147		ISL1	Body	Island	2.75068192746275e-06	0.000142837605809642	0.132217987762646	0.00539127153265457	0.450822684372518	0.0133263553627538	0.134285666163048	0.0269333522756874	0.14089792851213	0.0170630750633928	0.220111732582496	0.0150405023838057
cg03094796	cg03094796	II	7	66023022		LOC493754	Body	S_Shore	2.7639452447297e-06	0.000143099679057282	0.208590721091119	0.012913239484736	0.610680086908547	0.012774635678658	0.243807587286159	0.00924735553176232	0.282696941376746	0.0168466213479448	0.296882327948837	0.0125213402826959
cg23916044	cg23916044	II	11	62472988		BSCL2;BSCL2;BSCL2	Body;Body;5'UTR	N_Shore	2.79657624009746e-06	0.000143514825640127	0.160881132693447	0.0101549405527934	0.4890984882193	0.0108636656589517	0.182886319500679	0.012589451558792	0.213519821671361	0.0352086270207968	0.251491756953932	0.0304035260944848
cg19826026	cg19826026	II	12	15114393		ARHGDIB	5'UTR		2.82923021016825e-06	0.000143876375886983	0.462496687442839	0.000648330421393089	0.12643885630383	0.0152566666319351	0.407385763720818	0.0488945734663163	0.422747989402647	0.0175359246870278	0.406681361786058	0.047351883798426
cg17620300	cg17620300	II	6	6058563				Island	2.83866430176637e-06	0.000143969638013836	0.798247151066661	0.0147829350075399	0.226547237141544	0.0213880241236271	0.756336525427914	0.0545142783841516	0.793056231526938	0.0308480998786843	0.752794321395501	0.0310294199723431
cg19186356	cg19186356	II	12	112204327		ALDH2	TSS200	N_Shore	2.83816193642407e-06	0.000143969638013836	0.699834953677816	0.00468251940913811	0.384506674110525	0.0135537488398907	0.735133560737636	0.00858521420708856	0.697986737534038	0.0205447093282613	0.706177209302756	0.0182393271988937
cg07067710	cg07067710	II	11	115631452				S_Shore	2.84377687023489e-06	0.000144070047946458	0.186025003419978	0.00723147869113865	0.619451350648447	0.0183464190026898	0.220544247633781	0.025931137078923	0.194755926632419	0.012557351103071	0.325716105313099	0.0483671737891476
cg16787352	cg16787352	II	14	102975405		ANKRD9	5'UTR	Island	2.87985959709312e-06	0.000144463965495397	0.394271199286582	0.00727477317713997	0.705243816372518	0.0121874258969475	0.406586755696015	0.0226972796180601	0.4376835935504	0.0101466232284074	0.517921677882955	0.0169780797745411
cg08968184	cg08968184	II	16	67433636		ZDHHC1	Body	S_Shore	2.8821804244661e-06	0.000144463965495397	0.867412162915397	0.00875081591324095	0.542988143842664	0.011948751605515	0.885044041447544	0.00783760463840265	0.866479862580363	0.0094762947961916	0.78158359586301	0.000590348731657
cg06580419	cg06580419	II	2	215276156		VWC2L	TSS1500		2.89637988508208e-06	0.000144823665122131	0.49918712197077	0.0118684535009394	0.811474653579556	0.0079300689755255	0.619908692741559	0.0198398098820576	0.647400785613485	0.0336954775483261	0.630374773889251	0.0356577599410706
cg22857085	cg22857085	II	4	85403223				N_Shore	2.8946691962354e-06	0.000144823665122131	0.324179058445999	0.0151397331230197	0.714194975835463	0.00940679467493947	0.337667637131074	0.0313609017679544	0.360851697750423	0.0484239334584358	0.514199201289433	0.00664878387540141
cg02615833	cg02615833	II	5	175976342		PCDH24	TSS200		2.9009514643161e-06	0.000144823665122131	0.293638314302406	0.0216949646029078	0.806922180219619	0.00895462277431648	0.368951544111744	0.0308817521020335	0.417150689106625	0.0211206973933407	0.568569828136469	0.0318987153829545
cg19555988	cg19555988	II	14	104554808		ASPG	Body	S_Shelf	2.90116610152401e-06	0.000144823665122131	0.867786003146516	0.00804955337830726	0.491129132785687	0.0152264837006172	0.892975397344721	0.000472126409543356	0.938268566728544	0.0105110431851976	0.876233741560448	0.0124801899505529
cg02927252	cg02927252	II	1	14926373		KIAA1026;KIAA1026	Body;Body	S_Shore	2.91213335312345e-06	0.00014493616120735	0.531678798480562	0.0143816128611109	0.146890107245822	0.0101657864655122	0.468826636865836	0.0592203921539539	0.492214918012186	0.0577557615855173	0.479896947986815	0.0790376308471081
cg02678482	cg02678482	II	2	60813272				S_Shore	2.91639092520561e-06	0.00014493616120735	0.56809049304953	0.010077653028352	0.144947404343711	0.0165470685864804	0.575734942408991	0.0217714982624942	0.560254113809728	0.0432202877701331	0.447750310263294	0.00860407091379457
cg24623694	cg24623694	II	19	40919760		PRX;PRX	TSS1500;TSS1500		2.91681400618324e-06	0.00014493616120735	0.203806000008662	0.0156051631369317	0.597586792667187	0.00903220381533871	0.227587585778802	0.0118303887662364	0.206355977248519	0.025156098081361	0.328814928714794	0.0315339146766469
cg08087868	cg08087868	I	16	51188129				Island	2.96447001215293e-06	0.000145457477926131	0.154643800976884	0.0136061593497184	0.499071948243242	0.00810055565106161	0.118689816585156	0.00790175393287857	0.167695885583637	0.0148748448088563	0.248932795015896	0.0100945510674581
cg12084392	cg12084392	II	20	61447623		COL9A3	TSS1500	N_Shore	2.94213511520652e-06	0.000145457477926131	0.132206016134343	0.0123524101267869	0.444385584478414	0.00725458161852808	0.154481623642127	0.0139355864827057	0.10540599300266	0.00923774184242048	0.112656581677591	0.00423377945089321
cg14291751	cg14291751	II	14	23511170		PSMB11	TSS1500		2.9828696172145e-06	0.000145765635065757	0.807949308917265	0.00987878024748087	0.495022221201737	0.0104895414788292	0.846197529140256	0.0109822320031328	0.818639140019403	0.00263727700427382	0.702210083938546	0.0209037124795815
cg27062060	cg27062060	II	17	79258687		SLC38A10;SLC38A10	Body;Body	N_Shore	2.98680717752561e-06	0.000145796075455293	0.384443331570137	0.0186161337626773	0.79104264077065	0.00204826763340549	0.417490333380495	0.00796390219160619	0.404448859076138	0.0201963191100378	0.606043543688428	0.0282910441156759
cg08358803	cg08358803	I	5	170288742		RANBP17	TSS1500	N_Shore	2.99310747585709e-06	0.000145928439563753	0.479668327864136	0.00878767461677712	0.882962817158896	0.0163773790651817	0.409491819116685	0.0222798354499049	0.377605032485468	0.0253183760483281	0.637531771217592	0.00976887920280306
cg00240178	cg00240178	II	6	74232108		EEF1A1	TSS1500	N_Shore	2.99875763539631e-06	0.000146049076098866	0.887928178014923	0.0125121868479287	0.570944478669897	0.00755326161345203	0.731370569375695	0.0200107052569324	0.768735174170204	0.0054451736736919	0.744270837826439	0.00954475875730849
cg22118524	cg22118524	II	1	217311547		ESRRG	TSS1500	Island	3.0051988104268e-06	0.000146218680712191	0.776550233717329	0.0186065071905348	0.337639648816366	0.00798594227069795	0.790912484016132	0.0121673925784393	0.745680389270106	0.0556687395419593	0.671262440117436	0.0170164623310804
cg13619408	cg13619408	II	1	109756118		SARS	TSS1500	N_Shore	3.00715488096043e-06	0.000146225760044902	0.45339480596483	0.00987449505705155	0.765566223805801	0.0104859418984503	0.515805417079749	0.0113105745043268	0.519546442168461	0.00606440101931628	0.44830216941045	0.0439182610557686
cg22324029	cg22324029	II	6	32908466	rs35575451	HLA-DMB	Body		3.0248818134923e-06	0.000146816082936006	0.34597196069515	0.0076073735436152	0.821637732552324	0.0206209329875423	0.386428524974071	0.0409769997853607	0.348915387425662	0.0267431801063333	0.505140417109124	0.0165171048367598
cg05980719	cg05980719	I	16	75788403					3.02354749027015e-06	0.000146816082936006	0.764196177503874	0.0104047477799038	0.462138830887371	0.00930088675551919	0.678799517524218	0.00819911592110423	0.727849276819054	0.0305617315622876	0.576588591739665	0.0289622079633875
cg22082800	cg22082800	I	7	100203350		PCOLCE	Body	Island	3.02781310993517e-06	0.000146880847064595	0.42880450075342	0.0100080084496882	0.117718316470975	0.0103232061527287	0.347643866578882	0.0107328331776897	0.331559432759591	0.0137373256779088	0.418735878839358	0.0228457922241361
cg09264282	cg09264282	II	1	86622395		COL24A1	TSS1500	Island	3.04997529368984e-06	0.000147012432536968	0.103141750473653	0.00977548743155869	0.497603591325136	0.0154288117832733	0.112136362374233	0.0117524055282474	0.0892271035990643	0.0139264684252802	0.216075331979384	0.00356815230316088
cg23542075	cg23542075	II	8	91952780		NECAB1	Body		3.05571877700019e-06	0.000147114208134184	0.513387000512138	0.0127407339606166	0.872726181300663	0.010713519462335	0.580214100143732	0.0335379051863571	0.625476567829645	0.0364169118221827	0.634927469505458	0.0236664751364124
cg13802354	cg13802354	II	4	36191938		ARAP2	Body		3.07802059329821e-06	0.000147275482274498	0.735101710302356	0.0110307665188683	0.415042181472796	0.00994788696761791	0.762000879465098	0.0074420331032254	0.725237419690534	0.0404022127128241	0.746028228242578	0.0461046641375025
cg00887112	cg00887112	II	2	202644572		ALS2;ALS2	5'UTR;5'UTR	N_Shore	3.11324449634843e-06	0.000147492093291238	0.815461398393515	0.00776774677530912	0.425034086637525	0.0164274665573696	0.637544323160767	0.0290800453449978	0.680156768223263	0.0206760073664094	0.602371664113694	0.0301391437005152
cg27379787	cg27379787	II	2	239907658					3.11569586026551e-06	0.000147492093291238	0.820293427951179	0.00362763912992624	0.469652797353917	0.0159146352482025	0.799664179008533	0.0106852543341656	0.794034812450506	0.0261166689081849	0.755853269535941	0.00968947037583776
cg27342919	cg27342919	I	6	30079256		TRIM31	Body		3.14272178311951e-06	0.000147492093291238	0.924239764719923	0.00817059944013195	0.474917012798505	0.0193040281426009	0.796216520758944	0.00218563075020105	0.786517339162686	0.0652293450569342	0.759300928829381	0.00338351180929777
cg07198365	cg07198365	I	10	3572665					3.11246872230864e-06	0.000147492093291238	0.958765249627896	0.00695496799995075	0.445604398719199	0.0228470606905638	0.892377113675587	0.0175723049027409	0.861339251838158	0.0345324439797696	0.872784514977913	0.0154473708551403
cg06081951	cg06081951	II	11	14991413		CALCA;CALCA;CALCA	Body;Body;Body	N_Shelf	3.10954672187811e-06	0.000147492093291238	0.55760209486447	0.0124033240561491	0.0902381294987038	0.017861527946858	0.582176161520215	0.0054728916863995	0.590196713930169	0.00489923587922067	0.450868623311037	0.0201696101946124
cg11079278	cg11079278	II	13	46425210		SIAH3	Body		3.11532527283614e-06	0.000147492093291238	0.452516959834508	0.0104021961355673	0.0959798031957126	0.0129325019724422	0.465090387749327	0.0180207893609295	0.488301788242813	0.0176290301427857	0.328265638614286	0.0240456094655463
cg01960089	cg01960089	II	18	76674210				Island	3.14091386813592e-06	0.000147492093291238	0.634622249171182	0.0101748946300401	0.289268836611581	0.0124891492413682	0.666251299253502	0.00592872083224509	0.647178909791372	0.0107578264703693	0.676725208054189	0.0269034890817942
cg14002960	cg14002960	I	18	31739423		NOL4	Body	Island	3.21283032027683e-06	0.000148382237389319	0.214943921772045	0.017183344806	0.600709859818977	0.00567647868550632	0.169136247319229	0.00464100452050343	0.132188079664657	0.00741462682057375	0.378754983656888	0.0161651753271653
cg26457809	cg26457809	I	11	2890617		KCNQ1DN	TSS1500	Island	3.23782745415854e-06	0.000148715286747948	0.532655843579816	0.0193231143122334	0.0546348755477455	0.0114643234675016	0.419593747845057	0.0170916938032515	0.454453194786442	0.0452025164357988	0.437627888448737	0.038216613009771
cg27227804	cg27227804	II	16	11085972		CLEC16A	Body		3.23629736885075e-06	0.000148715286747948	0.631524436771877	0.0126765689487203	0.157850199985536	0.0182992256396891	0.659351179158173	0.0246148180724748	0.661922294761248	0.0297029055178003	0.522275419176042	0.0357455935164115
cg22719623	cg22719623	II	6	154360732		OPRM1;OPRM1;OPRM1;OPRM1;OPRM1;OPRM1;OPRM1;OPRM1;OPRM1;OPRM1;OPRM1;OPRM1	1stExon;1stExon;Body;1stExon;1stExon;1stExon;1stExon;1stExon;5'UTR;1stExon;Body;1stExon	Island	3.24787384640722e-06	0.00014887206977412	0.23292128311323	0.00779616088448317	0.558376681329746	0.0131751943397646	0.284102763200496	0.0031312505828439	0.329667774018154	0.0466759622966704	0.31749203547367	0.0170190296085423
cg06774445	cg06774445	II	1	36793290				S_Shelf	3.31790388801799e-06	0.000148986602757945	0.810204816768665	0.0123120400251013	0.43198241417581	0.0129745818536194	0.843658822678521	0.00146129838975573	0.851190600343023	0.011614725841731	0.802146585920657	0.00514952997970683
cg12717533	cg12717533	II	2	26397154		FAM59B	Body	Island	3.26430789489347e-06	0.000148986602757945	0.249157292170633	0.0102937389907467	0.636017227042607	0.0150340705091394	0.3088022378855	0.0470120941234633	0.32115346620766	0.0223166027395195	0.41029595428772	0.011421205009297
cg24617723	cg24617723	I	2	187714003		ZSWIM2	TSS200	Island	3.2869844956908e-06	0.000148986602757945	0.0675329523273542	0.00792151056876526	0.398889374749041	0.0134778860874564	0.0541733267884629	0.01158211610829	0.0588525994101212	0.00631149925862196	0.180497651583316	0.014360774141114
cg06360465	cg06360465	II	3	50341183		HYAL1;HYAL1;HYAL1;HYAL1;HYAL1;HYAL1	TSS200;TSS200;5'UTR;TSS200;TSS200;TSS200		3.30004618735508e-06	0.000148986602757945	0.581696036211521	0.0134378763588787	0.914786227698548	0.00817819927880236	0.63472266704488	0.0198840163060732	0.592846968209155	0.0155118929613287	0.61448398043947	0.0124013035446113
cg13145644	cg13145644	II	3	39324326		CX3CR1	TSS1500		3.27041705001593e-06	0.000148986602757945	0.788168178704919	0.00991010486544947	0.454839415130967	0.0121854892382024	0.731075998559382	0.0437172834846188	0.757391032811993	0.0140900241600098	0.716770491627223	0.0192905875779615
cg13873209	cg13873209	II	9	138143162				S_Shelf	3.26171243280532e-06	0.000148986602757945	0.891803973331642	0.0107605811982146	0.572825622281639	0.0104795237120054	0.894596072218923	0.00933204682324817	0.879362663316784	0.0121280747168872	0.873980279837816	0.0109842295619564
cg14414873	cg14414873	II	9	112970463		C9orf152	TSS200		3.28743974413341e-06	0.000148986602757945	0.169291396129154	0.0102027913386494	0.595535563191975	0.0173306771917292	0.166093277761324	0.0234352045725555	0.193329542697124	0.00549274591138911	0.323589630757393	0.019638433258084
cg12248652	cg12248652	I	12	132703589		GALNT9	Body		3.30403964296444e-06	0.000148986602757945	0.0824777005994367	0.00945444287548619	0.389097202217613	0.0109741390357014	0.0833990690935885	0.0162271150655062	0.107772333845371	0.00894760549381686	0.100201824991514	0.0129563071192364
cg13337731	cg13337731	I	7	73011308		MLXIPL;MLXIPL;MLXIPL;MLXIPL	Body;Body;Body;Body		3.32854573084106e-06	0.000149068776457093	0.558237274556035	0.0217126257058983	0.0464911745812585	0.0107325648312992	0.456702471006248	0.0147370027883534	0.467084907818196	0.0493967279240385	0.338361550524073	0.0225167658315035
cg22672639	cg22672639	II	5	150884813		FAT2	3'UTR		3.33528125258314e-06	0.000149168864860103	0.297688373160454	0.0201681721875242	0.743779080700512	0.00628125773157894	0.342012743225083	0.0175473171975502	0.343809196985657	0.00912269392709309	0.445323028657227	0.0159697124643095
cg14755019	cg14755019	II	4	41749810		PHOX2B	Body	Island	3.34973854261352e-06	0.000149263058979974	0.532548583936805	0.0156099937659547	0.128727754553801	0.0110803983924332	0.599665932181333	0.0460451086751695	0.647321265170856	0.0379168497048943	0.351677527396505	0.0131402514170349
cg05169846	cg05169846	II	12	1905735		CACNA2D4	Body	Island	3.38106937948399e-06	0.000149555465698652	0.112887718823846	0.00896888060093095	0.452388498428548	0.0134082076055032	0.10840939340933	0.00546858285101814	0.100331575435519	0.00761751529480993	0.172947052690014	0.0118088375033491
cg13434489	cg13434489	I	1	3189088		PRDM16;PRDM16	Body;Body		3.43850331309713e-06	0.000150350934457365	0.796338426610316	0.00550162130595007	0.310249018871961	0.0225322936454448	0.756013512711695	0.0290693724084913	0.775717266523544	0.0077456026013657	0.616351355230971	0.0116054236423954
cg06935979	cg06935979	II	1	232941706		KIAA1383	1stExon	Island	3.45362773099105e-06	0.000150688237299939	0.331794798712342	0.0166324329193122	0.688476591502597	0.00369603267538771	0.35218414924597	0.0297390743147723	0.32751745217503	0.0388710483469208	0.415268128167986	0.00545374678837793
cg06616476	cg06616476	II	19	3821975		ZFR2	Body	Island	3.45293692478309e-06	0.000150688237299939	0.130138522002054	0.00719130341545922	0.445039068748532	0.0132111276007399	0.138030406516731	0.00382075227295365	0.157915578167002	0.0212104557272538	0.138604002715017	0.0176117077068606
cg22366375	cg22366375	II	4	25033140		LGI2	TSS1500	S_Shore	3.46789004796509e-06	0.000150700522039975	0.130517528905141	0.00496831091547379	0.444171626032024	0.0141514595299104	0.154601521017029	0.0147692281768645	0.110920093485958	0.0141609512602444	0.195212496949662	0.0290605607763963
cg06148264	cg06148264	II	6	2841468		SERPINB1	5'UTR	N_Shore	3.46831098919562e-06	0.000150700522039975	0.127233719327933	0.0125976842618912	0.447420811596747	0.00870223260716636	0.135258440795852	0.0110052937393904	0.143280761528278	0.00705766450150283	0.142135389638415	0.00592114007498432
cg01068823	cg01068823	II	16	22012676		C16orf65	TSS1500		3.47029405418118e-06	0.000150700522039975	0.403731085718225	0.0148948843421544	0.0853686182455829	0.00315833665826032	0.468646465984196	0.0167047610378865	0.468213895595162	0.0164369692051074	0.398809047563466	0.0499820368172739
cg11660826	cg11660826	I	6	150286508	rs34691057	ULBP1	Body	Island	3.50409900690468e-06	0.000151132637542628	0.0954860905285911	0.0127991008087768	0.471465400308792	0.0126924232459446	0.185363182566584	0.0153849839354688	0.138493926228195	0.022750757414146	0.205934703911181	0.0219848333902068
cg01906944	cg01906944	II	20	45439769				N_Shore	3.51551859526847e-06	0.000151132637542628	0.720078112830725	0.0110862353600401	0.388797811044742	0.0113911338699784	0.748482174493773	0.0193611132558203	0.698981740089098	0.00574632619983619	0.745004907389412	0.0221057886609912
cg04536704	cg04536704	II	6	32122966		PPT2;PPT2	Body;Body	S_Shore	3.53314456523977e-06	0.000151139304244483	0.362065114277312	0.0147396008342442	0.724236255897629	0.0092456254515827	0.416803187189884	0.0649241540290382	0.395367675139715	0.0368508273475807	0.574875643263365	0.0302912396155564
cg13133987	cg13133987	II	17	35289677				N_Shore	3.53640856657672e-06	0.000151139304244483	0.220253703653631	0.00678792661562092	0.578253653579086	0.0158071256322649	0.245951809004328	0.0122532355587175	0.233544750749124	0.00734608338723509	0.296368495120788	0.0132537565009066
cg11045746	cg11045746	II	6	116783807		FAM26F	Body	S_Shore	3.55108833618025e-06	0.000151491112782546	0.319557025075595	0.00987355728977449	0.633346483477238	0.0114169425121852	0.427988422923234	0.0326938997862522	0.418259203440029	0.0267919348348451	0.555040675694661	0.00990144775364916
cg09413529	cg09413529	I	12	115112225		TBX3;TBX3	Body;Body	Island	3.55043194168066e-06	0.000151491112782546	0.248405347834955	0.0127668707398051	0.561429400726975	0.00798182868303122	0.122078671736528	0.0156809804723798	0.0945386807334061	0.0111794259079649	0.185186938228165	0.0109740934111021
cg19184160	cg19184160	II	6	144611885		UTRN	TSS1500	S_Shelf	3.5568281992217e-06	0.000151700796987073	0.885642873844766	0.00346511547546886	0.497068662789229	0.0183752239949252	0.830741343893955	0.025163118377392	0.815486286643909	0.0138291261931763	0.806132785425502	0.0253148700296508
cg20269554	cg20269554	II	1	55181235		TTC4	TSS1500	N_Shore	3.55901322277293e-06	0.000151741124651884	0.146239610425066	0.0143219708861779	0.490576743429841	0.00833909166477026	0.188961336583138	0.0199804312153174	0.15503823101216	0.00679974650189223	0.222285295149914	0.0218647832855865
cg12148515	cg12148515	II	8	41517301		ANK1;ANK1;ANK1;ANK1;ANK1;ANK1;ANK1;ANK1	3'UTR;Body;3'UTR;Body;Body;Body;Body;Body		3.56129897934381e-06	0.000151741124651884	0.171966726989475	0.00961383644103717	0.679999202098258	0.0224864498498824	0.241152981313239	0.0244252999135291	0.255170884191906	0.0521120876337123	0.366027333514753	0.0129646824453431
cg25909885	cg25909885	II	11	19372012		NAV2	TSS1500	S_Shelf	3.56914477387821e-06	0.000151873975368682	0.831130748510819	0.0212030223371521	0.227233149428754	0.0199106796271704	0.766707166703171	0.0287404035612542	0.766640212324335	0.0370618287136665	0.692142633189814	0.0313804486990684
cg19526659	cg19526659	II	19	57154862				Island	3.58362725677168e-06	0.000152175495247801	0.174916067945446	0.00660454328328115	0.480672953276563	0.0131791475041273	0.173829321610751	0.0576869087310888	0.138569304200403	0.00825156652568713	0.274985536425365	0.00535922713632914
cg00699029	cg00699029	II	12	54379609		HOXC10	1stExon	Island	3.59711973739106e-06	0.000152394575088806	0.137767284537664	0.0185279274040047	0.577138647285969	0.0103100766528766	0.119016438449565	0.0128286923569411	0.10032676182937	0.0102255651748046	0.190217762512865	0.0364638206844221
cg24319381	cg24319381	II	15	83316911		CPEB1	TSS200	Island	3.60075897383916e-06	0.000152399570485714	0.162923891652483	0.0105736455131732	0.527348926769977	0.0140585134709812	0.178063432682219	0.0177109767997018	0.183681601347059	0.00474594916671787	0.251052374919325	0.00893968484722559
cg08470742	cg08470742	I	6	169653905		THBS2	5'UTR		3.60985027433097e-06	0.000152547450568515	0.529456482815382	0.0166287386880926	0.132252447166612	0.00956893717237004	0.439402267125464	0.0419752455164676	0.472877897284287	0.01560708474199	0.358824870374786	0.0324245204492304
cg09696301	cg09696301	II	11	20619598		SLC6A5	TSS1500	Island	3.6154695722822e-06	0.000152578912813418	0.0822358214731479	0.0146582316559572	0.442249818980746	0.00936761158781967	0.0762391270897117	0.0237658419873341	0.0961899165430905	0.00770168914903309	0.171171011068238	0.00376750765249396
cg17585615	cg17585615	I	21	46128908		C21orf29	Body	N_Shore	3.61406840022591e-06	0.000152578912813418	0.0941361062374848	0.00765935175377795	0.499722267688876	0.0180371152778123	0.0840301821832984	0.0123517402634181	0.128736369544773	0.0201158135331887	0.114535408068436	0.0129295343386607
cg02757456	cg02757456	II	4	4577434				Island	3.62803614691e-06	0.000152581489424942	0.187645197823367	0.0091681863127591	0.52857221580783	0.0137038511065523	0.170304114269257	0.013913008179441	0.1330861593912	0.0200817161341482	0.159641308741832	0.00730172448873934
cg10619365	cg10619365	II	6	29442830					3.63095982824759e-06	0.000152581489424942	0.891586571471117	0.0153700558788674	0.560973062639999	0.00441778869573458	0.876300540380492	0.000614720910061246	0.899392910728631	0.0119067141235477	0.867806170238787	0.0144487953051759
cg14106660	cg14106660	II	11	14994179		CALCA;CALCA;CALCA	TSS1500;TSS1500;TSS1500	N_Shore	3.61889973019415e-06	0.000152581489424942	0.309583475931973	0.0147233885057158	0.688658976311366	0.0109036939368941	0.40631642797432	0.0256678204317081	0.381615988699865	0.0126052693892912	0.449958456662827	0.0256692324489111
cg19584871	cg19584871	II	2	11810508		NTSR2	TSS200	S_Shore	3.65567135467561e-06	0.000152833620478485	0.0869396081754945	0.0114556585171006	0.413197033218677	0.0108938749593828	0.096197588725672	0.00857527149266977	0.0912948280254459	0.00854836887544015	0.191220107619553	0.0108538439410358
cg08996748	cg08996748	II	15	40651036		DISP2	Body	Island	3.66052573609808e-06	0.00015289775217674	0.170346671026824	0.00615254482537397	0.508301026775014	0.0151813652644536	0.145244217507728	0.00833821797709744	0.184789126741366	0.00685442268144408	0.214461488056024	0.0160520462069653
cg16534307	cg16534307	II	7	28452289		CREB5;CREB5;CREB5	1stExon;5'UTR;5'UTR	S_Shelf	3.68788675343404e-06	0.000153232846858254	0.888338791639259	0.00984834251008133	0.574124107452315	0.011654695095693	0.843353809924164	0.0174788810589053	0.867102867393361	0.0215828385681044	0.85343983959011	0.0347568213187214
cg07228987	cg07228987	II	16	31408900		ITGAD	Body		3.71420853051609e-06	0.000153232846858254	0.492429293724634	0.0152456175598677	0.860445190358464	0.00938557262449749	0.529363328549534	0.00744211465084366	0.544566601539405	0.00847400447091036	0.549965610015957	0.0187836617103846
cg02262923	cg02262923	I	17	29285543		ADAP2	3'UTR		3.6912317627246e-06	0.000153232846858254	0.880365024203486	0.00565200823279669	0.529498409801862	0.0160776836776167	0.859402387478525	0.0175817645975043	0.847417057737926	0.00596144146783694	0.831551241956215	0.016521807393007
cg13303520	cg13303520	II	1	32856704		BSDC1;BSDC1;BSDC1;BSDC1	Body;Body;Body;Body	N_Shelf	3.73265937458504e-06	0.00015324304443542	0.193361806084444	0.0161819133437493	0.555980521789764	0.0070785073644271	0.230712720960399	0.0183328132118595	0.226221412217259	0.0375223532199078	0.281873791919929	0.0163606912995769
cg14635659	cg14635659	II	7	155790771					3.72821548566204e-06	0.00015324304443542	0.576610881063112	0.0215624069620936	0.133765797477153	0.000226040328719179	0.638814471192114	0.00370163576210807	0.639796199759257	0.0136537632953354	0.667303688146942	0.0150423014621392
cg09317508	cg09317508	II	1	5896560					3.78337443805987e-06	0.000153865085789977	0.173078911962702	0.00436110835884351	0.621668298300519	0.0214857269540647	0.29793253755105	0.0555760381484291	0.274372400399028	0.00471996127091658	0.355263025188384	0.0240138917268216
cg07353303	cg07353303	II	5	145713747				Island	3.79379004600137e-06	0.000154025418797808	0.116597654425373	0.011634514445221	0.490442224764741	0.0141040082889214	0.122280991115535	0.00585647533635244	0.0861507802524355	0.0178124796358307	0.201757444815907	0.0127764953327432
cg05002190	cg05002190	II	19	2926196				N_Shore	3.79433827571807e-06	0.000154025418797808	0.447664599287323	0.0190962150505046	0.912385646439301	0.0123260027451504	0.519093104127421	0.0253623587724723	0.549057535375454	0.023891593113587	0.469765970088775	0.0387905800702182
cg01756799	cg01756799	II	17	40715281		COASY;COASY;COASY;COASY;COASY	1stExon;Body;Body;Body;5'UTR	Island	3.79979412282194e-06	0.000154042442877435	0.112876614059835	0.0138655479836323	0.444764943716376	0.00845091374999088	0.116682075449689	0.0164928180970505	0.130025732930802	0.0149817882259423	0.198380033380183	0.019908903777776
cg09081997	cg09081997	II	13	51466941					3.81467776250451e-06	0.00015416942016769	0.453279916794746	0.0100954132138475	0.0929279676821387	0.0144751323898543	0.535524991055016	0.00869144193028443	0.550071480599043	0.0796825109676529	0.376782730531252	0.0427612039786365
cg01046070	cg01046070	II	16	74730199	rs11866206	MLKL;MLKL	5'UTR;5'UTR	N_Shelf	3.83541233985407e-06	0.000154417079792082	0.121219942779742	0.0155324024863044	0.479528236098704	0.00821624418022992	0.204316107735272	0.016727668348031	0.19778435494827	0.041700492777868	0.216915824665653	0.0160450433348798
cg02251393	cg02251393	II	2	159651559		DAPL1	TSS1500		3.88371013994395e-06	0.00015544677974786	0.288986521996175	0.00706672346684435	0.622886875827327	0.0148282875378025	0.340261988222963	0.0300095622113692	0.352363552626525	0.0184929835864869	0.379899914670885	0.0265907437696894
cg18183642	cg18183642	II	1	44497694	rs77477957	SLC6A9	TSS1500	S_Shore	3.89285218976407e-06	0.000155545739179106	0.613762899509821	0.0172387462687504	0.213947004512315	0.00949437213221687	0.635051257825113	0.00929560324926934	0.622399406823802	0.0097605694920399	0.579239593283771	0.00715914306271151
cg04275490	cg04275490	II	4	54967423		GSX2	Body	Island	3.88970931632777e-06	0.000155545739179106	0.152838307575136	0.00930713185223234	0.680887655742085	0.0242634226461328	0.160371476209596	0.00803434006102972	0.13683824574697	0.0270421380694551	0.21299552612139	0.035876676182222
cg22844862	cg22844862	II	6	160219090	rs12194757	MRPL18	Body	N_Shelf	3.89927651533614e-06	0.000155545739179106	0.66854936337053	0.00710257123968086	0.354454511375158	0.0137400907025676	0.678165424395731	0.0193806244109736	0.633644273732922	0.0451571094761889	0.692325888654734	0.00808647505883033
cg01388260	cg01388260	I	16	85399742					3.903188155469e-06	0.000155545739179106	0.222803709476876	0.0101691169550914	0.523446413630191	0.0107648738078981	0.206591378676992	0.0103641419444247	0.23814880026072	0.0143648566939579	0.347133514168122	0.0051702138047077
cg04297457	cg04297457	II	16	15983123	rs16967324	C16orf63	TSS1500	S_Shore	3.90878651350491e-06	0.000155641139989276	0.748881235792327	0.0275555611367918	0.179803368272426	0.00519381052030066	0.758597581881035	0.0218691753951547	0.79735808509232	0.0180727099982343	0.686122826748097	0.0145518483130169
cg08408994	cg08408994	I	11	44330958		ALX4	Body	Island	3.91436494331374e-06	0.000155677487208564	0.714715457053098	0.00675410065076198	0.30665239893431	0.0189462233868964	0.647731734259837	0.0236349294602434	0.602952714975293	0.0334189123414579	0.66757263636184	0.00916450575344026
cg00765128	cg00765128	II	6	28226905		NKAPL	TSS200	N_Shore	3.94029716678658e-06	0.000155725257935196	0.335586014615678	0.0172722762661344	0.733712927388571	0.00938403323615715	0.432987243807341	0.00849438951137621	0.402543640182035	0.0537744420767088	0.416848932585143	0.0436064883284023
cg27219399	cg27219399	II	15	67835830		MAP2K5;MAP2K5	Body;Body	S_Shore	3.93625483833344e-06	0.000155725257935196	0.179041831194979	0.0088414401010404	0.480291925145236	0.0119558589340879	0.196359527748946	0.0151560409274768	0.190341394889535	0.0158777779583391	0.235313411194338	0.00831169492631573
cg13070193	cg13070193	II	7	45613752		ADCY1	TSS1500	Island	3.94314624937223e-06	0.000155773946833092	0.094999478283302	0.0129524499943187	0.416986973931957	0.0092227453719887	0.180922114320078	0.00840842103105306	0.185134520308794	0.0241088827302342	0.140584943004927	0.0156890586881319
cg27034568	cg27034568	II	16	34760531					3.94951280176095e-06	0.000155838833499999	0.841224027074573	0.0171138335865279	0.487010963287996	0.00365086889900325	0.844327711347539	0.0102827805592405	0.852353281361721	0.0197506136184571	0.813785485736581	0.0212453088377087
cg11348442	cg11348442	I	2	220117784		TUBA4B;TUBA4A	TSS200;Body	N_Shore	3.96672952887754e-06	0.000156036262800374	0.50600611412627	0.0133160983357133	0.0515517297801949	0.0181061375154431	0.453812591882276	0.00646324664291664	0.445013667592944	0.0219389275112558	0.452159976827653	0.0233547029997131
cg20805367	cg20805367	I	17	6918952		C17orf49;C17orf49;C17orf49	Body;Body;Body	S_Shore	3.96917809182535e-06	0.000156036262800374	0.324716001284981	0.0140141496916464	0.716296357829349	0.0133702504170582	0.299421104288637	0.0214726880149828	0.30596278817684	0.0363754618321794	0.46589410472773	0.0212386587185755
cg01043669	cg01043669	II	3	72786069				N_Shelf	3.98840679752488e-06	0.000156325990987729	0.892911242599308	0.0152730459099239	0.566197713142835	0.00534125504863291	0.891005118757539	0.0101683817241872	0.895558455087067	0.00657872362870745	0.839768215679529	0.00882475998330824
cg18033770	cg18033770	II	9	139259074	rs80232816	CARD9;CARD9;DNLZ	Body;Body;TSS1500	Island	3.99273768470535e-06	0.000156325990987729	0.259576718040402	0.0141844085197211	0.641290886235206	0.0125042032437841	0.230461959541913	0.0160179421920176	0.201847484109494	0.019316301657173	0.34530235085476	0.0175313035847279
cg10025443	cg10025443	II	9	93564339		SYK;SYK;SYK	Body;5'UTR;5'UTR	Island	3.99641748910686e-06	0.000156381376557127	0.144512498897323	0.00984894284715726	0.477775117729238	0.0132539866460682	0.147657115870838	0.00833141202155952	0.150150847762492	0.0179817270106231	0.240165854757566	0.0321561843808778
cg18792022	cg18792022	I	1	11709271		FBXO2	Body	Island	4.01459983726694e-06	0.000156636614911349	0.268584960053388	0.0153883008884762	0.622361599916357	0.00843633471691829	0.181599350545896	0.0259425636605036	0.226410326334809	0.0394776066444096	0.291541335957334	0.00300024776758191
cg04448709	cg04448709	II	16	81349954		GAN	Body	S_Shore	4.02335878970656e-06	0.000156702256275149	0.167745094163279	0.020126742232746	0.591964645656793	0.00618263117972649	0.279544777361309	0.0135366518357603	0.322827057810911	0.0224386545074645	0.328638267680215	0.0251560531261573
cg02036364	cg02036364	II	16	58521443		NDRG4;NDRG4;NDRG4	5'UTR;5'UTR;Body	N_Shore	4.02972119082271e-06	0.000156717787014109	0.591819246957967	0.0176167090704901	0.123343111322767	0.015189209019072	0.627031421639613	0.0221902464150731	0.667669380677995	0.0114391191280688	0.530770021380837	0.0162702593250323
cg16491362	cg16491362	II	1	19665070				Island	4.04111360774382e-06	0.000156734602953094	0.118697269590714	0.0120585175628327	0.460639122369042	0.0119688968078089	0.116932523415471	0.0137344466180566	0.136296060478825	0.0118723566622594	0.175910488499748	0.0362100761615329
cg00310792	cg00310792	II	4	147863799		TTC29	5'UTR	N_Shelf	4.04926084076836e-06	0.000156734602953094	0.906686436883891	0.00695124735975064	0.563558652789177	0.0155769677128131	0.830701014371879	0.00788077577813079	0.850640434066051	0.0421886292614415	0.827295839243709	0.00909090566941612
cg10741369	cg10741369	II	5	180633326		TRIM7;TRIM7	TSS1500;TSS1500	S_Shore	4.03624132040491e-06	0.000156734602953094	0.130036735196664	0.00309497482085617	0.478399561226332	0.0170248369819747	0.270975690549379	0.0229649477999523	0.279945332679073	0.00136398358068927	0.33186508281031	0.0195150891892031
cg27351239	cg27351239	II	6	39792293		DAAM2	5'UTR		4.04961401767521e-06	0.000156734602953094	0.513098787161852	0.014254801187692	0.874020951269461	0.0108966583233027	0.556115732310425	0.021472992955875	0.563307882767816	0.017654585174676	0.673059471489588	0.0177557783210626
cg14430542	cg14430542	I	9	79637457				N_Shore	4.03136175834414e-06	0.000156734602953094	0.348733301059547	0.0208555212450118	0.77304381039322	0.00299835211835384	0.338524434015662	0.0460893710918773	0.324367334931704	0.0352256757385297	0.426620808351765	0.0177345004641621
cg17301902	cg17301902	II	9	80263219		GNA14;GNA14	1stExon;5'UTR	Island	4.03522322982871e-06	0.000156734602953094	0.125337698957872	0.00129253766171032	0.476848454961307	0.0174112200880271	0.154075539645349	0.0100125203538199	0.189270716702345	0.0244129467995963	0.174853098410405	0.0109406722592102
cg09827761	cg09827761	I	15	66947392	rs12439351			Island	4.0474719912838e-06	0.000156734602953094	0.373737869173855	0.00528076479787452	0.0432220295084198	0.0155569756756686	0.279080322443261	0.0205278403051959	0.308831362335548	0.0213059639566024	0.387848935964746	0.0231687681228203
cg21183502	cg21183502	II	20	58514581		C20orf177;PPP1R3D	TSS1500;1stExon	Island	4.05827093358243e-06	0.000156734602953094	0.414315570798834	0.0168672744978958	0.762811689879073	0.00399587926525366	0.400965310679422	0.0374432677139926	0.399465344361155	0.0255708893672714	0.524454368487942	0.0287285939718128
cg01630362	cg01630362	II	11	71163528		NADSYN1	TSS1500	N_Shore	4.06429229095496e-06	0.000156737955528165	0.204604315628148	0.0136101947593409	0.507234184123046	0.00644332011751265	0.267041154253369	0.0201326090264114	0.272295460319304	0.0217848586672813	0.238351319017535	0.0611470249932962
cg04993276	cg04993276	II	1	65730339		DNAJC6	TSS200	N_Shore	4.08755708761761e-06	0.00015703226403486	0.298507407564899	0.0157988531311682	0.745653996786323	0.0157112734678121	0.464051673399924	0.0205107289229891	0.437157780610725	0.0686486911457198	0.441897641731996	0.0379196373227039
cg08550260	cg08550260	II	1	54474578		LDLRAD1	3'UTR		4.08613742950676e-06	0.00015703226403486	0.909105608921301	0.00702079126175599	0.566066455715049	0.0155834787697154	0.903495844950626	0.00520655948473983	0.862961805774596	0.0260682889164755	0.833818765900983	0.0410387068701932
cg25616055	cg25616055	II	12	89638890					4.09621473953588e-06	0.000157052575037311	0.858119855192549	0.0124892962256484	0.555527854957202	0.00846200353425117	0.896623014491771	0.0121544320429809	0.862467043921037	0.0250277006165955	0.840165918022679	0.0218618203581514
cg12589387	cg12589387	II	20	61848140	rs6062418	YTHDF1	TSS1500	S_Shore	4.1056988763844e-06	0.000157213026051859	0.228461486369212	0.0121266444643077	0.619617125014774	0.0152869942374945	0.274786186090159	0.0110584187946459	0.246425652273863	0.0149921431850314	0.415481595757633	0.0388943176933445
cg11639815	cg11639815	I	8	37379119					4.11507759089311e-06	0.000157349228877397	0.774549121979218	0.00595803748614632	0.150416533606738	0.0305775473206242	0.726339741998174	0.0251931638646765	0.728924817442723	0.0293067414750367	0.5242937576607	0.0388842421960033
cg11661236	cg11661236	II	17	74944775		MGAT5B;MGAT5B	Body;Body	Island	4.12853576135434e-06	0.000157507925898102	0.104045874493251	0.00728985754759743	0.479088333798429	0.0172585546565553	0.103792063528098	0.00472552324572844	0.101960621408602	0.00785483953060893	0.152801961552109	0.0123582610014119
cg21162344	cg21162344	II	9	132476894		PRRX2	Body		4.14788095263557e-06	0.000157809897203529	0.092047708258373	0.00386748660930882	0.511178836683459	0.0206020924330213	0.146963527890977	0.0281833407963684	0.174846598181294	0.00335298285105018	0.134219963685216	0.0151941533547595
cg13575298	cg13575298	II	3	170626725		EIF5A2	TSS1500	Island	4.1539668103809e-06	0.000157845560518844	0.540885300795908	0.0115269008283958	0.22593972561017	0.0107432600220482	0.605422894103861	0.0385561756090953	0.608239426520257	0.00745372217355004	0.661340965489223	0.0226486582751945
cg18278638	cg18278638	II	3	170303927		SLC7A14	TSS200	S_Shore	4.16803527627947e-06	0.000158162201859484	0.646231711609307	0.0177340925138049	0.153746767098379	0.0171360525947095	0.693901615768273	0.0077386696837238	0.662511196121491	0.0410292380690096	0.751433863552846	0.0118769549603999
cg06055845	cg06055845	II	19	40788787		MIR641;AKT2	TSS1500;5'UTR	N_Shore	4.17528803809695e-06	0.000158242409301292	0.421651498282169	0.0048174411533331	0.789156754640825	0.0177689044785622	0.504547399106051	0.0338840554246193	0.496194143527888	0.0118285985769331	0.682795116709886	0.0443054500066326
cg15733692	cg15733692	II	18	70209551		CBLN2	5'UTR	Island	4.18960310703079e-06	0.000158455189505202	0.0977494083338307	0.00642574198034544	0.429646015453062	0.0153501247955158	0.0907509669345839	0.00246692248058808	0.114814813490943	0.00960373261750638	0.213130663283293	0.00946939550485172
cg07630327	cg07630327	II	5	131008111		FNIP1;FNIP1	Body;Body		4.21842656862558e-06	0.000158742674587076	0.400431063938396	0.00634823585537856	0.726995132149287	0.0151232506563996	0.614101776912896	0.0572365579976562	0.647711898667098	0.0168598573417916	0.619125664549713	0.0525107698894682
cg03340014	cg03340014	II	19	48325153	rs10418215	CRX;CRX	1stExon;5'UTR		4.22046758533556e-06	0.000158742674587076	0.430619775890367	0.00651131501278066	0.100577218380674	0.0152461041054862	0.505121859634238	0.00398061475499852	0.540830484250942	0.0140831402779471	0.335815207370916	0.0169956754225061
cg12210293	cg12210293	II	7	150413801		GIMAP1	5'UTR	N_Shelf	4.24407824308156e-06	0.000159173331524132	0.85628105756201	0.00838958689651109	0.467909867633057	0.0176423266886768	0.867127268952836	0.0022895088890754	0.857398026151838	0.0098941579161307	0.804648380209938	0.0217669623649475
cg14122599	cg14122599	II	9	124503625		DAB2IP;DAB2IP	TSS1500;Body		4.24651855780138e-06	0.000159173331524132	0.209136456305618	0.0145774593791608	0.517055058000697	0.005240770468579	0.313407290119912	0.0188742496235901	0.309352362930575	0.00761027865748655	0.416157683403788	0.0117535902021828
cg12173150	cg12173150	I	6	170338591				Island	4.26572359437193e-06	0.000159505542453438	0.557617914041937	0.00533084356456866	0.89917958581933	0.0163560752634111	0.505401241082983	0.00822427520346525	0.534764859776857	0.0161422037770538	0.6501947589359	0.0278982243773529
cg15570432	cg15570432	II	20	30460881		TTLL9	Body	S_Shelf	4.29491455930107e-06	0.000159866040851313	0.837716737255716	0.00924408392647675	0.431001502818751	0.0183192083465364	0.868703870075092	0.0113579883494627	0.866259439470237	0.00789431442795827	0.876756652257985	0.0109435318889252
cg07643355	cg07643355	II	3	66139795		SLC25A26	5'UTR		4.30868696809645e-06	0.00016011948192964	0.366116546750832	0.00813276058781683	0.688787909509041	0.0141173192637175	0.417833891198355	0.0524933063622242	0.464932378376355	0.0674116092611643	0.391027154195359	0.0155941231312863
cg12680822	cg12680822	II	20	61666554		NCRNA00029	Body	Island	4.31455863613702e-06	0.000160272928196132	0.837680743996929	0.0134863499880853	0.53662736947616	0.0070242975540844	0.859549608449757	0.0114813363230095	0.84646888367457	0.0255114370443108	0.849532719474163	0.00767493344503272
cg00613224	cg00613224	II	13	46425712		SIAH3	1stExon		4.32134435440693e-06	0.000160324338831372	0.818108734215494	0.00426396176195726	0.45603651489738	0.0177913993980169	0.87187575707427	0.0168318079161601	0.919201447211384	0.00777994253945224	0.807734581642851	0.0174109998586512
cg19431274	cg19431274	II	5	72714744				N_Shore	4.33517635941042e-06	0.000160367643611262	0.863926798921743	0.00427506319359339	0.496441084461871	0.0180852374003469	0.70841704440885	0.0313432592052425	0.73230887392948	0.0108726735087822	0.714835268538245	0.0301089841901964
cg18763720	cg18763720	I	19	40324966		DYRK1B;DYRK1B;DYRK1B	TSS200;TSS200;TSS200	Island	4.33894338629623e-06	0.00016039969559195	0.0626212121017225	0.00772432682888888	0.366807229322683	0.0133064738784637	0.0742308709729167	0.0158281863261963	0.103802002374316	0.0252824480603066	0.0806252096012439	0.0162831364003872
cg11979837	cg11979837	II	19	3047669		TLE2	TSS200	S_Shore	4.35075222943111e-06	0.000160579739776121	0.142112159441867	0.0163511633279006	0.503207113141836	0.00816605013487403	0.208862909122801	0.0215410159871094	0.208705635656193	0.0403161206315137	0.189280777346971	0.0212455628782967
cg25309493	cg25309493	II	2	233844709		NGEF	5'UTR		4.37125056186068e-06	0.00016085219675526	0.898821613573975	0.00378656437006164	0.548368718080914	0.017350785283121	0.746517105227198	0.0397020417634067	0.721847147454317	0.0170360492541002	0.738141266477652	0.0120047887353455
cg19709468	cg19709468	II	20	21082942				N_Shore	4.40076601554174e-06	0.000161101495527781	0.273203566852194	0.0267351152565141	0.820355042746564	0.00752394805817385	0.339099329873598	0.0276759228812972	0.368432277496109	0.0213825400307193	0.59178796861972	0.0111453490001006
cg05134426	cg05134426	II	5	124080479	rs75897954	ZNF608	1stExon		4.42081640888687e-06	0.000161290758754111	0.122119104256659	0.00637899613381975	0.436813636715798	0.0146649452888536	0.258603796676557	0.0219742273125624	0.269884921518444	0.0108442377725861	0.308101196414499	0.0522633008445138
cg16277169	cg16277169	II	12	115112189		TBX3;TBX3	Body;Body	Island	4.45042007472668e-06	0.000161516379534428	0.38003182605578	0.00696720122013559	0.756913837526108	0.0178747524146376	0.306323201972895	0.0221456720958281	0.269691198718696	0.0137543839680874	0.449906836663213	0.0299520700163332
cg18568589	cg18568589	II	19	9609395		ZNF560	TSS200	S_Shore	4.48779535037625e-06	0.000161933851406427	0.280663021593614	0.0115974786306447	0.6092957796641	0.012104486501363	0.281671743185943	0.0144704523838048	0.256213644081432	0.0269880070664568	0.386131053849186	0.0296170546102084
cg20691507	cg20691507	II	6	28956683				S_Shore	4.4947271624562e-06	0.000162025062693516	0.27445388000991	0.0142778951891112	0.584471263200079	0.00681325256453442	0.268822421880742	0.056356063270991	0.255342957020857	0.039934423831218	0.423925045832733	0.0387180689694758
cg23264682	cg23264682	I	12	4829115		GALNT8	TSS1500		4.5236018616836e-06	0.000162386376645173	0.792926832647831	0.0139942684954871	0.268197024123919	0.0228795389551792	0.740563347062874	0.0133208224507977	0.717491718004115	0.00955686031220038	0.635223380947229	0.0152345014297713
cg27462519	cg27462519	I	16	3242639				Island	4.52892871583095e-06	0.000162386376645173	0.580941552250812	0.0139933490907967	0.913083429667859	0.00962060681821897	0.432974581310921	0.0348043261084013	0.397643157707103	0.0663246174455361	0.473103874845283	0.037091761367221
cg11784990	cg11784990	II	12	103218665				Island	4.54010843975924e-06	0.000162516704972533	0.215409933072532	0.00992318727075493	0.559238129800032	0.0145234965200891	0.244570173936639	0.0131573146825618	0.252670172615263	0.00538093794346458	0.471774576984472	0.0216907907791026
cg03951374	cg03951374	II	15	37390176		MEIS2;MEIS2;MEIS2;MEIS2;MEIS2;MEIS2;MEIS2	1stExon;Body;Body;5'UTR;Body;Body;Body	Island	4.55191001119699e-06	0.000162525774908989	0.148458882920676	0.013201311113284	0.536412809886594	0.0148374901419122	0.125436145300026	0.0248235094229442	0.0890435698549542	0.0214415556273095	0.231549848653115	0.0182744622165218
cg14004602	cg14004602	II	17	34330410		CCL14-CCL15;CCL15;CCL14-CCL15	TSS1500;TSS1500;TSS1500		4.55162355545667e-06	0.000162525774908989	0.226093664449367	0.00976335732815736	0.572086085761992	0.014777820892444	0.290406824171653	0.0379107446010505	0.283575160495993	0.0116877174569055	0.302493409810668	0.0186694674123528
cg26930498	cg26930498	II	16	71458897				N_Shore	4.57481065672871e-06	0.000162930675479603	0.84954805864966	0.00499974739923537	0.544745570436242	0.014801487068577	0.873380255915235	0.0314499959603291	0.911561873185833	0.0209460217160026	0.869163066749671	0.0211339469633511
cg00290892	cg00290892	II	3	87842398	rs73845067			Island	4.59644000958871e-06	0.000162983520879871	0.173659212927326	0.0148505227233969	0.478269662752175	0.00487988507837685	0.203701328221179	0.0414634240912708	0.20248214973876	0.0195158652214622	0.169145839240209	0.0251718740085947
cg21204395	cg21204395	II	2	223958262					4.62222991292893e-06	0.000163231963590018	0.425389598558375	0.0170180503824118	0.816191552619991	0.0106636172285158	0.446825444013477	0.0361804294813131	0.397481230769804	0.0406170745462617	0.56947459262095	0.0149947791971848
cg02010682	cg02010682	II	8	99954432				Island	4.62721181170579e-06	0.000163231963590018	0.1494172043059	0.00735038682696054	0.567615087024962	0.0202009426140507	0.169329626142851	0.0259227237245374	0.143836846181085	0.00532971610855319	0.142353490148447	0.00577393917124393
cg04095732	cg04095732	II	1	76080410				N_Shore	4.64197304661415e-06	0.000163269610840354	0.0566741506687661	0.00345538149977962	0.406730016479745	0.0176737108318548	0.0618153624634278	0.00755671833548769	0.0627434835066908	0.0114055512511098	0.144774733885592	0.0317896635023864
cg06214997	cg06214997	II	12	130502468					4.63374289766366e-06	0.000163269610840354	0.0897937640935704	0.00963382242466748	0.487295621553717	0.0180273378826102	0.118039128964474	0.00627925328214076	0.100075874637955	0.0399203763099598	0.177597408921619	0.0112636968491545
cg12008047	cg12008047	I	19	18497143	rs16982331	GDF15	1stExon	Island	4.63539580832325e-06	0.000163269610840354	0.895427464544236	0.011631677528586	0.485956293828781	0.0175533014828047	0.843983391821156	0.0403327757596893	0.889524545312927	0.0305525739964505	0.729552356871099	0.0343186489389847
cg15742116	cg15742116	II	19	8130625		FBN3	3'UTR		4.64624352115655e-06	0.000163356370800345	0.877204025894051	0.0117700528051213	0.55433566437619	0.0117249631644167	0.860789977781656	0.0038115045221858	0.836981787773237	0.0137562435729236	0.807838728639482	0.00845316648959289
cg03990903	cg03990903	II	7	44789118		ZMIZ2	5'UTR	Island	4.65013134666991e-06	0.000163400343844058	0.0727593461154235	0.00349585910122989	0.40792502992597	0.0168919554341906	0.079626218668067	0.00703136027494908	0.0739852095699244	0.0143207130774921	0.167418430011796	0.027187504844845
cg10517014	cg10517014	II	2	223185049				Island	4.66097730951392e-06	0.00016351655724561	0.110125977531144	0.00595469943337047	0.505270805557586	0.0194579550932117	0.148157302988913	0.00499073142900448	0.181654871354129	0.0160364324184382	0.146592630029999	0.0157462773565699
cg21859216	cg21859216	I	14	104690074				Island	4.65669060040155e-06	0.00016351655724561	0.434360248699535	0.0137832993605045	0.120653094843476	0.00841915833645596	0.336180003132396	0.0152181519753205	0.363415108597906	0.0323025647659533	0.291348414886013	0.0246209284014437
cg13397568	cg13397568	II	17	5983667		WSCD1	5'UTR		4.68302866461465e-06	0.000163709199122018	0.177034124634386	0.0113484608400113	0.678777929029882	0.0232466959603714	0.193407267540653	0.0218016694306608	0.206682354610445	0.0570027711863842	0.350585219180024	0.0268968863960313
cg21836370	cg21836370	II	12	85667451					4.69622822128716e-06	0.000163799850341807	0.354468756564738	0.0103856227006588	0.668831912022548	0.0124581510900762	0.35419201474661	0.0552917151149152	0.335585188741363	0.0125782603114415	0.411937216347769	0.0129743378139763
cg14549524	cg14549524	I	6	24140822		NRSN1	Body		4.69845816253627e-06	0.000163807043566702	0.0921522585417406	0.00718356499636008	0.534847550752869	0.0216843365351868	0.146745796341768	0.0133396398318443	0.124715941796409	0.0276974662271265	0.152727298624819	0.0240064947320306
cg03483944	cg03483944	II	19	55874700		FAM71E2	TSS200	S_Shore	4.70381383183089e-06	0.000163815940679676	0.882642473254576	0.00639241394097585	0.563906588362916	0.0151588921498583	0.852055031949257	0.0114397483315656	0.882909470327322	0.00225985419753352	0.828522684526631	0.0115663942202993
cg05822926	cg05822926	I	7	8302235	rs9472	ICA1;ICA1;ICA1	TSS200;TSS1500;TSS1500	Island	4.71383280360186e-06	0.00016395570549969	0.108506521477284	0.0138080291052097	0.571982798412389	0.0195507028169552	0.0982748749431563	0.0139622380841766	0.102151926596754	0.0119750241367839	0.256052297484375	0.01197579317771
cg01201802	cg01201802	II	10	30349405		KIAA1462	TSS1500	S_Shore	4.71406611543634e-06	0.00016395570549969	0.465589171717987	0.0232359380486159	0.925403183789874	0.00489682810830543	0.525382999469231	0.048025822132927	0.573254780457786	0.0962566608173564	0.603671662511992	0.0410109785402851
cg09537259	cg09537259	II	11	94987522					4.75277086060966e-06	0.000164403525551792	0.875507337562967	0.00740960976068637	0.569708008153716	0.0139830353664371	0.740750631672017	0.00329521420919953	0.789072660288386	0.0265307750198117	0.730398560000525	0.00996411471208151
cg27403810	cg27403810	I	17	48585974		MYCBPAP	1stExon	Island	4.78379720714024e-06	0.000164609175131137	0.0817229758377417	0.0197923717685194	0.610132236701795	0.0189326396815894	0.0933129404268585	0.00584581592594367	0.0715667165154379	0.00220318156650521	0.193625196544308	0.0159354685873576
cg06500134	cg06500134	I	2	11822560					4.80064791984167e-06	0.000164724607249691	0.838374124623887	0.0144048792882589	0.401294242466037	0.0175122170694302	0.809237205692983	0.0301518883432367	0.824086987609631	0.0352190259785141	0.753751890108622	0.0217414812818478
cg02250258	cg02250258	II	13	110789675				N_Shore	4.8554716868265e-06	0.000165234875769857	0.175452123057549	0.0110204142090578	0.493958342755055	0.012375412699259	0.200851109311973	0.0448013346491514	0.221922590808479	0.0386458016646398	0.37665144821461	0.0145941254536171
cg10512292	cg10512292	II	12	4378267				N_Shore	4.85913050377543e-06	0.000165253613196521	0.112129453834567	0.0114202564732287	0.523218656461977	0.018088505694257	0.112536455365952	0.0273718594027085	0.115486811092368	0.0164090918142579	0.141232976253654	0.00481092980722511
cg01110312	cg01110312	II	12	124116920		EIF2B1;GTF2H3	Body;TSS1500	N_Shore	4.86805648887676e-06	0.00016544180093059	0.466977655195978	0.0115415214623144	0.794935297508467	0.0125821597787766	0.5563780348804	0.0213739643227282	0.518721710760359	0.0387791633446865	0.719400562390193	0.00555189583796138
cg18759209	cg18759209	I	20	55842071		BMP7	TSS1500	S_Shore	4.87768563846124e-06	0.000165476824262911	0.0858304078584627	0.0186538659562974	0.491525973253443	0.00992838766741794	0.0744763502992639	0.00440402234933888	0.0380047077891038	0.00910717379516637	0.100968761485636	0.0107330770519225
cg13520736	cg13520736	II	6	125543048		TPD52L1;TPD52L1;TPD52L1;TPD52L1	Body;Body;Body;Body		4.91232573219689e-06	0.000165686117110233	0.344662837922475	0.0079688494713818	0.667549319526348	0.014844359753892	0.437943610317442	0.0317911165833369	0.427665260898864	0.0437333216629987	0.509052327539781	0.0151769415069764
cg20341758	cg20341758	II	10	90966221		CH25H;CH25H	3'UTR;1stExon	N_Shore	4.92080385718048e-06	0.000165846746111939	0.93280967715781	0.00590292151992142	0.621749657658247	0.0151270604674663	0.834062074211608	0.0347208967528053	0.863602044163241	0.0225387714943507	0.811280005001045	0.0328915113457147
cg06240200	cg06240200	II	3	46974965		CCDC12	Body		4.93200924815965e-06	0.00016595075799731	0.373293838639886	0.0214348735189588	0.809331961016214	0.00769749906877448	0.449701820645907	0.00302533706610884	0.458282210418322	0.0267837228877874	0.581898485599528	0.0485864694094024
cg19542542	cg19542542	II	4	41157025		APBB2;APBB2;APBB2	5'UTR;5'UTR;5'UTR		4.96176262846881e-06	0.000166191273309892	0.832770469051014	0.0219111928952068	0.369153085948649	0.010395545176234	0.825077778113342	0.0146458675545435	0.779917776316281	0.0433931213698787	0.72637904863964	0.0280831793021827
cg23003315	cg23003315	I	6	30070109				Island	4.99398627055873e-06	0.000166316295616881	0.52037057103744	0.0152790667818248	0.189659299990276	0.00817341768934026	0.448971595971521	0.017070042853809	0.47108491751938	0.00314249355698523	0.436644802742172	0.0156377012436924
cg02858159	cg02858159	II	10	7202900					4.98597110993536e-06	0.000166316295616881	0.857863338040494	0.00652065759812421	0.540837402288507	0.015270155781774	0.879655624306738	0.00533620244531856	0.853386339507314	0.00743279597401027	0.864256787635065	0.0156878951727693
cg23166828	cg23166828	II	12	132962538				N_Shelf	4.98311986592488e-06	0.000166316295616881	0.128154818341571	0.0109125317561118	0.487823577468086	0.0153514464452391	0.152030069000072	0.0109756174413291	0.175588372881911	0.0337321839539109	0.235638203803256	0.0161264539016597
cg02503117	cg02503117	II	16	86538424				N_Shore	4.98266027287849e-06	0.000166316295616881	0.191927469230571	0.0155737098241353	0.533862158782395	0.00883596794435427	0.170839520658911	0.00689457788788176	0.177173997106919	0.0125380497527732	0.251429680695969	0.0302701189967956
cg16364085	cg16364085	II	3	138043140		TXNDC6	Body		5.00920300135697e-06	0.000166327208768804	0.24621794705797	0.00735096949379475	0.582117905096865	0.016005825826379	0.286291218786936	0.0200639494580001	0.277619037918831	0.0425128283832905	0.447382059577347	0.0218178964522064
cg05793240	cg05793240	II	7	2802953		GNA12	Body	S_Shore	5.06267679753637e-06	0.000166610944246369	0.125078441690695	0.0138287562891918	0.454184660952403	0.0103998540854396	0.126371031411746	0.00832506784461816	0.14897348208309	0.0132401424123589	0.165819324459397	0.00385362331028783
cg16671899	cg16671899	II	10	95326033		GPR120	TSS1500	N_Shore	5.05609613935e-06	0.000166610944246369	0.373250226959724	0.0185023813724905	0.748210145318841	0.00678520381219492	0.39885575687825	0.0227271062804144	0.419341112231944	0.0146370030240079	0.406956960001681	0.0219226788166412
cg02346713	cg02346713	II	15	51387736		TNFAIP8L3	Body	Island	5.07089680780375e-06	0.000166610944246369	0.147862483927355	0.00823383656374916	0.483693436296035	0.015627197101783	0.159615458547299	0.0281416483275358	0.120595508982566	0.0344732942732266	0.22517039598966	0.0109372313813157
cg14315444	cg14315444	II	17	48636344	rs9941387			Island	5.06100518799926e-06	0.000166610944246369	0.875354168065371	0.0146198847810378	0.552572168631933	0.00861434113447753	0.874738367939507	0.0107044834011237	0.882547345513105	0.0109235788768609	0.829762073180073	0.0207489819097719
cg25332298	cg25332298	II	19	11592958		ELAVL3;ELAVL3	TSS1500;TSS1500	Island	5.07183826283491e-06	0.000166610944246369	0.0707306619802438	0.00539249622037438	0.397504001123214	0.0163202562731514	0.0776222223842463	0.00237400986228758	0.0748193386366134	0.00750948122566395	0.183050019892703	0.0149353854456343
cg00883329	cg00883329	II	14	54422411	rs2738265	BMP4;BMP4;BMP4	5'UTR;5'UTR;TSS1500	Island	5.08772597900266e-06	0.000166865662345247	0.139046504813135	0.0239525690987503	0.625337035676196	0.00903133404745702	0.129027598982162	0.0230772960771849	0.130857108453507	0.0264192743706651	0.26210336602825	0.0371742238316052
cg11579537	cg11579537	II	20	61706153	rs6090224			S_Shelf	5.08801033289791e-06	0.000166865662345247	0.370534536235608	0.017941155890384	0.872439865433521	0.0193954499273637	0.475622125649096	0.00829452081873299	0.448703053270616	0.0280270638495727	0.670983503011298	0.0160535731890438
cg00759058	cg00759058	II	7	158032120		PTPRN2;PTPRN2;PTPRN2	Body;Body;Body		5.10324666629328e-06	0.00016712698122952	0.567695892560187	0.00487229527470723	0.901893102894572	0.0169181805349556	0.613973105727506	0.024363043068614	0.58939443456346	0.0025053701894791	0.688921169836375	0.012955517400202
cg04623440	cg04623440	II	8	35401742		UNC5D	Body		5.13002111833353e-06	0.000167502189610491	0.600830608059883	0.0159921374605075	0.159969108567371	0.0168839567351404	0.656984941381516	0.00981686566951799	0.620621493138318	0.0205589967789832	0.582677401828239	0.0417323968921719
cg23281803	cg23281803	II	8	121138317		COL14A1	5'UTR	S_Shore	5.13411130252553e-06	0.000167511504799352	0.120519331433467	0.00824353904607307	0.458617937300944	0.015819237176001	0.172454619541325	0.0360855157050748	0.152322176530379	0.00605778043524132	0.148681099799375	0.0188764989149934
cg02527346	cg02527346	II	22	20849196		KLHL22	5'UTR	N_Shore	5.14772865626477e-06	0.000167674665498427	0.169899686173494	0.0153923354724014	0.506437486728249	0.00887514409460139	0.206749907325875	0.019177387936476	0.164059682655939	0.0274919541108869	0.255667552363747	0.0320541597032932
cg21330703	cg21330703	II	11	113346388		DRD2;DRD2	TSS1500;TSS1500	S_Shore	5.19936494580076e-06	0.000168031166546172	0.165557407396388	0.0158395840912549	0.487246867620247	0.00624537013682442	0.192706037295951	0.0216548576148434	0.143870425332723	0.0245152739871628	0.252638627180809	0.00432687411596552
cg19468528	cg19468528	II	17	73642404		LOC100130933;RECQL5	TSS1500;Body		5.19350901282357e-06	0.000168031166546172	0.818324710337401	0.0105154057808763	0.458130292844925	0.0158956098302888	0.821860010489105	0.0247732731952947	0.781605002714616	0.0154370133455037	0.764856244617976	0.0217169172033769
cg18389062	cg18389062	II	1	117909089		MAN1A2	TSS1500	N_Shore	5.21135578651269e-06	0.000168034905993885	0.12914245680887	0.00578191000317493	0.442675670815968	0.0155650557932524	0.200022455181415	0.0305770989178916	0.160901391664385	0.0239933629922668	0.228189597846346	0.0186213462335008
cg07015749	cg07015749	I	1	6085995	rs35629555	KCNAB2;KCNAB2	TSS1500;TSS1500	N_Shore	5.21370265278111e-06	0.000168051143513148	0.393049811051852	0.0183970523281638	0.0202437075576235	0.00717168199679765	0.225416699187925	0.0236522738569256	0.216730793001134	0.00797759267183343	0.381893242652724	0.0131978172175712
cg24590788	cg24590788	I	13	95655324				Island	5.218600561795e-06	0.000168062295053624	0.066598115371777	0.00497136384249385	0.463074728446219	0.0204073348952867	0.0493300908436493	0.0100653539016347	0.0215304718756071	0.00270906261506145	0.0560134566087685	0.0055881729764193
cg11279294	cg11279294	II	5	132759792		FSTL4	Body		5.25648310510198e-06	0.000168515327626345	0.760097436553228	0.0205308339168456	0.333145457427813	0.00958888053319665	0.811212738083878	0.00822699573835507	0.832258440492967	0.00793945236058966	0.800959156858347	0.0106921703417442
cg02410887	cg02410887	II	8	56791798		LYN;LYN	TSS1500;TSS1500	N_Shore	5.24930431173862e-06	0.000168515327626345	0.46278304850865	0.0119686119367732	0.104838068808979	0.0147445406707553	0.50502519233808	0.0227533870284635	0.499091567272532	0.0206752559114623	0.574964405919716	0.0728529144379545
cg03171478	cg03171478	II	22	37572916					5.26358033194975e-06	0.000168595275940202	0.256565287363838	0.0132487771900856	0.66255981533965	0.0170022167803398	0.244050746960893	0.00978052765817567	0.216231930400615	0.0269972653752204	0.392496341268303	0.0160815358031786
cg26172016	cg26172016	II	18	56529149		ZNF532	TSS1500	N_Shore	5.29527140122215e-06	0.000168721930332397	0.140087295877234	0.0151441274224428	0.450048162542602	0.0065021231867031	0.296504560386979	0.037989631779931	0.312278788302679	0.0131341714151654	0.337595264892373	0.0310826084585666
cg07706367	cg07706367	I	4	3342725		RGS12;RGS12	Body;Body	S_Shore	5.33846906102156e-06	0.000169430965381991	0.151824384921276	0.000919928021660255	0.484350976901416	0.0176929728417117	0.142055110373787	0.0149989380793464	0.103041270567122	0.0060139010319213	0.232869793009873	0.0181444794716722
cg11566172	cg11566172	II	1	159751352		DUSP23	Body	Island	5.36614333287309e-06	0.000169869663061223	0.163762516201052	0.0138884538407316	0.46747101585179	0.00834447923190531	0.139802626982633	0.00195483732412333	0.129453573923607	0.0220195680576973	0.204297035415842	0.0120441545169693
cg05729015	cg05729015	II	10	10135225					5.38400008537035e-06	0.000170044669002582	0.887507991122543	0.004326855762511	0.556319737780492	0.0171456551544143	0.834353092739985	0.00871409676195963	0.857154543149815	0.041758550485338	0.808130335637275	0.0187904835064715
cg18693673	cg18693673	II	19	58629975		ZSCAN18;ZSCAN18	TSS200;TSS200	Island	5.39411758190321e-06	0.000170044669002582	0.163927610674171	0.0111831635899482	0.482130656567807	0.0128009532350808	0.177863274992223	0.0230145388400813	0.185703081447391	0.0332776051820074	0.264386403601215	0.0256952127647323
cg19098710	cg19098710	II	12	113541698		RASAL1	Body	Island	5.40123458393776e-06	0.000170131458329828	0.110245408760886	0.0100256078585647	0.418853245050971	0.0130932195331739	0.138557116623707	0.0437790715691453	0.150430392313754	0.0188634276827421	0.189425103010147	0.0192249799720446
cg11556489	cg11556489	II	6	30178724		TRIM26	5'UTR	N_Shelf	5.41385411550911e-06	0.000170222536919792	0.581882581136501	0.0175060088615201	0.911057380820724	0.00181722159746563	0.658686245720407	0.0593335738437329	0.658140749119999	0.0641212082204968	0.663432341593537	0.00937864820178925
cg07896855	cg07896855	II	1	212352657					5.41529121223088e-06	0.000170224446521857	0.365775081388181	0.0171219298035355	0.73136417473231	0.00943278634686491	0.39964558053807	0.00540207478638649	0.363881468592351	0.0360477352908785	0.533453289161684	0.0139862452154927
cg12414301	cg12414301	II	5	137224213		PKD2L2	TSS1500	N_Shore	5.44304180204435e-06	0.000170599642431669	0.153063061119082	0.00742808046312742	0.529861280858041	0.0187562231179954	0.333081674820792	0.0216685928097885	0.296810532206581	0.0372558739745661	0.356035223433533	0.0256807363311982
cg10634136	cg10634136	II	2	202901470		FZD7;FZD7	1stExon;3'UTR	S_Shore	5.4599058908491e-06	0.000170780550732529	0.0731831975324521	0.00270225659727458	0.404146217251217	0.0175262190840881	0.0826125210967418	0.00796609755920942	0.125951497085502	0.000942327570360456	0.111127177266947	0.0141325409479892
cg25105657	cg25105657	II	3	33925802					5.46832158146384e-06	0.000170857808621275	0.663638462709555	0.0272315224501341	0.114603085476787	0.0111589685097173	0.706169006191514	0.0231355363076758	0.659220679405093	0.0273699039702292	0.607991729427562	0.0201361176603316
cg23206209	cg23206209	II	15	53079494		ONECUT1	Body	Island	5.47791378359511e-06	0.000171023931792118	0.144119974674788	0.0067414287502632	0.454671307546009	0.0152278831053287	0.167619852345551	0.0129134861096726	0.157269430018276	0.00987182448358955	0.232379162350316	0.0248914481954205
cg07762099	cg07762099	II	7	5267686		WIPI2;WIPI2;WIPI2;WIPI2;WIPI2	Body;Body;Body;Body;Body	N_Shore	5.50175938227171e-06	0.000171388366004688	0.613360707392391	0.00571749641952047	0.927090523389424	0.0158419997008292	0.692885196145382	0.0438519220213883	0.691029651189546	0.0116766505957843	0.704495428804492	0.0304204167350982
cg04569608	cg04569608	II	11	64018309	rs620818	PLCB3	TSS1500	N_Shore	5.50166582365402e-06	0.000171388366004688	0.10597073880177	0.00840451236101446	0.41153409841229	0.0140870649054229	0.109245297183093	0.00882918453351418	0.100635268258963	0.0220767135759458	0.0972838321820983	0.00470374268221261
cg04671611	cg04671611	I	16	6623787		A2BP1;A2BP1	5'UTR;5'UTR		5.50268556448547e-06	0.000171388366004688	0.123854443717146	0.012991714881101	0.5475570567997	0.018671788653579	0.115693966570205	0.00770291058749903	0.0815054457687054	0.0197613092275966	0.173755554537128	0.018777582494608
cg24527382	cg24527382	II	2	49631579	rs79020035				5.52969026197398e-06	0.000171718554525221	0.760666248114476	0.010980650652218	0.451241252124821	0.0124921893859534	0.785300759378793	0.0182413828395686	0.832284692396424	0.00710603310854387	0.683361658175353	0.0369438920721599
cg01647795	cg01647795	II	15	44969244	rs78276255	PATL2	TSS200		5.5309680112463e-06	0.000171718554525221	0.849931308417405	0.00594522249035495	0.526496014528765	0.0163381977891887	0.850095653634827	0.0144280329232936	0.854206259609899	0.0081033236606992	0.797458678737036	0.023085209864773
cg22613968	cg22613968	II	1	23953556		MDS2	TSS1500		5.57026617907526e-06	0.000172374456725217	0.615124018024299	0.0109536028038263	0.188107563912455	0.020218604165561	0.625830593318395	0.0222020559475251	0.653264700138932	0.0267501030401003	0.65560892175537	0.0129665942515061
cg11717597	cg11717597	I	1	156046546		MEX3A	Body	Island	5.58974828467844e-06	0.00017253463680653	0.1926779530255	0.025444233829011	0.689628628837774	0.00836666725703687	0.147972749854948	0.0122398006887111	0.143957429794105	0.0116814984132283	0.332373178353268	0.0311082368969152
cg09091185	cg09091185	I	16	936993		LMF1	Body		5.61004203232908e-06	0.000172824057672816	0.419913286949458	0.00981229428077773	0.104073424405177	0.0139294804472926	0.383337477993777	0.0312764996939751	0.361596982187274	0.0374120852633898	0.571348999733881	0.0320818340909452
cg05652757	cg05652757	II	5	139227606		NRG2;NRG2;NRG2;NRG2	Body;Body;Body;Body	Island	5.65533128849429e-06	0.000173142781339329	0.112151351838745	0.00534835759527893	0.597912639262705	0.0257076811916653	0.111083530562809	0.0103280898657397	0.143865655937831	0.00645619786741952	0.266679935314318	0.0606131470914786
cg14909213	cg14909213	II	12	8694468		CLEC4E	TSS1500		5.65629516938689e-06	0.000173142781339329	0.812069540746345	0.00660480907681343	0.390314619983417	0.0218215568424635	0.76835212618054	0.0151516375899428	0.754761902467213	0.0179714416731207	0.668507022573186	0.0065139498332617
cg00904566	cg00904566	II	17	9676126		DHRS7C	Body	S_Shore	5.65459648654434e-06	0.000173142781339329	0.534589031580079	0.0121346191984418	0.856161958139442	0.0124456468569641	0.609485759250508	0.013505642348881	0.607616913514316	0.0206995644639205	0.653701144696641	0.0290052159082797
cg21776993	cg21776993	II	19	1449424		APC2	TSS1500	N_Shore	5.66667090233566e-06	0.000173198334089514	0.567791346565917	0.0155539090954975	0.888637092353126	0.00769259901917328	0.618846605058774	0.0345025577898895	0.627035822183603	0.00505526978326634	0.705094645935059	0.0149829483927264
cg21578195	cg21578195	II	20	62168727		PTK6	TSS200	S_Shore	5.66713582703948e-06	0.000173198334089514	0.824694810797997	0.00854554627970353	0.520538495571217	0.0140561374436479	0.819182903218728	0.0100032257124322	0.820929667229921	0.0162342364920708	0.780245304585	0.0187291827871263
cg08786829	cg08786829	II	7	41739801		LOC285954;LOC285954;INHBA	Body;Body;Body		5.69592338144821e-06	0.000173390777059686	0.103070208856906	0.00847182950830312	0.459366405564153	0.0173349917063344	0.0907174889094432	0.00679871414796632	0.0697172469947309	0.0122343176199763	0.139185109927111	0.0162206665451695
cg26786974	cg26786974	II	6	39849807		DAAM2	Body		5.7539060895496e-06	0.000173971455161286	0.136820720762886	0.0101739701324823	0.449204140511335	0.0135688116938949	0.138488165880987	0.0121791437625008	0.166046458934408	0.0274568010476197	0.200504646114772	0.0282743096801615
cg03972751	cg03972751	II	2	164870975	rs79777594				5.77130269890759e-06	0.000173999207080372	0.875138317457263	0.00124236842414694	0.566389029157717	0.0167287608931908	0.85886202340914	0.029466614694585	0.879119192525769	0.013662721103559	0.852177899082817	0.0215297486924556
cg23008562	cg23008562	I	11	2891065		KCNQ1DN	TSS200	Island	5.75725346985535e-06	0.000173999207080372	0.600483640198191	0.0162190130392399	0.140426387544809	0.0189989892460227	0.584513434218352	0.0169612666600422	0.604865795721857	0.0336118961207928	0.579762258186314	0.0321305886602007
cg04972046	cg04972046	II	6	168197732		C6orf123	TSS200	Island	5.81442072124234e-06	0.000174351101762125	0.867862477270513	0.00727794455999915	0.520406700790463	0.0174567040878047	0.872295037850277	0.0224971665377555	0.899909912887325	0.00645353785606623	0.849207251915763	0.0161642152571781
cg00714725	cg00714725	I	10	94825576		CYP26C1	Body	Island	5.82349214543168e-06	0.000174351101762125	0.585268176625035	0.0208291380665787	0.155388165369713	0.0106827503372094	0.447720514150253	0.01705052244171	0.48892504028058	0.0370679251621982	0.483091197698885	0.0366279454214861
cg21323441	cg21323441	I	15	28344349		OCA2	5'UTR	Island	5.81642240682531e-06	0.000174351101762125	0.050269330102713	0.00694033092761786	0.470907383828777	0.0218215009306125	0.0982788469350359	0.0216242708074583	0.0785240581488306	0.00361014245430641	0.0819171899578546	0.0270381686698618
cg10372121	cg10372121	II	13	30945876		LOC100188949	Body		5.84093771916552e-06	0.000174544473408085	0.829457696964098	0.00087593471775973	0.464182824085602	0.0198864626464964	0.810733575899276	0.0154286059581627	0.813531781626287	0.0267423732524174	0.704387158048821	0.0265661634494158
cg01542423	cg01542423	II	8	126668119					5.89841115957814e-06	0.000175243803220848	0.853132189973154	0.0102881601726918	0.535696867877271	0.0139596869465775	0.878966571112158	0.00781182958722506	0.83595339516904	0.00136319948910559	0.823722199983822	0.017414954671478
cg25498489	cg25498489	I	17	8230483				Island	5.91014338553445e-06	0.000175372053699701	0.0680202400936834	0.00859015609221284	0.390691862859538	0.0154026344701113	0.0773127964585157	0.00854233259683292	0.0632410606446715	0.0176465991976078	0.127239269919284	0.0192813877207365
cg12149299	cg12149299	II	12	96762309		CDK17;CDK17	5'UTR;5'UTR		5.92757155387159e-06	0.000175518873694337	0.176371092605902	0.00840263830421174	0.481269789269364	0.0144054900002691	0.27604720195856	0.0335745268428606	0.238991501561772	0.0283500229774721	0.314173491064154	0.0117193788030039
cg16063747	cg16063747	I	10	119294173		EMX2OS	Body	Island	5.93641952987926e-06	0.000175582288168397	0.132892892487437	0.0142951887571421	0.435698461342015	0.00837674627198599	0.07580816177186	0.0184418208227547	0.045131779461048	0.00435925722500851	0.0917885938093114	0.00921987405671824
cg27042226	cg27042226	II	1	36591913	rs74201775			S_Shore	5.98022224867155e-06	0.000175959890271911	0.564882923863767	0.0164520803325163	0.877842587447319	0.00486362541493381	0.560461340012238	0.0051456643568812	0.571320190083306	0.0100482971872608	0.628819193462101	0.0147148411328291
cg02990289	cg02990289	II	19	13947284	rs11671784	MIR27A;MIR24-2	Body;TSS200	S_Shelf	5.97723518742923e-06	0.000175959890271911	0.1532767825387	0.0186714771185517	0.494572742463897	0.00115116134192312	0.14452048925256	0.014145267702	0.168265058174801	0.020779478338344	0.177021813816003	0.0151511345003061
cg19633004	cg19633004	II	5	10704044		DAP	Body		6.01721822675126e-06	0.000176283483090794	0.273356251118275	0.0165020385807601	0.584010948662677	0.00431134498100181	0.354527181605766	0.0195257993144864	0.35390245072743	0.0105310287638544	0.446139976734549	0.0400956379646917
cg05025556	cg05025556	II	6	30522855	rs75437582	GNL1	Body	N_Shore	6.03479011348677e-06	0.000176358091289364	0.445852229538079	0.0113791181941038	0.771362277571772	0.0137976552464158	0.540860608822787	0.0503944677547166	0.536526566120158	0.0155104137348786	0.662190375147829	0.0210445933373605
cg23254538	cg23254538	II	6	31556919		NCR3;NCR3	3'UTR;Body		6.03183475651001e-06	0.000176358091289364	0.534121239076689	0.0166139593339637	0.895970003339076	0.010915173028224	0.596364450396696	0.0284487596886057	0.598998926409336	0.0112650372695765	0.648562900533632	0.02462152446181
cg02616710	cg02616710	II	9	19408584		ACER2	TSS1500	Island	6.0419556630861e-06	0.000176358091289364	0.137174404583405	0.0161843204886797	0.456118219828563	0.00673319491137711	0.111354278028758	0.0151828739207809	0.139257205548348	0.00349377792499479	0.226296257012295	0.0134978846465066
cg23320965	cg23320965	II	2	202850601					6.05088481273365e-06	0.0001764540508841	0.162724244554197	0.0159253579354359	0.481374848008644	0.00730162518634089	0.176899896347782	0.0238331912722003	0.226738406500131	0.0217194742904745	0.301616202469816	0.0132442080684826
cg15133201	cg15133201	II	1	248852044	rs75948977			N_Shelf	6.05792277246181e-06	0.000176548041394019	0.875610782820089	0.0103832317552523	0.544764735625474	0.0149417417992641	0.828925854592331	0.0315592636688551	0.808947356996589	0.0161704027232509	0.767153039897789	0.0423010066577151
cg06792065	cg06792065	II	13	20711179	rs9552088			Island	6.06268624688106e-06	0.0001766022248585	0.247546826093018	0.0185124637415296	0.594743499833637	0.00469375553414128	0.233072732950025	0.0384719591463586	0.256428266845124	0.0114261863404251	0.328792327041927	0.0336652182661752
cg15446884	cg15446884	II	7	151096993		WDR86	Body	S_Shelf	6.06747665553837e-06	0.000176657843473952	0.90331700497499	0.00782947792716891	0.597137683986874	0.0149152454002309	0.908639190763142	0.0112834676289375	0.88480902232742	0.00844023765847556	0.900947625219742	0.0129326495913719
cg02328660	cg02328660	I	1	3389744	rs41315284	ARHGEF16	Body		6.10211440284916e-06	0.000176701300165115	0.131647769034384	0.00874847950122818	0.439688351772924	0.01454342878072	0.187101731325669	0.0700545121001389	0.13717925408421	0.0188663384753066	0.230811613917065	0.0172707376563768
cg21599081	cg21599081	II	4	1511568				N_Shelf	6.07906309465576e-06	0.000176701300165115	0.800464535098909	0.00504250590759173	0.458238779326306	0.0181501022065312	0.769233441961922	0.0252771362251614	0.725038310884064	0.0426552198810545	0.72510834442758	0.0299056664270673
cg01638369	cg01638369	II	12	113911091		LHX5	TSS1500	S_Shore	6.10804962228204e-06	0.000176701300165115	0.464244585231137	0.0123392711295115	0.148887872499283	0.0122385422657981	0.483758442745863	0.00738082395921493	0.451848812496001	0.0234843239621785	0.377518140739107	0.00742367604225383
cg05394840	cg05394840	II	6	118231721		SLC35F1	Body	S_Shore	6.12257540301456e-06	0.000176827300445177	0.863392234896897	0.00338685493717071	0.547229190612814	0.0171019667783304	0.809621968366726	0.0144855449056974	0.798803574569628	0.0423092610724338	0.787922120378783	0.0150525087271772
cg27565368	cg27565368	II	19	29705446		UQCRFS1	TSS1500	S_Shore	6.13201299871324e-06	0.000176920128371297	0.699010025611222	0.0157035920399647	0.380134082348566	0.00792608427205968	0.759743896781365	0.0132138252158678	0.728874412863289	0.00364846966580445	0.75629515040787	0.0217183596442093
cg00349776	cg00349776	II	1	165414189		RXRG;RXRG;RXRG;RXRG	5'UTR;5'UTR;1stExon;1stExon		6.15829063160147e-06	0.000177180854793194	0.0877637666631597	0.0139751143783589	0.460365915271337	0.0151023467295654	0.07719324319323	0.0145545558027882	0.0624920122648049	0.0135144828814981	0.0686721483844078	0.00201269441307138
cg06850159	cg06850159	II	10	84157607		NRG3;NRG3;NRG3	Body;Body;Body		6.17564900916993e-06	0.000177254294290493	0.892503780190173	0.00847785831621568	0.571512194787216	0.0155816702072818	0.868625379640881	0.0163178195148911	0.849487898752278	0.0407514082407935	0.852089595007271	0.00227663210405769
cg10164393	cg10164393	II	6	119032202					6.17863156472146e-06	0.000177279154994578	0.845566211731361	0.0171423926671758	0.431212395159913	0.0151851975030565	0.799336578373622	0.0543350280936842	0.787723116365039	0.0399512991801539	0.75899499641076	0.051427706476782
cg27051318	cg27051318	II	8	42623771	rs56376656	CHRNA6	TSS200		6.18853369037614e-06	0.000177377794956807	0.80821630146379	0.00927048688197872	0.508141625809437	0.0137599222020008	0.711860506357813	0.0195225426440782	0.675904868718407	0.0740811731264408	0.697139870740775	0.0387419904706124
cg17321617	cg17321617	II	11	64764490		BATF2;BATF2	5'UTR;1stExon		6.19299484367935e-06	0.000177392334546119	0.234219159945517	0.0155566586654659	0.570230254566847	0.0101623856502119	0.282391246488408	0.0241155424549576	0.299406708419867	0.0225371739508857	0.357085151221299	0.0321877790012124
cg14827502	cg14827502	I	7	150148025		GIMAP8;GIMAP8	5'UTR;1stExon		6.24698275987335e-06	0.000177708773897529	0.788848865106968	0.0140656645829828	0.462193076586655	0.0113976152128326	0.734378179081691	0.0172960261544233	0.692435750070807	0.0184772883598091	0.696656211805255	0.0203107810314953
cg13698196	cg13698196	II	12	52257893				Island	6.26086062388303e-06	0.000177708773897529	0.0863754315503017	0.0131660997157247	0.401294823610086	0.0114722914052598	0.07170574705822	0.0126654737489267	0.0817540096924163	0.00560108907917455	0.106462832748529	0.00969551851795401
cg21692516	cg21692516	II	1	48938264	rs72897242	SPATA6	TSS1500	S_Shore	6.3018510440495e-06	0.000178015645645889	0.101706288566699	0.0116787468296104	0.464377974514488	0.0164130700102554	0.110304248669909	0.0154546811238446	0.110399335557181	0.0355467183682559	0.175663354316258	0.0116846979734354
cg23120942	cg23120942	II	17	58755752		BCAS3;BCAS3	5'UTR;5'UTR	S_Shore	6.30110893950996e-06	0.000178015645645889	0.0947305787437353	0.00327289698485259	0.410425015259291	0.0172260720202319	0.138381422100561	0.00974362304626128	0.116648068008035	0.000743165529376353	0.11269695699885	0.00381119481534073
cg00792688	cg00792688	II	22	43793802					6.3459557486732e-06	0.000178603278999325	0.711441054839033	0.00921815506783098	0.400780836314275	0.0146222083729335	0.740822456778207	0.00182084295795708	0.758381524810517	0.00103506344749534	0.667058827965585	0.021901440871193
cg25058261	cg25058261	II	12	115109452		TBX3;TBX3	3'UTR;3'UTR	N_Shore	6.3821464637303e-06	0.00017915586520665	0.241473383982704	0.0153681006707689	0.543107167029441	0.00680435162731118	0.22587158528078	0.043088240774879	0.183625653762256	0.0272940387800741	0.252960168749259	0.0236686814401658
cg10441898	cg10441898	II	1	43839507					6.389039798833e-06	0.000179185306790463	0.13862557372831	0.00696557211288705	0.537284236188846	0.0210992742631184	0.11496421260659	0.0192161012855418	0.106187349988567	0.0141897874158615	0.308963577235204	0.00930379219071387
cg02143487	cg02143487	II	17	79316286				Island	6.40283093273043e-06	0.000179348951212792	0.0768482757622523	0.00636447951849674	0.513254160769601	0.023489376211211	0.142017114095205	0.0135068873282586	0.189898667880735	0.020590875181812	0.229001113995606	0.0214053907732428
cg16624210	cg16624210	I	5	671434		TPPP	Body	S_Shelf	6.41751639438849e-06	0.000179436806954784	0.375387633186588	0.0232471024871697	0.81096306188911	0.00708916527062567	0.321914932647358	0.019537737426736	0.333767970006163	0.0244426449014719	0.354473071833092	0.010671267004436
cg03224005	cg03224005	II	1	232729619					6.44649390696585e-06	0.000179652127724225	0.805422691075178	0.00925266776796174	0.489131190357489	0.0150517063008334	0.869530797029153	0.0142952389191618	0.903171104338831	0.0122743993362156	0.8283432008519	0.00596582546254168
cg26339990	cg26339990	II	8	12878608	rs528255	C8orf79;C8orf79	Body;Body		6.44394506766334e-06	0.000179652127724225	0.803032794858832	0.0137950814797205	0.476327369649819	0.0119452896565216	0.792312579276253	0.0327621976473921	0.799590926904041	0.0201269198520683	0.76611289148253	0.0384483361477381
cg11723850	cg11723850	I	14	24020053				Island	6.48039890348258e-06	0.000179993796124882	0.0740043943679409	0.00849274134566449	0.529877605208816	0.0240429810140806	0.117958027466213	0.00340632537126969	0.0896322482801704	0.012446828704532	0.160068167993293	0.0262130234591246
cg06033254	cg06033254	I	16	66613355		CMTM2;CMTM2	5'UTR;1stExon	Island	6.48229594171036e-06	0.000179993796124882	0.470686002306838	0.00927926040380139	0.162491050504228	0.0145295725736518	0.438765399594104	0.0183428464461504	0.440965690682827	0.0200285754998967	0.31516845666506	0.0134085765482576
cg26956799	cg26956799	II	19	584425				N_Shore	6.47665121086944e-06	0.000179993796124882	0.212582465496783	0.018449046851164	0.545780305546318	0.00262184633205202	0.228455793149544	0.0131930929074597	0.191386786218022	0.00630534780055327	0.224237661211771	0.0210738004433919
cg19814116	cg19814116	II	1	6086448		KCNAB2;KCNAB2;KCNAB2;KCNAB2	1stExon;1stExon;5'UTR;5'UTR	Island	6.48514142101336e-06	0.000180041429143554	0.604361555343013	0.0261640639476356	0.092807221724376	0.0115958981640387	0.542168605725236	0.016667255338287	0.49792103872147	0.00591258938082019	0.662225164034355	0.00344801923552093
cg02919960	cg02919960	II	7	27192549				S_Shore	6.51061022152515e-06	0.000180340241742602	0.512482257067602	0.0190564226427897	0.903255603782893	0.0107573965803238	0.546626120334954	0.00907098577692318	0.596445829146701	0.00895760407100681	0.605913878153709	0.0103179668724041
cg16746901	cg16746901	I	11	2428431		TRPM5	Body		6.54082916518149e-06	0.000180565229979229	0.91997866291798	0.0114289250326346	0.608850778194652	0.0131774738189811	0.83665423715166	0.0119822479084328	0.854236751940736	0.0198589195287344	0.796243727294727	0.0177208790658675
cg03290530	cg03290530	I	3	137361526					6.55860871417327e-06	0.00018082568382279	0.459888912452133	0.0273675549811606	0.950416749177103	0.00289195048258899	0.366677058643229	0.0315061306367794	0.356406328576199	0.0423620653122886	0.403692437249434	0.00393478933437151
cg21605781	cg21605781	II	12	105630720	rs58136434	APPL2	TSS1500	S_Shore	6.56176682615765e-06	0.000180858541110541	0.497827375886056	0.0217554052287293	0.900995486786042	0.00619972887753215	0.634274219743266	0.0404952047772366	0.608998964272623	0.0210424474974428	0.609613877188279	0.0289693913518007
cg14708905	cg14708905	II	6	30113074		TRIM40	Body		6.61240262681421e-06	0.000181357456152673	0.775565240032189	0.013209103805822	0.399605172001983	0.0164995380548616	0.828625559851872	0.00639395838845973	0.849231370222187	0.0216604775499878	0.803812574078	0.0227912080216664
cg22443762	cg22443762	II	1	197890608		LHX9;LHX9	Body;Body	Island	6.63407437094758e-06	0.000181532192038617	0.551921840318948	0.0151605376838766	0.164103174550485	0.0156932947858049	0.604401986528566	0.0380609035499706	0.604517908522593	0.0263351233330146	0.355717257888551	0.02325048867789
cg26351614	cg26351614	II	7	148264868					6.68335098401911e-06	0.000181735508018653	0.818581665021984	0.00300157180292806	0.503757305536673	0.0174904926349375	0.76889687674738	0.0374742334059476	0.741304200542937	0.0513760650043305	0.804207581987485	0.0148704045229589
cg26402417	cg26402417	I	11	94841384		ENDOD1	Body		6.68546368014892e-06	0.000181735508018653	0.131209221375608	0.0154894840498312	0.453353329540676	0.00947994979469497	0.15233901286116	0.0341878124966289	0.13994048297421	0.0513870572743248	0.176668480839484	0.0289792962721611
cg16476991	cg16476991	I	13	114831404		RASA3	Body		6.66314430327213e-06	0.000181735508018653	0.572262203318371	0.0132594410953807	0.252829547795945	0.0121617776466236	0.359346655013367	0.0163487573165193	0.351174021366423	0.00999987046171692	0.20484587165878	0.010175951033018
cg24798047	cg24798047	II	1	204183655		GOLT1A	TSS1500		6.71450723707866e-06	0.000182227648507401	0.636642802074343	0.0130500220758452	0.22378490610972	0.019301726260638	0.718835363483779	0.0242269746391387	0.751358760561133	0.0121384290376075	0.625984255394516	0.00765967488025625
cg18788313	cg18788313	II	1	35391769				N_Shelf	6.72008670422197e-06	0.000182245784473589	0.552714930476686	0.0158476879738731	0.22309495058512	0.00974806724890158	0.6619908056649	0.0127145267426358	0.650820349593804	0.0119766494029538	0.634142503315301	0.0103291819598339
cg07290761	cg07290761	II	10	5859460				S_Shelf	6.73236058559525e-06	0.000182363589224198	0.872234016133529	0.0145400607530082	0.540766109824267	0.0117887099338809	0.856705152969722	0.0205067295020598	0.885123921625545	0.0378708370892423	0.840630611317525	0.0166441901157612
cg04052466	cg04052466	I	19	2251061		AMH	Body	Island	6.72900486779608e-06	0.000182363589224198	0.383601757109515	0.00916284963614913	0.058081847166787	0.0159336924348284	0.214716976608925	0.039508223955871	0.253840614251075	0.0212630975507107	0.101817360766035	0.0105286730518821
cg12468478	cg12468478	I	6	134210273		TCF21;TCF21;TCF21;TCF21	1stExon;5'UTR;1stExon;5'UTR	N_Shore	6.73862128767662e-06	0.000182398856553334	0.699581094398256	0.00879138367414891	0.316970706259086	0.0197428640723796	0.727749048730998	0.0245985333160249	0.771929801344194	0.0187899634811199	0.595069302710593	0.00395089045292456
cg16557178	cg16557178	II	17	46804309		HOXB13	Body	Island	6.76184590420193e-06	0.000182740858156771	0.23113281906005	0.0166667072204112	0.626447493666043	0.0148890497341554	0.226827713365304	0.0170340535628645	0.246706499681573	0.0159915403541259	0.409626567453112	0.00905980189323044
cg18741908	cg18741908	II	3	169756818	rs2287483	GPR160	5'UTR	Island	6.77504544752157e-06	0.000182819851096312	0.528376343427003	0.00637954286245298	0.152379389058986	0.0202875631619468	0.555815076827217	0.0112389471922795	0.594836183977321	0.0141032877631902	0.540663528753743	0.0457983541029149
cg27295642	cg27295642	II	5	74952444					6.78938364136767e-06	0.00018295953273325	0.0640961818750514	0.00872128583661954	0.472439173705324	0.0213998587454964	0.144889937071455	0.0195970602068178	0.125823044160989	0.0288254000844331	0.173838093719058	0.0155579171004835
cg01511480	cg01511480	II	12	6471251		SCNN1A;SCNN1A;SCNN1A	Body;Body;Body	N_Shore	6.78748817989137e-06	0.00018295953273325	0.89179438617495	0.00617459675258143	0.588010294177042	0.0160432047057775	0.901297826807219	0.00225152142257969	0.87226892086513	0.0232474764460153	0.877183555149452	0.023154316751932
cg22208165	cg22208165	II	7	142655007	rs61729039	KEL	Body		6.80146793008827e-06	0.000182969200426915	0.855163109558762	0.00972556683717481	0.52519400326424	0.0159506354923398	0.868162728894512	0.0152912594264984	0.822388400960254	0.0199443192647511	0.791723117288352	0.0384314279635614
cg26542888	cg26542888	II	1	185014264	rs74134409	RNF2	TSS1500	N_Shore	6.8181966454273e-06	0.000183204889363488	0.0837643222051187	0.012624422513761	0.39743846300781	0.0125061200873104	0.0908066419305023	0.00635946609823386	0.0941730694037469	0.000932385578202607	0.0888777037193926	0.0137419845789873
cg09356672	cg09356672	II	1	19665131				Island	6.83837994895559e-06	0.000183334816142991	0.255582242853473	0.0130890576439845	0.602161487107294	0.0146545102479191	0.239427221463932	0.0123456929359674	0.28856151469397	0.0211573523273801	0.32550938938032	0.000541337375903002
cg14871736	cg14871736	II	3	139346734		NMNAT3	5'UTR		6.8469248878044e-06	0.000183334816142991	0.14644556334377	0.0125768217820253	0.46767521295599	0.0131794432133918	0.228924949872249	0.0294063970142751	0.210414152164535	0.0169974003991472	0.28773155915274	0.0314020166804442
cg22407840	cg22407840	II	7	35304164				S_Shelf	6.83412876841571e-06	0.000183334816142991	0.847789089854643	0.0160470782696723	0.480049031199833	0.0133048090627322	0.714133287925314	0.018129643139984	0.692270503265549	0.0620628184819312	0.701060468560899	0.0318317773235923
cg13886180	cg13886180	II	18	24283977	rs56286118	LOC728606	TSS1500		6.84454328306932e-06	0.000183334816142991	0.838800867560367	0.00651316820508747	0.526648332836218	0.0164592618167001	0.859267526206217	0.0389543625960583	0.873381634771294	0.0235978654298951	0.849158314875195	0.0175809705309745
cg15422644	cg15422644	II	12	52116112		SCN8A	Body	S_Shore	6.8676972486794e-06	0.000183593163435509	0.315426877611508	0.0163859735181153	0.721118135106984	0.0161754016020522	0.350140137549156	0.015205078280759	0.330496658525277	0.0398831576313278	0.460668375084851	0.0195412605681386
cg07951083	cg07951083	I	10	125034591					6.87010869052893e-06	0.000183607437934116	0.283090714262557	0.00971653628008747	0.588698015395104	0.0143693394342566	0.245929474242748	0.0156270287196638	0.235307628094312	0.0196301741162879	0.217305462668764	0.0340553313891511
cg13509608	cg13509608	II	12	120631901		GCN1L1	Body	N_Shore	6.89052938248926e-06	0.00018383269350529	0.0706402110329281	0.00219446529802815	0.447277526589073	0.0212808666891799	0.154740440732206	0.0285301873820515	0.13615616436355	0.00607486060568216	0.219391271658934	0.0334587495439774
cg13884903	cg13884903	II	20	22559346		C20orf56	TSS200	N_Shore	6.90919445616302e-06	0.00018410416543637	0.182327436249631	0.0147388925171869	0.525620065095328	0.0127874446319524	0.233754153002769	0.0635555672840593	0.227431193011832	0.034896699256256	0.414292705452721	0.0269860706569603
cg23926006	cg23926006	I	7	100480496		SRRT;SRRT;SRRT;SRRT	Body;Body;Body;Body	N_Shelf	6.91920275163199e-06	0.00018417030014816	0.490517853642571	0.0176045384191288	0.810900379378253	0.00468512833357291	0.486459864842474	0.0342250687182958	0.501646000915791	0.0391063045285833	0.658073619817941	0.0327675050974223
cg05979170	cg05979170	II	3	131974369					6.96889231024796e-06	0.000184567015317558	0.862752094677461	0.00709350359386081	0.4659225782973	0.0214628807391606	0.723534551846407	0.0394612090698667	0.684153014508475	0.0205531882061154	0.709173733937188	0.0152846827888631
cg05539847	cg05539847	II	16	30995042		HSD3B7;HSD3B7;HSD3B7;SETD1A	TSS1500;TSS1500;TSS1500;Body	S_Shelf	6.97533840307531e-06	0.000184569506290151	0.602613730483097	0.00177608810727635	0.913944326676202	0.0176493875533909	0.643742275042904	0.0113479211226177	0.65489053328433	0.0138785562843612	0.726480229463955	0.0209862971772871
cg04411941	cg04411941	II	17	7692701		DNAH2	Body	S_Shelf	7.00010205102115e-06	0.000185010865587729	0.845803630861341	0.0160161392986251	0.483331503870113	0.0130676625193612	0.812642347602462	0.0146613362357468	0.855453306596743	0.0262712363638624	0.793911554366712	0.0263368322070937
cg23965931	cg23965931	I	4	184828386		STOX2	Body	S_Shore	7.0332039771156e-06	0.000185392487197973	0.06226200478049	0.00333939228608708	0.554149890918558	0.0278849597568484	0.16413090380325	0.0305032498460917	0.161390106045328	0.0138795864047538	0.188701435970929	0.0103965947099839
cg21173803	cg21173803	II	22	27299879					7.03466015533922e-06	0.000185392487197973	0.543068163517202	0.0057212907526075	0.138828906365141	0.0223607988770625	0.57607019566512	0.0172121466562723	0.574768640961895	0.00382640327875714	0.590602186954228	0.0102939658435404
cg12980127	cg12980127	I	5	2129874					7.04810320399657e-06	0.000185429292072786	0.589073030447806	0.0216844812991234	0.0759348813433681	0.0197240386366128	0.496888443787516	0.0133149552036779	0.448364161540894	0.0416557078485141	0.363545129758875	0.072303101255174
cg14430141	cg14430141	II	1	175568377		TNR	5'UTR	Island	7.1351385330664e-06	0.000186147036688806	0.155780449143906	0.00750987029065056	0.458369619256187	0.015627971617298	0.177041154111118	0.0121980657957571	0.131657965186266	0.0151822237257297	0.134364533216679	0.0085865574249396
cg18150280	cg18150280	II	1	192776859		RGS2	TSS1500	N_Shore	7.13346931377076e-06	0.000186147036688806	0.127683207720379	0.00493676515664244	0.455301986444257	0.0181110740333082	0.261612696954218	0.0207495113460485	0.239224056177095	0.0238030649215527	0.276990563208656	0.0239655300784345
cg20379258	cg20379258	II	5	180526995				N_Shore	7.14059082237858e-06	0.000186163662990561	0.396560654298204	0.0148352924205864	0.0794690614527638	0.0104966708597535	0.43872200749458	0.0252139857083951	0.465675140421457	0.042277678415408	0.32918575921486	0.0333628693295923
cg11950778	cg11950778	II	4	115519006		UGT8	TSS1500	N_Shore	7.17142970658029e-06	0.000186485522813531	0.14801311184305	0.0151161745121623	0.514168137191584	0.0145887438493734	0.261383251722595	0.0321222355858141	0.236409219049747	0.0419870402116609	0.270552732355025	0.00254882339634723
cg00263677	cg00263677	I	16	84885230		CRISPLD2	Body		7.2046388217443e-06	0.000186746046762019	0.712699184384582	0.011884017018013	0.239253746251787	0.0244610312009621	0.702792552880096	0.00651334390671272	0.738122450184176	0.0207875005743091	0.610551637254555	0.0288983895531023
cg09288273	cg09288273	II	5	156886816	rs77058781	NIPAL4	TSS1500	N_Shore	7.22047427853919e-06	0.000186810187592265	0.552066670969908	0.00790709399934478	0.123461971684566	0.0233293838535323	0.568893577652453	0.0192244558031181	0.543821453462261	0.0129461314460632	0.422096822869705	0.0237575945536135
cg15499368	cg15499368	II	5	72740533				Island	7.23016759633407e-06	0.000186920218687621	0.358570733420157	0.0111155933223608	0.688672992366051	0.0153822728181093	0.372755112897001	0.0272447971714285	0.35873367512388	0.00987230801238736	0.519433361241015	0.0260336605764093
cg22907174	cg22907174	II	20	55201730				Island	7.23150023447432e-06	0.000186920218687621	0.703311190396074	0.0197295675200175	0.244993645869778	0.017467224937166	0.657896476775996	0.041531430632596	0.702150882581693	0.0256335780798647	0.59865990236993	0.00212942568422386
cg15133351	cg15133351	I	2	176948732		EVX2	TSS200	N_Shore	7.26694102518308e-06	0.000187230325322046	0.37945467212874	0.0221658734153081	0.863853405785716	0.0169178815170178	0.367797545086734	0.0129255106140574	0.395568007051685	0.0831026597519549	0.315565923665482	0.0699778968000686
cg04837533	cg04837533	II	12	26986864		ITPR2	TSS1500	S_Shore	7.26358350260177e-06	0.000187230325322046	0.119310976051328	0.00671820372987767	0.450827005038752	0.0178597239983376	0.146384278203039	0.0301007170772368	0.142192365824008	0.0394301692556823	0.279916367698503	0.0238966986972629
cg03349020	cg03349020	I	16	744861		FBXL16	Body	Island	7.36978468816586e-06	0.00018840585333547	0.0518245740102651	0.00180563030861532	0.427405928604012	0.0216214519698639	0.0591084404893842	0.00447430108291655	0.0533473631200533	0.00759822684313734	0.102559385997788	0.00837096072096548
cg27648056	cg27648056	II	19	18085190		KCNN1	Body	S_Shore	7.38403795416685e-06	0.000188601540316705	0.783716298507805	0.0321729337888013	0.122206846841469	0.0206555708886999	0.816639339338642	0.0107195220151555	0.850165629566563	0.025827031112563	0.759170108020088	0.00602878312474681
cg05465955	cg05465955	I	17	40715236		COASY;COASY;COASY;COASY;COASY	1stExon;Body;Body;Body;5'UTR	Island	7.41085052138503e-06	0.000188919140492636	0.0928702799623742	0.0116550293139646	0.431155139290546	0.0157201379320186	0.0914131910692303	0.0111389802245272	0.0757081136363544	0.0213704279224579	0.0968736137212918	0.0121418223541881
cg17726692	cg17726692	II	18	74240460		LOC284276	TSS200		7.42684312459036e-06	0.000188936998051476	0.139155935542862	0.0200467271620392	0.601516044876632	0.0177287279135005	0.193624694040499	0.0529620837733956	0.149845386233106	0.0863161154195987	0.275129954341202	0.00758603341870964
cg12445208	cg12445208	II	19	56916205		ZNF583;ZNF583;ZNF583	5'UTR;5'UTR;5'UTR	S_Shore	7.46467478500878e-06	0.000189339138049303	0.473316247794635	0.00714646590930756	0.783202993202358	0.0164760784032148	0.524800028137513	0.0111912555343464	0.540121254515576	0.0157696048168227	0.550038751792	0.018516450049027
cg22681186	cg22681186	II	7	28713246	rs16874649	CREB5;CREB5;CREB5	Body;Body;Body		7.47092034131254e-06	0.000189360471058287	0.574288060590433	0.0181984141339068	0.906333937246778	0.00626756718309137	0.656436310259708	0.0407264214979124	0.677243093936127	0.0201417497299333	0.654474045572772	0.0278214775612152
cg06200048	cg06200048	I	6	70576502		COL19A1;COL19A1	1stExon;5'UTR	N_Shore	7.48178655047916e-06	0.000189493231413436	0.0410047254406425	0.00356359701331151	0.346955889602024	0.0173797307383136	0.0313823980449424	0.00401931423122379	0.0655021874811542	0.00625000135160644	0.081551692601509	0.00440677517133422
cg25003047	cg25003047	II	5	134882702				S_Shelf	7.55123263848414e-06	0.00019008362860281	0.686538403087437	0.00409343501923266	0.285029185814566	0.0229747033794366	0.716678929598517	0.0255430654390978	0.739575778497761	0.00472583751944029	0.596610056432116	0.0225383916171828
cg04391111	cg04391111	II	1	3568004		TP73;WDR8	TSS1500;TSS1500	Island	7.55523256257859e-06	0.000190085517057404	0.496151026158921	0.0190312149186962	0.138066898308473	0.00843154596666629	0.504885664128675	0.0147114984457201	0.544871075318953	0.018925349487413	0.447546274257304	0.0153052267335713
cg26371501	cg26371501	II	3	153003079					7.55862866352147e-06	0.000190120555333743	0.831332861928086	0.0110829551242605	0.455840179094973	0.0188070752502065	0.770669563842265	0.0673885588671242	0.722717045883126	0.0114741791822563	0.697693277532643	0.0440107015514968
cg23726802	cg23726802	I	7	155617398					7.56435244831721e-06	0.000190170493225104	0.576022504116812	0.0163008178584203	0.0846524609543972	0.0234655977936536	0.475826203459799	0.0246172564927813	0.477715195705462	0.0561320192808904	0.402729911091584	0.0170506298721702
cg02337388	cg02337388	II	19	3163114		GNA15	3'UTR	Island	7.59832061512434e-06	0.000190394962111891	0.482239893840654	0.0204153587934675	0.85643237003184	0.0075961977544374	0.527611490373133	0.0238564296905658	0.488274284236393	0.00576229863492145	0.590404451331705	0.0199079445825508
cg25506915	cg25506915	II	19	10228183		EIF3G	Body	N_Shore	7.62808314538024e-06	0.000190626393954817	0.828406593454535	0.00954104252203999	0.511041139744918	0.0158415240056249	0.827085811622709	0.0122967453393355	0.857187688874142	0.00640798104258761	0.8257142858748	0.0105070321910945
cg06420903	cg06420903	I	16	88186669				S_Shore	7.63020605064223e-06	0.000190627651568172	0.0535241914533652	0.0200740398219126	0.425679976946839	0.00820721184705941	0.10815457734693	0.0192221715778337	0.106789937739555	0.0211373710859052	0.181801292278581	0.0271962955314363
cg21733531	cg21733531	I	7	63560711				Island	7.65124615432948e-06	0.000190817081184435	0.589849251196067	0.0153896978005044	0.933033485057089	0.0127929017972663	0.512424960647599	0.0129442808191799	0.492829622929536	0.0133324069258315	0.567598878504879	0.00324848506965492
cg05766489	cg05766489	II	16	50875307				Island	7.65127346524731e-06	0.000190817081184435	0.652521763258737	0.00481946786070645	0.218781948103024	0.0248298211316254	0.701666432912051	0.0201023012536699	0.74871687050204	0.0192349239834214	0.715015484268452	0.00934372612682976
cg12647932	cg12647932	II	6	70576740		COL19A1	5'UTR	N_Shore	7.65556453120794e-06	0.000190872342211032	0.0610439391753904	0.0094073062292626	0.406706102954085	0.0178304022210081	0.0798309374872008	0.0144119600249318	0.0750546187014971	0.00180357480216659	0.134500001251926	0.0204213185636986
cg22029774	cg22029774	II	2	95534722	rs62146938			N_Shelf	7.66004825753902e-06	0.000190884372861129	0.855155194592782	0.0101877641895658	0.53388300377331	0.0157290355759818	0.758703942492666	0.0502490980450223	0.754892292551492	0.0435988862569096	0.817662487439042	0.0165764501230716
cg22283643	cg22283643	II	17	1183083		TUSC5;TUSC5	1stExon;5'UTR		7.69640960746936e-06	0.000191157588753656	0.533832618493534	0.0186080836015821	0.154466244757968	0.0120245635210393	0.582320378344412	0.0137965383661418	0.563594711381096	0.00784402255203218	0.601436144567933	0.00761902794220837
cg12461930	cg12461930	I	1	228345378		GJC2	5'UTR	Island	7.7204852213477e-06	0.00019119909383445	0.906666482693908	0.019017233341106	0.547496329874682	0.00888901204270556	0.866535077151865	0.0292886777542544	0.88711780010606	0.0242209061121464	0.83503465323068	0.0145332422491222
cg27143570	cg27143570	II	10	102975075				N_Shore	7.71479084670992e-06	0.00019119909383445	0.121423523778183	0.00406267974719712	0.488641017463463	0.0210703994900878	0.145951293642372	0.0109347122847702	0.0998248179542353	0.0226468461593383	0.191780272264144	0.0109799852590273
cg13816999	cg13816999	II	11	12398883	rs76221452	PARVA	TSS1500	N_Shore	7.71728981568858e-06	0.00019119909383445	0.114059798645117	0.0035068757684155	0.465747695299017	0.0202512929585306	0.110604842730404	0.0104805072105377	0.151410273120744	0.00646579055834971	0.189269507061415	0.0140760833124223
cg26231094	cg26231094	II	19	54682313		MBOAT7;MBOAT7;MBOAT7;MBOAT7	Body;Body;Body;3'UTR	N_Shelf	7.75370484454914e-06	0.000191395086148025	0.36955451705525	0.0182317591231102	0.798397458907922	0.0172387512314413	0.415455675888845	0.0164979202638819	0.383539515548013	0.00528415417284427	0.521586310059369	0.0328816876697128
cg13278353	cg13278353	I	2	208635942				S_Shore	7.76965515357372e-06	0.000191433610371958	0.856308185603438	0.0211943511425514	0.354606116105674	0.0203311946969223	0.741751980457307	0.0356407793986114	0.696933169532588	0.0281134424008054	0.661220085702275	0.044296692046451
cg07602195	cg07602195	II	11	48345361	rs7946068	OR4C3	TSS1500		7.79271199092196e-06	0.000191693592615721	0.490871615340877	0.016468516327801	0.162544001671485	0.00993730686515761	0.549385894158756	0.0408657334275876	0.588398434701565	0.00459047949316131	0.490957949330112	0.0298118177557276
cg22812030	cg22812030	I	14	104646121		KIF26A	Body	Island	7.79469964098775e-06	0.000191694500274573	0.208404408255453	0.0233460808454144	0.713454209374351	0.0181791418111587	0.1779884117955	0.0178968766878735	0.163476125333062	0.00888289822306817	0.268555326275475	0.0236648289944755
cg10953378	cg10953378	II	1	14024101	rs59618492			N_Shelf	7.81436296375916e-06	0.000191892863089899	0.886219110977481	0.00814682337535223	0.544995119018526	0.0182697148381271	0.836141054626461	0.00341863597295645	0.820035573376267	0.0394042720714044	0.829003324263887	0.0121719498872777
cg27420236	cg27420236	II	2	154334716		RPRM;RPRM	3'UTR;1stExon	Island	7.81231570362883e-06	0.000191892863089899	0.06430293793122	0.00894293720230515	0.425409312824818	0.0191861630346889	0.0899919246459263	0.00752009987509621	0.0761215571015289	0.0119667072606043	0.161053099463811	0.0231579010961545
cg00957080	cg00957080	II	5	85981				S_Shore	7.84060558738539e-06	0.000192126656024253	0.884009500016362	0.00895636774382535	0.571443405735634	0.0160034515704048	0.864337590376027	0.0203382691756743	0.843277134451311	0.0129937109675025	0.839148620559356	0.0288182036789
cg16930811	cg16930811	II	3	49907666		CAMKV	TSS1500	S_Shore	7.89023861886612e-06	0.000192482956786701	0.865763551004061	0.0164655204998971	0.513827911167599	0.0125150613298953	0.847647794777153	0.00199193481926748	0.888991493925634	0.0109222141476965	0.828709109620884	0.00663080679948231
cg18542368	cg18542368	II	3	132756867		TMEM108;TMEM108	TSS1500;TSS1500	N_Shore	7.94356494799828e-06	0.000192842072319515	0.237216686247792	0.0196144731261183	0.593577140096943	0.0074378207973528	0.286307099237828	0.00727347657886179	0.298357812621327	0.0137989828808056	0.319552474636944	0.030643363072971
cg17480461	cg17480461	II	12	6691577		SCARNA11;CHD4	TSS1500;Body		7.95700375502249e-06	0.000192857292422461	0.304655213065181	0.0216020870556546	0.679177114882787	0.0044505149032938	0.337389379720022	0.0289315777952203	0.38332719299245	0.00250878717125733	0.487212330486452	0.0190135138463905
cg02186444	cg02186444	II	17	73120977		ARMC7	Body	N_Shelf	7.96141247849898e-06	0.000192877317504756	0.859948595466759	0.0111733954948768	0.507752577321867	0.0174775191279323	0.873154283098199	0.0164582683346713	0.828101996101979	0.00820443099124189	0.809925114694966	0.00756180577521297
cg12282273	cg12282273	II	4	3675363				S_Shelf	7.99620399243605e-06	0.000193025912265022	0.748339261068084	0.018843252487524	0.425201077016859	0.00282101309756275	0.622299770086286	0.0617170774119588	0.592077946350201	0.0466920554674646	0.659494179522835	0.0209435304043702
cg14730815	cg14730815	II	5	24645147		CDH10	TSS1500		8.01584127182195e-06	0.000193025912265022	0.074581905446299	0.00825113567819665	0.445430256958446	0.0202644226741874	0.149675243043456	0.017946569372358	0.177419681095443	0.00679573185707343	0.209648192175553	0.0305188533922417
cg08133919	cg08133919	II	15	52822439		MYO5A;MYO5A	TSS1500;TSS1500	S_Shore	8.01652482216441e-06	0.000193025912265022	0.809108538010469	0.00978497621077538	0.426379097736049	0.0203511692904255	0.863289391793631	0.0135754726652403	0.855043313630777	0.0326175847061215	0.842545255335345	0.0146900044578203
cg12648931	cg12648931	II	5	36242542		C5orf33;C5orf33	TSS1500;TSS1500	Island	8.04383020848762e-06	0.000193365439306461	0.0973679221988277	0.0174495833305434	0.64648238010624	0.0273303023432354	0.159505397936522	0.0298857178127634	0.128057330390799	0.00961554973651879	0.273664596728033	0.02368217201841
cg01530101	cg01530101	I	11	2891098		KCNQ1DN	TSS200	Island	8.04609300770921e-06	0.000193365439306461	0.811627619021021	0.00997245731831505	0.416304281874871	0.0211088221987464	0.782987725677714	0.0215439876679056	0.754484934705748	0.00864209928302705	0.78723892276669	0.0205046897335546
cg04191306	cg04191306	II	14	104854974					8.07168971772343e-06	0.000193661560805328	0.732754781104942	0.0175775704528389	0.363984432911759	0.0128864162335523	0.710778191330805	0.0409923430807223	0.672594238311369	0.00631817577188308	0.627638637221419	0.0152929905115708
cg23626763	cg23626763	II	22	17681439		CECR1;CECR1	Body;TSS1500		8.07889938390604e-06	0.000193712579888851	0.709534979636114	0.0152194769904645	0.384489732009541	0.0117300150356608	0.762716424773433	0.0156796407710228	0.809981625287536	0.00248261601506607	0.683762056696343	0.0176296625193324
cg02549314	cg02549314	II	4	828281				Island	8.09573218271258e-06	0.000193766365480024	0.540212649755455	0.0140999407080989	0.874613908668569	0.0138703702273245	0.60279971075112	0.0172993009836962	0.61744561620791	0.0179280207454618	0.707286441747609	0.0153264534970537
cg19005438	cg19005438	II	15	60295158	rs72739942	FOXB1	TSS1500	N_Shore	8.10676870172403e-06	0.000193845838390919	0.569793969985071	0.00638031342102174	0.264325508306723	0.0169099214323138	0.582750548783035	0.0267503141684129	0.619288689170963	0.0725016518006263	0.498193905766373	0.0122647273662921
cg01299997	cg01299997	II	7	100886961		FIS1	Body	N_Shore	8.11435385363756e-06	0.000193909110393729	0.269581546259981	0.0144104528624571	0.579121963531547	0.0113100375601284	0.317049799268859	0.0190630065540378	0.268772658141517	0.0225041422878731	0.368247134586885	0.0183784364678004
cg01142710	cg01142710	II	5	145713754				Island	8.12008578277403e-06	0.000193937384831506	0.192747229306715	0.0139175334245918	0.503744644841314	0.0120485269355216	0.212380204793725	0.0114008385188077	0.165555245754842	0.0116384429632048	0.264667849340798	0.00563470595702843
cg18972013	cg18972013	I	17	78078605	rs2229222	GAA;GAA;GAA	Body;Body;Body	N_Shore	8.13584138621122e-06	0.000194111433202611	0.103207392731276	0.0222447673562063	0.508395349399109	0.00899664061873605	0.0852262594583589	0.0234047439023395	0.0822634093739095	0.0128588275440066	0.166539098339844	0.00576014949135263
cg25661884	cg25661884	II	19	10124267		RDH8	1stExon	S_Shelf	8.14003586999989e-06	0.000194111433202611	0.583231477484223	0.0162505526073318	0.897939852363898	0.00912946672112906	0.635076452163663	0.0199890292561658	0.598200189459073	0.0235580278624075	0.604242830837326	0.0372913486853936
cg20025238	cg20025238	II	7	128829789		SMO	Body	S_Shore	8.15381156336546e-06	0.000194188200620483	0.214571278981423	0.0117167386167525	0.51471088149241	0.0133787759924175	0.248391543459568	0.0217413282083509	0.262815489794745	0.0140141199064785	0.231047005079826	0.0177807395390823
cg17129400	cg17129400	II	20	33413709		NCOA6	TSS1500	S_Shore	8.17801869143672e-06	0.00019449888516621	0.122208134253588	0.00645171463574475	0.467315881350341	0.0194201425715477	0.177619489151135	0.0426733987627935	0.142519758028226	0.0147405641095931	0.140094860792937	0.00962623415767898
cg11599830	cg11599830	II	12	49504967		LMBR1L	TSS1500	S_Shore	8.20956875022066e-06	0.000194641630926116	0.216476791277989	0.0252834966381363	0.714937636100804	0.015364217583135	0.280260642415249	0.0281671691706365	0.269109434918841	0.0465949315235306	0.364413761408459	0.0643952997636125
cg17134770	cg17134770	II	1	183390353				S_Shelf	8.22226683432764e-06	0.000194668596733798	0.808937155247191	0.00570620560163678	0.505321675459461	0.017100927618038	0.881337179817266	0.00466311882333554	0.869324063830522	0.00980440852688222	0.782680084521028	0.0148328060141334
cg24155123	cg24155123	II	5	140887302		PCDHGA4;PCDHGC3;PCDHGA12;PCDHGA11;PCDHGA11;PCDHGA9;PCDHGA1;PCDHGB1;PCDHGB6;PCDHGB3;PCDHGB7;PCDHGA6;PCDHGA8;PCDHGA10;PCDHGA5;PCDHGB4;PCDHGC4;PCDHGA3;PCDHGA2;PCDHGA7;PCDHGB2;PCDHGC5;PCDHGB5;PCDHGC3	Body;Body;Body;Body;Body;Body;Body;Body;Body;Body;Body;Body;Body;Body;Body;Body;Body;Body;Body;Body;Body;Body;Body;Body		8.25370802751222e-06	0.000194738080041306	0.437949531053745	0.0098496900773809	0.756491633897345	0.0161682962486718	0.529674414125692	0.0364946201240135	0.575454389517877	0.0250351728813745	0.584254140366858	0.0330253019826436
cg05951202	cg05951202	II	17	56277669		EPX	Body	S_Shelf	8.26881469478301e-06	0.000194738080041306	0.467832011816517	0.0116373840444984	0.122542365862554	0.0169147633547669	0.540578469859209	0.00810339440097775	0.565194397056689	0.0234682006475905	0.441593368412301	0.0047143957149352
cg02205073	cg02205073	II	16	19175822				N_Shelf	8.29324546488364e-06	0.000194893078716664	0.419866558049071	0.0277470621970824	0.901447396618632	0.00716272301580507	0.570209744484791	0.0223842167162972	0.61636890171777	0.0328493746172748	0.680585360448754	0.0234839082445782
cg10392172	cg10392172	II	11	64764297		BATF2	Body		8.33306021526693e-06	0.000195046312711547	0.125896928307536	0.00598126955971712	0.426289321620011	0.0168673641976134	0.133687379342142	0.0100293334876973	0.153334717580708	0.0201139029384497	0.19168404305397	0.0154034304703899
cg19051042	cg19051042	II	17	39680319		KRT19	Body	N_Shelf	8.33464846281899e-06	0.000195046312711547	0.284123834857092	0.0134513142405388	0.606558057111935	0.0137152550882834	0.277966355036351	0.00890867313705477	0.323242735601795	0.0337941467192873	0.364581210503706	0.0318883839100636
cg14949309	cg14949309	II	18	76486314				Island	8.33127717873553e-06	0.000195046312711547	0.874100383049201	0.00715928190614005	0.472116148870342	0.0228525218214047	0.860994811276733	0.0101553435192157	0.845454870788874	0.0266177195290522	0.818213710166091	0.00886811464786366
cg16278716	cg16278716	II	3	123813587		KALRN;KALRN;KALRN;KALRN;KALRN	1stExon;5'UTR;Body;5'UTR;1stExon		8.3640329647519e-06	0.000195214629664493	0.279292237940343	0.0138970927707131	0.643149030896856	0.0166631351223306	0.319177775336167	0.0536469386285615	0.335396757522595	0.0224245820689111	0.291085923398984	0.0483275727226196
cg04865716	cg04865716	II	19	2290843		LINGO3	Body	Island	8.41550992526542e-06	0.000195650749163526	0.150214291401633	0.010906938452948	0.494903348004151	0.0174595529840255	0.17881982072486	0.0334719074009018	0.137277212230038	0.00707184687558509	0.155691518052725	0.013292382770853
cg05284873	cg05284873	II	19	6709822		C3	Body	N_Shore	8.42222892244656e-06	0.000195650749163526	0.513229129659591	0.00214365263751723	0.824099114520228	0.0184460931882667	0.565018380434336	0.0157003516898979	0.589647253698729	0.0156242011105244	0.555082496212036	0.00184737296905526
cg16052975	cg16052975	II	17	15821016				Island	8.43517010562067e-06	0.000195744432747368	0.21312334346912	0.0140658812444975	0.549722552062003	0.0143792335323497	0.208012960268345	0.0237019594312729	0.195536875785966	0.0226729275147279	0.315496046939957	0.00626180517442719
cg22614891	cg22614891	II	1	3567163	rs74392726	WDR8	TSS1500	Island	8.45564083552847e-06	0.0001958710011328	0.543378682032836	0.0097633362872323	0.180941778126771	0.0193484006131656	0.512445078227808	0.00663997348760847	0.539524337623252	0.05075429852595	0.465295580314406	0.0233640361224285
cg21958642	cg21958642	II	7	22592804				S_Shelf	8.45620685442582e-06	0.0001958710011328	0.874428408644826	0.0105901807335046	0.519541495293264	0.018389731836037	0.891666498248458	0.00965204002330933	0.897520268650049	0.0124189679921958	0.873932534248864	0.0102712660595852
cg01620840	cg01620840	II	7	23107488					8.47684189392056e-06	0.000195999358872767	0.264799071926987	0.0158248199339199	0.619181361172799	0.0141130862137144	0.32425065218674	0.0142293332820473	0.309054216420186	0.0369742157214821	0.389938654276946	0.00157407386370985
cg10868277	cg10868277	II	12	81111558		MYF5	Body	S_Shore	8.47445824533429e-06	0.000195999358872767	0.897848041258535	0.0102230095074041	0.565144952214922	0.0170795817667355	0.884518149952008	0.00873054783017496	0.902804122250817	0.00362864383535909	0.860574732517877	0.0159633673555387
cg12725520	cg12725520	II	14	101439569		SNORD114-16	TSS1500		8.50048866548871e-06	0.000196245180201466	0.807541088714679	0.0178527881056046	0.505198128902756	0.00299844638690251	0.687418776319846	0.00724855458328869	0.695495916137456	0.0417202471171044	0.655079349441236	0.0396001800972009
cg18773997	cg18773997	II	4	8272247		HTRA3	Body	S_Shore	8.52634980054048e-06	0.000196455067678107	0.874376563822734	0.0185845903464904	0.493201126758548	0.0132776037288385	0.894796991701876	0.0130551654997504	0.917030153843309	0.00580510299870253	0.867783278049531	0.0100480858421765
cg17813874	cg17813874	II	2	625803				N_Shelf	8.56538397624482e-06	0.000196977024102542	0.612731054237224	0.0085072053486638	0.231385743016223	0.021236123018519	0.593983315366302	0.152071972555667	0.599430587937333	0.0606696029037081	0.541693742613331	0.0632733691763339
cg06993255	cg06993255	II	8	145846234				S_Shore	8.57213039462298e-06	0.00019708289372772	0.168391022137525	0.0153665976227561	0.495451322419361	0.0122054290009211	0.171947020915419	0.0182249593321526	0.212012468710345	0.0286065768207745	0.247875849174935	0.0211738660006857
cg12591791	cg12591791	II	12	132970228	rs78625911			S_Shore	8.59400992934328e-06	0.000197388564880343	0.527753845430568	0.0116161665324434	0.910349404267432	0.0198174270115698	0.61887044577778	0.0164082497865716	0.609039572393217	0.0208463321279272	0.659096835744504	0.0224701999661535
cg15815843	cg15815843	II	12	8815308		MFAP5;MFAP5	1stExon;5'UTR		8.63161612831854e-06	0.000197758469340494	0.917453394691814	0.0214233191533911	0.537605173989812	0.00789287801622043	0.844246171402698	0.0124394034380986	0.834781235166225	0.00865544157813212	0.75530373714115	0.00964226119460572
cg18592365	cg18592365	II	1	79472536		ELTD1	TSS200	Island	8.67178245809702e-06	0.000198000187728772	0.544082031181108	0.00558162340195294	0.864971308185562	0.0184854578647838	0.618941929280439	0.0232209829540827	0.636305262681175	0.00704245174283629	0.737458349075829	0.0265366257044031
cg15518400	cg15518400	II	2	47401883		CALM2	Body	N_Shore	8.67231562192826e-06	0.000198000187728772	0.476731464588341	0.0170614482907527	0.137906825181687	0.0111638861777162	0.611558163473981	0.0371166454382551	0.575826548273832	0.0521803664558955	0.565044970159552	0.0365956211978886
cg03721293	cg03721293	II	16	90014378		DEF8;DEF8	TSS1500;TSS1500	Island	8.6733811748185e-06	0.000198000187728772	0.154167709224113	0.0150762873207799	0.455455152558403	0.0100717504294656	0.178615084655609	0.00783822647403549	0.178096086716208	0.00218243235258874	0.199481212910688	0.0204057214360341
cg02377544	cg02377544	I	15	37388359		MEIS2;MEIS2;MEIS2;MEIS2;MEIS2;MEIS2;MEIS2	Body;Body;Body;Body;Body;Body;Body	N_Shore	8.67744893121554e-06	0.000198043893858803	0.485269921092993	0.0218110349388708	0.865843580034011	0.00699433477218479	0.368596280505854	0.0165982374523465	0.398234128012953	0.0348775406713583	0.402351605738267	0.0209365251938449
cg09622269	cg09622269	II	10	76803925		DUPD1	Body	S_Shore	8.68396816859234e-06	0.000198045253041103	0.514941665330843	0.0186146499084791	0.919504694334595	0.0157030665379114	0.523955424533551	0.0176003313327584	0.556114089794526	0.0165934554760223	0.481214428342051	0.025154259453971
cg14123750	cg14123750	II	13	114318492					8.68113050949154e-06	0.000198045253041103	0.855234043854393	0.00760522537402666	0.540041764702262	0.0173810179992563	0.822185266361797	0.0181285283257842	0.799005485536644	0.0293617976414771	0.751635311003508	0.0394242444846431
cg02131862	cg02131862	II	21	31654844		KRTAP24-1	1stExon		8.68115015631789e-06	0.000198045253041103	0.655858868639313	0.00240163908082139	0.337900925867247	0.0189872613169136	0.675259466262288	0.00676621248443488	0.62805944035444	0.00592099758773996	0.685862362146029	0.015781707802262
cg11991617	cg11991617	II	4	153512727					8.69286319013934e-06	0.000198094526236453	0.71104604768078	0.0236163888834752	0.282441089178143	0.0104060367574179	0.671361032345255	0.00210857732487274	0.655121910337439	0.0422341134015974	0.647388937156683	0.00998981560834476
cg08942004	cg08942004	II	10	105232723		CALHM3	3'UTR	N_Shore	8.74823512725774e-06	0.000198432083920379	0.519556796544624	0.0106637232036067	0.831273165976763	0.0154820146396496	0.560787523427543	0.0152784260910383	0.59783928077614	0.066273697932186	0.586675571100548	0.00865942685873824
cg26512254	cg26512254	II	7	27239763		HOXA13	TSS200	Island	8.84677686366141e-06	0.000199153804155065	0.1127965234369	0.00831217278380718	0.448210170806494	0.0185040247581772	0.111428471351883	0.0248910396212536	0.11764348710272	0.00446343841187132	0.192388775145879	0.00959512633260022
cg18392644	cg18392644	II	1	1951466		GABRD	Body	Island	8.88833470432555e-06	0.000199400969135377	0.0939352120578304	0.00826487748162124	0.488548215331571	0.022418664292315	0.11363102092661	0.0191013158970041	0.116076253615545	0.0120392405589538	0.185755986954408	0.0257331773903788
cg23090283	cg23090283	II	6	31636980		CSNK2B	Body	S_Shelf	8.93666398260334e-06	0.000199653145332942	0.564550177180078	0.0172326091294083	0.902358755544966	0.011070198448499	0.595034325814692	0.0208607118598757	0.560504388240368	0.0297300277765938	0.510558350978274	0.0148775948192137
cg04153958	cg04153958	II	6	159041845		TMEM181	Body		8.95135249856767e-06	0.000199808140275841	0.890437922436053	0.00167038002165684	0.569430190565143	0.0193995715676185	0.884688202555735	0.016859165514207	0.879653214845189	0.0201731031461455	0.828373134361851	0.0216721775449169
cg15404858	cg15404858	I	20	21495476		NKX2-2	TSS1500	Island	8.96056812121195e-06	0.000199819871003744	0.100780770686447	0.00305989213617195	0.40824536358383	0.0184020190140417	0.105287339540077	0.00636194077808897	0.0696033591181135	0.00773068158144548	0.0765218905483483	0.00320584639397194
cg18413900	cg18413900	II	12	58160989		CYP27B1	TSS200	S_Shore	8.98614548941757e-06	0.000200050722867961	0.481509884701124	0.0173665745552729	0.142382578406418	0.0110620796989245	0.368954142458228	0.0281898542079025	0.407236984138678	0.0355098585652992	0.193226242100605	0.0219786269864017
cg06687091	cg06687091	II	18	43912991		RNF165	TSS1500	N_Shore	8.99684861407797e-06	0.000200143667175459	0.354362501699019	0.0230642921279256	0.801415982294621	0.0143261592475423	0.481217586802427	0.034696712347592	0.44167050718208	0.0383570948647657	0.586059973052238	0.0274253347445472
cg05390307	cg05390307	II	11	125366499	rs12295146	FEZ1;FEZ1	TSS1500;TSS1500	S_Shore	9.03907726355747e-06	0.000200502420529056	0.312906427102868	0.0285298058520675	0.808417634268064	0.00968810533508586	0.317991689907891	0.0251243873914474	0.318635902439906	0.0151420474026557	0.31564023815146	0.0100431829821601
cg07732116	cg07732116	II	7	95401692		DYNC1I1;DYNC1I1;DYNC1I1	TSS200;TSS200;TSS200	Island	9.09207845968479e-06	0.000201215796574401	0.093796661519634	0.00982628949357032	0.440943363794874	0.0187168777130318	0.129139498211371	0.0371033327359347	0.0966857839367804	0.0302777475266014	0.229174706706447	0.01237408149003
cg24486037	cg24486037	I	1	151345181		SELENBP1	TSS200		9.10776819587253e-06	0.000201273752047142	0.934444998433593	0.00724035006692277	0.566433058274333	0.021218464166746	0.867651802006216	0.0270523552332421	0.889706408060625	0.00470874242167556	0.821144764588395	0.017726007072349
cg11811513	cg11811513	II	2	185462408		ZNF804A	TSS1500	N_Shore	9.12714394868639e-06	0.000201370179109178	0.415140350526105	0.0120409536123802	0.088876184266244	0.0158275054707662	0.490974717272873	0.0662393182530439	0.501632487844922	0.0272596983200681	0.575832358025532	0.029451265194005
cg13181164	cg13181164	II	15	37388828		MEIS2;MEIS2;MEIS2;MEIS2;MEIS2;MEIS2;MEIS2	Body;Body;Body;Body;Body;Body;Body	N_Shore	9.12649266449245e-06	0.000201370179109178	0.556627988481502	0.0188759889869857	0.904867234311047	0.00970801448762893	0.415109631310319	0.0314992518901036	0.463454602487445	0.0126172762481621	0.400369934275108	0.0348459309266055
cg26760212	cg26760212	II	20	62601743	rs76677939	ZNF512B	TSS1500	S_Shore	9.13080032282141e-06	0.000201370179109178	0.27303573810345	0.00346876188563219	0.577557311795903	0.01823665338341	0.316150949406488	0.0179781099045041	0.292378874970771	0.00232879057727201	0.430867069068921	0.0196932965484577
cg00555085	cg00555085	II	16	87616248	rs17841362				9.22048386576875e-06	0.000202015975217719	0.398812126752048	0.0207683069389986	0.742252182396311	0.00302544158692506	0.369672382355897	0.0110904736010215	0.404647906537863	0.0113786529418868	0.468184771957762	0.018579958953501
cg23452259	cg23452259	II	2	219823559		CDK5R2	TSS1500	N_Shore	9.29786654776538e-06	0.000202625379026155	0.535024338877129	0.0180451928686495	0.140288900899764	0.016084043892826	0.600745756873125	0.0236283582027653	0.58199140660352	0.0092324484975241	0.505013345936347	0.0172796742770814
cg03015952	cg03015952	II	19	55987366		ZNF628	TSS1500	N_Shore	9.29776036252797e-06	0.000202625379026155	0.192006216346536	0.0162946755809932	0.604259119205916	0.019282587705236	0.276969940107051	0.034319095384726	0.244977682720602	0.0535981311484589	0.26193290160264	0.0262545450389829
cg25395619	cg25395619	II	5	135693111		TRPC7;TRPC7;TRPC7	Body;Body;Body	S_Shore	9.30115083332028e-06	0.000202648937006056	0.856912521829466	0.00182920973425646	0.539599696498564	0.0193470575681932	0.846578405710215	0.0332473909583493	0.841150398987417	0.01279009073161	0.818266118712701	0.0216628927615291
cg16714091	cg16714091	II	9	18473902		ADAMTSL1;ADAMTSL1	TSS1500;TSS1500		9.34853407887772e-06	0.000203008052919809	0.272762916488687	0.021076054045205	0.662067235334665	0.0112120306368688	0.280486807105957	0.0132403792484091	0.237089085321196	0.00475998910173126	0.343111967920729	0.0445287694798804
cg27457284	cg27457284	I	11	35439994		SLC1A2	Body	N_Shore	9.37049899659803e-06	0.000203211245453769	0.093580227813978	0.00326334517133433	0.437689665429402	0.0208600768449034	0.0890679426428022	0.0112144370189849	0.0836956677813359	0.010067977609506	0.127254756737028	0.0043520915385159
cg14134616	cg14134616	II	9	13323130				Island	9.39830213751612e-06	0.000203439793049261	0.590121049741898	0.0190684001989794	0.900729653775711	0.000392326199380689	0.634548291980291	0.0218580169233174	0.666954014377965	0.00460619760586858	0.682011519126296	0.0318044192913853
cg10590925	cg10590925	II	11	1463620		BRSK2	Body	N_Shore	9.40287863564907e-06	0.000203446694349833	0.447136182825904	0.0164041718095774	0.763110925697373	0.0103648569271281	0.492945028626812	0.0311193982131797	0.485462261489836	0.0758436804877618	0.497453426556751	0.0290128825396788
cg22976224	cg22976224	I	21	38070639		SIM2;SIM2	TSS1500;TSS1500	Island	9.43173055353172e-06	0.000203828168620837	0.0769812665070187	0.0115707938077544	0.436321082058627	0.0188105393222738	0.117942185064688	0.00891194241668443	0.0869547352611165	0.0198458144692349	0.1948694718851	0.0229450244310369
cg20178075	cg20178075	II	11	113860607		HTR3A;HTR3A;HTR3A	3'UTR;3'UTR;3'UTR		9.46281388523617e-06	0.000204028329718117	0.781291852628444	0.00614562887626316	0.424971147762058	0.0210376507310188	0.808806777678663	0.0205006201990824	0.80196774460268	0.0218344219392496	0.707569900850836	0.0215069381254177
cg25214902	cg25214902	II	7	157260969				Island	9.47228553975749e-06	0.000204037093058017	0.562775278723376	0.015817566253738	0.878686229986695	0.0112947803701052	0.628559240888405	0.0150943017963485	0.641308197962991	0.0158182348153999	0.633798062822769	0.0144685872038928
cg20382146	cg20382146	II	13	100617055		ZIC5	3'UTR	N_Shelf	9.47225497983938e-06	0.000204037093058017	0.81315670652348	0.0125894796943306	0.482688871864611	0.0159652200720243	0.739872664520446	0.00968529777736598	0.735837691828431	0.0202182311059331	0.668657650630799	0.0249677610409206
cg09038266	cg09038266	II	16	79155958		WWOX	Body		9.49133325924608e-06	0.00020407049622824	0.120948364367261	0.0160728097632777	0.445280290567799	0.0118423885370005	0.183750891080178	0.012561253035776	0.176602934648444	0.0141063814597363	0.143291793909608	0.0162281780052774
cg26304237	cg26304237	II	1	65730384		DNAJC6	TSS200	N_Shore	9.54503945732718e-06	0.00020447522613687	0.208947664644158	0.0178624803354912	0.575750546897312	0.0138627873838466	0.192242301628859	0.0311230291576701	0.14302681236592	0.0147978126088658	0.285711910445881	0.0245839347120863
cg00520441	cg00520441	II	12	103486047					9.56791875291785e-06	0.000204703123775924	0.53918067685342	0.0181738791475774	0.915371794340975	0.0144259256729076	0.618700442879741	0.0521597549044979	0.607248727176101	0.0619265038313815	0.666078248794007	0.0249512954472272
cg16189091	cg16189091	II	10	134896912				Island	9.56960863876456e-06	0.000204715468781021	0.617234775969766	0.00640366993553546	0.928230163490838	0.0180825806876004	0.733205407734875	0.0280702393770522	0.708722601970983	0.0143087849486397	0.833984490364045	0.00216757047974569
cg18483265	cg18483265	II	7	2083181		MAD1L1;MAD1L1;MAD1L1	Body;Body;Body		9.60404621122183e-06	0.000205095296040661	0.161649355492563	0.0195225793501782	0.540165230035315	0.0128441976065912	0.165287995542077	0.0355225144809237	0.191523514976122	0.0134043125278132	0.260563132807467	0.0128655352505421
cg11747081	cg11747081	II	13	76444823					9.60089735361611e-06	0.000205095296040661	0.450289165777545	0.0196055125029263	0.112231846117833	0.00715210121082987	0.549535883674697	0.0302081636943358	0.565463468730141	0.0437825819649297	0.719763838158524	0.0181147855631386
cg00473501	cg00473501	II	17	56354594	rs34212101	MPO	Body	N_Shore	9.60493998870344e-06	0.000205095296040661	0.901392331528168	0.00355480950265352	0.52864670465167	0.0227369617561085	0.899684257411455	0.00164327269641771	0.914942860627214	0.0160461908839363	0.864482722112909	0.00404721034300661
cg10739715	cg10739715	I	6	28945507	rs9257442				9.62953642223586e-06	0.000205224048839928	0.706008403495727	0.0143987627467089	0.337972568721972	0.0175967658775513	0.554008442176988	0.0209333887198717	0.599225051772139	0.0142930930872131	0.467454540970541	0.0469001164295142
cg05143694	cg05143694	I	7	132299913		PLXNA4	5'UTR		9.63355534027507e-06	0.000205224048839928	0.395047272520251	0.0158711811971328	0.0644373197202006	0.0128595181616887	0.354642384151794	0.0520190607561442	0.382159452202637	0.0436910105580205	0.188971748804734	0.0116829074323579
cg01833234	cg01833234	II	11	6592585		DNHD1	Body	Island	9.65890951078038e-06	0.000205336344268624	0.588455969123807	0.0221950974192134	0.202452118146067	0.00877092779132546	0.628953623143708	0.021184286146444	0.659736762981263	0.00448328490392241	0.635482644369223	0.0253814151069444
cg07025650	cg07025650	I	2	54710513		SPTBN1	5'UTR		9.68262460228057e-06	0.000205453215635978	0.138911968477414	0.0133470965713694	0.526704803365495	0.019935053209751	0.129873614153118	0.00606577524968301	0.126646949505995	0.0229220481868608	0.229054911075955	0.0186009756527211
cg20170110	cg20170110	II	4	7193885	rs78696846	SORCS2	TSS1500	N_Shore	9.70465735251661e-06	0.000205521061678179	0.140750100144808	0.00449284852877655	0.454250950253073	0.0188784167156199	0.150723255210425	0.00605716261317878	0.167227860077132	0.0196060121571297	0.33295105561584	0.0305026574974976
cg01485548	cg01485548	I	19	18284321		IFI30	TSS1500	N_Shore	9.70513657531921e-06	0.000205521061678179	0.715649680151036	0.0145532499155951	0.414101251597168	0.0116886488744691	0.671729351789684	0.0186325485118453	0.717526602695371	0.0264471820710446	0.601175358494395	0.0283741767368759
cg00789427	cg00789427	II	19	56631288	rs8103672	ZNF787	5'UTR	N_Shore	9.7173416252962e-06	0.000205621446758844	0.490711781709022	0.0167483100900926	0.80257478770205	0.00961220043463492	0.555913130852889	0.0225762764279914	0.522167427267087	0.00938645239353264	0.63562089755792	0.00839088636387417
cg01777575	cg01777575	II	20	22566140		FOXA2;FOXA2	TSS1500;TSS200	N_Shore	9.80164705571444e-06	0.00020638967201443	0.134619270224484	0.016096075979263	0.475715629638551	0.0137456202397998	0.114793937717812	0.0110034974262563	0.114550857168093	0.0122207004196203	0.174602825163145	0.0205504000832675
cg11404751	cg11404751	II	10	123781561		TACC2;TACC2	Body;Body		9.83411790411779e-06	0.000206605678539536	0.366943226834471	0.0193289276766654	0.697572084214031	0.00693123529919555	0.479247225202355	0.03935228278226	0.442902976526691	0.0525778588404709	0.543239344424641	0.0432466526203276
cg23345292	cg23345292	II	18	44099184	rs78135611	LOXHD1;LOXHD1;LOXHD1	TSS200;Body;Body		9.84302470990977e-06	0.000206741692129929	0.708605782438263	0.0245221427935172	0.306947735797668	0.00460688227244118	0.737762459347421	0.0269381179599479	0.785023939258616	0.0270281813605133	0.649655395553811	0.0104761116396006
cg10991681	cg10991681	II	20	30865005		KIF3B	TSS1500	N_Shore	9.85785573244643e-06	0.000206935283973443	0.341969708095918	0.0139595398292376	0.667763445497196	0.0146640518219082	0.397400543939957	0.0418291814300036	0.358812446014156	0.0489103821658521	0.489296248930803	0.0149497398147012
cg20156985	cg20156985	II	1	33694609					9.88602645095782e-06	0.000207001390664286	0.559404157517157	0.0130377995420751	0.208527155303845	0.0174970968988375	0.644047455750939	0.0111185260521122	0.684164242750426	0.00621599358083873	0.588816457606823	0.00755339690975836
cg06577270	cg06577270	II	13	113291507					9.89894783524579e-06	0.000207010997806557	0.824738728185494	0.00860979172679607	0.523764804253144	0.0166261890164401	0.857754343081326	0.00502716056613048	0.861605815589801	0.0122386076540205	0.810353513883529	0.00731973342897468
cg21301805	cg21301805	II	1	119534644				N_Shore	9.90689343051328e-06	0.000207031608548515	0.800710531357747	0.00501105447579797	0.349633241458897	0.0276156451372752	0.712726085614835	0.0478437512897193	0.72385012149193	0.0259460491886263	0.637025883797754	0.0507788211755989
cg26803352	cg26803352	I	18	76001773				S_Shelf	9.90703283696964e-06	0.000207031608548515	0.418413602555427	0.00524564086507502	0.737720176057615	0.0191627286206721	0.29106745510522	0.0266738159954509	0.305746101995691	0.0195439218539211	0.483258465912857	0.0404834253489935
cg00082939	cg00082939	II	10	77165293		C10orf41;C10orf41	Body;Body	Island	9.91823912696477e-06	0.000207115402373535	0.10926322991812	0.00823256067100504	0.432055780974675	0.018326120866671	0.100877832174789	0.0141216222246736	0.103344330683464	0.0137727623318577	0.219149521725743	0.0476457978956109
cg21174750	cg21174750	II	9	116038869		PRPF4;CDC26	Body;TSS1500	S_Shore	9.92295196514437e-06	0.000207160153345731	0.548066996314083	0.0186158742165319	0.183028826647646	0.0130290399140565	0.620873444415758	0.0324544996740787	0.607174075917452	0.0384592117948805	0.563192909823163	0.030436798791371
cg11425149	cg11425149	II	7	134463703	rs34106914	CALD1;CALD1;CALD1	TSS1500;TSS1500;TSS1500		9.93791949372275e-06	0.000207230327638228	0.166253239832681	0.0224750573780314	0.60538012048872	0.0155754091942976	0.231576808191918	0.0103975419981932	0.240368012897736	0.0441712136217385	0.296491160796057	0.043084671514844
cg00805619	cg00805619	I	10	134420623		INPP5A	Body		9.93856496278435e-06	0.000207230327638228	0.470356461571114	0.0192554992768274	0.795972688687389	0.00635313464638489	0.462079510629495	0.0593503862495181	0.473742515666156	0.0414813980213044	0.409012864853237	0.014518333133106
cg21999939	cg21999939	II	5	2755004	rs62333234	C5orf38	Body	Island	9.9849567880111e-06	0.00020756610061891	0.106872046400232	0.00689068558128832	0.419498092739124	0.0182316426767404	0.0793763336976063	0.0106449348253986	0.0660414183539609	0.0128487503824714	0.130033359606457	0.0140411868185828
cg00114346	cg00114346	II	7	157207886		DNAJB6	Body	N_Shore	9.99258236416709e-06	0.00020766042408933	0.158428356987995	0.00338056522369209	0.466736186568536	0.0189252756678013	0.243617935189596	0.00427257792170833	0.218778196661263	0.00649519208666782	0.278696506873914	0.00732602565520475
cg26649752	cg26649752	II	12	119418110		SRRM4	TSS1500	N_Shore	1.00529874529519e-05	0.000208259095169144	0.121728529679257	0.0166570342658516	0.474914504004573	0.0144581154126236	0.18130961902872	0.0030504286361143	0.210227995146901	0.044529561653827	0.352670814433507	0.0277246876207925
cg14433314	cg14433314	I	7	1233469					1.00953328271178e-05	0.000208551557330559	0.115202586258913	0.0203118334029335	0.473193889815045	0.00939721518333308	0.103695026116003	0.0186772138468595	0.145434942778917	0.0131988796114986	0.211286550723424	0.0120215283729809
cg04022108	cg04022108	II	8	29121082		KIF13B	TSS1500	S_Shore	1.01419443286764e-05	0.000208802743329314	0.102262304422746	0.00986210239022938	0.410775556312896	0.0166010095840867	0.174455595739723	0.0153895989477424	0.172368690061091	0.0354102380449127	0.212725969218035	0.00318376875446868
cg10598711	cg10598711	II	5	72470395		TMEM174	3'UTR		1.01485799553953e-05	0.000208856398055195	0.772159926847351	0.0153428711667626	0.438016999005676	0.0142168011065563	0.81097215191609	0.0066220961309177	0.832973870034059	0.0124875851938457	0.747641764111682	0.0240499676109237
cg21242208	cg21242208	II	5	160971794		GABRB2;GABRB2	Body;Body	N_Shelf	1.02067243353502e-05	0.000209212367341878	0.588280239852025	0.00626874717336816	0.208315077948155	0.0229798812522924	0.645124198240024	0.0505866695992222	0.681670298000276	0.0311656456068162	0.585843473011969	0.0578722993470918
cg09742465	cg09742465	II	2	8618154					1.02258761475943e-05	0.000209426632603621	0.600544871563303	0.0168909576704721	0.237145564031728	0.0153023519194659	0.610621090232765	0.0346786237473587	0.652700903443189	0.0495449148901802	0.63691650299362	0.0181292596361885
cg21488538	cg21488538	I	2	98964436		CNGA3;CNGA3	5'UTR;5'UTR	S_Shore	1.02543722130897e-05	0.000209590213477368	0.12513795342905	0.0138298989524919	0.489356196507251	0.0182009330446148	0.127390971878594	0.00953332941904665	0.0913449414743648	0.00597421462522336	0.149076452957626	0.0165935401559454
cg09240693	cg09240693	II	2	86038538				Island	1.03130210879709e-05	0.000209949147531219	0.171059006783476	0.021060887128857	0.573710056103855	0.0140323714336523	0.126354811970621	0.00865537382642924	0.151158164467436	0.021977984653299	0.204826715918156	0.011963295248748
cg09553242	cg09553242	II	5	72597015				N_Shore	1.03795593862189e-05	0.000210609684558056	0.373456192529246	0.0110193116516385	0.68142740457717	0.0159520105563759	0.39122261612846	0.0253452103436883	0.361845733509068	0.0215863933931703	0.369801394520793	0.0260123598497946
cg09924366	cg09924366	II	14	104195375	rs7146691	ZFYVE21	Body	S_Shore	1.04010281833258e-05	0.000210767378447061	0.301316047803742	0.029979827698855	0.820208277007511	0.0130152941761439	0.354759139948476	0.0113514342872525	0.392202599896192	0.0220882885552751	0.530247375295053	0.0175607305696223
cg27021986	cg27021986	I	15	41805273		LTK;LTK;LTK	Body;Body;Body	Island	1.04148153542977e-05	0.000210947561378222	0.0838791075202473	0.00499852285287194	0.396199951105604	0.0190330849744721	0.0800142093775543	0.007580115348242	0.0635843652389689	0.00951667494096303	0.156741067404117	0.0112738084289596
cg11863058	cg11863058	II	11	72532613		ATG16L2	Body	Island	1.04590740639501e-05	0.0002112392653775	0.160315029480283	0.00538142705634561	0.461056993551124	0.0181897900214851	0.178175808086391	0.00105541927850077	0.206204812879442	0.0300204128136412	0.147493481936355	0.00229227150049091
cg11138192	cg11138192	II	22	39965842	rs75049228	CACNA1I;CACNA1I	TSS1500;TSS1500		1.04663302848675e-05	0.000211277329475077	0.692010362838028	0.0120127482083391	0.351621275365574	0.0177991385450424	0.712568627723392	0.038076402504536	0.721677952896817	0.0531567557242834	0.63580341920192	0.00905835281015062
cg23009327	cg23009327	II	19	1630248		TCF3;TCF3	Body;Body	N_Shore	1.05058094740532e-05	0.000211449334081313	0.605003069465322	0.013915954801195	0.905625830912813	0.0129110488352569	0.643840643051366	0.00872526140597032	0.674771244822842	0.0235482322425957	0.765618249840301	0.0135826630632764
cg19720628	cg19720628	II	5	77986925					1.05388607098696e-05	0.000211566130549049	0.463868467855198	0.0145939118007503	0.781016703385704	0.0137370346260954	0.492740433720343	0.0144525106519679	0.52725552659176	0.0546339758622796	0.638500073175679	0.0135841742926359
cg19373199	cg19373199	II	14	103010825				Island	1.05500519117843e-05	0.000211627805468867	0.595113023835013	0.0185857374085254	0.196271723599628	0.0170349254786958	0.585509887726686	0.0139199219411288	0.583524055932735	0.0210046255082397	0.584509251612513	0.0084984055183204
cg15236866	cg15236866	II	2	172948825		DLX1;DLX1	TSS1500;TSS1500	N_Shore	1.0661320826261e-05	0.000212477889323574	0.402919692614509	0.00868221824545704	0.739700934507398	0.0194991152009084	0.462070434300681	0.0344922259298584	0.436951728699808	0.0062507155032483	0.566514587572036	0.051214814411507
cg07201003	cg07201003	II	18	76311782				S_Shelf	1.06740779330689e-05	0.00021252023080099	0.819683737304697	0.0239918282990097	0.416592891664641	0.00880053162392575	0.701353488578408	0.0402716510611404	0.732986176124906	0.0717105528250287	0.665703719677698	0.0634357896977693
cg21081729	cg21081729	II	5	112539140	rs60727695	MCC;MCC	Body;Body		1.07150039743373e-05	0.000212901926879192	0.869612214801739	0.0182498603985142	0.381736438214435	0.0250091340262635	0.729563645358687	0.023221190644571	0.715986477788782	0.0562095267523542	0.678673226073598	0.0118326972703893
cg07565042	cg07565042	II	11	10543456	rs35065988	RNF141	Body		1.07220976354768e-05	0.000212973861565187	0.855819078693264	0.0100445374453063	0.555258325678791	0.0162176763615643	0.815393590319807	0.0207384239964038	0.840232485425344	0.0169075274866878	0.823916172700822	0.027021864020606
cg17125688	cg17125688	I	2	20646181		RHOB	TSS1500	N_Shore	1.07351519562238e-05	0.000213141580701937	0.686490775748298	0.00467621285500984	0.378129349215793	0.0190107205248277	0.598890778952874	0.01738767670318	0.638150295563322	0.0090607024972383	0.595454937028946	0.0278748466257957
cg05822532	cg05822532	I	7	73442531		ELN;ELN;ELN;ELN;ELN	1stExon;1stExon;1stExon;1stExon;1stExon		1.07477762776997e-05	0.000213141580701937	0.0686966242617796	0.0118041469060461	0.490457395505696	0.0240435110479782	0.0783148128006224	0.0102431767396027	0.0534117650745045	0.00691591304885388	0.181638280085532	0.0305742582319115
cg05687091	cg05687091	II	18	77218862		NFATC1;NFATC1;NFATC1;NFATC1;NFATC1	Body;Body;Body;Body;Body	Island	1.07580425438409e-05	0.000213181414250839	0.561389076454991	0.0185282225563795	0.193619130132885	0.0142292465136376	0.592368441590701	0.0105754337426269	0.547405180168787	0.0165479406690817	0.600235170170515	0.0278950802062394
cg18921764	cg18921764	II	10	118923561				N_Shore	1.07780346308411e-05	0.000213347751230414	0.829528545271767	0.0150991150315137	0.467099522018163	0.0173937069684151	0.875813819309491	0.0142731680763441	0.907446312599434	0.0242774774861274	0.843162035267078	0.0156491255489083
cg02150363	cg02150363	II	17	72300402		DNAI2	Body		1.07904750293728e-05	0.000213418849875674	0.844334707625845	0.0180877502635619	0.535569516819112	0.00762269399778673	0.811244868121741	0.0330409796056938	0.790715100211101	0.0348662160596062	0.760307280002267	0.03062684556265
cg06363559	cg06363559	I	6	33175156		RING1;MIR219-1	TSS1500;TSS1500	N_Shore	1.08131133258529e-05	0.000213570348269123	0.107971544687082	0.0140280773864061	0.412553238573749	0.0133607850753923	0.0999346395183958	0.0182294065881988	0.0922302712052978	0.00464976478042003	0.247238909594844	0.0166656996139656
cg00366850	cg00366850	II	2	45232417		SIX2	3'UTR	Island	1.08294458740683e-05	0.00021360688949317	0.452409986321989	0.0141503695135393	0.141535982412123	0.0138212757891096	0.479034954038709	0.0388312260859904	0.445958181388333	0.0294194466909939	0.550897313998294	0.0557859064057186
cg21451998	cg21451998	II	1	110198240		GSTM4;GSTM4;GSTM4	TSS1500;TSS1500;TSS1500	N_Shore	1.08648479711471e-05	0.000213713702329904	0.163283609152991	0.00780163989004036	0.482531704749669	0.0187732480851791	0.181569875168671	0.0491513159579849	0.231274251584935	0.134548966540132	0.331779868019702	0.0125906848517304
cg07488381	cg07488381	II	2	67235436					1.08646770920474e-05	0.000213713702329904	0.490180166506203	0.0161933813843323	0.812159949275216	0.0125767516963996	0.538084744901843	0.037542823220139	0.524710805489248	0.0161370264197685	0.606473399641699	0.012297878594671
cg13983063	cg13983063	II	5	146258615		PPP2R2B;PPP2R2B;PPP2R2B;PPP2R2B;PPP2R2B;PPP2R2B;PPP2R2B	5'UTR;Body;5'UTR;TSS1500;TSS200;Body;TSS1500	S_Shore	1.09072539899769e-05	0.000214140286042301	0.107540182963633	0.00831548305056196	0.435357867840852	0.0191701044848591	0.111092330407091	0.0350544722872475	0.110884654587548	0.0250265682995838	0.197687695201832	0.00679163458006855
cg05642923	cg05642923	II	17	61896912		FTSJ3	3'UTR		1.09385135501887e-05	0.000214304816318031	0.519987399599682	0.0215271514562606	0.898161867705022	0.0108861153586381	0.592750149684422	0.0084736870604164	0.557617275591834	0.0715984291207668	0.704459304997306	0.0398808877262245
cg05073035	cg05073035	II	3	147127193		ZIC1;ZIC1	1stExon;5'UTR	Island	1.09512822544274e-05	0.000214307589370493	0.538137773036271	0.0180591172952622	0.219953545638374	0.00927663202109886	0.595321950455571	0.00749929695659761	0.59498687835214	0.0082067058006498	0.713136347773851	0.022669415450969
cg21586223	cg21586223	II	13	49227121					1.09536345697857e-05	0.000214307589370493	0.689369886716439	0.0228749159849008	0.300721268137266	0.00957975427938515	0.736133529900285	0.0163945197160582	0.770334279354172	0.0327681347768449	0.681515619766158	0.0176037368220355
cg04505252	cg04505252	I	6	15244745				N_Shore	1.10214661060452e-05	0.000214791858296292	0.362046113216053	0.0172455703257199	0.667884376624842	0.00919975650052072	0.3008564214059	0.022245655347725	0.269555867815978	0.0133654056066023	0.410472679172805	0.0245500113098151
cg23930711	cg23930711	I	5	140734758		PCDHGA4;PCDHGA4;PCDHGA2;PCDHGA1;PCDHGB1;PCDHGA3	TSS200;TSS200;Body;Body;Body;Body	Island	1.10438694763462e-05	0.000215046204557473	0.116208896099848	0.0114807924457749	0.42742817378122	0.016254298785637	0.0826997896958666	0.00140719124512045	0.0613143168414056	0.00661271834904776	0.125226791554077	0.0155789419578367
cg07052524	cg07052524	I	19	40009835		SELV	3'UTR	S_Shelf	1.10780877602162e-05	0.000215162555979177	0.795150233024976	0.0265715653880233	0.301872507066258	0.0170395937366219	0.580322398359574	0.0281789921710379	0.608702828414457	0.0564863246332137	0.567799646947635	0.0350735722278454
cg12257156	cg12257156	II	7	158823799		VIPR2	Body	Island	1.11051806725391e-05	0.000215373727937555	0.163850591848411	0.0163946849229287	0.65962011609534	0.0271834100431076	0.259031380936405	0.0360778885363976	0.288678164760246	0.00973922426856069	0.501328630303102	0.0143757463167586
cg16896868	cg16896868	I	13	110319562					1.11043374488997e-05	0.000215373727937555	0.91324920268371	0.00649516690306757	0.570958784290871	0.0209322555203499	0.773482676796806	0.0175751697079444	0.761540493274517	0.0782524484259787	0.711362172968062	0.00830681248582652
cg25368917	cg25368917	I	12	124788627		FAM101A	5'UTR	Island	1.11325508013119e-05	0.000215433126742805	0.185317312603718	0.0250047981577418	0.609008405520738	0.0105676391552618	0.120350451345356	0.0108405288248735	0.133020138548053	0.00584945606613054	0.402615065582733	0.00917391153328701
cg14708990	cg14708990	I	11	76839217	rs41298127	MYO7A;MYO7A;MYO7A	TSS200;TSS200;TSS200		1.12039765933339e-05	0.000215859681401541	0.17980733910013	0.00521715443045353	0.555222032193564	0.0235200596383249	0.133072212689923	0.0287252507231348	0.174261433357002	0.0263313314564442	0.252092745543111	0.0250473560577653
cg25578028	cg25578028	II	17	7905704		GUCY2D	TSS1500	N_Shore	1.12016011845038e-05	0.000215859681401541	0.328371447566258	0.0228975803429122	0.709065675141225	0.00851403855232544	0.457960636808738	0.0260825029166755	0.455859499565983	0.0147701284424213	0.480983996319044	0.034298239703295
cg09578475	cg09578475	I	19	9473688		ZNF177	TSS200	Island	1.11893633581171e-05	0.000215859681401541	0.11744184624806	0.00276474852786026	0.423759843819992	0.0194556477479774	0.104605735997138	0.0194971692122524	0.121874012637209	0.0123141223583233	0.199383477116758	0.00921081592846662
cg13964726	cg13964726	II	9	71062328		PGM5	Body		1.12415464116988e-05	0.00021610018443654	0.601368092206059	0.0172886957226276	0.207068858667717	0.0185054638016617	0.588880861469089	0.0502465430373102	0.558964464679181	0.0514760982936466	0.441490040333244	0.0171826587204658
cg07948085	cg07948085	II	10	9805340					1.12296345785226e-05	0.00021610018443654	0.697880073700024	0.0196203539988067	0.360531109056659	0.0091791243904484	0.698295944611854	0.0137596897960431	0.706658195802035	0.0572421907249483	0.707470870229955	0.0324971685927054
cg01896230	cg01896230	II	7	155898435				S_Shore	1.12643940323516e-05	0.000216249991643064	0.793848083330943	0.0151925827955551	0.49249909212959	0.0120075498042577	0.835372357357213	0.00555896352363997	0.852587146621896	0.00309075396447188	0.80496977864384	0.00997947988359377
cg01246855	cg01246855	II	22	29952103		NIPSNAP1	Body	S_Shelf	1.12761971240348e-05	0.000216395844241992	0.558508467256272	0.0193667762099674	0.907683987123771	0.0113430141036635	0.638158674784558	0.0211682322239593	0.679968683921584	0.028864830407446	0.720788835009236	0.015766693453014
cg00806198	cg00806198	II	17	72969066		C17orf28	TSS200	Island	1.13004107323234e-05	0.000216649047000926	0.150869102487117	0.0122250160180178	0.487887007422718	0.0178975782232039	0.273035343149012	0.0172463166409639	0.228375846020994	0.0330353432260986	0.337315405408789	0.00279241471337045
cg17493727	cg17493727	II	6	108169872				S_Shore	1.13289558213141e-05	0.000216787105440603	0.128397293121518	0.00524465900157304	0.442733843145257	0.0195366851558482	0.152118991576874	0.0126952420114527	0.107950129847801	0.0178602594621204	0.221959311515072	0.035181984602754
cg22334665	cg22334665	II	6	110797497		SLC22A16	Body	Island	1.13233881475253e-05	0.000216787105440603	0.121154064757763	0.00751943760440565	0.512132837156444	0.0240073884989701	0.128798285635825	0.00865634820966262	0.132958294800712	0.0128749357088635	0.118220594667002	0.0100596436510499
cg12838303	cg12838303	II	6	154360670	rs35174096	OPRM1;OPRM1;OPRM1;OPRM1;OPRM1;OPRM1;OPRM1;OPRM1;OPRM1;OPRM1;OPRM1;OPRM1;OPRM1;OPRM1;OPRM1;OPRM1;OPRM1;OPRM1;OPRM1;OPRM1;OPRM1	1stExon;1stExon;1stExon;5'UTR;5'UTR;1stExon;5'UTR;5'UTR;Body;5'UTR;1stExon;5'UTR;1stExon;5'UTR;1stExon;5'UTR;5'UTR;5'UTR;Body;1stExon;1stExon	Island	1.13574023643393e-05	0.000216948752375935	0.106044847334872	0.012437119667829	0.474301522801563	0.020189999238994	0.0979893737568157	0.00698100645611942	0.0959483141881037	0.00158842112616024	0.10090558870589	0.0104916162422352
cg08314208	cg08314208	I	16	67682810		RLTPR	Body	Island	1.13597459972146e-05	0.00021697098964319	0.230437127618368	0.00895343847108443	0.614711190397973	0.0230694053680296	0.16512326764988	0.0314248597710858	0.136529596766922	0.0032095138984257	0.302535006042756	0.0374329278506174
cg23078123	cg23078123	II	1	68577796		GPR177	Body		1.13893762172901e-05	0.000217243689181676	0.223373671973672	0.0194268090912617	0.575657039567379	0.0117439613373651	0.26212769619449	0.00177671305071257	0.263726470644954	0.0041366472475282	0.355427404283671	0.0206951188883975
cg24074477	cg24074477	II	22	17956455		CECR2	TSS200		1.14285113465387e-05	0.000217426530396608	0.562499202161553	0.016701928015033	0.893822087771806	0.0133287417611622	0.655168845292739	0.013210175849125	0.649855719577987	0.0565810142374288	0.701890233039088	0.0216709737663052
cg02750941	cg02750941	II	5	104090236					1.14552950159969e-05	0.000217695593789618	0.877697539478596	0.00694525030860337	0.572253078925937	0.0184468741375424	0.748111386378639	0.0549162737748281	0.753937484628577	0.0416672027740574	0.773780711340001	0.0279938508666426
cg16059161	cg16059161	II	18	76498163					1.14811164956406e-05	0.000217939954832929	0.890112098078265	0.00969414027591067	0.586001871488119	0.0170761905160218	0.863065427439509	0.0215378600869795	0.876195338810896	0.029134612702218	0.835934652806462	0.00983045096781292
cg01078446	cg01078446	II	12	115113212		TBX3;TBX3	Body;Body	S_Shore	1.14973433985494e-05	0.000218014525682541	0.269735823788316	0.00608958611910957	0.634683968972725	0.0227724377111937	0.353490234819384	0.040774207862256	0.345719882849396	0.0253755621663055	0.494446025269223	0.0599551120851741
cg19300568	cg19300568	I	4	2060112		NAT8L	TSS1500	Island	1.15179190924525e-05	0.000218227770392727	0.13699380572829	0.00651668754944921	0.640567087775321	0.0318820300863896	0.15315813829617	0.0240712367807758	0.144224615347649	0.0137766747690065	0.173740962444128	0.0195073095013742
cg25008813	cg25008813	II	13	112733739					1.15254406047315e-05	0.000218256549109685	0.729661796543133	0.0204359989241852	0.411527016235665	0.00226776391400015	0.697343232078668	0.0377730849731504	0.679405689748896	0.014376999438717	0.724075410316204	0.0243076235950575
cg24638253	cg24638253	II	11	41481578					1.1556834306148e-05	0.000218486805660021	0.0779530442003661	0.0114903157224651	0.437534979522754	0.0202192723994463	0.121257571844181	0.029729299096051	0.104679744919007	0.0359278786969171	0.161523036155796	0.0428424721883581
cg15002904	cg15002904	I	19	1510692		ADAMTSL5	Body	Island	1.15800303416474e-05	0.000218658318551847	0.151173647162463	0.0230738678454688	0.508131682099191	0.00105624195795855	0.139031998227857	0.00982415268282325	0.167124590423293	0.0152500001315496	0.315006929718501	0.0104204161965232
cg00583291	cg00583291	II	5	179783846				S_Shelf	1.1654683084065e-05	0.000219284422647874	0.814124972418297	0.00972459972850027	0.493057432966575	0.0183971320217517	0.834980447323956	0.00756955120489305	0.820463915926362	0.00920620177099223	0.792971224004239	0.00556899814066771
cg12031740	cg12031740	II	17	76936927					1.17587496644044e-05	0.000220067668123563	0.612527670921147	0.0116471062535356	0.912895918621534	0.0156534064676855	0.639041739123159	0.0236342300050453	0.669958945747399	0.00404136413021022	0.7082270211968	0.0178326843907779
cg15018704	cg15018704	II	19	1908132		ADAT3;SCAMP4	5'UTR;5'UTR	Island	1.17648500537144e-05	0.000220100648757041	0.221535845452839	0.00893785624003592	0.572190255393483	0.0209539591554242	0.238535308019239	0.0219709926553166	0.207256270683552	0.0361962680316728	0.352003721657895	0.0341055847102205
cg11699265	cg11699265	I	7	98990265		ARPC1B	Body	Island	1.17841449363627e-05	0.000220229261421519	0.0625539845440583	0.0264031224763925	0.48074168244042	0.00644812786928866	0.0492823339210718	0.00303876910613938	0.0824383761708122	0.0208246150292439	0.127817799321851	0.00597305881963119
cg05981038	cg05981038	II	5	40841590		CARD6	1stExon		1.18322442373957e-05	0.000220679770974913	0.822724956423217	0.0194238787873108	0.369803072822321	0.0221584948700498	0.719337552137557	0.0136998202643588	0.759741978950053	0.0491313953842594	0.714034124453991	0.0680505794671183
cg23683588	cg23683588	I	14	37136283		PAX9	Body	Island	1.18513827147438e-05	0.000220787498974224	0.263348170395472	0.0140217252682813	0.578321821994954	0.0149549460349884	0.211207175438598	0.00995860633692316	0.245318421970521	0.00178498448816955	0.227378743221159	0.00380896968411892
cg12221087	cg12221087	II	17	78237432		RNF213;RNF213	5'UTR;5'UTR	S_Shelf	1.18573486946801e-05	0.000220812167987474	0.207656882923416	0.0151496556125036	0.629467584622472	0.0228995186684844	0.2146220117971	0.0354297152550493	0.259372128814509	0.00625586013141432	0.359021534719821	0.0379257329696214
cg03198203	cg03198203	II	11	17034484	rs71972359	PLEKHA7	Body	N_Shore	1.18699867004947e-05	0.000220914658323181	0.894429955230959	0.00992678183494696	0.578186877718409	0.0180401352957289	0.736370572437956	0.0461192166939726	0.754452699080037	0.00877208189551155	0.752384868939412	0.0999898369724806
cg03464366	cg03464366	II	2	106227786					1.19543160348196e-05	0.00022150287613588	0.23503638761111	0.020812786794692	0.563473973004457	0.00507675783272213	0.231205920302336	0.0315010904908541	0.27033672788762	0.0350273042892132	0.357436386610381	0.0173920425641113
cg17107691	cg17107691	I	19	11289376		KANK2;KANK2	Body;Body	S_Shore	1.194752161268e-05	0.00022150287613588	0.920930122696776	0.00795575358650524	0.613324383993653	0.0184163987883991	0.808548204598628	0.0729425869254644	0.831458496406936	0.0103943730397961	0.84436000445253	0.0167903205422809
cg00339319	cg00339319	II	1	223899845		CAPN2;CAPN2	TSS1500;Body	N_Shore	1.199062097209e-05	0.000221792232262793	0.216306284319745	0.0201600688184887	0.530769704536236	0.00386465093431822	0.243589461532931	0.00754080879585013	0.209917941444269	0.0352783385536647	0.247964313929035	0.0333425561213047
cg05635562	cg05635562	II	3	189839095		LEPREL1;LEPREL1	5'UTR;TSS200	S_Shore	1.20051150908875e-05	0.000221865294029261	0.198782850323276	0.0160814525900318	0.517773056768522	0.0132375455383406	0.260696407430607	0.0382871674464815	0.289260772775281	0.0322192281174189	0.301619200115367	0.00685135761695577
cg12433713	cg12433713	II	10	131770585	rs12264251			Island	1.20301531964301e-05	0.000221983262339301	0.132709185747636	0.00477080725881205	0.447455743962366	0.0200015248791545	0.224359242471782	0.0291363860665692	0.177465557455347	0.0153318589689425	0.182414223333326	0.0123823570407283
cg11018338	cg11018338	II	10	74646572		CCDC109A	3'UTR		1.20429423796718e-05	0.000222042990726451	0.362464821133826	0.0137630540120044	0.706508924794434	0.0177777439062148	0.42478371070208	0.0402370272676388	0.443742538095283	0.0441285097332857	0.618427191194034	0.0239791919342402
cg14830166	cg14830166	II	12	11821908		ETV6	Body		1.20692984860661e-05	0.000222261605370521	0.236619181605428	0.037963078004041	0.81841199607479	0.00241767683478805	0.325657238886491	0.00711545768021027	0.367237134942721	0.0261534709105321	0.403516854135019	0.00675774655380349
cg21787965	cg21787965	I	7	41739742		LOC285954;LOC285954;INHBA	Body;Body;Body		1.21248538899118e-05	0.000222631182005459	0.0795409517546058	0.00117666967754473	0.431550477855482	0.0230123197809821	0.0958101123142234	0.02937461266751	0.067717503103459	0.0117360355013791	0.128889998525924	0.0105047722474414
cg11853320	cg11853320	II	13	28493913		PDX1	TSS1500	N_Shore	1.2148720647483e-05	0.000222854112357942	0.453107051922779	0.0071913984340905	0.151984612872576	0.0183631328189844	0.507788694214732	0.0304127962034053	0.458361405214817	0.033884965870351	0.620693055389633	0.0392063539838995
cg25889581	cg25889581	II	4	16708336		LDB2;LDB2	Body;Body		1.2194889180844e-05	0.000223233538777115	0.804951959364574	0.00305429985715658	0.450862445889063	0.0230102725892516	0.785127501677376	0.0630104686997724	0.822863637395158	0.0132311347584695	0.792785871621137	0.0155856701216838
cg05830220	cg05830220	II	16	87757033		KLHDC4	Body	S_Shelf	1.22356901191451e-05	0.00022359951718561	0.452195165139096	0.0260517433202184	0.883034916769224	0.0109697901482822	0.48742857326243	0.0232094898122554	0.524660131155568	0.0436985712276012	0.633744056710671	0.00455046942580611
cg03048889	cg03048889	I	20	20433168		RALGAPA2	Body	Island	1.22992757551551e-05	0.000224074076128004	0.742896475127104	0.00886940585640296	0.385037710704068	0.0217722002400853	0.670962815629298	0.0132508329609812	0.692709888384314	0.0353886072401602	0.568656992729439	0.0583818649708952
cg14414203	cg14414203	I	14	23315249	rs56258625	MMP14	3'UTR	Island	1.23048050219935e-05	0.000224152611028514	0.582352138718934	0.0228287813297063	0.93390932826305	0.00351691738711846	0.525675338425831	0.0138340857213891	0.527264861267728	0.0384481762563345	0.652053621777618	0.00356555184700327
cg16081441	cg16081441	II	17	74463560		AANAT;AANAT	TSS200;Body		1.24102432859481e-05	0.000225225793413175	0.563684256310902	0.0164370460376189	0.256360470255678	0.0118019589532074	0.612564861438987	0.00392121945338267	0.596876432256973	0.015541662241883	0.604770024606603	0.00679255274960109
cg08778316	cg08778316	II	16	3704737		DNASE1;DNASE1	5'UTR;1stExon		1.24596413724432e-05	0.000225553110772839	0.232672619244189	0.010770161474206	0.628281020076436	0.0237458231213431	0.330556061723261	0.057157637071055	0.368960752765801	0.0660512694240359	0.404423265577908	0.00659271001408645
cg10414229	cg10414229	II	12	110940172		RAD9B;VPS29;VPS29	1stExon;TSS1500;TSS1500	Island	1.24845645178743e-05	0.000225712019708729	0.0996776267509437	0.0223630876942584	0.550440977711634	0.0195812093786621	0.127423892697698	0.0145311227577268	0.11308328400082	0.0152168377423499	0.217776433809124	0.0168280385528187
cg23710218	cg23710218	II	8	72756656		MSC;MSC	1stExon;5'UTR	Island	1.26275686741618e-05	0.000226953207064269	0.100945750206153	0.00159660651633283	0.411991586155748	0.0205077098332099	0.0916634594563284	0.00875412172723973	0.0997209072790212	0.0066786587304969	0.1592172122402	0.0190098686663049
cg08170227	cg08170227	II	14	69422517		ACTN1;ACTN1;ACTN1	Body;Body;Body		1.26396926923743e-05	0.000227024653980526	0.262005849451656	0.0161179078541864	0.575860282042878	0.0130847881845541	0.280199180020455	0.00849302998961181	0.292059831601984	0.0216498541619575	0.376932013964783	0.00904297663207242
cg03157283	cg03157283	I	11	1975380		MRPL23	Body	S_Shore	1.26818128407316e-05	0.000227505792407667	0.628714921777401	0.0175944490976174	0.93344588872483	0.00987017831976641	0.587940066492911	0.0061046638823928	0.621854791776606	0.00572010986815235	0.664937723877516	0.0264544862284099
cg13309461	cg13309461	II	17	79664294		HGS	Body	S_Shore	1.26883415092963e-05	0.000227506428266439	0.577671455227435	0.0188252745372941	0.893364529166234	0.00908376166741559	0.643778276530082	0.0261651419596379	0.648048177631976	0.0221721890038385	0.738209669968596	0.0365506112287629
cg17302665	cg17302665	II	13	24797520		SPATA13;SPATA13	Body;5'UTR		1.27813638895624e-05	0.0002279357252958	0.881706148237387	0.00689197831500594	0.564540934880629	0.0198774251425135	0.889895318856662	0.00690466400699007	0.877734472983341	0.0159213975676436	0.891281082424219	0.00902277756434301
cg02504820	cg02504820	I	12	129462997		GLT1D1	Body		1.28567494803178e-05	0.000228135625129124	0.12547864368113	0.0127591574384104	0.454952838109557	0.0177834265632471	0.110249719678308	0.0224548047669846	0.0881148440665954	0.00748909803158515	0.170220760691495	0.0327693145523559
cg08173919	cg08173919	II	22	51041213		MAPK8IP2;MAPK8IP2	TSS1500;Body	N_Shore	1.28564446959148e-05	0.000228135625129124	0.316822060323678	0.00893050691890444	0.721622302130724	0.0253646848018452	0.391455225820593	0.00388416571830363	0.376665865199465	0.00690928140398689	0.540671406264183	0.00349631125621126
cg03668718	cg03668718	I	17	33701350		SLFN11;SLFN11;SLFN11;SLFN11;SLFN11	TSS1500;TSS1500;TSS1500;TSS1500;TSS1500	Island	1.28767825200652e-05	0.000228272768339364	0.0772491265617756	0.00910665263505145	0.421484075169964	0.0209859344659703	0.0746927505143674	0.0189345127897834	0.0738259692373573	0.0134120978669904	0.12636320579405	0.00786422794401685
cg27587661	cg27587661	I	1	149148312				Island	1.28928167921656e-05	0.000228354826903321	0.566067707382285	0.00827730208742602	0.897307482082252	0.0204049653265842	0.482357020836424	0.00683112550339068	0.486717781549074	0.0125303877956479	0.509076748364258	0.00788975998703012
cg09845996	cg09845996	II	6	32094905		ATF6B;ATF6B	Body;Body	N_Shelf	1.28954857224753e-05	0.000228354826903321	0.507767300078066	0.0169540707881782	0.876660697331446	0.0177200561500142	0.546704826069407	0.0313781569451792	0.53974471680852	0.0151401774189139	0.614780734466824	0.0182785558330807
cg10716823	cg10716823	II	15	69744850		RPLP1;RPLP1	TSS1500;TSS1500	N_Shore	1.29539754519827e-05	0.000228773928817513	0.123458635216191	0.0190451471825083	0.463081733354747	0.012174817674828	0.187113492911453	0.0152080276331873	0.150208769370899	0.0219451723316351	0.243785403131932	0.0225441976581393
cg11638181	cg11638181	I	11	43602420		MIR129-2	TSS1500	N_Shore	1.29946465308342e-05	0.000229150932844874	0.132326207819758	0.0247871381831188	0.585987073520187	0.0172833042722278	0.11082934160743	0.00447746624961318	0.0868399295413359	0.00152712344274069	0.167745465341839	0.0071843111742612
cg10810804	cg10810804	II	16	1200097	rs12598255			Island	1.30002156631169e-05	0.000229174152354387	0.250902361691601	0.022317155804353	0.651674101472305	0.0146531991565075	0.264414006586522	0.00366514083213326	0.252687358011763	0.0162754872092075	0.383334538189787	0.00797393114906359
cg02775927	cg02775927	II	10	79470820	rs12252146			N_Shore	1.30981565902916e-05	0.000229815995349479	0.45760243887499	0.0106317047402352	0.767769890188181	0.0177623791483651	0.539023988794412	0.0388648276786514	0.548505807999356	0.0264087939165787	0.509341799110346	0.0180431459743719
cg25188032	cg25188032	II	13	84455028		SLITRK1	1stExon	S_Shore	1.31896996850279e-05	0.000230419039268724	0.465732997584206	0.0203485636808007	0.113412040117451	0.0118661516121658	0.565480269565679	0.0120639037422424	0.591791627917313	0.0348821605324821	0.60182517828864	0.0232949072683046
cg21634100	cg21634100	II	18	55254527		FECH;FECH	TSS1500;TSS1500	S_Shore	1.31901684098241e-05	0.000230419039268724	0.443689502476461	0.0204562036733098	0.803052993924966	0.0126026936398735	0.576034621559094	0.0287019927580652	0.572943534498669	0.0478508545483298	0.568317094622715	0.011659537097771
cg08083599	cg08083599	II	20	61934526		COL20A1	Body	N_Shelf	1.31862052856175e-05	0.000230419039268724	0.698413922477588	0.0152090584101415	0.382811674388564	0.0146241321947854	0.710600316755121	0.0259876811124737	0.738205866629645	0.0236227736703431	0.466154829545102	0.0108250030079875
cg14064148	cg14064148	II	19	10527576				Island	1.32369129654389e-05	0.000230645791108923	0.159622622190912	0.0106997770175959	0.462690043839967	0.0172286849946342	0.156926066442351	0.0108510394850667	0.143515636470495	0.0215271087809602	0.385761342844403	0.0172446626455831
cg03712816	cg03712816	II	18	76741157		SALL3	Body	Island	1.33113433322766e-05	0.000230982715448612	0.169977104723025	0.0173909047001963	0.480607212907463	0.0114399381573276	0.181875684894412	0.00731077004913064	0.197205495918632	0.00137028846446831	0.215526423137328	0.0209617779780227
cg25938646	cg25938646	II	13	84456681		SLITRK1	TSS200	S_Shelf	1.33277817947424e-05	0.000231092833833924	0.111071447583724	0.00338858207854394	0.445773321012434	0.0221789466176979	0.110649170239534	0.0260069725065297	0.117826679198798	0.0108498659005433	0.123985423217955	0.0108531573178181
cg07706844	cg07706844	II	10	102509510		PAX2;PAX2;PAX2;PAX2;PAX2	Body;Body;Body;Body;Body	Island	1.33318573766199e-05	0.000231098884776055	0.0785590545967812	0.0155055768738038	0.412884180813484	0.016183627791814	0.0974625202087595	0.0115101727544068	0.076946109518464	0.00819353505201345	0.0746953035773929	0.0051622559745203
cg11134334	cg11134334	II	13	94822726		GPC6	Body		1.33430003225773e-05	0.000231190792669956	0.352263380362853	0.0106197558667391	0.747181969949271	0.0242576859426225	0.350030516111157	0.020487831757939	0.314786950264866	0.0307840094422047	0.480792493225794	0.0164003524882126
cg12647497	cg12647497	II	1	110210265		GSTM2;GSTM2	TSS1500;TSS1500	N_Shore	1.33637275802373e-05	0.000231302276747903	0.241529442119501	0.0172010175385236	0.543247745031148	0.01066498223213	0.287144909433919	0.0399913497484707	0.289781491416046	0.0237425051840507	0.451231448048414	0.0350210194321807
cg05437857	cg05437857	II	6	149256935		UST	Body		1.33769274790124e-05	0.000231302276747903	0.8988449256305	0.00798334361538903	0.588877397554254	0.0192042265259035	0.842606277769423	0.011769942466459	0.81878519794599	0.0101773008794312	0.788834063096467	0.0240848453453906
cg18819791	cg18819791	II	14	59799583		DAAM1	Body		1.33809624919597e-05	0.000231302276747903	0.834797139369871	0.00789190912728281	0.531153981492779	0.0187842082346916	0.809265526479842	0.0226102690678372	0.77067449982784	0.0239391944470828	0.782932481633995	0.0317112685796455
cg27481594	cg27481594	II	15	43623282		ADAL;LCMT2;ADAL	5'UTR;TSS1500;5'UTR	S_Shore	1.33833322879216e-05	0.000231302276747903	0.221278599505762	0.0141958962663369	0.600788407669291	0.0211428945696539	0.402736462975666	0.0822928388491731	0.37738898234433	0.0153062607575363	0.470914759385522	0.00956426651793025
cg06889547	cg06889547	II	16	67183003		B3GNT9	3'UTR	N_Shore	1.35971155701107e-05	0.000233056921440791	0.599612407332408	0.0160762536989912	0.916549767549198	0.0140529642995611	0.726282321635737	0.0175189445979518	0.690969850083055	0.012104832271353	0.797665234729333	0.0155467548284494
cg10068793	cg10068793	II	21	17442467		C21orf34	TSS1500		1.36305630684624e-05	0.00023314099730541	0.56655359148306	0.0220400157252663	0.921946892436986	0.00939319232457885	0.598723732544226	0.0368852076222269	0.635568165872184	0.00767713170522589	0.709283569081473	0.0152048917367611
cg01650776	cg01650776	II	7	150748518		ACCN3;ACCN3;ACCN3	Body;Body;Body	Island	1.37380723362443e-05	0.000233730447976792	0.315094415834511	0.018191329366725	0.666164307852386	0.0152120062975895	0.341869097839572	0.0193128085381053	0.308242109925283	0.0122537199093757	0.444557630308348	0.0111267632040418
cg05379597	cg05379597	II	10	75627144		CAMK2G;CAMK2G;CAMK2G;CAMK2G;CAMK2G	Body;Body;Body;Body;Body		1.37807664154043e-05	0.000234106474203323	0.573701501881349	0.0219028984570576	0.912017680836417	0.00657973632995667	0.573458347554364	0.0248993836900942	0.60375983012067	0.0194996556031071	0.73354029616422	0.0215221374975448
cg07159961	cg07159961	II	8	97171332		GDF6	Body	N_Shore	1.38153905692706e-05	0.000234195391226044	0.600523471227861	0.0202986987927725	0.141453738938234	0.0234990347933701	0.642061067278472	0.0349039364902268	0.619208649028691	0.0177099635923372	0.535124404449297	0.0058633238772125
cg01896761	cg01896761	I	3	13590444		FBLN2;FBLN2	TSS200;TSS200	Island	1.38427089294304e-05	0.000234409786647207	0.17612725717252	0.0285704061874546	0.644289791000188	0.0136947260877034	0.114689530218491	0.0221134022249764	0.078458818604995	0.0059152319967156	0.204114180216515	0.0192137918963131
cg06587187	cg06587187	II	12	130968614		RIMBP2	5'UTR		1.38577663812322e-05	0.000234535224970066	0.532189154886153	0.0107601922230046	0.904816449252022	0.0228143702894495	0.549402053540119	0.0482979774883521	0.562420587513972	0.0109387724281499	0.612849874083833	0.0156459161199602
cg26858144	cg26858144	I	19	54466702		CACNG8	Body	Island	1.39016155498985e-05	0.000234758973740168	0.049499110256406	0.00255389694633379	0.363672501748254	0.0211306873146137	0.0652562389662126	0.0128065637240666	0.0907571651577544	0.0141645394067623	0.128292883407143	0.0127953145162419
cg10752406	cg10752406	I	19	827776		AZU1	TSS200		1.39647895756404e-05	0.000235300185841976	0.880815970774932	0.0110815936772712	0.484323542424857	0.0245026022190152	0.786744076717669	0.0092363939044113	0.811981996977223	0.0251099019783776	0.744090549253162	0.0125043009819597
cg04848046	cg04848046	II	3	171830149		FNDC3B;FNDC3B	5'UTR;5'UTR		1.40071829758722e-05	0.000235716477618891	0.814035145442927	0.0111618639457344	0.431174656267208	0.0234680017918486	0.859383629484706	0.00788515548047632	0.868986451377381	0.0358757201074352	0.835173993032895	0.0115423421201191
cg00788760	cg00788760	II	22	44682494		KIAA1644	Body		1.40108531179933e-05	0.000235716477618891	0.298505022767868	0.011257291858661	0.60144854764757	0.017209138612833	0.361653916055997	0.0297747174962152	0.363011095653064	0.0186535248337314	0.407395079113531	0.0111948095552644
cg21120436	cg21120436	II	3	173302303		NLGN1	5'UTR		1.40182479210917e-05	0.000235742003841952	0.44387184332815	0.00762484930114744	0.124848031376465	0.0202719453345247	0.50492444632949	0.0256664974294349	0.528826275799864	0.01138893486763	0.383280425240322	0.0202488677928856
cg21809447	cg21809447	II	1	102462682		OLFM3;OLFM3	5'UTR;1stExon		1.40561587753591e-05	0.000235856926316727	0.0982514698411207	0.0161954097067391	0.440570924277108	0.0166895502181608	0.162953953461606	0.0119616379513829	0.138272858263801	0.00164854211056961	0.286820980242139	0.0275488738218125
cg17146950	cg17146950	II	8	132916069		EFR3A	TSS1500	N_Shore	1.41449912752975e-05	0.000236609888509585	0.133560183208318	0.0060679720616155	0.452233865015338	0.0208173665797698	0.167865628021026	0.0169944295735761	0.214132204792547	0.0149327004477391	0.257950014124124	0.0317293298520453
cg14897263	cg14897263	II	8	103421231		UBR5	Body	N_Shelf	1.41918328526973e-05	0.000236904856286823	0.149438624138622	0.0170595532857855	0.45486648717788	0.0118995161550125	0.215485566244765	0.00430886020067671	0.237106430204077	0.0345859319069253	0.282916549707685	0.0207072307771856
cg05264279	cg05264279	II	7	158266136		PTPRN2;PTPRN2;PTPRN2	Body;Body;Body		1.42830303563692e-05	0.000237573973343419	0.751602319623564	0.00870968788574501	0.447988048153367	0.018788936520345	0.595440907911689	0.0346218210246412	0.556736857587247	0.0195726854790132	0.610735056837575	0.0127334000010774
cg07702888	cg07702888	I	1	156338793		RHBG;RHBG	TSS1500;TSS1500	Island	1.43063132619765e-05	0.000237751778880853	0.229534054081436	0.0178604859826163	0.592986525693752	0.0172076161815931	0.174120382513908	0.00680402147550449	0.139754509645134	0.00682421753584083	0.220889251971395	0.0142392410314115
cg18906079	cg18906079	II	6	52514672					1.4318227668085e-05	0.000237821198415283	0.852577654761833	0.0194371409768883	0.541673210105157	0.00851353819525643	0.78873049049967	0.0158918658292049	0.806565815184405	0.0294776734942074	0.714990447750612	0.039140949887435
cg11224748	cg11224748	II	17	12415493					1.43212694215131e-05	0.000237821198415283	0.831204689312619	0.0201509730371741	0.390739556770009	0.0223113818014756	0.766898276032587	0.0202296891610769	0.75467047858895	0.024906903471789	0.739883524494757	0.0379102618877234
cg03385727	cg03385727	II	4	153961048					1.43387105849311e-05	0.000238010647144867	0.111679315672302	0.0168515601647609	0.437628138783856	0.0145359994307371	0.240537698976336	0.0550873050426541	0.232861138769508	0.0358458370129571	0.340626043953044	0.0359909819932049
cg23985420	cg23985420	II	2	220199310		RESP18	TSS1500	S_Shelf	1.43729567608276e-05	0.000238150225965231	0.841870985778182	0.0152568296191211	0.541410597849021	0.0137322585311073	0.809943163390057	0.00457524926953447	0.765612950990913	0.0404029706094202	0.735413515051729	0.0206401046558363
cg02091185	cg02091185	I	5	170288766		RANBP17	TSS1500	N_Shore	1.43751207224195e-05	0.000238150225965231	0.345767235458925	0.0145585238471397	0.654657537730664	0.0152775533176583	0.310261891573567	0.0553470138155627	0.281207483348279	0.0250739987226249	0.528159003863221	0.026232899907886
cg20151476	cg20151476	I	7	1607408		PSMG3;PSMG3	Body;Body	N_Shelf	1.43675684505271e-05	0.000238150225965231	0.243560023977495	0.0226701942253084	0.620461359614686	0.0122043660266506	0.279421999204654	0.0551148547600133	0.304859063738928	0.0620991256377996	0.414545524062504	0.0495434961811034
cg01996091	cg01996091	II	19	4246782		CCDC94	TSS1500	N_Shore	1.43887732531813e-05	0.000238247179273382	0.0801612327661025	0.00499765239659847	0.457067396815633	0.025266900232103	0.190539710240195	0.0123716223101499	0.217716722373063	0.0137633624709434	0.262917989217679	0.00918869477682706
cg08488569	cg08488569	II	4	1749241					1.43973764396633e-05	0.000238299564262341	0.112480848114937	0.00941090506735483	0.466234701501852	0.0222711836689571	0.137476212547248	0.00131313418236911	0.0934519613034961	0.00754713191052185	0.195641668057053	0.0174468238249653
cg14483142	cg14483142	II	3	8811758		OXTR	TSS1500	S_Shore	1.44049725385528e-05	0.000238336302235235	0.18928078458233	0.0201487458185253	0.547866405647762	0.0139583628735152	0.265590285005259	0.0210467411333073	0.293871709558569	0.0130907736255632	0.221533348107192	0.0187159671165234
cg00742851	cg00742851	II	3	3843342	rs80275656	LRRN1	5'UTR	S_Shore	1.44847929091633e-05	0.000239041465469013	0.183255013434974	0.0194482974830182	0.515745892391695	0.0118214511516669	0.254451811939431	0.0130983273140321	0.268252675722443	0.0316078238859321	0.367135009230871	0.0108945764700566
cg16063474	cg16063474	II	2	120014005		STEAP3;STEAP3;STEAP3	Body;Body;Body		1.45884355732799e-05	0.000239690192394192	0.850681078627191	0.0110312325425499	0.549081873692046	0.017494137310382	0.714655807541787	0.0211525950561887	0.745691480396314	0.0167960809230293	0.732068920440734	0.0116129118749133
cg00583147	cg00583147	II	1	167489159		CD247;CD247	TSS1500;TSS1500		1.46090105665294e-05	0.000239842226509793	0.850414489631526	0.00558946737896815	0.502804836702922	0.0231808884836585	0.846052258727715	0.0124971800875473	0.819987419067776	0.004290628473064	0.829114384746022	0.00266692520371007
cg20806725	cg20806725	II	13	76444850					1.46660505211843e-05	0.000240342878952996	0.520303435966356	0.0214624341108236	0.143902369166242	0.0143999109893868	0.57600554414843	0.0483397982749047	0.621995746075201	0.0347333797062393	0.769207562944493	0.0083209479270251
cg13117164	cg13117164	I	4	54960232				S_Shore	1.48930334811556e-05	0.000242227568589775	0.947364538540384	0.00410494943366952	0.451827406286422	0.033910074215973	0.741357280792867	0.0383343063172659	0.773117643526122	0.0355445465207789	0.650774748469628	0.073879836410764
cg21665738	cg21665738	II	6	70576388		COL19A1	TSS200	N_Shore	1.4926935131896e-05	0.00024251184009874	0.13945357721285	0.0180326772004271	0.516030599108284	0.0186920464361107	0.11999958177195	0.0281216162724068	0.104070907450426	0.00722769130620161	0.218506367933721	0.00451737489990844
cg10499493	cg10499493	II	2	101624132		RPL31;TBC1D8	Body;3'UTR		1.49563559280346e-05	0.000242744801300009	0.547692251299533	0.0193743024855944	0.157414670382151	0.018705640105671	0.55671610290687	0.0502646962007805	0.603007272708957	0.0655789313860689	0.50040338319045	0.0175565460688137
cg04444465	cg04444465	II	9	130679138		ST6GALNAC4;ST6GALNAC4;ST6GALNAC4;ST6GALNAC4	5'UTR;1stExon;5'UTR;1stExon	Island	1.50177376143872e-05	0.000242950405293647	0.130987629240088	0.00583522500124961	0.455104705983973	0.0216146198922726	0.135108179914966	0.00698354279869245	0.143952119963102	0.00233688089204949	0.128265765441317	0.00559453880468807
cg05672554	cg05672554	II	16	68543779				N_Shore	1.50545169674624e-05	0.000243177729406835	0.800376978687488	0.0187572331317997	0.425241225349794	0.0179011848993	0.733932577158489	0.0139903733614328	0.707590003460585	0.0301230337078119	0.644614811933531	0.0274532504154544
cg16299747	cg16299747	II	10	118429952		C10orf82	TSS1500	S_Shore	1.50995193310447e-05	0.000243306434452363	0.575825576532938	0.0240954582655823	0.125484030021206	0.0197414350679405	0.561589026009131	0.0128967383019439	0.517994498547214	0.0445229523844777	0.445331300380668	0.0174607542321769
cg05493580	cg05493580	II	10	23569664					1.52085083808101e-05	0.000244121728237904	0.621545677525599	0.0356662420990535	0.0963598447106035	0.00723441621528498	0.645738437463817	0.0290640972687407	0.623291112949582	0.0501707402205473	0.6196386336459	0.0137204447667958
cg20102673	cg20102673	II	12	49933539		KCNH3	Body	Island	1.52281012973843e-05	0.000244308316859911	0.426425540490546	0.0253781998874617	0.800705175120161	0.00538848906572048	0.484119578731276	0.00958091369780723	0.510906822318462	0.0156429485138904	0.425714616519589	0.0191952536441071
cg23922643	cg23922643	II	14	103746117				Island	1.5275017561133e-05	0.000244405654447844	0.588003067507384	0.02131482354977	0.915350678442701	0.00783236608094001	0.701755553935668	0.0111656208233973	0.720299111524582	0.0198643452878538	0.816678626479394	0.0143659087680618
cg18949521	cg18949521	II	6	29324300	rs75580481	OR5V1	TSS1500		1.53452256839787e-05	0.000244799620346183	0.839421692233255	0.00726631855423141	0.519561329620579	0.0209925010326389	0.625641588152721	0.0201460616238382	0.636900282424812	0.0321140264729266	0.587970763093683	0.0426516183873198
cg19298821	cg19298821	II	5	125967357	rs6862980	C5orf48	TSS200		1.53900889195455e-05	0.000245090217519098	0.838522983091496	0.0201786615740515	0.519818711374402	0.00913590558887842	0.851025203518724	0.0178477631832537	0.875942018674969	0.0162833244855411	0.797421703149201	0.00737533324574511
cg03123541	cg03123541	II	1	95699097		RWDD3;RWDD3	TSS1500;TSS1500	N_Shore	1.54044786986756e-05	0.000245128385009863	0.151482095610339	0.0183698987774924	0.487719269940164	0.0144538946700631	0.144428597076708	0.012130287765063	0.12443700436937	0.0323513910013174	0.218253133971891	0.00252850236387304
cg22969524	cg22969524	I	17	41909716		MPP3;MPP3	5'UTR;Body	N_Shore	1.55532817449449e-05	0.000246112408044275	0.20343532313749	0.0169580399951308	0.540398770038941	0.0162423573919146	0.220107750298875	0.0341569776866518	0.246473371734551	0.0254141722966909	0.27025786316036	0.027357778981222
cg27452939	cg27452939	II	2	156698957					1.56690035459824e-05	0.000246807870907667	0.631292035826625	0.0247029370005511	0.158281313679168	0.0219165173500864	0.646446522295657	0.0094949386249327	0.642483079971368	0.0625397623526619	0.648399796308198	0.0285284124358213
cg00219626	cg00219626	II	6	28983835	rs6916161			N_Shore	1.57121721959094e-05	0.000247180299062828	0.545273395053984	0.0240472314447998	0.922062568489422	0.0107094049218978	0.621738183200933	0.0334385385926675	0.62222805105941	0.0212939876115432	0.690197223142108	0.0344611960250692
cg00465319	cg00465319	II	3	123339568		MYLK;MYLK;MYLK;MYLK;MYLK;MYLK	TSS200;Body;Body;Body;TSS200;Body		1.57474480617532e-05	0.000247338405890037	0.091176498724794	0.0258342889352756	0.517912246181177	0.0149145871917266	0.210044797613071	0.071627215953968	0.251077813449889	0.0353004535227399	0.315150535889213	0.0667432876782919
cg09518969	cg09518969	II	11	63378005		PLA2G16;PLA2G16	Body;Body	N_Shelf	1.57558597271679e-05	0.000247338405890037	0.139772488075034	0.0103256087225596	0.602073781803191	0.0306272022705884	0.204028230251824	0.0275830748859947	0.224179628020066	0.00455041386056656	0.302577391323881	0.00686325155986551
cg09364988	cg09364988	II	2	68971510		ARHGAP25;ARHGAP25	Body;Body		1.5818437705577e-05	0.000247625852139818	0.520232959782611	0.00873039253847834	0.822567378950552	0.0192730602541951	0.618096345953686	0.0407802228757719	0.663782488289219	0.0488128018029	0.607858554694873	0.01157296720492
cg10203483	cg10203483	II	2	85646239				S_Shore	1.58269336430675e-05	0.000247645872678276	0.134340819781746	0.0215510458584035	0.454520654255132	0.00614541673518507	0.162521315851039	0.00840103098909319	0.194909860744086	0.0141679275138307	0.288678751026918	0.0235458433789011
cg25191241	cg25191241	II	3	124448994	rs9834060	UMPS	TSS1500	N_Shore	1.58876494696275e-05	0.00024803227901178	0.0705805923911192	0.0147966178854416	0.430479950506384	0.0204163707417423	0.116932517608719	0.015968175271473	0.130840892291732	0.0250353319356794	0.181786110325274	0.0126666009112103
cg23860174	cg23860174	II	15	79471392					1.59079191962981e-05	0.000248070140073936	0.892446641635187	0.00681450940118044	0.538617131456386	0.02384240830394	0.711851731617715	0.0862229404557901	0.749580888735838	0.0658310039174254	0.710199143105028	0.0429608696746565
cg09760422	cg09760422	II	2	128146352				S_Shore	1.60228547754149e-05	0.000248890271486966	0.221592848865577	0.018268985624963	0.538523835531573	0.0127031750082801	0.267661051648227	0.057974944986646	0.224886505251667	0.00969733937649077	0.358653468078266	0.0261225713326712
cg02585440	cg02585440	II	11	41735702					1.60134602380363e-05	0.000248890271486966	0.478018281292963	0.024273042654917	0.828798429880348	0.00414449693381523	0.546029080200713	0.0200037605030862	0.516499640691384	0.0581405187219935	0.622535593591158	0.0706077154330986
cg17408972	cg17408972	II	5	34684628		RAI14;RAI14;RAI14;RAI14;RAI14;RAI14;RAI14	1stExon;5'UTR;5'UTR;5'UTR;5'UTR;1stExon;5'UTR		1.60777300012437e-05	0.000249412213775325	0.825346358194758	0.0238625020151728	0.40445505162282	0.0174731006963214	0.620466136944386	0.0589186070631946	0.632109367147195	0.0458350177644901	0.633720947934337	0.0467069329299278
cg10671830	cg10671830	II	4	7652103		SORCS2	Body		1.61273742636792e-05	0.000249845224068353	0.859837580397056	0.00426615962199189	0.555556843523237	0.020968636214293	0.881639794823159	0.0152961933374715	0.833282175618472	0.0111628137862724	0.777000188503336	0.00529426409114633
cg16565439	cg16565439	I	7	6140693				N_Shelf	1.62484371066663e-05	0.000250686231525398	0.860258864540294	0.00955335451000785	0.543566190214369	0.0201643913651689	0.646842481796413	0.026899678586665	0.602936273936001	0.0157501119918329	0.633004060108753	0.0288338539936562
cg13302670	cg13302670	I	7	44261293	rs57522294	CAMK2B;CAMK2B;CAMK2B;CAMK2B;CAMK2B;CAMK2B;CAMK2B;CAMK2B	Body;Body;Body;Body;Body;Body;Body;Body	S_Shore	1.63037931593126e-05	0.000251067310824245	0.694664890348378	0.0272290170852438	0.233827407064458	0.017737350317415	0.544202685510938	0.033950430012109	0.515088328797382	0.0162316423572342	0.528521441194237	0.0335446161189764
cg11455642	cg11455642	II	10	106494954		SORCS3	Body		1.63116231383532e-05	0.000251114312427177	0.137543348433109	0.0106036233882346	0.448487750762988	0.0191953203875303	0.248134739113266	0.0302334746267259	0.268492585689559	0.0288870275226484	0.272293650006724	0.00376934487111006
cg15155209	cg15155209	II	3	14502277	rs73031810	SLC6A6;SLC6A6	Body;Body		1.6328399140129e-05	0.000251194842125441	0.332935200175711	0.0224323968271597	0.726080710964537	0.0163079598576762	0.473319639928693	0.023438792460588	0.517202453122513	0.00679990674026109	0.622751586683087	0.00972759508474566
cg02343254	cg02343254	I	2	3583963					1.63561183375667e-05	0.00025123195472245	0.656980826577127	0.0126747677891141	0.29687851761003	0.0220273181529138	0.618954477160976	0.022332777133415	0.575459494875877	0.00662523535291755	0.510179490485848	0.0268504682002786
cg05649922	cg05649922	II	1	27029290		ARID1A;ARID1A	Body;Body		1.64810396774081e-05	0.000252075320700199	0.203128008891343	0.00868177019651495	0.687843001563971	0.0331556413374492	0.242346628542228	0.0296009938473278	0.232924553976218	0.0206155656934297	0.282078876912073	0.0174062963306631
cg14189551	cg14189551	II	2	131910265					1.64823569717762e-05	0.000252075320700199	0.848253117056071	0.0111817277443218	0.531976153543101	0.019367844101737	0.860778120982442	0.0175111056982414	0.883721798571993	0.0226518400095632	0.788527036267707	0.0231215065769079
cg26666538	cg26666538	II	2	115021229	rs74520251				1.64799717204687e-05	0.000252075320700199	0.834922732428326	0.0204484658560539	0.506972615164768	0.0109346013436598	0.793386483926456	0.0407840007950096	0.744896889319215	0.0267927377264006	0.736623702564474	0.0460885928565138
cg03057236	cg03057236	II	10	64259689	rs76135645	ZNF365	Body		1.6473574774121e-05	0.000252075320700199	0.912966283863282	0.0118133245287228	0.54023455254103	0.0235560705870225	0.739961035643235	0.0326157179948402	0.74564635225882	0.0427161230541444	0.732709656532759	0.0356348973808345
cg00517787	cg00517787	I	4	154713235	rs75949772			N_Shore	1.65151332919426e-05	0.000252345811603223	0.080980595040946	0.00314896026814883	0.391739001714664	0.0217579805095274	0.0680127835103115	0.00406036253334956	0.0881719307236164	0.00831745299960123	0.0937300814787663	0.0031063111935391
cg02006915	cg02006915	II	5	175991129		PCDH24	5'UTR		1.65166455875819e-05	0.000252347958110144	0.630264138946359	0.0175284565477745	0.266761165433175	0.0188175760260693	0.530025634763449	0.0455820808990987	0.535249857998933	0.0250897742575867	0.451351418238682	0.0104168403455156
cg03515663	cg03515663	II	7	157478510		PTPRN2;PTPRN2;PTPRN2	Body;Body;Body	Island	1.65329486569765e-05	0.000252511022068988	0.138908867758476	0.00726505613513978	0.484262613308525	0.0233339083673056	0.143320798097292	0.018685826726096	0.147989474970717	0.0165005486925032	0.216311656128827	0.0211146855073564
cg04295372	cg04295372	II	1	101184332		VCAM1;VCAM1	TSS1500;TSS1500		1.66421712360819e-05	0.00025308117168734	0.269839842722754	0.00284744100939515	0.717999569927273	0.0316384129495543	0.340762908169624	0.0336500395673778	0.295705682362821	0.0249593716346585	0.405890541057714	0.0613374748187965
cg08223357	cg08223357	II	17	77302162		HRNBP3	5'UTR		1.67080744769543e-05	0.000253462241139476	0.200623275073647	0.0177576196108363	0.598083741750479	0.0219076127604601	0.196481596654522	0.00839045008219495	0.149213848914981	0.0124556842779607	0.368907714499443	0.0288888317539979
cg16800111	cg16800111	II	14	105293760				Island	1.67310260126269e-05	0.000253569927083248	0.230389561690861	0.0181620105580958	0.546651382309244	0.0131915606607577	0.289174754081725	0.0329229352564506	0.30454839455778	0.0447660272285068	0.419821180660446	0.0478459070857642
cg14027333	cg14027333	II	6	32116317		PRRT1	3'UTR	N_Shore	1.67374827233131e-05	0.00025357871054918	0.84238720417102	0.0133865238021927	0.540786939897109	0.0167071962602043	0.886654151932096	0.0123506811657219	0.89300518285545	0.0124798202131437	0.842887027055189	0.0125441881974396
cg17408789	cg17408789	II	11	121800459					1.67524233502549e-05	0.000253670143148315	0.215841123020409	0.0132594155741843	0.64454101559492	0.0273975344048835	0.269023897450738	0.0523521228050087	0.295601781845367	0.0486073353596199	0.319465297235984	0.0332353679862328
cg00301159	cg00301159	II	3	157260788		C3orf55;C3orf55;C3orf55;C3orf55	TSS1500;TSS1500;TSS1500;TSS1500	Island	1.67886362927899e-05	0.000253769208600215	0.0951547244439668	0.00532875100001048	0.437454470028293	0.0237252029417562	0.110207177591161	0.00674454959373676	0.0985384429393312	0.00322049185319928	0.178387709629684	0.0218330699791202
cg10063663	cg10063663	I	17	79038712		BAIAP2;BAIAP2;BAIAP2;BAIAP2	Body;Body;Body;Body		1.69345226827844e-05	0.000255004807510932	0.421474827860557	0.0297818220162635	0.874585505370527	0.0123947765064095	0.343659907393961	0.0532986988191476	0.357212548622915	0.0286563762125205	0.573722531231884	0.0537934933365402
cg03094555	cg03094555	II	13	39959698		LHFP	Body		1.69704006071296e-05	0.000255052884112937	0.176745971380935	0.0144900010225433	0.487502438569152	0.0167335962214772	0.40438547245588	0.0185252060730081	0.403786537407687	0.0250118725318693	0.411953667488896	0.00777461096192539
cg19313402	cg19313402	II	1	220102307		SLC30A10	TSS1500	S_Shore	1.70328436292499e-05	0.000255459145774969	0.869046620472564	0.0212168683875053	0.554683901187939	0.00722376112891561	0.880816145652911	0.00647743875049765	0.906430557691072	0.0210041142328218	0.877121754190523	0.00760184530478642
cg02814805	cg02814805	II	3	122514629		DIRC2	Body	S_Shore	1.70914540827049e-05	0.000255901947729666	0.143072954301175	0.011593876907792	0.529626741946898	0.0250288030762444	0.228781095543987	0.015982789084881	0.208118561388473	0.0142223373978049	0.297019452400232	0.00699591461812755
cg00553610	cg00553610	II	4	82521620					1.71790276447561e-05	0.000256471590753424	0.812843343895022	0.0106674823661548	0.50378553569111	0.0193345002876707	0.729185831228635	0.0426308252997772	0.692812511292473	0.0458135318900926	0.706865321136879	0.0281224141312811
cg09751515	cg09751515	II	11	5255926		HBD	TSS200		1.71981220235414e-05	0.000256579752257254	0.295542877149263	0.0249517089000315	0.78044289451605	0.0240504518803614	0.396280229905976	0.00520958220013423	0.418773457266363	0.0290366960082795	0.513995668664095	0.0297737272986056
cg04994456	cg04994456	II	1	20141662		RNF186;RNF186	5'UTR;1stExon		1.72079892815109e-05	0.000256582927808097	0.242259520150773	0.021417087898727	0.642532784416747	0.0189717291211181	0.293721066039908	0.0233783764398291	0.285278994973954	0.0308672912890952	0.417057669517047	0.00809486634788396
cg05864868	cg05864868	II	6	148899489					1.72148225588687e-05	0.000256582927808097	0.140217421723167	0.00901758147446412	0.461167100285304	0.0210973667483885	0.280948330355814	0.0450800506003389	0.252680092969569	0.0244204193689157	0.250697354805669	0.0402080574359604
cg19676285	cg19676285	II	4	7967275	rs73214071	ABLIM2;ABLIM2;ABLIM2;ABLIM2;ABLIM2;ABLIM2	3'UTR;3'UTR;3'UTR;3'UTR;3'UTR;3'UTR		1.72826385827769e-05	0.000256876526118367	0.875348244144614	0.00942273173870717	0.553069761526237	0.0210486617652888	0.816320175313336	0.0160204527516936	0.787806594071935	0.0295848463205459	0.809730246525562	0.0149341977592365
cg10868445	cg10868445	II	4	147163613	rs934546				1.73070510264621e-05	0.000256943872113901	0.551412271247997	0.0283436914535535	0.111442766877825	0.0137307291778251	0.58643443599705	0.0327012951421672	0.546571137088785	0.0151010379944428	0.554791141918007	0.0204762755926877
cg05070518	cg05070518	II	17	7555322		ATP1B2	Body	Island	1.73157167221022e-05	0.000256977407211024	0.0962292937795097	0.0105258836816617	0.462477510542844	0.0240150094318429	0.0830515079025124	0.0236544468103988	0.114042614320236	0.0103289104068102	0.20055334191989	0.0192148231650887
cg01360119	cg01360119	II	7	150101760		LOC728743	TSS1500	N_Shore	1.73229826050999e-05	0.000257014744348262	0.384414495902917	0.0202784186411588	0.692834134757829	0.0087426582138461	0.393496545879397	0.0105251958083847	0.372175339599277	0.00899040957875131	0.506856479857577	0.0178083469660182
cg06940614	cg06940614	II	19	38182773		ZNF781	5'UTR	N_Shore	1.7396663125509e-05	0.00025737094830525	0.103902322229245	0.0129974611568129	0.443367818676947	0.0205692032787402	0.1628417984775	0.0177140513514819	0.1510514274191	0.00281050989439539	0.215691489204083	0.0145299410972391
cg09294095	cg09294095	II	11	131630464		NTM	Body		1.74127676470919e-05	0.000257413188312347	0.53687423289613	0.0120741799596267	0.179549515769453	0.0225937373335	0.59318925285126	0.0230927382663009	0.568610051540857	0.00844417480638614	0.472690094903566	0.00272619860580208
cg19621753	cg19621753	II	18	56937772		RAX	Body	N_Shore	1.75753585265149e-05	0.000258224078074091	0.801932198518684	0.00375613356922546	0.313279232474423	0.0349134149487105	0.585711063913548	0.0150979641753	0.553898681363058	0.032890263109398	0.547761636366016	0.0488995005721159
cg17626405	cg17626405	II	2	95692010		MAL;MAL;MAL;MAL	Body;Body;Body;Body	Island	1.75831144301531e-05	0.000258301266183159	0.0996508766179303	0.0105569617200205	0.466969228420595	0.0241958383339216	0.119105655617011	0.00256803038543945	0.117527648361666	0.015128853957593	0.2045935886296	0.00865182310712545
cg21327694	cg21327694	I	3	42305063		CCK	Body	Island	1.76102180941004e-05	0.00025853856553644	0.670761125767358	0.0199971212741596	0.326388447404534	0.0145989973573729	0.606366606068304	0.0135144115985365	0.638506228886256	0.0154927811101989	0.690794783442679	0.0284321188083044
cg11231349	cg11231349	II	1	162050656		NOS1AP;NOS1AP	Body;Body		1.76159679294916e-05	0.000258598030557427	0.246920129836299	0.0144352079271593	0.626765245151183	0.0231852441466108	0.491088229185944	0.0547685974324043	0.52074489704572	0.0601959297614767	0.443714610587576	0.0397220836837811
cg24296765	cg24296765	II	4	40752895		NSUN7	Body	Island	1.76269200525492e-05	0.000258614339246733	0.0992959588346877	0.00663801141223804	0.459948310267517	0.0250719287321579	0.0972413680208725	0.012949613003559	0.0948652052344192	0.0112646718307171	0.17042248301202	0.0101606475621204
cg10824503	cg10824503	II	12	3381070		TSPAN9;TSPAN9	Body;Body		1.76387506744449e-05	0.000258712979026434	0.386356687102273	0.0381046585337803	0.928319308030592	0.00821917359439208	0.483023245216603	0.0692629877318039	0.49008080902167	0.0499036637654368	0.701349389391225	0.0569503187445045
cg01094564	cg01094564	II	11	3663198		ART5;ART5;ART5	1stExon;5'UTR;5'UTR	Island	1.76729341633983e-05	0.000258979604205908	0.109185001490505	0.00844768642733578	0.444670769678551	0.0226155334249093	0.127405218952603	0.0150297812638521	0.11312875840767	0.00194363333731275	0.199407410198608	0.0128877011059601
cg00172794	cg00172794	II	3	138648284	rs36033442			S_Shore	1.77165456526553e-05	0.000259303875483409	0.782715522810966	0.0142057203670208	0.428083389345788	0.0212191807205437	0.777245805047502	0.0196065256895305	0.772755242754049	0.0156449241527309	0.697000889110025	0.0203348549109462
cg21177426	cg21177426	II	15	37386586		MEIS2;MEIS2;MEIS2;MEIS2;MEIS2;MEIS2;MEIS2	Body;Body;Body;Body;Body;Body;Body	N_Shore	1.79491137693697e-05	0.00026061877528296	0.505471635691732	0.0213575121877526	0.811490788224993	0.00570900211890045	0.513941887420701	0.00360600625772438	0.514959062062621	0.0238809736560322	0.536428822535524	0.0406207721775055
cg13922800	cg13922800	I	9	92310441		LOC100129066	Body		1.80977532092769e-05	0.000261455844653572	0.736713720841395	0.0141194886623804	0.378579603759041	0.021743862089357	0.679848585266427	0.0291885413845906	0.64394853958787	0.0301180736681338	0.647065376777145	0.0132957719860028
cg15459774	cg15459774	II	10	8331529					1.82188585407516e-05	0.000261962294112405	0.904405961769235	0.00606740025522043	0.56513430534953	0.0238417756426155	0.824242964392369	0.0177887377281224	0.803470905659415	0.0457952379226586	0.830032878100404	0.0146700151734413
cg23400715	cg23400715	I	22	48900624		FAM19A5	Body		1.82444546455672e-05	0.000262195569335057	0.588193824238032	0.00103359457440185	0.21408522771205	0.0271177281427489	0.539265236590115	0.0417091161486266	0.558584829862173	0.0189046397467786	0.385663199203187	0.0206920939144637
cg11386376	cg11386376	II	1	55106106		C1orf175;C1orf175	TSS1500;TSS1500		1.82678519691751e-05	0.000262367838159639	0.514659679653862	0.0220597174996906	0.823091873893634	0.00377588764608991	0.566996324985754	0.012211380451862	0.541002529985418	0.0173306562754931	0.601194995250955	0.00562526520056578
cg17516577	cg17516577	I	10	72141424		LRRC20;LRRC20;LRRC20	5'UTR;5'UTR;TSS200	N_Shore	1.82747380118278e-05	0.00026242333949531	0.0679490602495118	0.00498960458975385	0.44027089558401	0.0265543641845161	0.0464235527651975	0.00373276539365395	0.0665867787997236	0.00781141980719506	0.0991633074150197	0.0123905489330624
cg03204140	cg03204140	II	6	32045337		TNXB	Body	N_Shore	1.83430364388016e-05	0.000262871236710812	0.792466881730191	0.00752297693947358	0.306996913762043	0.0344513878085401	0.825052980073399	0.00574179436402966	0.869317097848731	0.00498839327156827	0.807392898961125	0.0167505511419187
cg03011658	cg03011658	II	8	75893710				N_Shelf	1.83454317899432e-05	0.000262871236710812	0.515192798676929	0.0269582605855345	0.887737634349111	0.00236177400807062	0.535471895850752	0.0240826542441947	0.52314398847257	0.032924187430552	0.645257029086701	0.0292327916422183
cg23370512	cg23370512	II	11	61334385		SYT7	Body	N_Shore	1.83782603074848e-05	0.000262973834175406	0.444993081905384	0.0258021046421696	0.0829026181363353	0.00516479225407674	0.49472902628514	0.0105889610491358	0.446419008662141	0.0219335343866528	0.465797721497362	0.00932174652028597
cg09828061	cg09828061	II	2	3754534				S_Shelf	1.83834523032358e-05	0.000262980961177851	0.505059729760951	0.0181898408914647	0.812746793947984	0.0130071075632373	0.597689654207227	0.0580606322281645	0.62578964044982	0.0236991559732105	0.591062833144223	0.0331280602871515
cg03485669	cg03485669	II	8	13016635		DLC1	Body		1.83895498743739e-05	0.000263006829418462	0.569987288050977	0.0229098144719965	0.913363102869453	0.00990102441836596	0.648397818492641	0.0348210263249688	0.686623870349084	0.0281668707301457	0.708576989979467	0.0149334266513289
cg04889181	cg04889181	II	8	38643728		TACC1;TACC1;TACC1	TSS1500;TSS1500;5'UTR	N_Shore	1.84068897115762e-05	0.000263176518419116	0.115932203532358	0.00125416585292472	0.452230151936138	0.0244169228771944	0.125974885912831	0.031551534130512	0.119353305098496	0.0186272513911209	0.200497138492938	0.0283526829072917
cg03417110	cg03417110	II	16	89120621	rs35829113			S_Shore	1.84562868839769e-05	0.000263359081083297	0.300140254300899	0.0105903182273924	0.62096817995423	0.0207992294545701	0.361606758127711	0.0588233876470832	0.314555965747342	0.0382432303630955	0.395527362505588	0.0213328838241244
cg20401945	cg20401945	II	16	29912460		ASPHD1	1stExon	N_Shore	1.8456972492857e-05	0.000263359081083297	0.278108738258211	0.0200198414888129	0.584019816554453	0.00972102396887515	0.277436223308234	0.0299632666339233	0.263821511164534	0.0229823516638534	0.3135577294793	0.0185165793797379
cg08364137	cg08364137	I	7	156400990	rs13310278			S_Shore	1.85362026874456e-05	0.000263950863266249	0.190790872916594	0.0181381302627632	0.519142990089793	0.015584093508349	0.127198273590996	0.00925726770301646	0.100361153437164	0.0220953187908557	0.113449193532446	0.016884854380306
cg22792461	cg22792461	II	10	97850322				S_Shore	1.85805054097623e-05	0.000264080526692838	0.524454789613718	0.0255951954623531	0.164429508550608	0.00576299579635916	0.5078104424123	0.00523749642886383	0.537482089025913	0.0328984271959165	0.595268220095867	0.0374201093482132
cg02442640	cg02442640	II	17	75451779		SEPT9;SEPT9;SEPT9;SEPT9;SEPT9;SEPT9	Body;5'UTR;Body;Body;Body;Body	S_Shelf	1.85804917444725e-05	0.000264080526692838	0.125675684898633	0.00564575875809593	0.435438568410241	0.0218557883173117	0.222326659384855	0.0169845365469308	0.202635505607387	0.0188638625813488	0.334538958099806	0.0137915872820495
cg02831267	cg02831267	II	17	11143597		SHISA6	TSS1500	Island	1.85735068145222e-05	0.000264080526692838	0.0809504081113487	0.0112063900299798	0.387678372023475	0.0193374415622898	0.105981984160477	0.0121679824522648	0.118572137401189	0.00313236624091176	0.0850431535018252	0.00710326583828854
cg24052246	cg24052246	II	12	64554454					1.86761725056649e-05	0.000264723552982166	0.833984109125687	0.0289045468796348	0.381044553940588	0.0160249334729596	0.715557014506708	0.0256620854157341	0.666977509426146	0.0296870569669587	0.606836930681943	0.0202277672212485
cg02656871	cg02656871	I	16	88442535	rs74032465			Island	1.87082987565247e-05	0.00026481069225009	0.0839081524582698	0.01675547592875	0.470770625216585	0.022732546114997	0.0796479248919966	0.0131271329196086	0.106004747175001	0.00731820802848744	0.0964137862434161	0.00739618835127129
cg01767396	cg01767396	II	13	25959184		ATP8A2	Body		1.87690616464999e-05	0.000265319411309153	0.710984261299026	0.0214636111284157	0.321875539203716	0.018639556755295	0.609179928181262	0.0624250831458595	0.654505644706515	0.046173003024867	0.563642967126578	0.0289664371584935
cg23055217	cg23055217	II	8	49493865					1.8816210465707e-05	0.000265578062937384	0.458920111053796	0.0186227044004298	0.786330918371218	0.0150359683718351	0.5379578621799	0.0112530126372711	0.5837067045586	0.012503538678135	0.627330533500122	0.00503100803538234
cg17855279	cg17855279	II	12	132643446				S_Shelf	1.88380495633058e-05	0.000265642798536785	0.366887385389638	0.00975613032288005	0.694291271676623	0.0218635195818128	0.408550548925095	0.0398787012569063	0.436087323946606	0.0169851041627303	0.568415610937786	0.00336354557924656
cg26730025	cg26730025	II	17	43120137		DCAKD;DCAKD	5'UTR;5'UTR		1.88619851968059e-05	0.000265734797120983	0.192498369357939	0.0119084628522418	0.537717820322678	0.0222681135613205	0.299874680221862	0.033819444392582	0.30766003718751	0.0213473756497371	0.377441710166347	0.0170204951623213
cg05063952	cg05063952	I	17	37380697		STAC2	Body	N_Shore	1.88894476696282e-05	0.00026593839138648	0.183493250938788	0.0294900485856546	0.615950696374206	0.0114786306682453	0.137958880622706	0.0082178846868048	0.100223619994497	0.0258314535648895	0.250659923653888	0.00205617936888814
cg15666275	cg15666275	II	19	57274897				N_Shore	1.8911274033405e-05	0.000266052320890757	0.84183256287402	0.0114931537113653	0.536464312803344	0.0191707207876432	0.823702591786629	0.0229060354218059	0.818648372172808	0.0112129005047768	0.784470977022399	0.0277552777586286
cg06047189	cg06047189	II	14	102983855				Island	1.90204885688561e-05	0.000266795527684975	0.289219630062497	0.0269819064326974	0.67969405161346	0.00955217806447104	0.329784024726272	0.0545468741670811	0.359699533992882	0.00393301650047438	0.436133545131899	0.0192071307922166
cg13875012	cg13875012	I	1	11710610		FBXO2	Body	Island	1.90900597360548e-05	0.000267037715607971	0.394796470833923	0.0397724621222497	0.937852069352208	0.00238712144779778	0.24333554632804	0.0173912629591142	0.22887885430482	0.00776258508119669	0.44676994684616	0.0451021673069804
cg21623865	cg21623865	II	3	9746317		CPNE9	Body	Island	1.9160851044201e-05	0.000267324702767665	0.115862376576692	0.00609471155667813	0.438644761080543	0.0229077239165876	0.131755396068326	0.020399481782149	0.121004399124074	0.0145120768912035	0.21446754553175	0.0168287529378014
cg15253293	cg15253293	I	17	79366853				Island	1.91956413371676e-05	0.000267566564276387	0.110607426113445	0.00615706621342924	0.452539475126752	0.0243562281348626	0.137805545582679	0.0082333308259431	0.155522075473777	0.015397241218294	0.157350788149852	0.00779142543778634
cg21531873	cg21531873	II	12	110778616		ATP2A2;ATP2A2;ATP2A2	Body;Body;Body		1.9215181745171e-05	0.000267696943745081	0.862962906138969	0.00521350827647712	0.50471860758497	0.025806272422582	0.882535041978849	0.0126723856720718	0.867475281832695	0.0213495764167137	0.858050540911158	0.00445371682368207
cg01512532	cg01512532	I	17	79495039		FSCN2;FSCN2	TSS1500;TSS1500	Island	1.94714039364819e-05	0.00026945031376286	0.310836822187007	0.0217222892978609	0.65050050108773	0.0124665863295926	0.18755157404574	0.0221649982190177	0.193650777981308	0.0219972051325513	0.47846257452988	0.0219866052540598
cg12563847	cg12563847	II	17	17529499					1.94828552305028e-05	0.000269507407797399	0.734851116261202	0.0164153186648158	0.388454636485268	0.019573399265081	0.817884177608224	0.0117118602522441	0.836775135856205	0.0143285916835472	0.735386717440254	0.0153314586053405
cg24808901	cg24808901	II	1	95698954		RWDD3;RWDD3	TSS1500;TSS1500	N_Shore	1.95257256098801e-05	0.000269727117686842	0.224806148151988	0.0101599593627102	0.535782440665866	0.0205743492880701	0.177268079435733	0.032081777206745	0.169615603649647	0.0438857397246049	0.32927495958614	0.014404849514883
cg20863673	cg20863673	II	2	11990297					1.95430146483455e-05	0.00026984326224552	0.189746175545284	0.0203438508922635	0.529120479119728	0.014611311199207	0.190025274203524	0.0242351589590702	0.158857132450378	0.00905761271518761	0.284232897286029	0.0375441234894992
cg24711336	cg24711336	II	10	80063791				S_Shore	1.95623054969026e-05	0.000269896088017398	0.43065932372606	0.019310307557327	0.73277945613485	0.0111600278077486	0.489855961150618	0.0280749231560005	0.521999037177291	0.0271770557796175	0.545777022781299	0.0188618417868525
cg21196201	cg21196201	II	19	49078045		SULT2B1;SULT2B1	Body;TSS1500		1.9669077259481e-05	0.000270638448432833	0.183817502506986	0.0190104235898402	0.53210081539864	0.0173631067439977	0.217077631472314	0.00188252499467757	0.261306383375246	0.013960210494073	0.342299572892314	0.026196822818731
cg21003654	cg21003654	II	4	6107633		JAKMIP1;JAKMIP1	Body;Body	Island	1.97438597134607e-05	0.000271038940035557	0.511894875863969	0.0245106874790865	0.853872784738932	0.00628781707165911	0.508606949352143	0.00872151889719589	0.522536057096786	0.0239170841856703	0.52678032444672	0.00345005523673386
cg07071491	cg07071491	I	14	104338182					1.97802446999612e-05	0.000271287263058771	0.859686081214802	0.0287564881758798	0.294438362545292	0.030397645132077	0.788291610659257	0.0289935098002695	0.826765901260863	0.00498361599666945	0.717198585740078	0.0166329095111192
cg02276274	cg02276274	II	3	3839921		LRRN1	TSS1500	N_Shore	1.9875234494369e-05	0.000271844607339469	0.846298459861437	0.00961083855937798	0.545833034829614	0.0200891876736473	0.876382623797447	0.0151702085937935	0.885173919338945	0.0206568515152326	0.761337609733423	0.0143675826976356
cg01832712	cg01832712	II	3	4910674				S_Shore	1.99615378187921e-05	0.000272198970478154	0.80478424977165	0.00816735125603579	0.45755381965248	0.0244351477535354	0.80847953950807	0.0246845025041318	0.836596398166192	0.0240430735531366	0.749204896655579	0.00932497951705831
cg14210830	cg14210830	II	12	52218426				S_Shelf	1.99830545039188e-05	0.000272301648661329	0.415897743589164	0.00928056798017096	0.111145933787333	0.0206265894835628	0.505560944653425	0.0198063928337725	0.504571412367921	0.0243650530654171	0.400612418730562	0.0230850775558948
cg19662687	cg19662687	II	1	161337679		C1orf192	TSS200		2.00947820051952e-05	0.000272822691099055	0.176457515122121	0.0039630278148884	0.557011514113008	0.028004798071724	0.213241828874764	0.0422479107535733	0.225262342022047	0.0223246948215679	0.251275298385531	0.0206957429924572
cg21113773	cg21113773	II	2	186603981				S_Shore	2.01175969879266e-05	0.000272916248629236	0.557103174113035	0.0228032563213768	0.896484490204116	0.0107987209665055	0.620061393664408	0.0100822406647805	0.616465939683939	0.018469330079484	0.579073657961875	0.0257809764667771
cg01931222	cg01931222	II	12	54623795					2.01429503995673e-05	0.000273011210889442	0.727305076582193	0.00823561367244764	0.392826203167875	0.0234714418805265	0.776016819779348	0.00987343356572613	0.762220402139956	0.0162999832296455	0.716371773600202	0.0415902686738748
cg21101648	cg21101648	II	2	134548875					2.02359719915822e-05	0.000273554794027252	0.881176479476557	0.0121202212550572	0.520990869955285	0.0239219743111619	0.759108335569955	0.0138603186572614	0.743456779966746	0.0238613123896824	0.750733899057978	0.0161480884106469
cg26721877	cg26721877	I	5	172757074		STC2	TSS1500	Island	2.02604683477056e-05	0.000273710992974877	0.549648113996447	0.0266424904674776	0.915159003311889	0.00558674490643166	0.482351012918004	0.0130379587723924	0.493927812751369	0.0122809801017483	0.702494031824705	0.00931981533090856
cg01356950	cg01356950	II	2	175546714		WIPF1	5'UTR	N_Shore	2.03316572244354e-05	0.000273945940340419	0.0910543493570069	0.00306002291340913	0.478262205548661	0.0287006399498953	0.105732681342912	0.0248300524567385	0.101810828928082	0.00742953011623141	0.186011065376238	0.0112594056492501
cg00482994	cg00482994	I	6	32945234		BRD2;BRD2	Body;Body		2.03335166234133e-05	0.000273945940340419	0.213998893321178	0.0185734840462378	0.717423279228713	0.0326085332206111	0.193830425615753	0.0148016822574093	0.237525009206059	0.0113095602665122	0.441541295917972	0.0381888124057784
cg19779123	cg19779123	II	11	57061898					2.03312816265547e-05	0.000273945940340419	0.242440895088467	0.020230555185016	0.552199675378499	0.0111297686846928	0.285689677386851	0.0121235623576641	0.300742272098545	0.00359620029966027	0.399885338468743	0.0185470474390898
cg05791790	cg05791790	II	3	141496567		GRK7	TSS1500	N_Shore	2.03503065158522e-05	0.000274006651852826	0.782855384097736	0.00540396788700279	0.404821919649298	0.0276630372935393	0.834490788509269	0.0139206057723105	0.879350668870358	0.00270931497957892	0.833957429453218	0.0122461946898892
cg09845059	cg09845059	II	12	117477387	rs7979159	TESC;TESC;TESC	Body;Body;Body	S_Shore	2.03600457715532e-05	0.000274037494171351	0.658921852714907	0.0265686400972765	0.243315368792589	0.0159547548574182	0.728667243769702	0.0390322641909455	0.712717774047231	0.0213891306647262	0.728208673924541	0.0241178366397443
cg05889266	cg05889266	II	1	59361647					2.05310946803574e-05	0.000275109732607933	0.854031326358547	0.006116636067768	0.552678535707158	0.0216720812651052	0.869626984348232	0.0424307582575601	0.836257413206776	0.00960179644678191	0.782462145693511	0.00579996361498898
cg22622440	cg22622440	II	17	18088359	rs73980817	ALKBH5	Body	Island	2.05916514514398e-05	0.000275389358282455	0.0776720902426616	0.00698867346909585	0.386660731615175	0.0220241883538292	0.0922009723944728	0.0219445294716744	0.0998671902584733	0.0130809014783318	0.0854018887021837	0.005390730503421
cg06685968	cg06685968	II	7	27192246				S_Shore	2.07166524307165e-05	0.000276169934678194	0.152517524611677	0.0259156842984855	0.635664947734635	0.0252536259479466	0.154507621045304	0.0368464778869427	0.144819761714995	0.040436991352296	0.33218010689264	0.0403737031362775
cg05462339	cg05462339	II	5	138311077		SIL1;SIL1	Body;Body		2.07914617291569e-05	0.000276654570449783	0.305483043441113	0.0138262999282909	0.633242364209719	0.0203102010130304	0.351487640933717	0.0192287300647525	0.306252956315247	0.0155479997296302	0.383905586878495	0.0220520247425203
cg04718102	cg04718102	II	16	22926538		HS3ST2	Body	Island	2.09901765392045e-05	0.000277752998069892	0.865882491538918	0.0177307198617574	0.550997817458921	0.0156675285960902	0.818317669373958	0.0150742174775147	0.803928248906844	0.00971046037951835	0.838845742641115	0.0241674324738654
cg24044560	cg24044560	II	2	28636791		FOSL2	3'UTR		2.10080457993504e-05	0.000277800918468391	0.199505373031296	0.0122465631663219	0.502965525631024	0.0192407560279044	0.241494720537003	0.00703341691467114	0.203618712230058	0.0179776330141255	0.277712739301823	0.0274417466777959
cg26132809	cg26132809	II	11	113346428		DRD2;DRD2	TSS1500;TSS1500	S_Shore	2.10141370611726e-05	0.000277800918468391	0.14505859710403	0.0113679981149485	0.498328833662669	0.0239966272346048	0.166102118118706	0.0131822491333662	0.158222274179273	0.0284052428496957	0.241419934216178	0.0118909341884461
cg01435442	cg01435442	II	15	101773125		CHSY1	Body		2.11150360264269e-05	0.00027844135334936	0.240873500944843	0.00997145524310006	0.584328284355912	0.0238455839259359	0.415480770791565	0.0189339019181831	0.444394644103153	0.0614603345022136	0.44621876089154	0.010504394954484
cg26872100	cg26872100	I	16	28270754				S_Shore	2.11171005654099e-05	0.00027844135334936	0.389487641504172	0.0170509805831673	0.710220801463726	0.0170841512866051	0.338593900119947	0.0142732619579335	0.291523501051256	0.0473880109511681	0.441515729084236	0.0223472631260704
cg12814141	cg12814141	II	14	70388045		SMOC1;SMOC1	Body;Body		2.11860622422776e-05	0.000278722038169335	0.803940584391038	0.0236567447303556	0.475322019357977	0.00727778605729336	0.828518554440714	0.0342793805266467	0.829043997922865	0.0170340847422275	0.766478259216511	0.0358799197913957
cg23168531	cg23168531	I	7	1270601				Island	2.11959093939916e-05	0.000278780865786666	0.224035607680566	0.0241648490266214	0.576881413991889	0.0110675686433754	0.220452053978865	0.0206131084762751	0.19147577695346	0.0389673296578815	0.227720686091091	0.013375165079337
cg20486986	cg20486986	II	1	28431648					2.12373697405051e-05	0.000279066783421287	0.541868710916597	0.0283228290329526	0.137134381548353	0.0113230478369599	0.659241454948555	0.0391246173335119	0.636731043024431	0.0479111891983003	0.552064583592063	0.0209483118577839
cg06334134	cg06334134	II	7	142986693		CASP2;CASP2	Body;Body	S_Shore	2.13871261161105e-05	0.000280094253219437	0.103064291007435	0.0108604797095249	0.571712064204576	0.0336735663078085	0.257805324686009	0.0467829400521599	0.289112736865037	0.0340874119469199	0.265485692464491	0.0343247910793546
cg05433805	cg05433805	II	3	37204814		LRRFIP2;LRRFIP2;LRRFIP2	5'UTR;5'UTR;5'UTR		2.1494428222072e-05	0.000280684936495551	0.734703656162807	0.021314947824987	0.398789018923975	0.0138005918566263	0.699439452822904	0.0489029884103565	0.661618028529743	0.0341236474548417	0.647484753714469	0.0685458558631128
cg15475080	cg15475080	I	19	40324793		DYRK1B;DYRK1B;DYRK1B;DYRK1B;DYRK1B;DYRK1B	1stExon;1stExon;5'UTR;1stExon;5'UTR;5'UTR	Island	2.15083354333967e-05	0.000280684936495551	0.0753524923936416	0.0129976814184899	0.37970028949337	0.0189875147643894	0.0814702382318006	0.00424689951925894	0.106787616522471	0.0137617437183597	0.102649784489296	0.0124741938575084
cg16070740	cg16070740	II	6	169569703				S_Shelf	2.16299907788248e-05	0.000281531439219095	0.808339810424855	0.0189320193859902	0.490806007924713	0.0148173747284968	0.828220115028672	0.0242264985187469	0.792546450715123	0.0243975213401273	0.690668726973871	0.0230946488483219
cg11213308	cg11213308	II	11	30606612		MPPED2	5'UTR	Island	2.1638001075453e-05	0.000281539457895694	0.095201175451883	0.0107946724805362	0.39922393979296	0.0203324981780855	0.144032215654596	0.0186560920774007	0.150089604612579	0.00979642432595112	0.127481290993034	0.0282852730803461
cg10612692	cg10612692	II	12	130957675		RIMBP2	Body	S_Shelf	2.18844770487556e-05	0.000282881917097424	0.702059696077405	0.0151323967589202	0.385243402459373	0.0187022424481161	0.715067095018924	0.0259294089671888	0.666141637919146	0.0111213980466619	0.622753714836892	0.0186248038353927
cg08270205	cg08270205	II	1	1377525		VWA1;VWA1	3'UTR;3'UTR	S_Shore	2.19731399758268e-05	0.000283413330825294	0.556512344035861	0.0218255801845615	0.871835260730199	0.00990614071585426	0.56515861295032	0.0099318269879969	0.613293812153905	0.0197448428033583	0.651860994253818	0.0243223529286175
cg07336099	cg07336099	II	2	140029691					2.2015815026924e-05	0.000283707113160692	0.668093147683891	0.0214473179974616	0.132476153304465	0.0346298444219334	0.595780550706444	0.0499130588241139	0.554150889946235	0.0564571145334853	0.501032366427544	0.0252624647796801
cg23126342	cg23126342	II	13	67801125		PCDH9;PCDH9	Body;Body	N_Shelf	2.20252931885962e-05	0.000283745077938235	0.850475864954073	0.020739665819626	0.529755612612552	0.0128412776199649	0.796946288887537	0.0511582701502684	0.793784759271591	0.0154098685710771	0.74290533054605	0.0280611501772572
cg25782229	cg25782229	II	11	32450692	rs5030160	WT1;WT1;WT1;WT1	Body;Body;Body;Body	N_Shore	2.20791537638356e-05	0.000284060968425402	0.443773878732276	0.0175927340733817	0.113834842497881	0.0179165047666146	0.484669960507956	0.0426707569525886	0.527518383914473	0.0143260680303986	0.545512723789272	0.0355712538058548
cg12176709	cg12176709	II	11	113346485		DRD2;DRD2	TSS1500;TSS1500	S_Shore	2.2147931862049e-05	0.000284357522467538	0.14443626982916	0.00629655563071405	0.489684567714075	0.0255305484770222	0.17084860935061	0.0344804547456136	0.206012020025128	0.0116218404462759	0.243182549335132	0.0258778922479577
cg19467964	cg19467964	I	17	80806135		TBCD	Body		2.21541304659148e-05	0.000284385408186837	0.521564478961742	0.0316551577174115	0.0688155433015053	0.0136825442645563	0.31378433048592	0.0587602594659209	0.274595612207904	0.0636466428120093	0.349487558469051	0.0474659900555579
cg20143758	cg20143758	II	6	167530343		CCR6	5'UTR		2.22861271785222e-05	0.000285055620399259	0.160983008139669	0.00251677389301927	0.465370221787292	0.0230829058255405	0.182061355856724	0.0156419131018772	0.176243891986647	0.0209226346225811	0.288767694893347	0.0330814060874378
cg14847917	cg14847917	II	12	78635247					2.23717188266182e-05	0.000285528456588989	0.578507344112882	0.0239264070703026	0.895784861624042	0.00380057541906179	0.610077183291929	0.0188259997929093	0.658833535989014	0.048495814320524	0.64350424047283	0.0428439002183398
cg07160932	cg07160932	I	16	29888733		SEZ6L2;SEZ6L2;SEZ6L2;SEZ6L2	Body;Body;Body;Body	S_Shore	2.24277734550096e-05	0.0002859462852698	0.239186301921245	0.0195670785315169	0.592515961344554	0.0185990468448425	0.209114556768211	0.0220359017156024	0.220485441116244	0.0175114238102165	0.222779185737561	0.00888674413212546
cg21830459	cg21830459	I	22	17680563		CECR1;CECR1	TSS200;Body		2.2523313144857e-05	0.000286647828807404	0.377367380978529	0.00675954701293649	0.697415731738266	0.02352774961734	0.274957941616101	0.0382919501247924	0.278734543802626	0.0366904183909011	0.450837096727179	0.00239405077932461
cg03762694	cg03762694	II	6	134499419		SGK1;SGK1	Body;TSS1500	S_Shore	2.2572489922039e-05	0.000286678671802741	0.134121003247834	0.0164553110171713	0.578106642891359	0.0297272458402912	0.245961233430809	0.0414249928268843	0.236029804934547	0.0193998108914275	0.224101374235535	0.0206097546248989
cg12062672	cg12062672	I	19	643555	rs11572889	FGF22	Body	Island	2.25361250938949e-05	0.000286678671802741	0.108019083658298	0.0248376197144878	0.571161220925736	0.0252652693152447	0.0784216155061615	0.00839021721378928	0.0519414412902084	0.0142701655923114	0.203119121727202	0.0216123707373154
cg15665967	cg15665967	I	3	47459257		SCAP	Body	N_Shore	2.27597847674253e-05	0.000287735206650617	0.313823765113011	0.0307985380013996	0.76430614658834	0.0156500203908476	0.220587670323342	0.0184924927190441	0.225302424026203	0.0246116280919311	0.355512430593296	0.0112968215307056
cg27262717	cg27262717	I	20	44452633		TNNC2	Body	Island	2.29553661647854e-05	0.000288859307778816	0.146969601915461	0.0196028446363669	0.62213241307639	0.0308105018788714	0.187283418585741	0.0315473053150548	0.215218817581906	0.0300373011687727	0.200158643492702	0.0225576928772754
cg11409350	cg11409350	I	17	73126499		NT5C	3'UTR	N_Shore	2.2971592338466e-05	0.000288884018836503	0.253600447691184	0.0248203410700522	0.644764086667411	0.0169709595920815	0.192600326674393	0.0160330603097684	0.203032819797421	0.0160835722704344	0.316878670660792	0.012731511206988
cg23442981	cg23442981	II	12	48921073		OR8S1	Body	N_Shore	2.30251900995722e-05	0.000289124076418296	0.790810663152671	0.0104640831427338	0.438259320305755	0.0250150798026074	0.687425705397322	0.0136110872668113	0.680276235396667	0.0581638908900609	0.655827264393339	0.0437769951004346
cg15449391	cg15449391	II	6	168975151		SMOC2;SMOC2	Body;Body	S_Shore	2.30442158047832e-05	0.000289177336884376	0.782558607753258	0.0142101023810709	0.463773886713327	0.0199869289146144	0.799179615594513	0.0141965701365229	0.832547217420676	0.01839749939156	0.734579073709413	0.0263127769504966
cg07728307	cg07728307	II	10	1251862		ADARB2	Body	N_Shore	2.3080167120705e-05	0.000289339528963427	0.870178199642319	0.00563491212209788	0.563183061556807	0.0229440421664285	0.883353596453652	0.0165129055045745	0.853362209580118	0.0128589429428138	0.822534798886551	0.0241206887923238
cg20815778	cg20815778	II	6	72113416		MIR30A	TSS200		2.30919809804122e-05	0.000289400141948721	0.0846676175013691	0.00866587606988774	0.419134791709916	0.0242409616615476	0.296945261690267	0.0150843720436979	0.274222185386159	0.0221648895172257	0.277895686771458	0.0204171949971003
cg19606364	cg19606364	II	3	42745757		HHATL	TSS1500		2.31740480529552e-05	0.000289875675425152	0.874236759324082	0.00386028300333306	0.56069315625468	0.0238440185237007	0.874560744056257	0.0176669233669917	0.888903537891755	0.00505695812083351	0.823367837243501	0.020220165152098
cg09732255	cg09732255	II	2	2190278		MYT1L	5'UTR	S_Shore	2.32801668908658e-05	0.000290479222900852	0.701059237167954	0.0233111689357529	0.39657202474556	0.0028421343113614	0.564631096053777	0.0401877427235657	0.613689641283674	0.0447150464361836	0.550808708020075	0.0227993368228695
cg05970811	cg05970811	II	12	64237202		SRGAP1	TSS1500	N_Shore	2.32723655916478e-05	0.000290479222900852	0.20134856390583	0.0206378037532665	0.649151139636478	0.0276891704761838	0.260385881866395	0.0328735101273819	0.266252969883253	0.0330094768258298	0.35765958261405	0.0100252387632379
cg17848496	cg17848496	I	2	227661213		IRS1	1stExon	N_Shore	2.33915208221478e-05	0.000291027095525173	0.189255087635618	0.0116010269596662	0.643278467875654	0.0330839201050642	0.168796855386905	0.0267086267290046	0.177121178396759	0.0162614639709585	0.246343698041442	0.0366568757061824
cg26846864	cg26846864	II	16	3307326		MEFV	TSS1500	S_Shelf	2.35040043214869e-05	0.000291484417205864	0.500750013827101	0.0199098816384873	0.189781314247848	0.0134755496274009	0.607443351608586	0.0107545889224783	0.605387427899004	0.00470185703915698	0.485043204696779	0.00834658722529938
cg02986643	cg02986643	II	17	4464075		GGT6;GGT6	TSS200;TSS200		2.36437787463579e-05	0.000292155542890132	0.231217762710993	0.0209565335056809	0.567850767101483	0.0154978272470342	0.259447502906507	0.0335742321847164	0.302538208291323	0.0159790726055852	0.436519409259063	0.0281651671923628
cg13951664	cg13951664	II	21	15914403	rs72008261	SAMSN1	Body		2.37023791063804e-05	0.000292378157474112	0.311175744114954	0.0199333419154076	0.614061742536158	0.0123824176837006	0.42793303474499	0.0797814478283899	0.454374402945957	0.0394412833932321	0.447224938042906	0.018814025241384
cg11051738	cg11051738	II	14	54687160					2.37751257308228e-05	0.000292677581672431	0.615959102829594	0.0139589469650751	0.253394487364969	0.0244008948401242	0.68919267508953	0.0432465553593737	0.656126165545207	0.0131117352016625	0.640886837240512	0.00808505915391218
cg01328806	cg01328806	II	2	20851404		HS1BP3	TSS1500	S_Shore	2.37780408902487e-05	0.000292693880636819	0.110795232945403	0.0103466748313481	0.43156929759778	0.0226177763460681	0.116993107032404	0.0152472355250098	0.125090764464577	0.0186972988168175	0.270982335175703	0.0191775643429881
cg11470063	cg11470063	II	4	183727217	rs4428330			N_Shore	2.38468427817187e-05	0.000293148462669568	0.568810020518537	0.0257044535400952	0.15609431729408	0.0191005790355738	0.513665522928946	0.0209020318824513	0.528365405539739	0.0620097560654178	0.459112680418532	0.0200263617764514
cg02960418	cg02960418	II	7	537803	rs13308040	PDGFA;PDGFA	3'UTR;3'UTR	S_Shelf	2.38547787254536e-05	0.000293187240451246	0.401006658372532	0.0221071832741297	0.703221547572496	0.00782743379782388	0.4964959539516	0.0517602036562307	0.543194196405626	0.0238672102121685	0.632750837839782	0.022321214844419
cg07272264	cg07272264	I	12	101111683				S_Shore	2.39132571623028e-05	0.000293463748630544	0.494465733958568	0.0189534101747953	0.838708631358134	0.0188481680983	0.56807115463442	0.00692192954424919	0.524850296051517	0.0455426385600509	0.605381539239734	0.0414326162277948
cg22491461	cg22491461	II	12	106980546		RFX4	Body	Island	2.4002673689402e-05	0.000294081457113821	0.0697266503574964	0.00271729675098531	0.405004404058561	0.0259161290344222	0.0939330701600377	0.00325981816450394	0.0959020915452863	0.0119366299489007	0.154359958943991	0.022735122150256
cg06590513	cg06590513	II	6	94127664	rs77832067	EPHA7	Body	Island	2.41578103132611e-05	0.000294695573231259	0.113112776568907	0.0130989298231638	0.490117546470942	0.0262634931993055	0.110180903832955	0.0128205144452778	0.113451053723402	0.00730685949637751	0.235112061505482	0.072723297377997
cg03689225	cg03689225	II	6	30910941		DPCR1	Body		2.42385998177775e-05	0.000295085246332373	0.49463197068643	0.031712737289179	0.0750916735882547	0.00792326807956956	0.563217514339514	0.0155407029830224	0.53935937760825	0.0256112967298452	0.42302476847547	0.0260606300956222
cg03320873	cg03320873	II	5	176238375	rs79664992	UNC5A	Body	S_Shore	2.42458440491052e-05	0.000295133273292407	0.1512357958267	0.0151731834763195	0.509950291310397	0.0234735475317675	0.227360887446775	0.0186874848265053	0.209189539012977	0.0127322129007231	0.2616769960323	0.0303202916567988
cg00524220	cg00524220	II	19	3098963		GNA11	Body	S_Shore	2.42838305854738e-05	0.000295303653116345	0.215911609031257	0.0285259356853635	0.588083209614236	0.00528033670476894	0.253910853322308	0.0205166282229365	0.247659014665357	0.0166267682570463	0.48663646917394	0.0133117029393522
cg07850604	cg07850604	II	14	36003443		INSM2;INSM2	5'UTR;1stExon	Island	2.43211023152751e-05	0.000295508075376544	0.0903590572104169	0.0189177818746094	0.434510840741548	0.0190349509379827	0.0839718368068917	0.00301284515348653	0.0721964128111488	0.0146113266621032	0.158044068815768	0.0235519728624461
cg15859189	cg15859189	II	3	65832744		MAGI1;MAGI1;MAGI1	Body;Body;Body		2.43821908362254e-05	0.000295700369980426	0.42113213541268	0.0337950704263552	0.886530066875231	0.0132901525012002	0.499622963497569	0.0147956466797765	0.48017862524805	0.034862336651931	0.630906597864853	0.0997920517942912
cg18851831	cg18851831	II	19	40324984	rs2072290	DYRK1B;DYRK1B;DYRK1B	TSS200;TSS200;TSS200	Island	2.43937956380991e-05	0.000295702579784734	0.1097158965177	0.00874341486507783	0.479985333747411	0.0275405054769165	0.224199164222442	0.0140828445830381	0.221684839055558	0.0274563137832117	0.209951215400411	0.0336517270225914
cg06750038	cg06750038	II	16	87425101		FBXO31;MAP1LC3B	Body;TSS1500	N_Shore	2.46347486579572e-05	0.000297271741654164	0.226705748534284	0.0114823150444355	0.583723845233037	0.0254605865863993	0.369725443377892	0.0244312870742328	0.338566212775049	0.0319311586803187	0.377633205261158	0.0426703417055331
cg22856972	cg22856972	II	6	134275178	rs78854934	TBPL1	5'UTR	S_Shore	2.48017437305804e-05	0.00029819057433463	0.0896892880779445	0.00954469276212435	0.391952965025452	0.0216785674490629	0.140172972112613	0.00391571229352369	0.157559107072955	0.0226191936806335	0.152565618101819	0.0135522485485433
cg22347696	cg22347696	II	17	74944924		MGAT5B;MGAT5B	3'UTR;3'UTR	Island	2.50062309162549e-05	0.000299183774826904	0.170615637053154	0.0181144914234553	0.475482637964703	0.0156523811041379	0.147470399005282	0.0161976975680654	0.173924163695102	0.00176009016430722	0.201649294396699	0.00471997196627975
cg27518892	cg27518892	II	16	57566936	rs71387172	CCDC102A	5'UTR	N_Shelf	2.50500746290539e-05	0.000299314831249475	0.21247258555927	0.0107806199280509	0.520836549486853	0.0216944916308345	0.252675133026705	0.0115156914947181	0.298288589599644	0.0261552338294388	0.273240205992704	0.0281991898885457
cg02207200	cg02207200	II	8	17353980		SLC7A2	TSS1500	N_Shore	2.51100507938171e-05	0.000299717915413033	0.462052307161231	0.0277846812923614	0.0931956515926964	0.00829084296662961	0.519947309895432	0.0213722393634439	0.553301187317915	0.0311410472455863	0.474560212575205	0.0138125549080937
cg20967889	cg20967889	II	1	47185236		KIAA0494	TSS1500	S_Shore	2.52129659277142e-05	0.000300257665305869	0.132779572330966	0.00289650763032854	0.459098243342222	0.0255139714355808	0.189875038123273	0.0373910067785022	0.172959723740299	0.0641138456446981	0.236024736758429	0.0567736385526589
cg22178613	cg22178613	I	4	154710499		SFRP2	TSS1500	Island	2.53197910877021e-05	0.000300936529495171	0.0852145829074961	0.0134661107854436	0.420523236979616	0.0227228992350271	0.0882025996049538	0.0184213195723501	0.0762908979194609	0.0124731099926449	0.128639959816112	0.0054885429365674
cg26187308	cg26187308	II	8	70947440				S_Shore	2.53316756513343e-05	0.000301021416011854	0.202282446935872	0.00449240756332584	0.512496334923309	0.0240230220249406	0.242430275514764	0.0129904472511892	0.251181921798332	0.0244867373752744	0.310762987651074	0.020508771582273
cg07151039	cg07151039	I	15	76628892		ISL2	TSS1500	N_Shore	2.54027826235506e-05	0.000301282513678124	0.173475822735105	0.0165072247335556	0.522053415264985	0.0219711185719678	0.162430846718414	0.0262900175927734	0.178815549038358	0.00577409238494333	0.258150360094523	0.00430587161227279
cg03144232	cg03144232	II	16	31022351		STX1B	TSS1500		2.55242028270441e-05	0.000301943876026035	0.163956728413449	0.0156149144264051	0.547276357937921	0.0259158722567778	0.187720395457318	0.0188835406392157	0.146022931310445	0.0127132469643002	0.230732320235327	0.00994660901979322
cg21196839	cg21196839	II	9	116358024		RGS3;RGS3;RGS3;RGS3;RGS3	Body;Body;Body;Body;Body		2.55331835015923e-05	0.000302011270893617	0.43406254879261	0.0189077618390462	0.816181993977137	0.0235030209384456	0.458441302477671	0.0229954173178592	0.423861173781236	0.0163664951519972	0.525568492787059	0.0293099177279307
cg11525980	cg11525980	I	11	66650515		PC;PC;PC	5'UTR;5'UTR;5'UTR		2.55426316781453e-05	0.000302030383218484	0.0622516397291678	0.00698067185346059	0.434451681610819	0.028542947368615	0.0780866680797081	0.0150311536858277	0.108537544458932	0.00672902213568713	0.123381058774648	0.0104144008077027
cg06002638	cg06002638	I	12	109592017		ACACB	Body	N_Shore	2.55444397062021e-05	0.000302030383218484	0.53496497975932	0.0168473132878411	0.932006048982492	0.0264335229173196	0.480545141848171	0.0745072640790759	0.434948963973414	0.0264152531284475	0.593142916952016	0.0428002830237137
cg14252279	cg14252279	I	9	124361084		DAB2IP	Body	Island	2.56762027175344e-05	0.000302614048538099	0.480323193808329	0.0304746708837751	0.0796325330982502	0.0086370959039507	0.320273146265128	0.0345080187210971	0.34387413454678	0.0244008019117417	0.575528030262633	0.0587321978761419
cg06571407	cg06571407	II	20	44746823		CD40;CD40	TSS200;TSS200	Island	2.57579582414783e-05	0.000302932777352455	0.162934857300881	0.0106855366958058	0.507533553362923	0.0250813218170368	0.170996359074588	0.0210518012451618	0.192002646728081	0.0078218530910818	0.243501295777524	0.0272569276852081
cg15536845	cg15536845	II	3	170304045		SLC7A14	TSS200	S_Shore	2.58924953765967e-05	0.000303586934189083	0.558572829430228	0.0148395366136189	0.198017512356646	0.0244050157133854	0.634670871846831	0.0125867888771909	0.663379543970728	0.00356038045161473	0.632210402149371	0.036435353092547
cg04590638	cg04590638	II	16	84256865		KCNG4	Body	S_Shore	2.59802453363503e-05	0.000304053771983862	0.692366856194074	0.0237233771108899	0.380020013212868	0.00710542050334404	0.731483679829932	0.0123455840744182	0.683448626190696	0.0170615290118547	0.638383936918013	0.0280302442415369
cg20376953	cg20376953	II	6	117187980					2.59944265469946e-05	0.000304161684982532	0.763954817142265	0.0160741501089917	0.418944084953905	0.0221379632850816	0.738319404473864	0.00687682153690925	0.746750342488684	0.0261076072960131	0.697545495994212	0.0597746100585034
cg18799399	cg18799399	II	12	58087353	rs61517018	OS9;OS9;OS9;OS9	TSS1500;TSS1500;TSS1500;TSS1500	N_Shore	2.61186125213405e-05	0.000304704577476583	0.451330437984008	0.0175007164695878	0.753224373108567	0.0163763125988778	0.544662905442656	0.0310139096367225	0.570107111718582	0.0366395012818553	0.560288397482994	0.0144954699522551
cg09366519	cg09366519	II	1	209877970		HSD11B1;HSD11B1	5'UTR;TSS1500		2.62108685780748e-05	0.000305062573892962	0.509459831740237	0.0161298250337061	0.834319780537064	0.0201542948145351	0.575889124184002	0.0201819035401054	0.536016664024292	0.0216336871853015	0.68426615998339	0.0193507336665476
cg03930970	cg03930970	II	7	6618160		ZDHHC4;ZDHHC4;ZDHHC4;ZDHHC4	5'UTR;5'UTR;5'UTR;5'UTR	S_Shore	2.63105566979866e-05	0.000305762916342737	0.415352005766061	0.0157288364405464	0.724230779361473	0.0188725509464221	0.491368691704848	0.0336118119519433	0.489517830765446	0.0302292848806264	0.657510045510371	0.0177659808172204
cg23207304	cg23207304	II	5	132951221				S_Shelf	2.6450799508745e-05	0.000306355316868028	0.782710146632532	0.00877269488230175	0.480080856906959	0.0224496223586106	0.69074889786701	0.0326141020213615	0.65908182662522	0.0175371320831538	0.639117781131759	0.0607944383802057
cg19512903	cg19512903	II	8	39171620		ADAM5P	TSS1500		2.65313704484233e-05	0.000306833756791309	0.623422845672404	0.0361848872408114	0.140732647454494	0.0130704969456615	0.721458555523193	0.0402091409125577	0.672071133810273	0.0158188874554986	0.658240026521039	0.0249879624030332
cg19642877	cg19642877	II	11	2168625		IGF2AS;INS-IGF2;INS-IGF2;IGF2;IGF2AS	Body;3'UTR;Body;5'UTR;Body	S_Shelf	2.67700867545832e-05	0.00030808705333525	0.267499853245173	0.0263064213608366	0.597424714358753	0.00162009522715265	0.289433077361821	0.031679912475784	0.308171010272457	0.0122631970940303	0.317400112654538	0.0236623275777644
cg24014020	cg24014020	II	16	620796		PIGQ;PIGQ	5'UTR;5'UTR	S_Shore	2.68612993459089e-05	0.000308592855646842	0.0796755806710606	0.00476382108375054	0.407683339883003	0.0257892637565682	0.242600933701036	0.0265839597225608	0.237554230536457	0.0243258810220524	0.23629601318549	0.0404265442921899
cg06522515	cg06522515	II	3	184090630		THPO	Body		2.70225423374052e-05	0.000309372800873927	0.175985536459103	0.0171499855037848	0.638412100549024	0.0328176617858567	0.201532007870162	0.0138850089954606	0.232602707436923	0.0693623443640968	0.300784597876621	0.0279701551065712
cg11249283	cg11249283	II	19	17960227		JAK3	TSS1500	S_Shore	2.70306987487923e-05	0.000309388667272396	0.269373656816717	0.0285322644703341	0.645949882282924	0.00976343494882286	0.292958302950697	0.0396375343412179	0.339697439561502	0.0273885602558171	0.416296518045522	0.0316946883750772
cg14087168	cg14087168	I	1	156450669		MEF2D	Body		2.70715977763335e-05	0.000309558874506673	0.261350201985035	0.0242610734023341	0.583080779010354	0.00870123286225922	0.242244047623421	0.00768631463396353	0.206497837921674	0.0130382925891832	0.31463055137516	0.0192339630210079
cg02630218	cg02630218	II	17	81016294				Island	2.71822465512759e-05	0.000310139451183111	0.348226714089839	0.0192859167494687	0.70071002411267	0.0206656820034201	0.372476048593351	0.0178538716474815	0.340120356705074	0.0130413881215301	0.550125242903342	0.0106592487483372
cg08041350	cg08041350	II	17	25819112		KSR1	5'UTR		2.72184915040691e-05	0.000310331908026089	0.364179728197059	0.0184254907894921	0.676674175766188	0.0169978947627298	0.422008448692425	0.0129183619878426	0.372616590677152	0.0632514299613686	0.59817197692434	0.0125685578674203
cg05598727	cg05598727	II	5	8457548				Island	2.73852187404092e-05	0.000311172080232451	0.581881338151634	0.0182795331388568	0.908937290025842	0.018876888422311	0.409722121417163	0.0401314575609352	0.450129033685867	0.0159251094338808	0.293238927110863	0.0283229963068293
cg16487297	cg16487297	II	5	17488879				N_Shelf	2.7455337360172e-05	0.000311655331454412	0.500069102423762	0.0217591601623136	0.14876755054307	0.0180059068356585	0.529549772925399	0.0099484883161255	0.556429215577423	0.0935732423071236	0.488518316304657	0.0272772401274509
cg23348743	cg23348743	II	5	158285745		EBF1	Body		2.74599382755288e-05	0.000311655331454412	0.637805456622619	0.0230443538722332	0.324484739467639	0.0101748940224117	0.641702508453733	0.027724581211637	0.612797943879786	0.0278202949950803	0.627117759675787	0.00876767623036722
cg10381113	cg10381113	I	13	24797136		SPATA13;SPATA13	Body;5'UTR		2.74744750024253e-05	0.000311725791322515	0.544757195877356	0.0221610139500511	0.881120149937743	0.015505559116219	0.489020388684235	0.00474257482557845	0.466414785278701	0.0174269318550246	0.530181032344775	0.0123737609312262
cg21619814	cg21619814	II	5	140174449		PCDHA2;PCDHA1;PCDHA1;PCDHA2;PCDHA2;PCDHA2	5'UTR;Body;Body;1stExon;1stExon;5'UTR	N_Shore	2.74957414306233e-05	0.000311811009516527	0.518267244600553	0.022487784304316	0.171701958033865	0.0164676905824189	0.543709963970222	0.0161408408589211	0.575857754036583	0.0178136706452864	0.566070570452235	0.0170420421815372
cg11464571	cg11464571	II	7	79810832		GNAI1	Body		2.75152119412705e-05	0.000311904244842934	0.888555864338184	0.00832212310778737	0.588179110899059	0.0226838244579179	0.824456105856316	0.0138111041902808	0.83690635515071	0.0146073843122076	0.816653614119546	0.021114699299327
cg01057945	cg01057945	II	12	50303785		LOC283332	Body		2.75157815120088e-05	0.000311904244842934	0.151847454772188	0.00764600840821526	0.487306015138487	0.0258784392480179	0.214992166078943	0.013271534902191	0.231627724071303	0.00999551888123872	0.294821398023003	0.0283390591067584
cg03760457	cg03760457	I	15	70326230				Island	2.75347917789849e-05	0.000312023597688773	0.691851891397694	0.0272826986880681	0.258610282282905	0.0216933579392032	0.541631118547247	0.032263945091599	0.506627839725558	0.00994227697404033	0.508804555655754	0.0488718601255532
cg22163631	cg22163631	II	20	61643377				S_Shelf	2.75399861086601e-05	0.000312024794803764	0.761543666477217	0.00312263243490944	0.265688793175601	0.0397730968250287	0.679783742759151	0.011919857869679	0.724880793779111	0.0244897454636447	0.627761731404972	0.0653453211655057
cg00961640	cg00961640	II	1	110933767		SLC16A4	TSS200		2.75614285262738e-05	0.000312113946275196	0.131400964060561	0.00934147347902482	0.501069805346921	0.0282439135686976	0.175708900056271	0.023336347691425	0.200218937142766	0.0214729722036803	0.277305189199499	0.0233448742829446
cg02832224	cg02832224	II	1	54825291		SSBP3;SSBP3;SSBP3	Body;Body;Body	S_Shelf	2.75938301360139e-05	0.00031226941144781	0.220259072336217	0.0288075762861539	0.595363206776512	0.00904765010101956	0.301761196550394	0.0316689892364016	0.295135415643315	0.0605401379133012	0.345799479916258	0.0369783096281523
cg06761719	cg06761719	II	6	27280190		POM121L2	TSS200	Island	2.76496527667672e-05	0.000312516618477312	0.0966871720788043	0.00624222692936509	0.425240276487522	0.0257143774097709	0.099387401232506	0.0089726190714228	0.0886985824946187	0.0100843630200404	0.166990974365565	0.0117564942104522
cg22166106	cg22166106	II	11	1082945		MUC2	Body	N_Shore	2.76678243954189e-05	0.000312586136856044	0.238418114611652	0.0238383078297532	0.554887352189836	0.00903254357025426	0.24010626978793	0.0282950069618486	0.247559097386607	0.0170580130943042	0.331618707638413	0.0128986724897403
cg09263875	cg09263875	II	16	632152	rs4984897	PIGQ;PIGQ	Body;Body	N_Shore	2.76941008591044e-05	0.00031269238151587	0.587252606186632	0.0208599037369666	0.899151818044006	0.014013741110666	0.595829518394158	0.0195195188269223	0.575286219236762	0.0191944518625655	0.660319644455422	0.0212068028164643
cg25624690	cg25624690	II	8	1080669					2.77458930957151e-05	0.000312995682663813	0.81375537786073	0.00434560602054001	0.500654787954214	0.0248618119228772	0.858302690095671	0.0222135110343122	0.82543585217191	0.0123203467694551	0.818581913808351	0.0135093537314298
cg02867079	cg02867079	II	14	100111269		HHIPL1;HHIPL1	TSS1500;TSS1500	Island	2.77988954417047e-05	0.000313298704146332	0.232753493575484	0.00801716118613769	0.548578437307512	0.0241759342508376	0.297814378289054	0.0413501988046976	0.277108543483395	0.0113882912387328	0.388683545420293	0.0257529148063272
cg06147210	cg06147210	II	7	136927099		PTN	Body		2.7845725410827e-05	0.00031349491532554	0.406388616232188	0.0291474282406597	0.789885813675015	0.0103823073715147	0.457091160242477	0.0352742361832584	0.495796855290409	0.043321846704268	0.503567227186682	0.0493432591387104
cg13747016	cg13747016	I	10	43361261				N_Shore	2.7876765462358e-05	0.000313699556010124	0.911481419290544	0.0095061770628738	0.602349982277902	0.0230662522989814	0.894484318780639	0.0210224247063835	0.868625906203607	0.00847691728517247	0.789154864623824	0.015848489217134
cg22571664	cg22571664	II	5	32713112	rs3811971	NPR3	Body	Island	2.79695704254246e-05	0.000314144428364611	0.157260179037336	0.0140190253065792	0.463641037103726	0.0203932227996192	0.17274894104991	0.00452914938445393	0.124688264521175	0.00850214886171437	0.272444803286676	0.0115433530702936
cg07991288	cg07991288	II	20	22559339	rs77966868	C20orf56	TSS200	N_Shore	2.81751455346182e-05	0.000314928618596349	0.21198738544902	0.019860315445283	0.572407602557935	0.0213589274009992	0.239294745295899	0.0441651015293078	0.255855427487922	0.0229678140222662	0.330802041178952	0.010319755642019
cg07241532	cg07241532	II	16	57546535		CCDC102A	3'UTR		2.81829832358794e-05	0.000314945334648831	0.523949435970711	0.0255270030592129	0.856518893497552	0.00852797269350897	0.552643240533792	0.0102349505996539	0.567048209383582	0.0103757569034066	0.597774145493449	0.0302764221840217
cg03231447	cg03231447	I	11	2295191				S_Shelf	2.81979726268168e-05	0.000315036287979087	0.173862131007779	0.0168974441751561	0.537200648384169	0.0240685648643838	0.21638768935578	0.0403380105182345	0.193263555976067	0.0116201366433061	0.272015031519499	0.0168809476125103
cg27462398	cg27462398	II	1	86174642		ZNHIT6;ZNHIT6	TSS1500;TSS1500	S_Shore	2.82636936282146e-05	0.00031540657540299	0.560546964706044	0.0246935519607073	0.141356773690037	0.0232961377273974	0.56527415794404	0.0124223115552392	0.612411090771448	0.0462639604976401	0.549888033106837	0.0124323075689598
cg18011078	cg18011078	II	7	1971098		MAD1L1;MAD1L1;MAD1L1	Body;Body;Body	S_Shore	2.83538862661431e-05	0.000315761781204958	0.814901076094288	0.0164469743984018	0.498194698084925	0.0197078968287115	0.533934691577626	0.029323493446559	0.494610731041291	0.0244957431269506	0.561111366674093	0.050085151334096
cg02124887	cg02124887	I	5	1174666				S_Shelf	2.86770127168215e-05	0.000317165798626197	0.135419810590644	0.0238852730332848	0.51864782531113	0.019994605227366	0.177969655539923	0.0264434738362997	0.155599477724428	0.0174973989012112	0.223814859383981	0.0410449206641259
cg17960080	cg17960080	II	17	26926868		SPAG5	TSS1500	S_Shore	2.86562588092087e-05	0.000317165798626197	0.128236123393733	0.0176610659727015	0.463581248215613	0.0207553819462879	0.192241300660929	0.0107279825991041	0.154862976702128	0.0456030901570112	0.224227079378751	0.0169246476094233
cg19849478	cg19849478	II	12	122592277		MLXIP	Body		2.87612915868757e-05	0.000317575542879905	0.271076596971404	0.00522759259206361	0.594607495232637	0.0257921997936838	0.386965886775668	0.0342466473966338	0.417552922844846	0.0252308008052233	0.511392024911766	0.0161351278697209
cg19990022	cg19990022	II	5	140430619		PCDHB1	TSS1500		2.88016774998595e-05	0.000317742453761313	0.154673653661092	0.0094155339707605	0.527840013754144	0.0288681372197298	0.238319926871742	0.0348385043477064	0.24572159232942	0.0300820929153288	0.218356292489312	0.0459428376192937
cg09384035	cg09384035	II	8	104131768					2.88310061005351e-05	0.000317776584011592	0.832355191721943	0.021995944371192	0.385240883429205	0.0289915069226931	0.680558153781548	0.0236019106285399	0.664537993869462	0.0340682953983072	0.687362742549377	0.0172776299959402
cg16379999	cg16379999	II	14	81976516		SEL1L	Body		2.88685256616086e-05	0.000317955771710465	0.177047469331672	0.0109711380971457	0.497642293478855	0.023684639864526	0.200051456113295	0.0465901388019882	0.21610942638231	0.0294051393607773	0.265246024438874	0.0542016570146112
cg11625868	cg11625868	II	16	68572892		ZFP90	TSS1500	Island	2.89426304957195e-05	0.000318243426820888	0.0979296877334044	0.00836189532802193	0.401720424391738	0.0232947419410847	0.103379295988648	0.0218574039579193	0.0998367189614909	0.0212086584117532	0.163374471035365	0.0191624108521846
cg09125924	cg09125924	II	7	151452190		PRKAG2;PRKAG2	Body;Body		2.9372907187331e-05	0.000320871552108575	0.811581580794484	0.00904619311577307	0.5027148616055	0.0235817399469392	0.805621912518361	0.0305221862277661	0.838385481319236	0.0100331536027182	0.769042417265492	0.00992355940559969
cg27331665	cg27331665	I	11	316456	rs79196191			Island	2.95006791068357e-05	0.000321735216621589	0.523905609871664	0.00449695326356201	0.139870652616569	0.0311152029435476	0.444528776880595	0.0391443767806737	0.471696043480974	0.0047062449007215	0.445179904358277	0.026166970100953
cg26770882	cg26770882	II	17	6338181		AIPL1;AIPL1;AIPL1	Body;Body;Body		2.96225986914053e-05	0.000322437654388658	0.504591819157321	0.0284675352296598	0.870134898566399	0.00932458535830673	0.585209811000493	0.00678172494409158	0.618527772877468	0.0267362155211301	0.65351907316094	0.0170670377464497
cg14582100	cg14582100	II	15	45693742	rs34577081	SPATA5L1;SPATA5L1	TSS1500;TSS1500	N_Shore	2.98274051510538e-05	0.000323619009644033	0.144497561809635	0.0212624598688572	0.457289988874806	0.01439580588362	0.231435244737997	0.0743976333413933	0.197109631921138	0.0148662728985339	0.263919848599752	0.0202666729784835
cg14743812	cg14743812	II	13	113006248					2.98328990152028e-05	0.000323631562411108	0.533674464043026	0.0165733806717946	0.203764978043944	0.0214209870136313	0.568721714611059	0.0310016240607555	0.534415929668316	0.0676231834932837	0.320961864119079	0.028846691605392
cg04219048	cg04219048	II	14	23315028		MMP14	Body	Island	2.99341130175339e-05	0.000324289688954515	0.808691067628198	0.0150650770933961	0.48488812377123	0.0219290203038759	0.866792058282757	0.0104159375484732	0.893428598815459	0.00742961850698316	0.859551051407029	0.00721260798063072
cg20240715	cg20240715	II	21	35828503		KCNE1;KCNE1;KCNE1;KCNE1	5'UTR;5'UTR;5'UTR;TSS1500	N_Shelf	2.99489865627271e-05	0.000324317121111239	0.681621327169942	0.00560252503731308	0.261214284749601	0.0340897113124368	0.670053990243959	0.0191735078173974	0.663987835159048	0.013375421696102	0.508092771633356	0.0204583212872034
cg17559809	cg17559809	II	5	83680968		EDIL3	TSS1500	S_Shore	3.00265050394118e-05	0.000324551798727743	0.205862248679802	0.00867522231191627	0.506800108549414	0.0231752356415728	0.277901125402206	0.0211260333971115	0.305450524839136	0.0418826572626005	0.331156765176869	0.0116832881719067
cg21399057	cg21399057	I	17	46631910		HOXB3	5'UTR	Island	3.004384188539e-05	0.000324637203908459	0.201446509062512	0.0199440916726157	0.511771208570268	0.0159238886744444	0.115473179398782	0.0160987380928692	0.0878808141190458	0.00696893129046675	0.132028067426773	0.00643853835974231
cg10703826	cg10703826	I	1	119532116	rs73011341	TBX15;TBX15	1stExon;5'UTR	Island	3.00558674658601e-05	0.00032470177486368	0.569613422407415	0.0335546942595142	0.160543862230515	0.00247077497034164	0.399271439731867	0.0240907360238509	0.416961074313549	0.0417606962621664	0.348531721881051	0.0168213630236142
cg22886575	cg22886575	II	10	124910040	rs77919772	HMX2	3'UTR	Island	3.02504218822678e-05	0.000325534870116625	0.380845202475126	0.0219229966942241	0.718695770766365	0.0171482015077568	0.481317853862072	0.0215294437843617	0.458201271624208	0.0328443332683743	0.613253230800848	0.0236947196818973
cg13207630	cg13207630	I	7	32358064					3.02888982291956e-05	0.000325724676661263	0.811010521741745	0.00106964153103944	0.434309367802906	0.0310251700544094	0.751901191623836	0.0126582457578321	0.782251494852898	0.0336732992289139	0.642606664624918	0.00532510096420411
cg13928759	cg13928759	II	10	95517382		LGI1	TSS200		3.02867188815965e-05	0.000325724676661263	0.265663739616776	0.0155641947392179	0.686883577336309	0.0310267509347211	0.32911204865461	0.0354682548185938	0.283489486291311	0.0348190997504019	0.420654364027324	0.0251573750018599
cg05904716	cg05904716	I	5	179779205		GFPT2	Body	Island	3.04691185443897e-05	0.000326394959034925	0.109244909598058	0.0237905575991071	0.560355170656153	0.0286386177500836	0.147352575697257	0.0218088267025371	0.186478416989166	0.0109073986274916	0.227471313790793	0.0110553531099623
cg04503267	cg04503267	I	1	32742037		LCK;LCK	Body;Body	S_Shore	3.05841843393701e-05	0.000326866187292047	0.136852436505197	0.0127972167726921	0.543614582719939	0.0310706854043485	0.155726419164931	0.00770455231667047	0.150778630215784	0.00763375822989531	0.195933128694756	0.0106834920693147
cg21122225	cg21122225	I	2	238832508					3.05893805937463e-05	0.000326868753003238	0.114339508486525	0.0110643840926515	0.434056417446372	0.0239840666110231	0.13359502161354	0.0242797776540081	0.127201365170772	0.0222759681816722	0.199039422127591	0.01739284221546
cg18264728	cg18264728	II	5	39421189		DAB2	5'UTR	N_Shelf	3.06979258229854e-05	0.000327510949142527	0.241301836758327	0.00762062748278944	0.611661460188155	0.0296609839612343	0.349345245660463	0.0344479224518318	0.305146608229568	0.0497120462654559	0.454445075240262	0.0208723405938803
cg18371052	cg18371052	I	5	8457721				Island	3.07225825571323e-05	0.000327664571521611	0.615454815823744	0.028179761834343	0.967483633876482	0.00731794891872765	0.371095342638921	0.025141165893259	0.366149376770173	0.0106998765872178	0.284989111465439	0.0119075677622335
cg02887458	cg02887458	II	19	19495540		GATAD2A	TSS1500	N_Shore	3.07731449756493e-05	0.000327788088649266	0.455140077067938	0.0246731990006444	0.764632292253052	0.00685242567473033	0.451717744749834	0.0239455226483891	0.417106496660103	0.0378643625880047	0.535462091314016	0.0255906525197967
cg18160841	cg18160841	II	1	215447751					3.08097159790698e-05	0.00032788590130321	0.543832543628895	0.0327327915680213	0.139284213917252	0.00704307265967739	0.201507527290917	0.0657372322728769	0.162459432398014	0.0591146032572385	0.208415935386841	0.0333372974041446
cg27597853	cg27597853	II	2	150419026					3.09288751184157e-05	0.000328431989949175	0.565184635708562	0.0343701639500809	0.130289050193474	0.0108052188451629	0.602880673551881	0.0307267536141266	0.635129092170026	0.0140087115569667	0.523145267427916	0.0606159999257634
cg08029969	cg08029969	I	16	28270611				Island	3.09441726416176e-05	0.000328480660819807	0.0607009111058179	0.0162758867619055	0.460187853894797	0.0288211947343303	0.0762250749635906	0.00353670818854944	0.101546623735959	0.00533875755960872	0.185111937533417	0.011012725815913
cg12161935	cg12161935	II	2	214148				Island	3.11139551592694e-05	0.000329578397905622	0.380454159918669	0.0058737297466997	0.680598959543766	0.0242000566270402	0.36349072492696	0.0185314734180139	0.327000505588904	0.0235389618600772	0.385025858691701	0.0168109054226022
cg03259887	cg03259887	II	16	85608894					3.14521448145122e-05	0.000331089337844386	0.3704981271018	0.0266806977801181	0.781737314923765	0.0214167452092365	0.385938689329369	0.0210635748478913	0.378515213758157	0.0217431560929214	0.568160474099784	0.029737637399629
cg09614626	cg09614626	II	21	22175001		C21orf131	Body		3.14811423032569e-05	0.000331184316875294	0.712509514223752	0.0197124523813233	0.328101988230759	0.0251926268291985	0.693731081459075	0.00929129469936655	0.724857418650365	0.0558118256619071	0.631020863566104	0.0483900418921914
cg04898026	cg04898026	I	7	149487677		SSPO	Body	Island	3.15481436929818e-05	0.00033146377910431	0.117838363143732	0.015458157712965	0.478747896603677	0.0257679412398375	0.138168586491512	0.00664826115263871	0.133622005301527	0.0219470365296115	0.242248459613625	0.0101695601209884
cg14043298	cg14043298	I	6	33136297	rs2229784	COL11A2;COL11A2;COL11A2	Body;Body;Body		3.15651265683614e-05	0.000331499187512952	0.744738869607133	0.0266547020165519	0.408664081236802	0.0085258711250365	0.563906744764652	0.0142500120028187	0.582963277011107	0.0270452936176427	0.550619511160443	0.0190727413974102
cg03486475	cg03486475	II	5	140796240		PCDHGA4;PCDHGA9;PCDHGA1;PCDHGB1;PCDHGB6;PCDHGB3;PCDHGB7;PCDHGA6;PCDHGA8;PCDHGA10;PCDHGA5;PCDHGB4;PCDHGA3;PCDHGB7;PCDHGA2;PCDHGB2;PCDHGA7;PCDHGB5	Body;Body;Body;Body;Body;Body;TSS1500;Body;Body;Body;Body;Body;Body;TSS1500;Body;Body;Body;Body	N_Shore	3.16078060158402e-05	0.000331640100406147	0.587688200039915	0.0278839463160057	0.233036949449597	0.00975778206572191	0.608762339629483	0.0557077288658041	0.648148507420422	0.0771535142067609	0.573475112807594	0.0335893585428296
cg14464509	cg14464509	II	7	1265378				Island	3.16332343456383e-05	0.000331674950737248	0.095190791195433	0.00695994317222277	0.44426933701292	0.0282386151585419	0.238133775998325	0.0333491119781841	0.23580568914041	0.0271711250531317	0.21547877024867	0.0422924598724502
cg06833564	cg06833564	I	16	4665307		FAM100A	TSS1500	Island	3.16845780305441e-05	0.000331934643074341	0.225935819610804	0.0173865120532996	0.54160186294686	0.0197473813535161	0.212181181184501	0.0219828252552311	0.189699641802178	0.0201184094378408	0.279531650605305	0.024496920365723
cg14642432	cg14642432	II	16	6533163		A2BP1;A2BP1	5'UTR;5'UTR	Island	3.18292203944659e-05	0.000332862287939074	0.140614895214175	0.00560415394458335	0.476794539672891	0.0274871346111902	0.155183695087185	0.0154125001777788	0.114449180056175	0.0110376693778588	0.261795681922479	0.0160511794707427
cg22408503	cg22408503	II	2	98962444	rs78248768	CNGA3;CNGA3	TSS200;TSS200	N_Shore	3.18946178063305e-05	0.00033313631308445	0.433914760720797	0.0267344732077678	0.106396167446291	0.00574139803378323	0.514749648180206	0.0266137693452328	0.5485337107135	0.0344279145518603	0.350334768993186	0.017650439661737
cg03353765	cg03353765	I	16	88967911		CBFA2T3;CBFA2T3	Body;Body	S_Shore	3.19746681692562e-05	0.000333517193172584	0.894299944922718	0.0122469733020578	0.585618581148341	0.0226938909095023	0.845920391427857	0.019537195169284	0.844943784343003	0.0346288840905583	0.75847643825011	0.0221884918750353
cg10418578	cg10418578	I	7	1360236				N_Shelf	3.20452265946625e-05	0.000333640540454611	0.131255195228567	0.0179077307974421	0.652290249905957	0.0397000833714548	0.151276621160048	0.0173848837808484	0.144141732248267	0.0109395437614403	0.213948689312726	0.0217348828079741
cg13813366	cg13813366	II	4	42398518		SHISA3	TSS1500	N_Shore	3.20687224549589e-05	0.000333693805105173	0.861446863997788	0.0101441399089033	0.462001416472251	0.0318168662058409	0.741743799710844	0.0555208219300947	0.741599814119202	0.0750726521811413	0.709068771839943	0.0146758858459766
cg13823169	cg13823169	II	9	139776893				N_Shelf	3.2137596090497e-05	0.000334036273035225	0.563617901240839	0.0210268214802897	0.186539513035901	0.0235110027793883	0.583223828003685	0.0283215212191589	0.553126143354753	0.00608529066262974	0.54794052040967	0.0126237716020666
cg03872339	cg03872339	II	10	133948517	rs77020739	JAKMIP3	Body	Island	3.23269984369467e-05	0.0003347850383913	0.852764372827871	0.0121889678896497	0.525405310732113	0.0245658698489751	0.861959603807636	0.00514943748501132	0.883863867329398	0.0183786543628415	0.78384523049959	0.019782801227129
cg04405075	cg04405075	I	20	2796872		LOC100288797	TSS200		3.2482562647484e-05	0.000335536345254411	0.831918065916684	0.0142449811981876	0.528448036144434	0.0210936371669263	0.721034869665024	0.0294691749465152	0.729221295342763	0.00722662254286385	0.662415398535437	0.0301113429618349
cg22044630	cg22044630	I	12	133127993		FBRSL1	Body	S_Shore	3.27855910514513e-05	0.000336993767509745	0.217556519858485	0.0226440962569523	0.591276875228126	0.0217802294603123	0.17532585562726	0.0030907802608201	0.163891921769497	0.00535377630418605	0.346552088572833	0.0320345495019795
cg17809280	cg17809280	II	17	2649988				N_Shelf	3.29246015607844e-05	0.000337648978117509	0.913892643666455	0.00110914725550795	0.60793871819126	0.025725090801236	0.911688260716437	0.00682864293966376	0.918926317761631	0.0022374089119189	0.896127383363072	0.0090377743067499
cg11538307	cg11538307	II	5	40984654					3.30006531180021e-05	0.000338037204061629	0.858087758777637	0.0075245122800887	0.443162482170826	0.0341204597047117	0.772471781132202	0.0705572282221825	0.756678335054104	0.0473074632801373	0.729718887366686	0.0284229737304028
cg20511832	cg20511832	II	15	78934280	rs67426328	CHRNB4	TSS1500	S_Shore	3.29912107798786e-05	0.000338037204061629	0.570108097754954	0.0214330744775553	0.871626669076236	0.0136090501059331	0.635868504301826	0.0144582377493988	0.637217145326117	0.0058107920107311	0.682702057982771	0.0121863674645813
cg00486113	cg00486113	II	6	31105711	rs35474509	PSORS1C1;PSORS1C2	Body;3'UTR		3.30289128479214e-05	0.000338162090966524	0.137759559308172	0.0165999269057823	0.505952716874129	0.0261948463118811	0.134246546549985	0.00508286515910337	0.174118379384659	0.000831020770649255	0.140779515752136	0.0570164519254606
cg01123186	cg01123186	II	17	36514710		SOCS7	Body		3.31887183731431e-05	0.000338861871109929	0.276244331858372	0.0252758830944236	0.656692879950131	0.0197597075685521	0.37171713120056	0.0199840499600707	0.414447339494246	0.019559071005672	0.487650448187117	0.0409339296716182
cg24307368	cg24307368	II	11	107582884		SLN	TSS200		3.31960421126311e-05	0.000338872207885144	0.438606081470198	0.0203094634788236	0.109375925527894	0.0189324363690708	0.546158526807495	0.0104022080330057	0.557982978327773	0.0336595947627067	0.562577798435788	0.0254070231378636
cg24118850	cg24118850	II	6	170493990				S_Shore	3.34243257272897e-05	0.000339988138873725	0.803791519622181	0.0181686755815601	0.472029021493471	0.0213406621428341	0.751965719917006	0.0218602718455989	0.711039243838388	0.0304347827357293	0.691155408379508	0.00418418674692768
cg27139424	cg27139424	II	11	58695093					3.34497794102476e-05	0.000339990753710429	0.300532246659576	0.0189018280344915	0.620078176610459	0.0192805386762668	0.348074759147295	0.0256808243182153	0.363902378291688	0.0232213639642548	0.431004529469751	0.00990288853568351
cg17172308	cg17172308	I	6	168533631				S_Shelf	3.35794017747504e-05	0.00034070584386904	0.259641147312016	0.0198491601259186	0.593988231046895	0.0201416400839612	0.229735068386052	0.0168837785803598	0.198796084173179	0.0237982081274045	0.303265919883378	0.0135819058294039
cg14448116	cg14448116	II	1	161170110		NDUFS2;ADAMTS4	5'UTR;TSS1500	N_Shore	3.37137773951278e-05	0.000341579401233733	0.436113006602583	0.0272853807701314	0.760808754167339	0.0033468586099427	0.469098974819182	0.0064118645147014	0.458072715360396	0.0180729883758863	0.558342361186569	0.0229314677095092
cg13429168	cg13429168	I	9	137519932					3.37695513943832e-05	0.00034184323935583	0.349791283107813	0.0277767538107151	0.7719796594558	0.0225199127436955	0.265382427887337	0.0108182166660405	0.295945705127464	0.0395803800153934	0.334011047224204	0.0271825743526698
cg25354466	cg25354466	II	8	65281397				N_Shore	3.38755015191624e-05	0.0003424152129129	0.48018154611883	0.0245565851289896	0.109780301904161	0.0195643798566047	0.556110528311793	0.0139063364872934	0.590760795916919	0.0212542912218739	0.323294848710388	0.0167485913130701
cg03131171	cg03131171	II	6	37616686		MDGA1	Body	N_Shore	3.41066353843649e-05	0.000343411616597276	0.177173275327096	0.013684561073386	0.495381994625073	0.0232976925005195	0.242313840870764	0.0320741099634976	0.202392740015654	0.0258538369442727	0.268685993547431	0.0174209812328486
cg01257975	cg01257975	I	22	40058706		CACNA1I;CACNA1I	Body;Body	Island	3.43519284097801e-05	0.000344816367024419	0.08714146804758	0.00158615656108458	0.436944566819812	0.0297135253530661	0.0896073543234839	0.0171213468121478	0.0592318901972964	0.0128110629353531	0.127831544904723	0.00478472452637732
cg08750504	cg08750504	I	2	172946193				Island	3.4467097596973e-05	0.00034538815386028	0.723835193187592	0.0218743317840722	0.315560113500365	0.0270130270908225	0.655863006815048	0.0133875247964912	0.67692339351987	0.015794521024725	0.580037230956567	0.0187761763283678
cg17257469	cg17257469	II	7	137775104		AKR1D1	Body		3.4542812565042e-05	0.000345826616827608	0.814278352892212	0.02347992139097	0.511438803164783	0.0106851904636486	0.803078552997225	0.020831374856029	0.820895996137315	0.0230178861288704	0.763000223418021	0.0236902838567146
cg17470327	cg17470327	II	3	77088206		ROBO2	TSS1500	N_Shore	3.47790414048975e-05	0.00034682164206538	0.104737528250936	0.00671528046493955	0.531587825888299	0.0357986651778962	0.135834108141314	0.0141576466748131	0.120198502223406	0.0464612939769573	0.209621012233979	0.0115405433494405
cg06196314	cg06196314	II	12	68304774					3.48442057652718e-05	0.000347162439966114	0.586688950805881	0.0300973151892846	0.21819445228995	0.00915331116273952	0.416394788777702	0.0736306894082764	0.377594363376108	0.0270135868765683	0.35863733168947	0.0755873557867576
cg12443853	cg12443853	II	12	111369279					3.49745049398307e-05	0.000347580476530811	0.263833967777917	0.0177285195088159	0.621766218753609	0.0249232893632564	0.373822717994713	0.0604547934932375	0.342654215490723	0.0675840214703246	0.48167806524896	0.0117475357414923
cg05115791	cg05115791	II	15	83632341					3.49778643565512e-05	0.000347580476530811	0.704922870712145	0.0298731692931638	0.311550940107505	0.0154122086408616	0.629506940975514	0.0384133269000637	0.580363479463321	0.0336241392124382	0.568193022466591	0.0297575088861176
cg25458147	cg25458147	II	20	1919852	rs11551718	SIRPA;SIRPA;SIRPA	3'UTR;3'UTR;3'UTR	S_Shore	3.49623572327417e-05	0.000347580476530811	0.606544047162268	0.0243846594254114	0.924736545541164	0.0120223974935562	0.726491151778897	0.0275723136195789	0.687757696101911	0.0324623670022933	0.770188153905101	0.019327440465165
cg06485101	cg06485101	II	17	78073693		CCDC40	3'UTR	N_Shore	3.50014338365926e-05	0.000347653163550443	0.437477653650959	0.0222252197837041	0.73860441036533	0.012976983302198	0.534909430991855	0.0124126338981943	0.521983548191441	0.0280785638307288	0.559878921050656	0.00755862320281446
cg15613761	cg15613761	II	19	46404710		MYPOP	Body	Island	3.5001401874732e-05	0.000347653163550443	0.166555649678886	0.0133868900814488	0.501017708111139	0.0252570790400047	0.158831393742092	0.0120088998338856	0.151819240231365	0.0127810174141774	0.218365322060212	0.0174207569150014
cg05111110	cg05111110	II	11	66625278		PC;PC;LRFN4;PC	Body;Body;1stExon;Body	Island	3.50754433229698e-05	0.000347792962550999	0.497477664965554	0.0267643782999542	0.865657309495627	0.0165803619673026	0.52052544165188	0.0352289975936665	0.494638987491288	0.00883948977086601	0.612564727221892	0.0171295277317112
cg16645344	cg16645344	II	12	71833193		LGR5	TSS1500	Island	3.50879811765405e-05	0.000347792962550999	0.0912981692846064	0.01014049397662	0.460769538689673	0.0299258771638286	0.122104810327427	0.0137205860949379	0.138895711939189	0.00485335931609372	0.184035708740652	0.0203819074332862
cg25459558	cg25459558	I	6	33161290	rs74648076	COL11A2;COL11A2;COL11A2;COL11A2	TSS1500;TSS1500;TSS1500;TSS1500	Island	3.51835364802091e-05	0.000348260279795514	0.060502617488288	0.00932728598783167	0.39732919285589	0.0272744551397922	0.105782977138132	0.0183862597414677	0.148845249731091	0.0389537131665874	0.118227889439422	0.0140674218721271
cg05938007	cg05938007	II	2	27994018		MRPL33;MRPL33	TSS1500;TSS1500	N_Shore	3.53005081187362e-05	0.000348799368522071	0.105400738582468	0.0138036945711233	0.410716015147472	0.0222103904185382	0.12351725945413	0.00823032043427188	0.0823382408240295	0.00598802106926929	0.186346053255047	0.0095327256943852
cg17699374	cg17699374	II	22	37403802	rs6000527	C22orf33;C22orf33;C22orf33;C22orf33	5'UTR;1stExon;5'UTR;1stExon		3.55458411014639e-05	0.000349907814421567	0.781409601764289	0.00494221805062255	0.478897825740193	0.0254806766990181	0.815550270348261	0.00918371722264033	0.804575375611811	0.030550518406501	0.750896936063565	0.00450819462989833
cg00864768	cg00864768	II	19	54692102		MBOAT7;MBOAT7;MBOAT7;MBOAT7	Body;Body;Body;Body	N_Shore	3.57342552547825e-05	0.000350719449907415	0.510507727986247	0.00554332999351073	0.196857382988573	0.0263707931763056	0.546251740008182	0.00976892366870719	0.554760232535412	0.0116761744522862	0.510741428512007	0.0107271502663597
cg06423211	cg06423211	I	19	551401				Island	3.58551594167798e-05	0.000351167449690919	0.0887730863341954	0.00840402355363227	0.41042950005738	0.0263508003067746	0.0857503798630247	0.0154353680464535	0.05395903756565	0.0227003254035744	0.0846478993264398	0.0143061326693902
cg14120919	cg14120919	II	10	99734416		CRTAC1	Body		3.60511108836581e-05	0.000352055672215657	0.716331397550129	0.0277269410757216	0.237124665282984	0.0305583536066887	0.758809373063747	0.0299079517918902	0.725555922547521	0.0073653961340763	0.773932368620227	0.0110029806054859
cg10172783	cg10172783	I	17	42082036		NAGS;PYY	1stExon;TSS200	Island	3.64581747873936e-05	0.000353907804887202	0.651249028289069	0.00793340188813521	0.313444303904219	0.0280698432898879	0.635503635041524	0.0222987918022274	0.612779351271609	0.0171285720457875	0.569236242673146	0.0351984013688916
cg17484877	cg17484877	I	7	157779835		PTPRN2;PTPRN2;PTPRN2	Body;Body;Body		3.6519622999082e-05	0.000354167883905283	0.23980933469681	0.00780744475231031	0.623357794528391	0.0322004543294539	0.184063541300408	0.0289211684102767	0.190582097528724	0.01311295474373	0.331996226856958	0.0231979371555218
cg08180025	cg08180025	II	7	5682666		RNF216;RNF216	Body;Body		3.70312381957214e-05	0.000356842408961208	0.686538065343684	0.0270194973286065	0.370097674882348	0.00474076461504196	0.643991470554371	0.0541577131040835	0.605259264439337	0.0673782245565737	0.570875422234655	0.00540860834677288
cg07326586	cg07326586	II	6	29528119		UBD	TSS1500		3.72478951233843e-05	0.000357947106385877	0.720002176379099	0.00970249370254382	0.375754387405319	0.0282680353628071	0.725978467364279	0.0216085022889385	0.72264977841331	0.0647179815528162	0.661131298228373	0.0216480944198864
cg15112747	cg15112747	II	2	129120791					3.73168694903018e-05	0.000358179571134191	0.244059783692571	0.0232610077908343	0.546876732135131	0.0122771044589214	0.264010636218285	0.0223151007098504	0.243972589156967	0.00434049330789453	0.34452523011884	0.0328158273832883
cg19831386	cg19831386	I	14	105235891		AKT1;AKT1;AKT1	3'UTR;3'UTR;3'UTR	N_Shelf	3.7360343555648e-05	0.000358297722774926	0.50880787200064	0.0262599309551773	0.852437355939531	0.014205075001224	0.408989612032224	0.0245348118156228	0.414896684291432	0.0517800438191806	0.442150963074475	0.00523364638839772
cg26329274	cg26329274	II	5	156607853		ITK	TSS200		3.73828108063417e-05	0.000358401079661509	0.462451085701866	0.0217305593387854	0.845637321140845	0.0252293014221484	0.487044870892352	0.0356824732417468	0.512568462393375	0.0805784000283379	0.536473634246016	0.0441256334903991
cg02245004	cg02245004	I	15	76634887				Island	3.7381087172251e-05	0.000358401079661509	0.147390215783607	0.0191495575919471	0.472687077158188	0.0207921683000561	0.13397649274143	0.0136178230604025	0.109000000058067	0.00342750888939638	0.102569953959145	0.0036272672634347
cg24398479	cg24398479	I	7	27192061				S_Shore	3.75117090191772e-05	0.000358922822596182	0.120816313392304	0.0300405447620464	0.545004296916827	0.0214156258334073	0.120563045784484	0.0149790417286625	0.107477401775227	0.00780628694713582	0.212026299608356	0.0214292747884262
cg22532079	cg22532079	II	3	100712058		ABI3BP	Body		3.76494150244433e-05	0.000359570317498402	0.839863864012621	0.0271667067689391	0.393039356060998	0.0278382236569502	0.805352200884643	0.0241317904587923	0.776574732231702	0.0199480520995578	0.700728319497988	0.00934709915839861
cg23999224	cg23999224	II	19	39836003		SAMD4B	5'UTR	S_Shelf	3.76809047183839e-05	0.000359710804152266	0.374436062281644	0.0292304136071689	0.712857630550984	0.00372419011529391	0.454481016276588	0.0325585395553746	0.405768278595122	0.0346181862224342	0.535410218162011	0.0257133166321364
cg14159304	cg14159304	I	10	105212236		CALHM2;CALHM2	TSS200;TSS200	Island	3.77737992991469e-05	0.000360202223040549	0.332097274506907	0.0265716585148756	0.0213077247447947	0.00520972396016111	0.180970541958564	0.0216737665908477	0.185806694116764	0.0176341121838312	0.223001274375147	0.0341677511723215
cg09305680	cg09305680	II	8	117778069		UTP23	TSS1500	N_Shore	3.80522777079652e-05	0.000361605734232336	0.306300780857842	0.0100528361482278	0.606679016311324	0.0242151905615958	0.434884685733259	0.0205263656459314	0.48356133696575	0.0466734517816939	0.531981460130219	0.0300434645886145
cg04135198	cg04135198	II	8	72917845	rs7844113			S_Shore	3.81691750354748e-05	0.000362180369658081	0.360265441622842	0.0201948255554553	0.690805869831404	0.0206368620994715	0.406168958542369	0.0362093887174974	0.429029451517571	0.0333570887456773	0.501567341380875	0.023510426451451
cg01583716	cg01583716	II	16	7855518					3.82155212025661e-05	0.000362436596687915	0.481995773392003	0.0320058815737736	0.0959377985948354	0.0106588105350868	0.54781756388567	0.0378774785347257	0.539109781803349	0.0647103573324514	0.409261228939739	0.0252822805492508
cg22831269	cg22831269	I	11	1594867		HCCA2;LOC338651	Body;Body	N_Shore	3.8347387671199e-05	0.000363006536108913	0.113164249748837	0.00924346744299065	0.427560929663311	0.0258958323135948	0.124343660890416	0.0160421798600861	0.0794309862094712	0.0134086335526033	0.185155497562726	0.0536943550465963
cg16527552	cg16527552	II	19	42816045		TMEM145	TSS1500	N_Shore	3.86531736855542e-05	0.000364487660616506	0.226655320222642	0.0174369842095222	0.609340375318064	0.0286457574868736	0.308733634263265	0.0303663021130421	0.319869340316109	0.0970151281666863	0.344991088352271	0.047260675736356
cg17018661	cg17018661	I	11	1480166		BRSK2	Body	N_Shore	3.88014676987992e-05	0.000365113624169471	0.533632772389558	0.00282495455942709	0.208088781434397	0.0284155623274963	0.493372266702862	0.0207230368345169	0.528727145012188	0.0106740405918637	0.505216096980903	0.0165862547526543
cg08790890	cg08790890	II	2	129200109					3.88116630413697e-05	0.000365115194595346	0.338754168850809	0.0310959418664389	0.720282970036647	0.0123771360493885	0.387352522227402	0.0187493067959359	0.344334976496449	0.0464169979263	0.454496934223213	0.0132025114169315
cg22957135	cg22957135	II	14	33409651		NPAS3;NPAS3;NPAS3;NPAS3	Body;Body;Body;Body		3.88229351025049e-05	0.000365184864491209	0.136548341663271	0.00984765207011216	0.441190021970353	0.0248454559359457	0.151674180330256	0.0252151430265478	0.137068443057141	0.0515787408507449	0.21216883301081	0.0112359685256054
cg25844605	cg25844605	I	20	5485475		LOC149837	TSS1500		3.90725161180976e-05	0.000366296306610162	0.537630965026067	0.0296025599733122	0.182187967804525	0.0099595209475031	0.393721811405456	0.00728338789534209	0.380863511327501	0.0583730409129219	0.413012710437198	0.0336741887161391
cg00760203	cg00760203	II	17	37254921		PLXDC1	Body		3.92929485707514e-05	0.000367576032911994	0.177959594729633	0.0175928922023255	0.619897540396773	0.0346815508542495	0.175941724933136	0.0290192093829622	0.15582021466186	0.0081909654167326	0.16714499937683	0.0127025321263948
cg24841318	cg24841318	II	17	27038686		PROCA1;PROCA1	5'UTR;1stExon	Island	3.93177352338436e-05	0.000367751800812018	0.285447954909077	0.0269793425276178	0.67140470972546	0.0206380918780982	0.361139922682769	0.0271230243587025	0.405099857152687	0.0286414137765936	0.408693484479224	0.0331722662804654
cg27196745	cg27196745	II	12	15475319		PTPRO;PTPRO	TSS200;TSS200	Island	3.93483812010907e-05	0.000367870098214725	0.159152533307119	0.00855565581116492	0.499627733896187	0.0287238248947252	0.150406482293094	0.0139001228971286	0.154663392167905	0.0149238045418575	0.227145998054038	0.0109347948331873
cg27312312	cg27312312	I	14	56046001		KTN1;C14orf33;KTN1;KTN1;KTN1	TSS1500;Body;TSS1500;TSS1500;TSS1500	N_Shore	3.94823816248253e-05	0.000368579634294192	0.269122932272277	0.0215679486933496	0.576520062312934	0.0163792404335502	0.202836225953554	0.0296904009507822	0.170463719999369	0.0268525555478653	0.234269454842114	0.0490866399758338
cg25014494	cg25014494	II	10	36073311					3.95311400484233e-05	0.000368810209545661	0.108492336750849	0.0202084992068927	0.471344821199155	0.0247833513757745	0.287029611967692	0.0408667381672876	0.304660678107058	0.0666567925692445	0.370984785396308	0.00775669483295328
cg21696393	cg21696393	II	16	1030401	rs12443534	SOX8	TSS1500	Island	4.01968860028296e-05	0.00037207234624476	0.118633993974415	0.00665152150360025	0.471308644201801	0.0304953109886571	0.115048276406969	0.00424458052406484	0.118500024104331	0.00509779172837157	0.267904348385439	0.0236724190813453
cg03613822	cg03613822	I	17	7115140		DLG4;DLG4	Body;Body	N_Shelf	4.02615489688917e-05	0.00037234232696195	0.270496621799648	0.00434149165842894	0.66195943069236	0.0343861581521506	0.323574310516199	0.037109703421301	0.308852715538717	0.0210869089736774	0.321334548730456	0.0135929403440871
cg19038230	cg19038230	II	13	47126445		LRCH1;LRCH1;LRCH1	TSS1500;TSS1500;TSS1500	N_Shore	4.03384542158118e-05	0.00037265658544095	0.340228453082205	0.0137916522509203	0.719614177432983	0.0306456558895486	0.355530900245945	0.0269347544252653	0.399239431278224	0.00934531064542984	0.369523697970848	0.0224632696964834
cg17714987	cg17714987	II	4	89445475		PIGY;PIGY	TSS1500;TSS1500	S_Shore	4.05013281475642e-05	0.000373309528600249	0.362692350578891	0.019972460414839	0.664424134624365	0.0178019750976144	0.650127940637792	0.0509832037201442	0.602137837651312	0.0282234520185726	0.64853337200897	0.0313943355889362
cg15874390	cg15874390	II	14	96752011		ATG2B	3'UTR		4.05271286632801e-05	0.000373424412177411	0.627875443779307	0.0264426263755416	0.326754264043075	0.00373253731623923	0.592252513103843	0.0612620319829345	0.588233992182424	0.0537097326708182	0.568195057714545	0.0395896051490469
[truncated: 434 more rows]
