# Supplementary material for: The senescent methylome and its relationship with cancer, ageing and germline genetic variation in humans
Source: Genome Biol. 2015 Sep 17;16(1):194. doi: 10.1186/s13059-015-0748-4 (PMC4574115; doi:10.1186/s13059-015-0748-4)
Supplement: Additional file 4: Table S3. — Table containing the annotated information of the 725 agree senDMPs. (CSV 244 kb) [file 13059_2015_748_MOESM4_ESM.csv]

	Name	Infinium_Design_Type	CHR	POS	Probe_SNPs	UCSC_RefGene_Name	UCSC_RefGene_Group	Relation_to_UCSC_CpG_Island	Exp1 P-Value	Exp1 FDR	Exp1 Average EP	Exp1 SD EP	Exp1 Average DS	Exp1 SD DS	Exp1 Average DS+p16 D2	Exp1 SD DS+p16 D2	Exp2 P-Value	Exp2 FDR	Exp2 Average EP	Exp2 SD EP	Exp2 Average DS	Exp2 SD DS
cg18869709	cg18869709	I	22	43342938		PACSIN2;PACSIN2	1stExon;5'UTR		4.5010737441964e-09	0.000112591789564213	0.279928698649269	0.00236930628856641	0.768033960795774	0.00373690753194815	0.605749781296224	0.0151495533179282	2.23481625956189e-05	0.00028535246432871	0.24039482646515	0.0380321647612873	0.752855687908593	0.00915969188061381
cg11591485	cg11591485	I	3	124839640		SLC12A8	Body		1.76969620178699e-08	0.00023951934068533	0.412259786520857	0.00241311373870728	0.785937280514111	0.00411477735512093	0.589831644307005	0.039499330346431	0.000594027841932463	0.00182367177278816	0.450074431924422	0.0550054357507679	0.764604761215133	0.00533990952987824
cg18235937	cg18235937	I	1	6268858		RNF207	Body	Island	6.78312660091909e-08	0.000401148414196528	0.137289896102959	0.00431760135268528	0.469959981954433	0.00408312651365096	0.199378127333757	0.0198650406444057	7.23797066407334e-05	0.000500658947727404	0.213810134691502	0.0279671103395873	0.518241492259314	0.0139578227638115
cg02442900	cg02442900	II	2	234296642		DGKD;DGKD	Body;TSS200		3.04948894611696e-07	0.000407113150321853	0.266499022875273	0.0083346918263193	0.595793569218511	0.00198139422734284	0.56873356440931	0.0112787855096496	8.91421581607907e-06	0.000199507108359859	0.284572092152842	0.0208801102042542	0.664031109105513	0.00962760838929467
cg02663821	cg02663821	II	6	82463911		FAM46A	TSS1500	S_Shore	2.12091529298014e-07	0.000407113150321853	0.291204739335281	0.00674882273098799	0.708011305180971	0.00724593869800415	0.357927674551171	0.0181870355967658	5.74673356912441e-06	0.000173895125452336	0.284447507018431	0.0130843178926878	0.644669083998112	0.0145265772196408
cg17694848	cg17694848	II	6	112375200		WISP3;WISP3	TSS200;TSS200		2.14679427368938e-07	0.000407113150321853	0.584092990611097	0.00605652272186303	0.19429420332915	0.00704241915583331	0.363595526091208	0.0311316744698349	5.43827745035835e-07	0.000106197645936711	0.575781209752083	0.00878589487042631	0.17973146350149	0.00803863590347956
cg07652628	cg07652628	II	12	53343514		KRT18;KRT18	Body;Body	S_Shore	2.96839055803101e-07	0.000407113150321853	0.637283358216959	0.0112966799795712	0.151378001264489	0.0054816682892037	0.284363876772019	0.00841286487388954	1.84606676096284e-06	0.000131292748585499	0.557541920673939	0.0161370451403868	0.0834516385970599	0.010691378867512
cg06161540	cg06161540	I	16	1361806		UBE2I;UBE2I;UBE2I;UBE2I	5'UTR;5'UTR;5'UTR;5'UTR	S_Shore	2.39260221407232e-07	0.000407113150321853	0.233575772471479	0.0055297831309892	0.607963060239344	0.00731076032808733	0.424246423462215	0.0190815167435881	2.25555803860671e-05	0.000286678671802741	0.193321676082168	0.0336520910397356	0.688922013621505	0.0174788039814302
cg14302214	cg14302214	I	10	3805273					3.32430083431677e-07	0.000410963369885793	0.491944930523045	0.00841185253969775	0.0793849112949647	0.0070374417866848	0.244554208246609	0.0125672770611232	9.52632117428356e-06	0.000204357651650876	0.574656475647176	0.0306715651392953	0.0602385123026469	0.0079872734926295
cg13820391	cg13820391	II	11	121835505					4.024840313051e-07	0.000419669215341851	0.732145854631675	0.00902577403596407	0.336522427784734	0.00634465033550054	0.586583289947392	0.00890460912099276	0.00222171577184678	0.00476011254203757	0.626984899226544	0.0858388792227231	0.27935487936756	0.0091431235409568
cg08529744	cg08529744	II	1	151818922					5.30559672939077e-07	0.000428947341910569	0.575293320802696	0.0121312017825505	0.164734434505491	0.00183138827020287	0.267971786841821	0.00690869476337695	0.00108407272945894	0.00279444675161753	0.545910094924925	0.0786650021932109	0.156787224859074	0.0142506858522484
cg05114739	cg05114739	II	2	240238904		HDAC4	Body		5.5256657277089e-07	0.000428947341910569	0.46884907634576	0.00158603293992732	0.7969580149786	0.00977724731302101	0.561315184374243	0.0272774770337137	5.4457811046837e-05	0.000431162148869647	0.410955045512997	0.0258444723501129	0.727069151846995	0.0156325138869816
cg08698219	cg08698219	II	2	9459386	rs4627537	ASAP2;ASAP2	Body;Body	Island	5.54131810207583e-07	0.000428947341910569	0.331872323563847	0.00837101091016254	0.657793799014709	0.00518358739405659	0.582802635754819	0.00601697092287061	1.07133555765307e-05	0.000212901926879192	0.319543709734389	0.0251528511507628	0.717211625449889	0.00202765723631835
cg13703737	cg13703737	I	6	3386584		SLC22A23;SLC22A23	Body;Body		5.83475263016544e-07	0.000428947341910569	0.523435317002967	0.0044255164279517	0.873582342683857	0.00975872148504814	0.770346835527534	0.016580761143375	7.25616629775167e-06	0.000187164625466673	0.638836749278659	0.0172831696752523	0.939416598846642	0.000677407286611039
cg04762351	cg04762351	II	10	15110983		OLAH;OLAH	Body;Body		4.97874392980473e-07	0.000428947341910569	0.691992647217482	0.013406594356247	0.166339816973412	0.0076990769386711	0.376570027546234	0.0475426209925612	0.00171217089009881	0.00391246320078656	0.607240332406524	0.105737149240123	0.148200600615564	0.0115175486029371
cg12593634	cg12593634	II	11	5143555		OR52A4	TSS1500		5.11128045453338e-07	0.000428947341910569	0.708431235176702	0.0104557345105364	0.338098120400723	0.00329870261398717	0.548034079417315	0.0128922372237048	2.50110263431702e-05	0.000299196233521969	0.637374283781714	0.0107980601812101	0.301992531184665	0.0240223728200639
cg15825104	cg15825104	II	1	21062090				S_Shelf	6.21141189543193e-07	0.000434679394001159	0.723327486996291	0.011594544212188	0.347116991594834	0.00152628290898614	0.598534426672376	0.0230935560944003	1.46871446246346e-06	0.00012822273484868	0.810629674881416	0.0150406449209742	0.30905753582754	0.0121573687898575
cg13175830	cg13175830	II	10	123353956		FGFR2;FGFR2;FGFR2;FGFR2;FGFR2;FGFR2;FGFR2;FGFR2;FGFR2	TSS200;5'UTR;5'UTR;TSS1500;5'UTR;TSS1500;5'UTR;5'UTR;5'UTR	N_Shelf	7.67105299713906e-07	0.000434679394001159	0.383067838528873	0.0108774545735825	0.729201129506988	0.00321731493954583	0.570590553337409	0.0146148457549239	0.000453797063867249	0.00151550595273894	0.381176877249158	0.0500913222084407	0.712665714925109	0.0210515351180515
cg19176553	cg19176553	I	17	43049895				S_Shore	7.59061613189944e-07	0.000434679394001159	0.770555907678757	0.00869128876457965	0.46415626645527	0.00497550983675087	0.618956039538855	0.0214685723237037	4.17635650575496e-11	7.68248986937774e-06	0.853366848519992	0.000880823384355365	0.397848041569874	0.000930850036241959
cg19447923	cg19447923	II	17	77141126		HRNBP3	5'UTR		7.47370508731014e-07	0.000434679394001159	0.215772898724772	0.00596983093620175	0.526415440412788	0.00816420793342766	0.218752996793526	0.0237362050293957	1.06060786059516e-05	0.00021208804061903	0.17298431752614	0.0207511475537271	0.507837203069789	0.00431396442309573
cg01842720	cg01842720	II	11	7535887		PPFIBP2	5'UTR	S_Shore	7.88480362956534e-07	0.000435039319235897	0.201026881496039	0.00544713697328225	0.577907945062046	0.0111797827825874	0.301646673348925	0.0291574759166274	2.61180723078157e-05	0.000304704577476583	0.219085091880777	0.0151134363572252	0.643555575801152	0.0301201520984194
cg05846633	cg05846633	I	11	69934109		ANO1;ANO1	Body;Body	Island	8.13710257944591e-07	0.000435039319235897	0.405887619474663	0.0132881139455773	0.846757916810334	0.00619875892062304	0.649635946108814	0.00829528287131993	7.17588614822952e-05	0.000498138933387087	0.472731926033039	0.0442539128181355	0.905110744773263	0.00194712899571784
cg18414381	cg18414381	II	11	34642885		EHF	5'UTR		8.4650795173686e-07	0.00043524092318038	0.756974988118685	0.00499579561318639	0.191250772536022	0.0183338872119504	0.558892483926371	0.0307352135275541	1.95688110252642e-06	0.000133028112214889	0.841664121630737	0.0180519396713864	0.142706588119307	0.0226435708729999
cg21637761	cg21637761	II	17	20107320		CYTSB;CYTSB;CYTSB;CYTSB	Body;Body;Body;Body		8.85978750806888e-07	0.000436608127617433	0.301336432023049	0.0113234118378433	0.660770784673069	0.00457233314146962	0.42056715694944	0.0332301316300573	6.5256701907875e-06	0.000180406255700135	0.219130005569518	0.0128085139615346	0.611203403966007	0.0178482918194636
cg06196379	cg06196379	II	6	41254885		TREM1	TSS1500		9.03527171099079e-07	0.000439179528649281	0.692890902713846	0.0120845611590624	0.328856178199412	0.00290524046341421	0.333931646011476	0.0235733757084463	4.14531160168807e-05	0.000377255801713111	0.66470967907302	0.0443205408406474	0.152113779498936	0.0112213359662024
cg14200631	cg14200631	II	14	77041210					9.74760196571402e-07	0.000440127612307797	0.168837226252539	0.0114569910036098	0.543187464501774	0.00619829732119902	0.284783059762701	0.0154312998380654	1.08629835981132e-05	0.000213713702329904	0.158344376389442	0.0125473890590187	0.484238098562901	0.0165291368015507
cg23878564	cg23878564	I	17	7287449		TNK1	Body	Island	9.56880983515175e-07	0.000440127612307797	0.146161218920576	0.0161402538024607	0.677828636031145	0.0088654596768039	0.447984648263357	0.0393278061263894	3.18102835641287e-05	0.000332720997196318	0.340214333152178	0.0164418005825222	0.699407992790896	0.0250555394557273
cg14558880	cg14558880	I	19	1271275		C19orf23;CIRBP;CIRBP;CIRBP	TSS1500;Body;Body;Body	S_Shore	9.27669433403997e-07	0.000440127612307797	0.357426062683521	0.0113083625917147	0.723384978378176	0.00550545190771607	0.610813579412262	0.0190889392266315	0.000203747451530265	0.000903954081556665	0.387898289794645	0.0426651572492044	0.745376995628886	0.0213990342142499
cg05666658	cg05666658	I	16	88871951		CDT1	Body	Island	9.95307127991082e-07	0.000443797495166904	0.526947721440745	0.0104438105761484	0.881217326927212	0.00666994544829742	0.836064719981703	0.0108923951153678	0.000128952576285513	0.000687009958163264	0.570931752901317	0.0428376385772925	0.941780528196869	0.0103757338365847
cg16155858	cg16155858	I	2	28636031		FOSL2	3'UTR		1.04172093125634e-06	0.000449276797670931	0.188272372469895	0.00731805041624596	0.505364121059676	0.00850342153216625	0.389068148604101	0.0191723162537081	5.03722612726515e-05	0.00041464520770718	0.170315668461672	0.0204611291171063	0.521561975099695	0.025772333804866
cg27437304	cg27437304	II	11	129992368	rs2298587	APLP2;APLP2;APLP2;APLP2;APLP2;APLP2	Body;Body;Body;Body;Body;Body	N_Shore	1.04618166585136e-06	0.000450424044641922	0.538267957241628	0.00822392979326817	0.116256316393866	0.012481070690091	0.375253782114857	0.0274016389411312	0.000217981714859386	0.000942215815103367	0.53548369728678	0.0632606766509165	0.0693453117485239	0.00274793115428851
cg01274907	cg01274907	II	5	140568075		PCDHB9	1stExon	N_Shore	1.09182531580996e-06	0.000455841621519087	0.674324430972079	0.00610340718104972	0.329709634106824	0.0107212908089405	0.616075071727505	0.0223567621518126	4.8023185367197e-05	0.000404732064557989	0.647579178958805	0.010544020684373	0.32101149300664	0.0283298118869895
cg02810692	cg02810692	II	3	54962954		LRTM1;CACNA2D3	TSS1500;Body		1.11959905468255e-06	0.000457261306922687	0.726689499957364	0.00832148457590846	0.331684659996395	0.0115431667867157	0.618473783285908	0.0133057605921807	3.46160312218791e-05	0.00034618282991251	0.749402022744187	0.0107802035278932	0.369292094184429	0.0305501177954873
cg12783819	cg12783819	I	17	75369657		SEPT9;SEPT9;SEPT9;SEPT9	5'UTR;Body;Body;Body	Island	1.12476828320168e-06	0.000457486769970181	0.0544231441833975	0.0100319500945665	0.397775521373365	0.00726017995158829	0.166763199385794	0.0247449401052836	6.24522476982046e-06	0.000177708773897529	0.0385727717398478	0.00944723943776635	0.377884736209626	0.0162584536973317
cg05007163	cg05007163	II	22	39266069		CBX6	Body	N_Shore	1.17503292302588e-06	0.000460052411811725	0.544078739803277	0.00575798900245968	0.194235021380576	0.0113829982279324	0.353790062338175	0.0177343798459701	1.91639479076996e-05	0.000267327358771399	0.521741983144298	0.0124649106062739	0.196137947209115	0.0204070767162881
cg13621882	cg13621882	II	7	5647885				Island	1.18745922949561e-06	0.000461236251206648	0.88112903518985	0.009513410302013	0.580105811331199	0.00553266991637854	0.802157660457119	0.0125997847297919	2.08630151028209e-06	0.00013476349819447	0.896845401891605	0.00431111912841549	0.401368949040657	0.020409797080652
cg10128479	cg10128479	II	1	156465749		MEF2D	5'UTR	N_Shelf	1.20147479319066e-06	0.000463084836680245	0.484934331681054	0.00768430652976481	0.804709601897294	0.00885617736702032	0.644943013782768	0.00360125190492648	1.24020169924824e-06	0.00012488269108262	0.381830747874489	0.00663793774133858	0.784926336907588	0.0133376747574791
cg20896437	cg20896437	II	2	242665958		ING5	3'UTR	S_Shore	1.22832779605788e-06	0.000469097991358862	0.515311012763031	0.0086834880014493	0.829173475479251	0.00764947175810449	0.583501780929228	0.0325028864369094	3.81780534962072e-05	0.000362200670396601	0.372363043670406	0.0275484724896663	0.70899364876173	0.010290736625374
cg14091840	cg14091840	II	1	218759118					1.24879704355222e-06	0.000470913709719697	0.524537272520812	0.00896677986343234	0.217417841027546	0.00699195815701793	0.350365771280948	0.0310486282815903	6.44698265596557e-06	0.000179652127724225	0.403307578536464	0.0121680403309647	0.084185613957838	0.0130279964016658
cg04177251	cg04177251	II	4	8193123					1.28971226544287e-06	0.000472410873137246	0.523228477466468	0.0151100889438036	0.11619965491363	0.00157277357861422	0.307341121480726	0.00746840759407875	5.39336809325763e-06	0.000170044669002582	0.508015167541813	0.00774768812400525	0.119645405626938	0.0192442768025279
cg07800959	cg07800959	II	1	224839964		CNIH3	Body		1.29697773567209e-06	0.000472845714410683	0.472352142840498	0.00133066521652569	0.107825888013871	0.0135593927389593	0.228670307199168	0.0197425864411625	2.53125788727828e-06	0.000140429557056501	0.504763477303037	0.0154992322091021	0.0802489985204474	0.0105683767764642
cg01854776	cg01854776	I	2	235904366		SH3BP4	5'UTR		1.33578266390387e-06	0.000479395130496953	0.151294041660901	0.0145896025837327	0.681885858704884	0.0136483316755416	0.438619548794273	0.0308249599955439	7.86281814010672e-06	0.000192290698380897	0.103222375100124	0.0207623358210157	0.546647201014073	0.0157091391735699
cg07589519	cg07589519	II	11	63889184		MACROD1	Body	S_Shore	1.35451712682941e-06	0.000481508528786742	0.520729218289007	0.0140896588383	0.1391063243109	0.00306609088890034	0.317259719886082	0.0360893017869972	2.05071658828529e-07	9.33902645593205e-05	0.488584634086564	0.00744139774370544	0.0832564262465205	0.00598343110719675
cg05922723	cg05922723	I	7	100285650		GIGYF1	Body	S_Shore	1.41343754632809e-06	0.00048719658987421	0.379095426334909	0.00983912162709787	0.793470107295522	0.0123941219996394	0.592343622702478	0.00717919682206901	4.28739855398244e-05	0.000384063983412603	0.438487141411835	0.0127850157546196	0.755246767091095	0.0254639693415187
cg21778987	cg21778987	II	6	136915367		MAP3K5	Body		1.43808243560802e-06	0.000489329939923056	0.596295119755857	0.0154980580289662	0.139008878720865	0.00821195325909178	0.26992892145699	0.0130365129382677	1.81741601961338e-05	0.000261880971750531	0.473023130625472	0.0237736206599783	0.119630249332586	0.0095225769596406
cg05270106	cg05270106	I	3	127997992	rs78694986	EEFSEC	Body		1.4868561208878e-06	0.000493681594741656	0.248501183785307	0.0119099522818232	0.815065367133013	0.0183936938787576	0.525306020059763	0.0172637617916674	0.000111331816560271	0.000633086230000949	0.38441791475512	0.061743006379281	0.931257088386075	0.010409938638645
cg13577361	cg13577361	II	5	141137028				S_Shelf	1.48808482714835e-06	0.000493681594741656	0.71592873800879	0.00723894848867103	0.324874620318462	0.0132834330487437	0.460645342067378	0.0196513180624158	0.000205571735519391	0.000909065934769187	0.660030024716136	0.019827057475661	0.359415306945383	0.0350044606122592
cg20036996	cg20036996	I	8	144906376		PUF60;PUF60;PUF60	Body;Body;5'UTR		1.48137616624191e-06	0.000493681594741656	0.435352123780279	0.0147265800712772	0.864280851710459	0.00760486683965671	0.754030964202052	0.0203132199755523	0.000387537941959408	0.00136486695723736	0.437524106423738	0.0786925092227876	0.937893842883242	0.00313065655059457
cg25415695	cg25415695	II	5	134828036				S_Shore	1.6095225171687e-06	0.000501425691243796	0.780340966402968	0.012440715952752	0.437995573760562	0.0052582328974216	0.584123496058573	0.0129917409223955	4.76172669204429e-06	0.000164403525551792	0.773023315614461	0.016163570445191	0.386477651029729	0.0118006695067249
cg07899076	cg07899076	II	7	5675839		RNF216;RNF216	Body;Body		1.63171398059524e-06	0.000503084147926462	0.20211354822287	0.00398114169326663	0.537563833530221	0.0126689438365665	0.303109931275542	0.00545130162431125	8.74521264487837e-06	0.000198432083920379	0.157963452905012	0.0106423482220776	0.498959178553098	0.0175949901286414
cg22856324	cg22856324	I	2	72371255		CYP26B1	Body	Island	1.6530670855489e-06	0.000504390021812776	0.264530692381235	0.0131906454869246	0.777527784454456	0.0155284894600383	0.466112929852914	0.00718247121104657	2.05451888296635e-06	0.000134758675750396	0.404428137495177	0.0186550642809122	0.896916248542261	0.00886608168331078
cg12799824	cg12799824	II	1	2155728	rs36039226			N_Shelf	1.6840198851362e-06	0.000506307642292064	0.48784466776258	0.00765317820347748	0.818018949826422	0.0107237257206619	0.553236823424576	0.00852191706265096	1.30995614403544e-06	0.000125693210103837	0.453260749250232	0.00980753117480298	0.790911315548303	0.00799208657961687
cg26387848	cg26387848	II	11	17808724					1.75457493767452e-06	0.000513930798483393	0.808634238358724	0.00817206252766024	0.332540008313483	0.0173666774586286	0.545138362697755	0.0117819566781131	8.51515464215197e-05	0.000546147087445786	0.74694135080446	0.027403903464238	0.36830794844644	0.0298303963513966
cg06259934	cg06259934	I	10	81034374		ZMIZ1	Body		1.81281500041115e-06	0.000520171986960373	0.148344874438147	0.00687986435446021	0.453316390079388	0.010311116981586	0.431202234760744	0.0195575847207671	5.67039686263854e-06	0.000173211665026914	0.171430956182697	0.0220236703587293	0.677909011761581	0.0162945873908125
cg20407483	cg20407483	I	7	5647920				Island	1.85358971354315e-06	0.000525697145925805	0.8552274454607	0.0123976569120861	0.426295520269506	0.0123955220752589	0.691778670881528	0.0144797269109573	5.44335827636143e-08	8.16838031590652e-05	0.922402982080392	0.00203008231981965	0.295119077983612	0.0104091781406812
cg16386293	cg16386293	II	1	150480856		ECM1;ECM1	Body;Body		1.85907021861364e-06	0.000526110116951814	0.74192930730812	0.0112235031458771	0.317118782581764	0.0132646909124219	0.444113192299119	0.0346111671816885	4.01987980798939e-06	0.000156636614911349	0.674292582529933	0.018136805992867	0.283871783352488	0.00681018099071079
cg02053132	cg02053132	II	1	17674864		PADI4	Body		1.95581038600291e-06	0.000532548066479327	0.555982154993197	0.0139385908764674	0.180735636299839	0.00688157513404385	0.400202117723334	0.0156511603261377	7.07745114743478e-06	0.000185624039937959	0.566077448355635	0.0179176435851364	0.19785636375214	0.0110606515763337
cg10447404	cg10447404	II	10	34815779		PARD3	Body		1.99389199463959e-06	0.000535128688533185	0.494579196554348	0.00885385402643807	0.12021611235661	0.012823722069785	0.299993255400759	0.025489008744849	2.01929825266176e-07	9.33902645593205e-05	0.463952617671848	0.00791336764388961	0.0703934454846834	0.00476184691801913
cg06637330	cg06637330	II	5	3587851				N_Shelf	2.0179374383943e-06	0.000537357416144578	0.751491975181172	0.00360558836266965	0.330882912556753	0.0171868371289995	0.581478187848747	0.0336671277318985	5.90216595796483e-05	0.000449460946653025	0.711528479771807	0.0207039194661974	0.355052722125932	0.0279220350585243
cg23670779	cg23670779	I	7	582843				S_Shore	2.10413033703521e-06	0.000541498136900566	0.742568144020877	0.0109614819873224	0.319146538018403	0.0141063601200452	0.570266917963391	0.0357635363174516	1.53042090059607e-06	0.000128706867945434	0.757336799805748	0.00889804986026261	0.267232664812882	0.0168930957935144
cg00149684	cg00149684	I	1	155097375				N_Shore	2.25408197608593e-06	0.000542051770120601	0.570118536399604	0.00990392274295683	0.253545387491486	0.0093042845809999	0.529270868319308	0.0220834812965042	8.14947723483461e-06	0.000194169680325286	0.587658440384502	0.0230319322389445	0.128355070304309	0.0144909234244045
cg06735243	cg06735243	II	2	233766658		NGEF;NGEF	Body;Body	S_Shore	2.1830843268195e-06	0.000542051770120601	0.707887983254823	0.0135403001117381	0.321762563288411	0.00932743800294895	0.490048337960811	0.0156673799239917	5.50576553611334e-06	0.000171426963586642	0.72046000503785	0.0159817435625078	0.297222100041699	0.0161559518843526
cg03615568	cg03615568	II	11	106892666				S_Shelf	2.26280677091666e-06	0.000542051770120601	0.812919800663921	0.0114977615726095	0.358291028677276	0.0157914660057302	0.766007160728113	0.0334880947493609	6.07034081507773e-05	0.000456502646189676	0.792630221528249	0.0161013427260854	0.465909577593251	0.0277535102003836
cg10120807	cg10120807	I	16	69350190		VPS4A	Body		2.17895079645911e-06	0.000542051770120601	0.53162168851559	0.0158813029784163	0.927198208773049	0.00559033599993936	0.780122273442155	0.0190025684262534	2.92240655662501e-05	0.000319999888429433	0.564917130683542	0.0291193913219623	0.93442505898603	0.00792126912305031
cg16227623	cg16227623	I	5	3605783	rs77779657			N_Shore	2.31247965749235e-06	0.000546742515963573	0.160609776419315	0.0139619864675346	0.581342286773342	0.0116374233088081	0.421035609109163	0.0084637460724231	6.16585184537507e-05	0.000459906157073046	0.262932713012021	0.0430251028696629	0.792748271557569	0.0296230662915502
cg07571745	cg07571745	II	1	32715428		LCK	TSS1500	S_Shore	2.384125212567e-06	0.000549816255913775	0.767835686530606	0.0108129605088606	0.384308690873276	0.0127212505895357	0.660536819170663	0.0245958667067316	3.50956316761788e-06	0.000151132637542628	0.748223861327439	0.0130151144197894	0.340430017123393	0.0145990956127948
cg16348003	cg16348003	II	1	153589781		S100A14	TSS1500		2.47560335829032e-06	0.000556781314917338	0.463116291347743	0.0111425192598858	0.15675717237156	0.00755608846159076	0.209057315093423	0.0193822015304755	0.000186932908717096	0.000858679417014398	0.506791737016978	0.0479725078831896	0.117710160991061	0.0167803738753161
cg01883662	cg01883662	II	3	196065289		TM4SF19	TSS200		2.490831874654e-06	0.00055749569952783	0.547291974801757	0.0178913834860513	0.111069012209759	0.00696487984546908	0.226906960864324	0.0145530353139798	2.65778558544603e-06	0.000141646581280512	0.661146229748877	0.0258016836888667	0.0718499870658359	0.00540344081795081
cg08861115	cg08861115	II	2	113735377		IL1F9	TSS1500		2.5866729992517e-06	0.000563424997880702	0.780971330378143	0.0137918069437805	0.26350284607861	0.0183955521416876	0.625602129816142	0.00700899834898866	2.80158498251761e-06	0.000143514825640127	0.722996976966754	0.00818892323757017	0.247095552948813	0.0199570276981602
cg12966875	cg12966875	II	20	43883746		SLPI	TSS1500		2.59661029892195e-06	0.000563424997880702	0.65776710746596	0.0101184099027562	0.280373170258616	0.013391085695339	0.359414119348654	0.0178028603023068	0.00105060656660327	0.00273118003165492	0.591879909359314	0.0913761351690559	0.143218193809853	0.00298116120723647
cg00572266	cg00572266	II	11	9029940	rs12788311			S_Shelf	2.61911068351583e-06	0.000563817196353772	0.586779424892146	0.016171490839654	0.222328945437921	0.00152735025640113	0.413200756881397	0.0261891490912584	1.06965430421716e-07	8.55969423382053e-05	0.468460222534804	0.0027014717478878	0.0913645266093603	0.00704893468844032
cg01053766	cg01053766	I	5	10479730					2.64665025485882e-06	0.000567304583274648	0.68873698384627	0.01403955064669	0.290284530157311	0.0109511432583034	0.334337018899942	0.0239924999527586	3.64471685237928e-07	0.000100320946837771	0.878577115028979	0.0160625135095989	0.0828603920314758	0.0145100233831207
cg23640411	cg23640411	II	10	102433458				S_Shelf	2.79226832061744e-06	0.000574387300513451	0.776594946324346	0.0114755711625491	0.378277292610032	0.0139194807413562	0.705556921808205	0.0159199578040108	3.25970178919318e-05	0.000336135415996832	0.69090967583397	0.0261580607165653	0.338152711390536	0.0138815886686675
cg16059979	cg16059979	II	6	32050927		TNXB	Body	S_Shelf	2.83354507695766e-06	0.000574934640411067	0.735796585002934	0.00867943077516189	0.43366245245045	0.0106440334326788	0.572732399638784	0.0206582754149792	1.61637010002294e-07	9.11210115575527e-05	0.768618672497791	0.00161901842372315	0.373000648600947	0.00863063814457899
cg23516310	cg23516310	I	7	73417197					2.8455553809634e-06	0.000574934640411067	0.409874440568034	0.0127203004870296	0.0672120474211241	0.00901864400012404	0.267596616645628	0.0171608266893304	3.43188821992988e-07	9.94177295547471e-05	0.475746239553637	0.00794748284844335	0.112412357871693	0.0056239862097669
cg18024358	cg18024358	I	1	3420815	rs71634335	MEGF6	Body		2.86107704008908e-06	0.000575769979576702	0.928624511386635	0.00603878568853413	0.60720664742803	0.0133433431875616	0.91201221742628	0.00709243721705246	8.08745084540659e-07	0.000114586027244907	0.967797256626051	0.00279508926460451	0.598360485006437	0.0119455774092409
cg18973247	cg18973247	II	1	27070873		ARID1A;ARID1A	Body;Body		2.94333290951047e-06	0.00057875087699316	0.629671192876941	0.0100938636523491	0.0963643478470576	0.0222962913473618	0.293030096388292	0.0559647455590733	2.47197811682101e-05	0.000297848452685508	0.626637121589395	0.0428509818654249	0.0755589157959431	0.00506248507269526
cg17676354	cg17676354	I	5	179224836		MGAT4B;MGAT4B	3'UTR;3'UTR	Island	2.9522063146921e-06	0.000579507875456205	0.566607880384287	0.0114256991195462	0.88461954128091	0.0090977178153487	0.8158035276717	0.0123864540220332	9.98060165368703e-06	0.00020756610061891	0.614570379220227	0.0165558691516439	0.915610388097069	0.00883547163310634
cg26794227	cg26794227	II	5	169483131	rs17738692	DOCK2	Body		2.97930076941536e-06	0.000580325435281285	0.765337744908485	0.00425524687928968	0.377199885854513	0.0173527280698414	0.617783518906888	0.0060831139313711	0.000125508158263784	0.000676314223271232	0.724235660543828	0.0103904972460072	0.38750897116455	0.0383644796873954
cg27648858	cg27648858	I	19	18266834		PIK3R2	Body	Island	3.01173508976463e-06	0.000581566437873149	0.188685135785333	0.0208192667579224	0.775070121169347	0.0172951865094557	0.607864809934968	0.0248692112763349	1.93959592596326e-06	0.000132488853482119	0.20224533241537	0.0219995759088183	0.860762899574014	0.0160340113614832
cg00209037	cg00209037	II	22	46443395				S_Shelf	3.07450989712186e-06	0.000584305533438055	0.392474690269806	0.00377167038433632	0.763494923637094	0.0167957733353609	0.581287873773181	0.00412594505764087	2.24179484272838e-05	0.000285920104743368	0.327834616567125	0.0290608352130249	0.756238960013394	0.0150543998671443
cg14612133	cg14612133	II	5	14406585		TRIO	Body		3.15427933745725e-06	0.000587658590657886	0.792177670324959	0.016617301474812	0.433772473605671	0.00198837158139522	0.59791988975183	0.00716820314326528	5.72599117690522e-06	0.000173778330829994	0.811599746883447	0.00961831380313465	0.328377438131739	0.0243731846828668
cg03309393	cg03309393	II	6	12491383					3.38481114524416e-06	0.000595255151730448	0.521118437155257	0.0116258316938555	0.148047933509936	0.0133880723181728	0.298947107269996	0.0368798836213218	0.000902573928682228	0.00244831816424839	0.606322326177179	0.0871482744473469	0.155996546461683	0.0135630359238992
cg06193520	cg06193520	I	16	1373703		UBE2I;UBE2I;UBE2I;UBE2I	Body;Body;Body;Body		3.45631558175403e-06	0.000596861727155555	0.340602601440398	0.0155433816106373	0.755952460669156	0.0123372412364145	0.599798348142506	0.038258016897606	5.13933767273986e-05	0.00041864815566865	0.330690263775058	0.0352548051258352	0.795472274415636	0.0259319706483873
cg27054655	cg27054655	II	5	178772969		ADAMTS2;ADAMTS2	TSS1500;TSS1500	S_Shore	3.60928651834974e-06	0.00060285529517063	0.426952439758818	0.00774888468394468	0.72727311306746	0.0122620241217246	0.487794044998877	0.0345538481559206	1.1299112284267e-06	0.000122315718204125	0.403001881262929	0.00941967507605657	0.740706058040617	0.00774308989646613
cg01295399	cg01295399	I	10	50820278		SLC18A3;CHAT;CHAT;CHAT	1stExon;TSS1500;5'UTR;TSS1500	Island	3.65372344817966e-06	0.000605270236773027	0.25333858571256	0.005387091030162	0.621918517197194	0.0170248324890559	0.527730685256236	0.0256887461256054	1.71257069618659e-06	0.000130204016179219	0.340180518165411	0.00954943833853647	0.776660899820703	0.0146527780543029
cg05871694	cg05871694	II	2	177053503		HOXD1;HOXD1	1stExon;5'UTR	Island	3.72647628910662e-06	0.000609651252623265	0.176185394745445	0.00822611567683686	0.494026542050199	0.0131074167870604	0.269283886864337	0.00644062881694891	5.78857701167574e-06	0.000174132480370301	0.138735651304841	0.014458434013121	0.496422377083995	0.013007233898214
cg03879160	cg03879160	II	2	173508156					3.75767870180091e-06	0.000610049498676917	0.727571762116171	0.00534285717279473	0.27142818497964	0.0216041489288177	0.502983708378101	0.0198744975582568	7.01086996136758e-05	0.00049157648131273	0.681614783101323	0.0223429181725021	0.242742798248588	0.0387133357372924
cg07236001	cg07236001	II	11	1392360					3.76468876761563e-06	0.000610049498676917	0.802953359553114	0.0079842872300936	0.420798514354769	0.0168587434764514	0.709409430803576	0.0207960948381952	1.79563945245081e-05	0.000260639222673178	0.77496270500637	0.0224465041611026	0.458875899562645	0.00420516793459504
cg06987292	cg06987292	I	12	125626746	rs3751179	AACS	Body		3.74402793783335e-06	0.000610049498676917	0.511710189733069	0.0122663388911274	0.203792810556021	0.00864985111555095	0.335122511578394	0.022372565245798	8.87410849789606e-05	0.000558604420587783	0.652437115554622	0.0295626363453109	0.315056794440905	0.0213620619189065
cg19871597	cg19871597	II	13	59592287					3.79858195963812e-06	0.000610049498676917	0.608325449594985	0.0153104804187131	0.247639416418861	0.00877228809514766	0.50621149490703	0.0116653841550955	0.000242573785515445	0.00100790397024396	0.60764474331764	0.039786428202937	0.292744445244808	0.0186939404669539
cg18406033	cg18406033	I	2	223159869		PAX3;PAX3;PAX3;PAX3;PAX3;PAX3;PAX3;PAX3	Body;Body;Body;Body;Body;Body;Body;Body	Island	3.90437497532071e-06	0.000614531891828536	0.26725974727058	0.0154455888420882	0.613061988487257	0.00718328029176342	0.313639277982695	0.026278680122221	0.000116122940569266	0.00064748092302897	0.359288399506511	0.0364943359172645	0.693366127522963	0.0127691159625193
cg22630169	cg22630169	II	19	13108217		NFIX	Body	S_Shore	4.05974541993166e-06	0.000621052903045423	0.313082067655469	0.0119304439888238	0.698764628505795	0.0150249373442584	0.566661216104548	0.0231610691447312	7.69898772287277e-06	0.000191157588753656	0.310879120432084	0.0122154629432008	0.688981834915379	0.0183970312663188
cg08793894	cg08793894	I	17	7227737		NEURL4;NEURL4	Body;Body	S_Shore	4.13071326805046e-06	0.000623957933164439	0.299173414375438	0.00724777509976075	0.600777713542502	0.0132108750407081	0.415822881672742	0.0150378029102331	0.000624211504743432	0.00188707817918549	0.316581187826877	0.025015400161826	0.626926002851303	0.0492424328328385
cg17337091	cg17337091	II	3	149791595					4.18735017261564e-06	0.000624132828173329	0.679363578630661	0.00683939680307255	0.346710493225647	0.0152094673205152	0.579747033399641	0.00438711417635893	2.37221451606912e-05	0.000292436350551792	0.678824942943569	0.0239205691871006	0.308574657971533	0.0158428620159375
cg17019070	cg17019070	I	10	73466639	rs74702249	CDH23	Body		4.16587240915289e-06	0.000624132828173329	0.309920404923126	0.0108340250863925	0.667617417479878	0.0142601519821927	0.558443359518814	0.0170738333991827	5.23788806510984e-05	0.000422781835667565	0.375671441651512	0.0332923071033203	0.776140407502701	0.0180914131572283
cg25119002	cg25119002	II	20	60783405				S_Shore	4.2592379024162e-06	0.000624149994564499	0.467734912762961	0.0142037582013319	0.791731440392475	0.00802084776486489	0.51765170139866	0.0289876862876466	1.30467370286045e-05	0.000229555402072268	0.446678765794186	0.0200542849114145	0.755585271601765	0.00469514845667149
cg09690632	cg09690632	II	17	79609290		TSPAN10	TSS200		4.35141105529209e-06	0.000628162472107573	0.472710441567054	0.00824714640865728	0.112383250489899	0.0162676292401159	0.1941105722834	0.00811502023696475	9.45395219138931e-05	0.000578612773197169	0.491515426935239	0.0442929105905915	0.0749931679375895	0.0114806544427919
cg27179101	cg27179101	I	12	124991139		NCOR2;NCOR2	5'UTR;5'UTR		4.38613342290965e-06	0.000629027434179582	0.324888789592235	0.0142095949272217	0.704215304669579	0.0129697966117564	0.562412571825878	0.00759205430917069	3.49914007570252e-05	0.000347612298812257	0.470719696272302	0.0277783746806154	0.873763327787532	0.0203661914112237
cg14376467	cg14376467	II	4	86851411		ARHGAP24;ARHGAP24;ARHGAP24	Body;Body;TSS200		4.44137901081228e-06	0.00063164803642674	0.355298130316598	0.0182342470601759	0.720452408683145	0.00355801072388545	0.464483624564718	0.0258125584538978	6.56303925190058e-06	0.00018086651214799	0.300156667742333	0.0173927177406965	0.711344370359139	0.0151604811060498
cg01135165	cg01135165	II	3	108191083		MYH15	Body		4.54206498933304e-06	0.000633120815313415	0.58291287752293	0.0147276598219502	0.238423776000017	0.00968273454717812	0.395834506440312	0.0297660814448798	0.000114326318628739	0.000642100876456786	0.634254061840876	0.0361547140119876	0.233680111406007	0.0287247133324805
cg15888097	cg15888097	II	6	87646462		HTR1E	TSS1500	N_Shore	4.48709556731587e-06	0.000633120815313415	0.525799969455706	0.0149523509799636	0.176649691432198	0.00967510843548121	0.391680691915058	0.0188571058910228	2.82501705856263e-07	9.68299736083447e-05	0.50457192106348	0.00485061567820775	0.158255114979751	0.00738928094165189
cg15726025	cg15726025	I	1	32681995		C1orf91	3'UTR		4.63823763862003e-06	0.00063481312861315	0.644824917105133	0.02091352244786	0.208112608689741	0.00819481780538016	0.49216611013378	0.0504100716751505	2.1309940704758e-06	0.0001349004686154	0.741027519582166	0.0239851265960631	0.076164644602464	0.0147174330237745
cg00206063	cg00206063	II	10	3805252					4.68173943349746e-06	0.000635092400328718	0.681393602962476	0.0118252907563261	0.154135875830801	0.0244754007622875	0.399429217399512	0.0158957090047476	1.08248471837118e-05	0.00021360688949317	0.631282095193936	0.0350063850733591	0.0729923193706831	0.00601330471907445
cg15829056	cg15829056	I	1	54856415		SSBP3;SSBP3;SSBP3	Body;Body;Body	Island	4.71293442922722e-06	0.000635239433771659	0.460735503375985	0.0135651892242861	0.831697093536752	0.0135262123165894	0.720924884774512	0.00912217276107926	4.33001759102232e-05	0.000385983352180437	0.516544616824506	0.0303701908810578	0.904341365608016	0.0173373684944004
cg12491115	cg12491115	II	11	129992365		APLP2;APLP2;APLP2;APLP2;APLP2;APLP2	Body;Body;Body;Body;Body;Body	N_Shore	4.82054951979866e-06	0.000635239433771659	0.697650486306521	0.022467067861963	0.148070574753079	0.0176025688604541	0.476262391196607	0.0254167035679983	1.08166440454224e-05	0.000213583397367402	0.656356311454028	0.0356728595717871	0.0827807456663919	0.00765359470389087
cg18010131	cg18010131	II	11	10476620		AMPD3;AMPD3;AMPD3	TSS200;TSS1500;Body	S_Shelf	4.70717151970491e-06	0.000635239433771659	0.861605499909166	0.0132815133937966	0.442229571364082	0.0170975039157445	0.529587562006615	0.0129145355186245	2.1506710969249e-09	6.08433096244124e-05	0.872982469994339	0.00263191721437427	0.0809338259851058	0.00535788613004982
cg11753771	cg11753771	I	1	214638070		PTPN14	Body		4.89226957511429e-06	0.000636749832089067	0.500969440169692	0.0190661274529756	0.886658479050197	0.00637742871311164	0.733080074203314	0.0143353405317036	1.28829625312226e-05	0.000228308889810137	0.4983434857239	0.0293257542200362	0.940984641989351	0.00235189646205818
cg07026448	cg07026448	II	6	160680851		SLC22A2	TSS1500	S_Shore	4.94514043945746e-06	0.000637472030641904	0.466593713451026	0.00784973409570894	0.815222170429754	0.0164441808158642	0.633444948921572	0.0163776498223313	0.000195582474168448	0.000881938042293985	0.442188582478064	0.0354211805758843	0.757156441434053	0.0218506579820781
cg25020073	cg25020073	II	10	4925586		tAKR	Body		5.09047283686426e-06	0.000641709850075773	0.526761954639326	0.00888445674428062	0.214416093928464	0.0138376946177801	0.354961426405553	0.0311232518644029	5.05422972051499e-05	0.000415412845743417	0.471547745783746	0.0292699577510045	0.138706039341493	0.0108299990556565
cg14358570	cg14358570	I	14	93365369					5.08159792514367e-06	0.000641709850075773	0.692513176758514	0.0180782075462803	0.318309312183153	0.00780821035718953	0.672020745112313	0.056931890908697	5.38334437919427e-05	0.000428628474171596	0.816042667952502	0.00401875180292456	0.435537071595907	0.036027913586479
cg00036976	cg00036976	II	16	85343281					5.17319261956722e-06	0.000642399405354099	0.457854280306524	0.0157050035895791	0.830613702152444	0.0119003284688168	0.648074818413481	0.000842850745000001	8.49276455612279e-05	0.000545424966221202	0.404775206179919	0.0334963920680395	0.758723929412894	0.0176050374081266
cg07037963	cg07037963	II	6	43265846		SLC22A7;SLC22A7	TSS200;TSS200		5.39919480638679e-06	0.000648692483674563	0.596307868979932	0.0162391481456139	0.283000629575858	0.00406539874129236	0.436718266553126	0.0329320087560701	9.0903539310777e-07	0.000117281236740283	0.572284630551771	0.0066110064859829	0.133585742977797	0.0134655370291106
cg03080336	cg03080336	II	4	186033378					5.57078786985903e-06	0.000655377878795824	0.772889025664127	0.0166139928998589	0.434857160836093	0.00743958434510715	0.59685637914616	0.0123954612147175	1.61971877823823e-07	9.11210115575527e-05	0.682022556897623	0.00629215902952084	0.334634731539598	0.0044636946702917
cg04614155	cg04614155	II	15	42209202		EHD4	Body	N_Shelf	5.66275988049115e-06	0.000655823258367407	0.376304566189792	0.0152374344659127	0.768536602204586	0.0147531868517392	0.607122007990895	0.0111352575425519	3.23225014952963e-06	0.000148607539934538	0.256637007007361	0.0163993078892646	0.747803059064518	0.0162345695919221
cg09885505	cg09885505	I	16	73099184				N_Shore	5.61447162598308e-06	0.000655823258367407	0.113645725885184	0.0067023558079561	0.494187273481022	0.0194083532541603	0.167686920386345	0.0344717104689427	7.34817280002659e-06	0.000188181933422218	0.145537568382889	0.00732192132259422	0.457985733196659	0.0164832729410078
cg08844313	cg08844313	II	5	149240529	rs10045293	PDE6A	Body		5.77631897230822e-06	0.000655932494870336	0.753179418678031	0.0231544073099078	0.207898014410926	0.0184920311741233	0.486327921067232	0.0267608587225156	1.83357611744982e-07	9.14064851742102e-05	0.787599856526017	0.0157671054419631	0.0946330344373748	0.00183915008354692
cg22280238	cg22280238	I	17	79251323		SLC38A10;SLC38A10	Body;Body	N_Shelf	5.86052292604316e-06	0.000658340476895551	0.364306087075657	0.0192378430367205	0.778948079341038	0.0118887985875147	0.770764729513737	0.0267697457849716	0.00015818776855295	0.000775626307327353	0.49469313217439	0.0474096809818293	0.875763685986899	0.00530130389687261
cg24426208	cg24426208	I	6	32050947		TNXB	Body	S_Shelf	5.93824253303257e-06	0.000660932887678194	0.570762118161765	0.0147820790855376	0.267504284545374	0.00754158520514722	0.425157720604745	0.00651867763177873	3.23023349305323e-05	0.000334750206594175	0.691500602520957	0.0314597796336111	0.291551218460705	0.0115069992001053
cg05468843	cg05468843	II	11	117857990		IL10RA;IL10RA	Body;Body	S_Shore	6.01085683172551e-06	0.000665007303853556	0.76938272607281	0.00714891639578345	0.402440261554744	0.0188295428688106	0.71519981069015	0.0130081225935561	2.28856420877951e-06	0.000137081621233601	0.754989849549613	0.0121168885577014	0.390549353041208	0.00998853910228772
cg04646674	cg04646674	II	19	13113482		NFIX	Body	Island	6.07588509180658e-06	0.000665470267590341	0.50962591963794	0.0102279583723518	0.85804579752512	0.0162205749907301	0.794218856154796	0.0197604865853878	0.000644755156693143	0.00193096900454606	0.493137260410834	0.0542076352848104	0.801049544264019	0.0107352552568128
cg25032848	cg25032848	II	4	90031859	rs13105546			N_Shore	6.10405463748735e-06	0.000665814348304124	0.265699510128327	0.00896157364939437	0.571091185405857	0.0142425387353376	0.370669491626291	0.0300697447374954	1.54875810473681e-05	0.000245622120103048	0.238193460932992	0.0152595393802194	0.547241046569914	0.0151648966995692
cg12386509	cg12386509	II	17	78500926					6.10865005080081e-06	0.000665814348304124	0.449133452732828	0.004829402320661	0.142304673990119	0.0162054238234087	0.171106158608968	0.00837860010628697	0.000369864849261486	0.00132435406838344	0.567450570575618	0.0711553441660001	0.109554617030772	0.00281663039642176
cg13407975	cg13407975	I	19	18705946		CRLF1	Body	Island	6.21030661872088e-06	0.000670788727841977	0.367735698394134	0.0190723703110003	0.757728164200108	0.0101011878260626	0.494681658579799	0.0179043873042776	1.13773805529272e-05	0.00021713844852473	0.510577627970156	0.00521083537431005	0.867577232646373	0.0224004220104108
cg00756062	cg00756062	II	16	87695845		JPH3	Body		6.32882274641758e-06	0.000675999934149169	0.654244476267558	0.016048986719269	0.310991732915829	0.0103295979761009	0.55156596518511	0.0240045658432257	5.98276752181004e-07	0.000108677581062384	0.571491473919882	0.00556626260831534	0.216540712917244	0.00940719697253147
cg10438282	cg10438282	II	15	79471586					6.50650591560894e-06	0.00068184553923456	0.57441904799783	0.0144114262309539	0.170985057400656	0.0173939790668848	0.3194469986175	0.0156224034481692	9.73890555257768e-06	0.000205847502707058	0.453274897326853	0.0161199940337054	0.140454401965149	0.010759052586624
cg22980079	cg22980079	II	4	2627118		FAM193A	TSS200		6.52612287015609e-06	0.000682153337771823	0.399976426789254	0.00998590915442591	0.733225649542095	0.0157784292192916	0.581093760648728	0.0179591930440896	1.7801228296443e-06	0.000130781195277614	0.335754477903734	0.00291142315134897	0.685799573528691	0.0138604799181191
cg12891178	cg12891178	I	10	135085127		ADAM8;ADAM8;ADAM8	Body;Body;Body	S_Shore	6.6027045629636e-06	0.000684887467430187	0.522515877683517	0.0157328742962116	0.83387639238785	0.00765773736583412	0.641152195741647	0.0170796404083114	0.000133243396143572	0.000700717132594061	0.574681532054268	0.0455984283404198	0.955761499903881	0.00256201517765893
cg19987768	cg19987768	II	17	750306		NXN	Body		6.5965146455415e-06	0.000684887467430187	0.409034416479332	0.0184556434572754	0.763654617743268	0.00750681030525091	0.682779216407103	0.00941371091761548	2.01870930863919e-05	0.000273229007909957	0.336905105929805	0.0324445508035245	0.811703067973743	0.0139817319368409
cg07355926	cg07355926	I	19	1852127				Island	6.59547418650615e-06	0.000684887467430187	0.270000521111813	0.0196008387507248	0.668026091232107	0.0107635448274319	0.553895487337012	0.0488956800091044	9.99989690431853e-06	0.000207719085362331	0.261499406148484	0.0324802741336888	0.820155390887502	0.0126092221492859
cg02339122	cg02339122	II	17	54245140		ANKFN1	Body		6.74354252398979e-06	0.000687114297936442	0.756676908874463	0.0106329694294807	0.263932404503808	0.0257271047299353	0.545816929725747	0.0089024895356013	2.13309146051229e-05	0.000279760801862854	0.67472821857658	0.026707553213881	0.294901108326856	0.0103887402438229
cg05192293	cg05192293	II	10	71934086				S_Shelf	6.79735854649391e-06	0.000689505444841215	0.645291771452222	0.0045382785235333	0.234076511592531	0.0228314871017338	0.569194916062016	0.044314266901716	1.02372747606674e-06	0.000119310408339604	0.561032466154609	0.00893422866670456	0.173078792766351	0.0103414079862692
cg19701213	cg19701213	II	19	42817154		TMEM145	TSS1500	N_Shore	6.84343536040685e-06	0.000691375718447777	0.320273269106741	0.0199789314786678	0.752664790671239	0.0142125259782477	0.43697438819553	0.0181534006727871	5.64822651750738e-06	0.000173142781339329	0.302664002230257	0.0215947459658435	0.706153565932572	0.00301361203560799
cg14439774	cg14439774	II	17	1988012		SMG6;SMG6	Body;Body		6.87234576017395e-06	0.000692439635071837	0.542539975184088	0.00740882107256663	0.14450712608514	0.0213447846054675	0.231499561025099	0.0234144953687664	0.000189324369545714	0.000864784213673763	0.4995561996431	0.0533973263739108	0.0876374454748159	0.00791134699800352
cg19756790	cg19756790	I	2	45176863				Island	6.90263376340195e-06	0.000693650116594031	0.714077866463177	0.016036366671448	0.36637235497423	0.0115435804486316	0.746897823459548	0.0179827458650358	1.36143736963486e-07	8.94749650742334e-05	0.761503187656839	0.00954463628770471	0.246989873745331	0.00534690107613227
cg07828024	cg07828024	II	6	149772892		ZC3H12D	Body	S_Shore	7.16583639729905e-06	0.000700740053683027	0.425129570904511	0.0106377256919115	0.824239897536155	0.0202726775311059	0.49325677466507	0.0163122689422645	1.05185670993248e-06	0.000119990552824344	0.393804742673801	0.0114409515156748	0.753981239731647	0.00568176531986307
cg23352942	cg23352942	II	3	46931381		PTH1R	Body	N_Shelf	7.18046396874468e-06	0.000700791871910179	0.178684172883076	0.0135877523154221	0.526463580425651	0.0146208648709521	0.304353056082804	0.0213402137741425	1.95218028413475e-06	0.000133028042409107	0.172712528144685	0.0124901855967431	0.594674178618274	0.0122172393355485
cg26275110	cg26275110	II	11	64329426		SLC22A11	Body	N_Shore	7.24424291645898e-06	0.000702221690264978	0.637655887987206	0.00766932260221556	0.296327246942332	0.0180732612375837	0.441622666818766	0.019464450524542	2.89426867884989e-05	0.000318243426820888	0.616914324806957	0.0100566380862361	0.312002066435533	0.0227148007165982
cg27282397	cg27282397	II	2	20793466	rs75998307				7.2751068188377e-06	0.000702635686998755	0.785239393456066	0.0314572538628235	0.198066274782538	0.0123922336293438	0.371509507253693	0.0549795795224214	3.30533958356102e-07	9.94177295547471e-05	0.701487508264521	0.0154843592379777	0.0873343795621793	0.00510192866572918
cg11363229	cg11363229	II	3	196065320		TM4SF19	TSS200		7.34337407715369e-06	0.000704735492783091	0.795487256692504	0.0272704854781053	0.290899812622552	0.0102208687004759	0.473070522436249	0.0360089945619535	5.76000888773886e-08	8.16838031590652e-05	0.853663891221324	0.00388472067103537	0.156315365372758	0.0113091422298104
cg02717339	cg02717339	I	2	97524767		ANKRD39	TSS1500	S_Shore	7.37635279820892e-06	0.0007052364431869	0.39656235015846	0.0108635833761134	0.793502893025686	0.0201997561529125	0.573802893971977	0.0206543252870558	3.48269726684484e-05	0.000347077872981909	0.476323856938011	0.0264293846353562	0.794723677881759	0.00633678526994347
cg00891886	cg00891886	II	7	73417264					7.39451371004707e-06	0.000706120355425692	0.482611842604775	0.00837482970559486	0.152672481619357	0.0171394020588838	0.35566284123417	0.0188913758292307	3.1389938672706e-06	0.000147492093291238	0.494464897978103	0.0134793035700973	0.166300704823093	0.00724941082931927
cg24535130	cg24535130	II	17	79917287		NOTUM	Body	Island	7.42103092341851e-06	0.000706581660413616	0.285127993428455	0.01994037229823	0.71584712461285	0.0149548985866556	0.407855646130567	0.0283987936529641	3.84657272995244e-05	0.000363609770432629	0.216846198047179	0.00516094385816624	0.531266776441191	0.0270312998440346
cg11462252	cg11462252	II	5	168139607		SLIT3	Body		7.50509957049867e-06	0.000708357987782452	0.735401471714141	0.0266487952148454	0.231248253858743	0.012076234882145	0.571989715676803	0.0185187769467479	1.51843874953211e-05	0.000243990684948359	0.7534206752639	0.0286094550949559	0.17940372058348	0.0276114085097649
cg02666257	cg02666257	II	11	128627260		FLI1;FLI1	Body;5'UTR		7.50709530956799e-06	0.000708357987782452	0.729412989370099	0.0100044993794325	0.280743205403148	0.0240406483372249	0.639618459452083	0.0384215538170529	1.5284847206798e-05	0.000244415763871931	0.626018156240188	0.0174728465457083	0.321801053242782	0.0118410919686944
cg11656553	cg11656553	I	19	1424658		DAZAP1;DAZAP1	Body;Body	Island	7.56430824427464e-06	0.000710273466418169	0.402662978060565	0.0227195978320817	0.866630429772618	0.0145483844368317	0.701430725072307	0.0112140294644518	0.000116421444698664	0.00064829497001795	0.480666575662918	0.0342804192027449	0.811402820110111	0.0170849386117285
cg04605681	cg04605681	II	4	8229159		SH3TC1	Body		7.71239966448745e-06	0.000713916402069217	0.476870354649848	0.00583530918199333	0.796193141835332	0.0177223395534833	0.726703834659222	0.0129455521041527	1.4590934827896e-06	0.000128210572997443	0.430095908549085	0.00480927538843139	0.741703454265929	0.0109889274995838
cg23408558	cg23408558	II	5	56679194					7.81329115200797e-06	0.000717591592152997	0.775764406537502	0.029503266111584	0.244940323860261	0.00989325255590348	0.50202959538414	0.0220919201741801	5.08067049761e-07	0.000105157398787758	0.763345965698086	0.0191078547229181	0.100229397933167	0.00437425414025309
cg04494791	cg04494791	II	16	70196247					7.83371900652621e-06	0.000717787574490687	0.564509277195343	0.0220306010034306	0.17104769074565	0.00688207477618717	0.314980718219045	0.0142191745471049	1.81370668148405e-05	0.00026169496313276	0.47704203115055	0.022934650914673	0.157977243030226	0.00284365836464748
cg19243533	cg19243533	II	1	43205605		CLDN19;CLDN19	1stExon;1stExon	S_Shore	7.848348299228e-06	0.00071833864339355	0.473913249150207	0.0169334811905795	0.791199834391293	0.00774540597526466	0.571407843221262	0.00944892874229893	3.0442964749664e-06	0.000147012432536968	0.42857414632615	0.021595316786162	0.898196301264046	0.00246000534655675
cg00139947	cg00139947	I	8	144403371		TOP1MT	Body	Island	7.9832522320215e-06	0.000724429799603157	0.583649342747597	0.0140870572223217	0.896375346353057	0.0118864024439259	0.800320814258632	0.0100661567753001	9.28973403267159e-06	0.000202616176455492	0.633266565441279	0.0115527530234697	0.935198130393461	0.0144309611899951
cg18809706	cg18809706	II	7	143209945	rs74626742			S_Shore	8.07574291220178e-06	0.00072642484870598	0.565306000898115	0.0182443597391973	0.234025161356562	0.00711308725431988	0.372455445004603	0.0496428921841151	0.000116736413648465	0.000649307350937739	0.60107419361732	0.0483235571032014	0.181715291438628	0.00516241515833091
cg09795523	cg09795523	II	17	4453997		MYBBP1A;MYBBP1A	Body;Body		8.23826992955999e-06	0.000730407224833793	0.185188154179765	0.0187564304436747	0.52855377609593	0.00801722446107379	0.389654431711124	0.0189441433507853	7.84763375300786e-06	0.000192196465404423	0.153231055171385	0.0191000664088932	0.480145752285985	0.00180760243095135
cg03481488	cg03481488	II	10	81091172	rs74142368				8.31245309059734e-06	0.000731908147485013	0.618532767261023	0.0110938695066475	0.239691670487812	0.0196394350202263	0.42657845225077	0.0228477682436797	0.000180017118795831	0.000838957786382101	0.438268095327769	0.0413522227355106	0.101205813867859	0.0138409909165408
cg18832619	cg18832619	II	19	55417436	rs4806621	NCR1;NCR1;NCR1;NCR1;NCR1	TSS200;TSS200;TSS200;TSS200;TSS200		8.33050438246438e-06	0.000731908147485013	0.722925793274664	0.0105606667213378	0.315594903168349	0.0218470844638233	0.647720234086286	0.0264572392752693	1.69694318919027e-05	0.000255052884112937	0.682717972729873	0.0133095664941298	0.378472871416191	0.017102554056731
cg21845080	cg21845080	II	3	196065306		TM4SF19	TSS200		8.61328897674593e-06	0.000739362774078286	0.589596190659607	0.0288093686937816	0.102422920414687	0.00515114639325068	0.236122268494594	0.00227290159624666	2.65985823559292e-06	0.000141670898027049	0.628749556602825	0.0242787287603689	0.072832141683302	0.0054050875195899
cg06893362	cg06893362	II	20	47897124		C20orf199;C20orf199;SNORD12;C20orf199	Body;Body;TSS200;Body	S_Shore	8.65085049962811e-06	0.000739362774078286	0.570933521519714	0.0049115200285867	0.205936431808241	0.0213941192098479	0.334860588048554	0.00772067956197354	0.000131270490070165	0.000694231798047736	0.50580680965257	0.0428247719319294	0.139235524770047	0.00902511121041965
cg23180780	cg23180780	II	2	12260486					8.69242570978761e-06	0.000740333897480677	0.761946200187353	0.00567577604218059	0.376986768836134	0.0224734104813281	0.575194219872235	0.0273729528836096	0.000112188363294851	0.000635618760301824	0.759355059665502	0.0269858304184061	0.408540288291873	0.0298598556965637
cg14054279	cg14054279	II	3	185676640					8.76821894833634e-06	0.00074294063181739	0.712400862700724	0.0154382568827444	0.345656599956471	0.0158561540379998	0.548992584159752	0.029754526493597	0.000203756974792006	0.000903974530357565	0.689919610581128	0.0508972141848584	0.299670794556433	0.011162861909004
cg00202760	cg00202760	II	16	88871911		CDT1	Body	Island	8.77883039097733e-06	0.00074294063181739	0.238443480838305	0.0193652333677377	0.61831552755272	0.0122781921917129	0.46390599382788	0.0152586030233414	3.00478330255929e-05	0.000324661259173076	0.23921427915085	0.0265634597426748	0.57091372717343	0.00621176176416335
cg14201634	cg14201634	II	11	111831876		DIXDC1	Body		8.84260816116185e-06	0.000744675985990346	0.651996877490259	0.0302898102160473	0.126598632265903	0.00958911539402304	0.260996334177912	0.00842258153183752	0.00354770549467544	0.00680142550463479	0.664779981372521	0.154091927829866	0.11527910052633	0.0145699033577927
cg14285365	cg14285365	I	1	36643743	rs12563364	MAP7D1	Body	N_Shore	8.89518059316247e-06	0.000745735149284208	0.468627375518193	0.00511278458655872	0.873578422165245	0.0239854422740972	0.662670049304285	0.0340647066052271	5.12493099960991e-05	0.00041804515144543	0.49717253433778	0.0182720282816569	0.860925512493054	0.0289423072661211
cg22537334	cg22537334	II	15	70354691		TLE3;TLE3;TLE3	Body;Body;Body		8.90607974261045e-06	0.000745833610053844	0.27391804467358	0.0178600937534882	0.62331446641228	0.0113592296361897	0.549866060470699	0.000829465730584861	4.75265383306581e-05	0.000402866233298659	0.310715760899609	0.0326736970369018	0.675397432632073	0.00812142245893454
cg10706013	cg10706013	II	21	44104950		PDE9A;PDE9A;PDE9A;PDE9A;PDE9A;PDE9A;PDE9A;PDE9A;PDE9A;PDE9A;PDE9A;PDE9A;PDE9A;PDE9A;PDE9A;PDE9A;PDE9A;PDE9A;PDE9A;PDE9A	Body;Body;5'UTR;Body;Body;Body;5'UTR;5'UTR;Body;Body;5'UTR;5'UTR;5'UTR;Body;5'UTR;Body;Body;Body;Body;Body	N_Shore	8.98694501103524e-06	0.000749594190857135	0.598039671214376	0.0177209290114049	0.237477780983826	0.0128547712655255	0.447469560513604	0.0340498258670402	1.13071941361618e-06	0.000122315718204125	0.506537042185612	0.0106213873731998	0.132755555267163	0.00833081796997481
cg21432842	cg21432842	II	17	38171697	rs2227323	CSF3;CSF3;CSF3;CSF3;CSF3;CSF3	1stExon;5'UTR;5'UTR;1stExon;5'UTR;1stExon		9.03993102964596e-06	0.000749938010648474	0.599894742169887	0.0165486537537969	0.275762135673207	0.0107055422051737	0.434141377286372	0.0123324396067673	1.30531452198653e-07	8.9048693956735e-05	0.668657119160533	0.011474013371585	0.113196698173802	0.00222223117474554
cg04164838	cg04164838	I	19	14591148		GIPC1;GIPC1;GIPC1;GIPC1;GIPC1;GIPC1	Body;Body;Body;Body;Body;Body	Island	9.14835322710958e-06	0.000749938010648474	0.208099267171293	0.00652221108372152	0.555059588246025	0.0201306620702043	0.37657722288778	0.0242723199817364	1.74558418822118e-05	0.000257624873220932	0.272392061186433	0.0195276569678057	0.631620357673384	0.0168157310014595
cg25044876	cg25044876	II	22	43041146	rs6002848	CYB5R3;CYB5R3;CYB5R3	5'UTR;Body;5'UTR	N_Shelf	9.11100468648318e-06	0.000749938010648474	0.319952656618116	0.0133916699746592	0.773810517888344	0.0241929851262223	0.491430285994413	0.00825278934515259	8.37659693336812e-06	0.000195331357154245	0.292861272281238	0.0126074699986503	0.6191538264299	0.014830254625075
cg12415569	cg12415569	I	12	322831		SLC6A12;SLC6A12;SLC6A12;SLC6A12	5'UTR;1stExon;TSS1500;5'UTR		9.15607921224955e-06	0.000749947915208034	0.616645276809458	0.0184369939727745	0.295496257051547	0.00662399575467216	0.519323509202059	0.0123774725083472	0.000111976890782814	0.000634968222111218	0.683646355422786	0.0400097801354383	0.316399054126196	0.0131403919879513
cg04540882	cg04540882	II	17	27703877					9.22414264312424e-06	0.000751755016072612	0.526515551711857	0.014539087554813	0.205132993049042	0.0132062587158341	0.258504560507351	0.0192615237108053	0.00086158836517804	0.00237119798078536	0.484307096887223	0.0704700483600128	0.115933451623384	0.0107071604335789
cg11353250	cg11353250	I	6	75794995		COL12A1;COL12A1	3'UTR;3'UTR	Island	9.31153024270592e-06	0.00075403214970618	0.247683306876725	0.0237300026538253	0.669619122095196	0.0102473723410945	0.440867035246338	0.00203774337184241	1.96550938190465e-05	0.000270587721579797	0.370785186761359	0.0303977858556048	0.786735324373095	0.00459422914901339
cg10377510	cg10377510	II	1	9224003					9.56194904518869e-06	0.000759670200855136	0.694792474056985	0.0117137508424525	0.256533155848934	0.0243572192317617	0.432778781476977	0.0307359279696692	5.51630415900179e-05	0.000434018387991019	0.644513986788703	0.0362978169475832	0.24547024659936	0.0120714784371516
cg10601624	cg10601624	II	12	6404377				S_Shelf	9.65246837767616e-06	0.000761670168794726	0.723877932163683	0.0180466775133143	0.336224915709505	0.015765585498072	0.455319316684972	0.0226035169354671	1.27036136991317e-05	0.000227506428266439	0.670607768375856	0.02760501460788	0.149716174957753	0.0206917611851737
cg18105725	cg18105725	II	6	160554003		SLC22A1;SLC22A1	Body;Body	N_Shore	9.73609200859691e-06	0.00076389484606139	0.536650942779762	0.0159130821799527	0.192452908071854	0.0141933062683297	0.429863277833848	0.0237244425575461	0.00241788224125529	0.0050720620142453	0.534369583688213	0.089575388203407	0.17523132050399	0.0172569051046745
cg08917117	cg08917117	II	10	115059021					9.75456228951626e-06	0.00076389484606139	0.660833882328195	0.0107104082742715	0.224206899573553	0.0248523457930847	0.533675277210348	0.0223390946567674	0.000328586074734114	0.00122472907848616	0.637116974418677	0.0559908110357736	0.262171266565624	0.00805667172528771
cg02960777	cg02960777	II	7	77562848		PHTF2;PHTF2;PHTF2	Body;Body;Body		9.81644614139786e-06	0.000766385977884698	0.448179654424826	0.0108862039329184	0.145924597350893	0.0152825807497389	0.279943911977354	0.0391208203616899	2.96967721861064e-05	0.000322859314779298	0.48128755751618	0.0340766932327871	0.0640555349695405	0.00305273998433886
cg11155489	cg11155489	II	17	32613298		CCL11	Body		9.90150749029949e-06	0.000767804366782126	0.602068358690942	0.00846676468297138	0.298351821469619	0.0168919191735181	0.367104046417207	0.0265455934153422	3.05624748654297e-05	0.000326805052332396	0.566348918691568	0.0179186845039033	0.233725702243497	0.0208255814095578
cg11637721	cg11637721	II	11	65486928		KAT5;KAT5;KAT5;RNASEH2C	3'UTR;3'UTR;3'UTR;3'UTR	N_Shore	1.0175252824388e-05	0.00077295971017051	0.211299231775334	0.0125656439572175	0.517634882476689	0.0145024152784133	0.326297826876966	0.0180189222948778	7.25386659651342e-05	0.000501195862973708	0.198770590187114	0.00406220187828048	0.539167659973882	0.0347320143486154
cg21208539	cg21208539	II	11	93864142		PANX1	Body	S_Shore	1.025886806233e-05	0.000773759935672049	0.725854423871018	0.00532115756398612	0.282487021396121	0.0273163237916432	0.53575766783127	0.0349190869457385	5.65439136709892e-06	0.000173142781339329	0.706374510470741	0.0247007844742553	0.181424245329903	0.0139653562890039
cg06736148	cg06736148	II	15	52416833		GNB5;GNB5	Body;Body		1.03185924823545e-05	0.000776048403344599	0.732790037672112	0.022548390113522	0.341871541596141	0.00976840728953865	0.452491122211004	0.0293330584261412	9.171030871789e-07	0.000117281236740283	0.723917823044342	0.0159701972706405	0.0964219616286812	0.0144006705591512
cg07596668	cg07596668	II	1	151509825		CGN	3'UTR	N_Shelf	1.03548781657142e-05	0.000777608419700573	0.642706455603859	0.0146476108099968	0.203427763159029	0.0234369332144553	0.327917887973537	0.0327797303293077	3.2915572622323e-06	0.000148986602757945	0.701505003482183	0.017544891250967	0.197144526387166	0.0160875632650498
cg19126169	cg19126169	I	11	71725590	rs11235419	NUMA1	Body		1.06819708370085e-05	0.00078631894373631	0.337201504831337	0.0150508065853024	0.731776212290779	0.019986491503926	0.630460884106704	0.0210129840181697	0.000813261128219576	0.00227512710547789	0.402918723106424	0.0732755875356574	0.797476136688972	0.0169355191252109
cg04469731	cg04469731	II	11	129992359		APLP2;APLP2;APLP2;APLP2;APLP2;APLP2	Body;Body;Body;Body;Body;Body	N_Shore	1.07544671150777e-05	0.000788443300123982	0.641201305768671	0.0159703006083182	0.114259955112652	0.0294139008271514	0.390519225902831	0.0417450632597025	3.74406297136705e-05	0.000358682323743681	0.555328641249057	0.0404271490033522	0.0836171272964968	0.00686694180310444
cg06657050	cg06657050	II	15	53083587		ONECUT1	TSS1500	Island	1.07542887028541e-05	0.000788443300123982	0.542027325458432	0.0122734478715561	0.199993358488021	0.0179258202280273	0.477353138245846	0.0119441215616995	1.87117775399939e-06	0.000131445858755603	0.519688823494468	0.0146620976105825	0.101654308350109	0.00885095496258777
cg14906976	cg14906976	I	21	45177538	rs80217827	PDXK	3'UTR	Island	1.07739563961933e-05	0.000788992750589011	0.469676475625354	0.0149183829442459	0.786285125711627	0.0134990718065193	0.783889333122968	0.00815651468915909	0.000203841126915182	0.000904217027192754	0.52852079252411	0.0421877125272869	0.868919107077773	0.0169235835354722
cg20014974	cg20014974	II	1	8271918				N_Shore	1.09091852456431e-05	0.000790299026889043	0.526428072689743	0.00809724777695127	0.209463187717041	0.0185115804617487	0.329459539137728	0.0267574555608483	2.29035349720887e-06	0.000137081621233601	0.528019853309184	0.0184919987740036	0.0952270355857273	0.00243806824288442
cg00147286	cg00147286	I	16	70713933		MTSS1L	Body	Island	1.11567390946747e-05	0.000797004381116856	0.363446676005365	0.0321362319304391	0.90120212487541	0.0124763860767097	0.713453064152361	0.0185207101236835	0.0011402935669008	0.00289806770784301	0.418378237679275	0.105669444782985	0.928892008655768	0.0114012695742136
cg07188863	cg07188863	II	11	110055425	rs7124163				1.13105887988269e-05	0.000799457248860231	0.571981117815011	0.017970843301595	0.218802764051407	0.0138992522422651	0.31839547790551	0.0112698976265947	7.81862067875454e-07	0.000113767753004254	0.65595209480339	0.00915959308825533	0.309749600996841	0.00678654075082809
cg04546999	cg04546999	II	1	152956429		SPRR1A	TSS200		1.14208422717709e-05	0.000801812652376564	0.56522706512752	0.0257653977486321	0.140770695020038	0.00923485567823022	0.255890011854871	0.0251152402207039	0.000357588897800292	0.00129417965445584	0.452207817721392	0.0573101105520266	0.0797914566414582	0.00351690749558423
cg03514239	cg03514239	II	1	153329781		S100A9	TSS1500		1.15861114875049e-05	0.00080713701115154	0.524893169051904	0.0167366373487536	0.185400383475345	0.0142337781889758	0.342294331930975	0.022677675746093	2.40642332867038e-05	0.00029429492068188	0.435274340164723	0.0266409904357069	0.0844388233851291	0.00589286555406946
cg23207054	cg23207054	I	17	38171530		CSF3;CSF3;CSF3	TSS200;TSS200;TSS200		1.16354961372738e-05	0.00080713701115154	0.669810399621249	0.0212820959373907	0.319636262253127	0.00785742923158118	0.459638327221355	0.0194806533482035	9.09321803403763e-07	0.000117281236740283	0.84503789605023	0.00710260404625344	0.168618029446128	0.0220138867559008
cg07018107	cg07018107	II	8	129162406		MIR1208	Body		1.16496685936862e-05	0.000807196584301438	0.588117354115833	0.0171180065650225	0.26328185448931	0.0122524955942409	0.329623918092019	0.0375578555706307	2.59086665909694e-06	0.000140985154150274	0.484485814158909	0.0111625874453173	0.102853450632481	0.0127727674667178
cg05898618	cg05898618	I	11	2555576		KCNQ1;KCNQ1	Body;Body	Island	1.1652422155174e-05	0.000807196584301438	0.890071747355491	0.00660728838491184	0.561309252422352	0.0202565256825835	0.80010665428952	0.022893979498306	4.50868977984957e-05	0.000393195795111	0.936534004911189	0.00677738710291172	0.593891156163022	0.0304707839777633
cg03383006	cg03383006	I	17	42992924		GFAP;GFAP	TSS200;TSS200	S_Shelf	1.1784474618419e-05	0.000810731307910821	0.147126103270366	0.0216923293144409	0.519654978241012	0.0107542174403956	0.242681950132618	0.0190322676897616	2.50124254723813e-05	0.000299196233521969	0.152624503470019	0.0189962243026386	0.540887287830757	0.023850284455497
cg00740088	cg00740088	II	18	19745316				Island	1.18343600605505e-05	0.000811930223275739	0.310757889331998	0.010447355762476	0.736005083756734	0.0256191381505715	0.441955092024542	0.0206399771278404	6.04652577046251e-06	0.000176382857371456	0.300078989027285	0.00511080940408511	0.692328308642926	0.0209475465238844
cg07734161	cg07734161	II	16	1593557		IFT140;TMEM204	Body;Body	S_Shore	1.18630633735714e-05	0.000812784870971635	0.698118128653588	0.0267432220793056	0.259880630812865	0.00993778162718441	0.557534330875851	0.0231571411936766	3.90043457728687e-05	0.000365992963646502	0.685589745324835	0.0155899420596595	0.316583553210616	0.0284147838134056
cg01531198	cg01531198	I	14	70354846	rs1958078	SMOC1;SMOC1	Body;Body		1.19350062610094e-05	0.000814676738969898	0.484402921204831	0.0194405461842743	0.177328498380907	0.00478776689242777	0.172461505881582	0.00695292553297087	9.59677720064021e-05	0.000583624049986384	0.648212482757095	0.064421504174526	0.062988253320513	0.00380681183306416
cg21620540	cg21620540	II	11	12031314		DKK3;DKK3;DKK3	TSS1500;TSS1500;TSS1500	S_Shore	1.20134941539471e-05	0.000815018894189479	0.167160783292315	0.0181499976970888	0.493737642510773	0.0112011040629964	0.185670444094851	0.0194555210295887	6.34119439216051e-05	0.000466454144057335	0.121657645456233	0.011991023604738	0.436337251185937	0.0288538523464483
cg05181301	cg05181301	II	2	9459596		ASAP2;ASAP2	Body;Body	S_Shore	1.21032728201153e-05	0.000815835242618286	0.446816191441148	0.0116701493198293	0.830728849947273	0.0222440353122836	0.67719745436811	0.0108741082257347	3.41166039628625e-05	0.000343485104679596	0.372622211540024	0.0382457520248725	0.82890107260062	0.00620581536473928
cg14950747	cg14950747	I	19	3821095		ZFR2	Body	Island	1.2220076943753e-05	0.000816732968160403	0.409138262166673	0.0179031271889898	0.771266276578166	0.0156078567465526	0.446952580544407	0.0347641047300533	0.00126891943818186	0.00313293929178507	0.475680409183468	0.0266993214140519	0.788485238478132	0.0614215746823772
cg04029159	cg04029159	I	11	415080		SIGIRR;SIGIRR;SIGIRR	5'UTR;TSS200;5'UTR	N_Shore	1.23085000528929e-05	0.000818639652336656	0.652396745202865	0.0279960890291309	0.208774536902199	0.00811745943132419	0.443225359557444	0.0133004717149737	1.74539672956827e-06	0.000130236183127535	0.764757837884574	0.0180385419085078	0.282178917252777	0.00721842417505972
cg19752855	cg19752855	II	7	56183584	rs74575774	LOC389493	3'UTR	Island	1.23419376687876e-05	0.000820007482015267	0.253306463282175	0.0234410091890811	0.646144724515987	0.0108490854512175	0.357294795552746	0.031193689601264	1.27874147436365e-05	0.000227960412702011	0.23032713153752	0.0153551897975152	0.572714450912577	0.0167376030668205
cg18405544	cg18405544	II	5	67615770					1.24367195139768e-05	0.000820426310401974	0.776425760316303	0.0327616081449064	0.275439965751034	0.00399409457439366	0.512150235094813	0.0360731735953505	9.10092852051332e-06	0.000201263033486852	0.656075934252324	0.0327913928005524	0.0868550832561779	0.0112610899077227
cg01116568	cg01116568	II	11	10476529		AMPD3;AMPD3;AMPD3	TSS200;TSS1500;Body	S_Shelf	1.24175618554003e-05	0.000820426310401974	0.687516060734144	0.0241588991717203	0.248134132589803	0.0159235295085612	0.353230853530628	0.0189353105932667	1.36491016902276e-06	0.000126851091010108	0.774845153214745	0.0268402309049909	0.0602997495596239	0.00336565153199125
cg23856536	cg23856536	II	7	101384349	rs17135758			N_Shelf	1.25047368348868e-05	0.000820966201685275	0.299767770493184	0.0275576283165636	0.722581029487834	0.00430901442519877	0.483086614707845	0.0254603573304881	0.000669672566343431	0.00198289874723623	0.27594437537518	0.0562977611741042	0.588042358877405	0.00548550334143712
cg25916135	cg25916135	II	2	59071761					1.25875717142006e-05	0.000821477155546148	0.635786288593199	0.0141126283394806	0.256233512655837	0.02073283078477	0.413281858011167	0.0279281665502386	7.39101270651695e-06	0.000188701084352955	0.539165272032251	0.0229253299977194	0.109342605859124	0.00958415615418621
cg22017900	cg22017900	II	11	28855503	rs2945081				1.27167075602471e-05	0.000824348202686634	0.618436148432023	0.0109336199832894	0.308575929582167	0.0173734990472666	0.373342681467647	0.0324942444783313	9.45951745288321e-07	0.000117415440353932	0.519480994514687	0.0118806421308212	0.120340764570144	0.00699094992243048
cg03282107	cg03282107	II	2	62521430					1.28585321175431e-05	0.00082936869802597	0.415750671416723	0.0210072584223203	0.751270701496747	0.00745106173959052	0.547556115699609	0.0122355845710094	6.0673904289844e-06	0.000176657843473952	0.376338828600393	0.0152788031690914	0.733724883404044	0.0123763487765172
cg17035539	cg17035539	II	1	229544326				S_Shore	1.29941185372419e-05	0.000833296148632698	0.72264499606407	0.0219204362320058	0.378674196928999	0.0066647744193793	0.659374325605751	0.0128022239310201	1.89305973176934e-06	0.000131536865327152	0.649303555869664	0.00866441693461666	0.269544225849565	0.0129771023679781
cg09230763	cg09230763	I	1	27683351		MAP3K6	Body	Island	1.3092027084227e-05	0.000835432606801783	0.445317216053562	0.0250238115322713	0.840126040416197	0.00824491309121502	0.7778698776388	0.0323388360710919	2.76207364360875e-05	0.000312420140801886	0.55120005580994	0.03141870458825	0.948698432624753	0.00610062390314339
cg15624719	cg15624719	II	4	124917187					1.3222593795969e-05	0.000837571712226652	0.647844258650835	0.012022548916332	0.314357904173803	0.0187939105027197	0.390887243556803	0.0175076308011959	0.0018160184816011	0.00408916405945134	0.542286055813318	0.0733501785223369	0.208629363555046	0.0280382984230375
cg00277165	cg00277165	II	5	912383	rs76536756	TRIP13	Body	N_Shore	1.32962675055532e-05	0.000837571712226652	0.579247208601229	0.017770935213733	0.249348483578982	0.013139882320522	0.42465951356609	0.0136449925613372	2.08679804235947e-05	0.000277022877268963	0.653081150808234	0.0352320534670726	0.142960049678382	0.0149568788235605
cg17371070	cg17371070	II	8	125239977					1.33040724964067e-05	0.000837571712226652	0.7314852726235	0.0061900422558125	0.290648028625744	0.028881859691593	0.52820946010649	0.0220927816027236	1.40598268577459e-05	0.000235856926316727	0.70737657332214	0.0219992711392882	0.2951587430399	0.0173315401540116
cg05966078	cg05966078	II	3	184282246		EPHB3	Body	S_Shore	1.33611071809524e-05	0.000837572774973099	0.465857222703585	0.0222373228427008	0.836968927116663	0.011186764671632	0.518592180934308	0.0541540991545287	2.25120272365753e-07	9.50962004275217e-05	0.402631240561787	0.00899644245461876	0.836368563943804	0.00533445290615176
cg09905635	cg09905635	II	7	47525243		TNS3	5'UTR		1.35717019576992e-05	0.000839817569116045	0.215302217637632	0.0209845539773078	0.547612038283807	0.00777239329747712	0.396428163776688	0.0573271661110545	8.01812197462266e-06	0.000193025912265022	0.17483944975786	0.00295272285254395	0.563619682472233	0.0227486363571432
cg20548564	cg20548564	I	13	28240073		POLR1D	Body		1.361750944276e-05	0.000840242286656724	0.397632810145145	0.0202497668816321	0.790472074894877	0.017056779010068	0.618274544626164	0.0143150914951541	2.33308118627669e-05	0.000290727414349484	0.509742205693051	0.0254855521326056	0.869673387106716	0.011042843214659
cg21515785	cg21515785	II	5	99886768		FAM174A	Body		1.36950983616084e-05	0.000842785470376738	0.693049573602378	0.00949541088873629	0.225616394170264	0.030085691057402	0.359594828733162	0.0183366134197542	0.000130533820076368	0.00069178774815251	0.724757566554569	0.0719082302399796	0.113477303934718	0.0118454462068698
cg00647881	cg00647881	II	1	153536528		S100A2	5'UTR		1.37813125524614e-05	0.000843300042242952	0.649276586400448	0.0187920241320818	0.23920273920599	0.0203790717125925	0.488753916490618	0.0192055988295044	7.7028003982994e-06	0.000191157588753656	0.622354518068616	0.0133131918657995	0.298553398898986	0.0134350511081692
cg03922648	cg03922648	II	12	10607364		KLRC1;KLRC1;KLRC1;KLRC1	TSS1500;TSS200;TSS1500;TSS200		1.38057748490038e-05	0.000843535844276661	0.775716772873367	0.0115253815997166	0.273916244803473	0.0319196548371021	0.536663732369468	0.0466884074476282	7.30194787211695e-06	0.000187572638100537	0.719622490449876	0.0327798365792517	0.111430706049652	0.0124169876713942
cg23646614	cg23646614	II	11	48083100		PTPRJ;PTPRJ	Body;Body		1.38375479536036e-05	0.000843663030385828	0.677016611754482	0.0163513141619586	0.360472935043006	0.0138368367642056	0.439850668152277	0.0121629651659934	0.00328432237318987	0.00640839190416241	0.589465860378932	0.0828926866165869	0.282313215923001	0.0175226859648014
cg05711506	cg05711506	I	16	1813796		MAPK8IP3;MAPK8IP3	Body;Body	N_Shore	1.38513988909953e-05	0.000843663030385828	0.491992258104456	0.0178793490213136	0.84715069115021	0.0160690177034191	0.634032418413886	0.0469744512725831	6.80294271748625e-05	0.000483937771205178	0.559944113680263	0.0283648730774928	0.891106020460661	0.0177716924953717
cg03254336	cg03254336	II	10	114635839					1.3934682712588e-05	0.000843990632559488	0.561283481191223	0.0178759031687598	0.149676418765743	0.0214236741524721	0.262950783941263	0.0154091333064891	0.000686474707838113	0.00201938770922372	0.5010557868588	0.0690457557988511	0.0936066822566815	0.0275020434969927
cg14230719	cg14230719	II	9	123492289					1.40649146978337e-05	0.000848386327452494	0.523168296369869	0.00915948881020009	0.162075168176057	0.0227612045998762	0.334223347652159	0.0140493988791227	3.02423061380226e-06	0.000146816082936006	0.440801228370975	0.0152270148546595	0.0589665184028255	0.00891093384047457
cg24643393	cg24643393	II	7	73417261					1.42422038860058e-05	0.000852142253288868	0.533231242653647	0.0108535409170339	0.201906584876896	0.0198042584690617	0.402871553793828	0.0146192498357154	4.39911631805515e-07	0.000102578473934456	0.551212182419627	0.00129296151527073	0.210945522084628	0.00961587327945484
cg21215576	cg21215576	II	8	124217760		FAM83A;FAM83A	Body;Body	N_Shore	1.42386860784968e-05	0.000852142253288868	0.188413828972854	0.0171138889513295	0.645988150907525	0.0260715374650609	0.29962351064554	0.0351366328959884	8.43047054972666e-08	8.17046440933357e-05	0.137053881044829	0.00600564928603595	0.475769998859157	0.00217869575672203
cg19084628	cg19084628	I	10	6274873	rs61731875	PFKFB3;PFKFB3	Body;Body		1.44292513871598e-05	0.000854233964799051	0.486813190377511	0.0166126189646808	0.794937892601257	0.0129617944173772	0.658645338107327	0.0245461542378021	1.62124697562113e-05	0.000250383315731277	0.503138624646861	0.0249785285663278	0.887620070490395	0.0104439866313673
cg16677448	cg16677448	II	19	36004699		DMKN;DMKN;DMKN;DMKN	TSS200;TSS200;TSS200;TSS200		1.44581453382232e-05	0.000854914493418608	0.605781201650092	0.0178339943952828	0.290451366179173	0.0121412778771063	0.405207182015217	0.0322178008630663	9.58659990167248e-05	0.000583217214754266	0.552203372130208	0.0320184926373363	0.238761588454609	0.0129936599568009
cg02370770	cg02370770	II	7	42268072	rs73311733	GLI3	5'UTR	S_Shore	1.46130661766477e-05	0.0008565350452119	0.218846169563324	0.0168797925459465	0.565264085778268	0.0167288699771652	0.330319438948107	0.0121622070792112	2.0893540343903e-05	0.000277130170791507	0.212032795914676	0.0108381104137026	0.550932870089596	0.0230116123366579
cg05694840	cg05694840	II	11	17743080		MYOD1	3'UTR	Island	1.46084539579692e-05	0.0008565350452119	0.131256104473036	0.0200008340108962	0.437378029996676	0.00639749652295231	0.121541416267837	0.00598428963601675	1.9674863708907e-06	0.000133249360536772	0.114597371957867	0.00919802785416674	0.486972609673455	0.0124122311303011
cg00535514	cg00535514	II	19	44205563				S_Shore	1.46088368198056e-05	0.0008565350452119	0.702028509986971	0.027919994371963	0.24028034381818	0.0149588347380713	0.398066636539246	0.0222070602999495	4.2114621048693e-05	0.00038036770619962	0.674679333694063	0.0497936273231525	0.107869781645621	0.00984042608975345
cg12968732	cg12968732	II	2	67788868					1.48642984679278e-05	0.000859501959469516	0.765423618066555	0.0215433971422303	0.411283152983723	0.0114544728669165	0.543848623755002	0.0231935258462258	0.000463255309932268	0.00153779165727324	0.774574003688218	0.0947794090444743	0.167693351525175	0.0319040304271259
cg00622170	cg00622170	I	4	2944594		C4orf10;NOP14	Body;Body		1.49211418154298e-05	0.000860528844796671	0.283836352231978	0.0147529310443932	0.586267178260392	0.0147427459189739	0.474543468675092	0.0238260446249085	7.16825209576459e-05	0.000497834432222781	0.305318166273138	0.035432607792014	0.694132366608603	0.0181766458220905
cg05280806	cg05280806	I	17	79366205				N_Shore	1.50902649526412e-05	0.000866081138246208	0.340521365359485	0.0173701755719165	0.698499724691458	0.0176409685615932	0.595573126482933	0.0137640962204505	0.000231958270148009	0.000979707015736118	0.424069361514696	0.0469030433090826	0.80976207452178	0.0251703895897345
cg15394142	cg15394142	II	12	66275988		HMGA2;HMGA2	Body;Body		1.51825522663185e-05	0.000868374598555235	0.309333019452715	0.0231421642160546	0.667385987568854	0.00891653805410717	0.479235188353118	0.0344480877820718	0.000152811608872972	0.000759155119627606	0.271628087845099	0.0412540490900989	0.6759156252299	0.0285479623693096
cg07086380	cg07086380	II	5	118691033		TNFAIP8;TNFAIP8	Body;TSS1500	N_Shore	1.52301451036071e-05	0.000869618098664886	0.630464434822682	0.0245125871772699	0.266006605099609	0.00611573684708322	0.505945556577802	0.0223577536284073	5.80623939010545e-06	0.00017434239588891	0.634962299074761	0.023250306563734	0.200544799122439	0.00426546121783384
cg07368069	cg07368069	II	12	107631018					1.53093133772625e-05	0.000871141338488362	0.549195055194381	0.0157369121107791	0.164759760265498	0.0215490638779062	0.300959628539092	0.00903222001238251	3.84310784791155e-07	0.000100403222971463	0.540817323260923	0.0122519022457586	0.0737400999406903	0.00395858347755999
cg12308279	cg12308279	II	11	8731033		ST5;ST5;ST5	Body;Body;Body		1.53437491556499e-05	0.000871788381756125	0.473865202414772	0.0211704831070195	0.786194795836894	0.00472321839290179	0.74739799324528	0.0101676230308927	7.34508469395979e-05	0.000504058941241579	0.422378155147233	0.0318732314026078	0.772741017302203	0.0169639504714127
cg09174502	cg09174502	I	11	130079372		ST14	Body	Island	1.53894283129697e-05	0.00087306844667347	0.45694301075403	0.0331022731079167	0.934515051811677	0.00243452975916241	0.821142352098655	0.00301448615093168	0.000957037134865616	0.00255350518976487	0.631816638201358	0.0613123444430567	0.940951599461676	0.00449523903033587
cg08698198	cg08698198	I	5	92684137					1.54218229743949e-05	0.0008738860208404	0.0885020590813027	0.00369903523770663	0.454657789998431	0.0251914697350577	0.183637630559602	0.0185909587781906	3.13681511251904e-06	0.000147492093291238	0.0745314942397687	0.00799962816024746	0.422270715993231	0.0141045750672565
cg17843887	cg17843887	II	1	2542359	rs74765696	MMEL1	Body		1.56311541507085e-05	0.000879145040269223	0.597724868926633	0.0158958396827219	0.268600338603311	0.0165734105180908	0.55551418012626	0.054640189034506	7.64131782472183e-06	0.000190723939101238	0.479083202680758	0.0146544019919252	0.10277048706709	0.0163245483347814
cg04320956	cg04320956	I	16	69143512		HAS3;HAS3	Body;Body	Island	1.56569612465742e-05	0.000879368481064224	0.422006240972976	0.016747892542686	0.78880389907668	0.0193660480980777	0.719169652259103	0.0211454178044067	6.40227234736657e-06	0.000179348951212792	0.43150367298006	0.0194932223633619	0.849581182162921	0.0127884616150004
cg18766033	cg18766033	II	5	73729290					1.56770778528625e-05	0.000879562761106069	0.780867995579472	0.0169541798804057	0.44931374755744	0.0157643990028009	0.635844872003611	0.0104688037172427	5.84647722532058e-05	0.000447181278816803	0.675947507185518	0.0301922391543952	0.258670934631464	0.0271318062327884
cg22972055	cg22972055	II	7	872293		UNC84A;UNC84A	5'UTR;Body		1.58291440317701e-05	0.000882321074125195	0.57124628671372	0.0216744481603404	0.22459837266348	0.0109058529782384	0.47161300055863	0.0110863710115589	3.19421515247616e-06	0.000148007848327665	0.561609221484728	0.0105778702409501	0.23101164391353	0.0113105308297528
cg04019164	cg04019164	II	22	42685734				N_Shore	1.60908874967147e-05	0.000885166381645103	0.418938791397931	0.0164941080247021	0.797018706519891	0.020834233731784	0.530294832641896	0.0254335428347091	6.40505768784982e-05	0.000468801637132489	0.390593664942475	0.0247090791186888	0.695584327528719	0.0176423268064749
cg03163545	cg03163545	II	16	1593415		IFT140;TMEM204	Body;Body	S_Shore	1.61880151734324e-05	0.000887623752927136	0.84235305447735	0.0126499302373165	0.42071432788446	0.0268484471625476	0.767407564166993	0.0091388755067621	1.97231765789073e-05	0.000270856295489789	0.873661318322188	0.0196836137437042	0.507308652127256	0.0186281694487273
cg26788216	cg26788216	II	2	102844110		IL1RL2	Body		1.62827692229552e-05	0.000889277746407226	0.667232403342041	0.0119699000997402	0.296404307761895	0.0232395129568917	0.518786991712606	0.0448345555542183	1.96998018089882e-05	0.000270797882107509	0.638664897572279	0.0123235658887125	0.316989949396758	0.0203477594168299
cg19937979	cg19937979	I	14	70039915				Island	1.63335736408844e-05	0.000889681278366976	0.599549766064999	0.018069187956873	0.907560886543535	0.0120702314988475	0.737679085544019	0.0216151023208078	6.00468531848011e-07	0.000108677581062384	0.652787569687285	0.00741972906302095	0.95995377279524	0.00588101771107007
cg26241650	cg26241650	I	22	40417538		FAM83F	Body	Island	1.64812628795874e-05	0.000892928219018369	0.394759218944724	0.0152333159842457	0.71598964592464	0.0168482129869297	0.646061417042659	0.0185766216662216	0.000134285255674562	0.000703895033500807	0.474423029034741	0.0482738754418488	0.877333821257929	0.00323681889075883
cg11793783	cg11793783	II	5	176103447				N_Shelf	1.68888594988962e-05	0.000902068437072447	0.837020886527487	0.0143320405301015	0.378540673044598	0.0293009118041003	0.731956319293782	0.0136496339162458	2.6425815776245e-05	0.000306248393254648	0.828794424550802	0.0213795424160667	0.492457124861802	0.0161289453063173
cg12052765	cg12052765	II	10	50816963	rs35552676	SLC18A3;CHAT	TSS1500;TSS200	N_Shore	1.68920242763265e-05	0.000902068437072447	0.198480315423221	0.0197441942967842	0.50315634342646	0.00894754530741566	0.22827144676044	0.0232133909168903	2.47893757414734e-06	0.000139536547909246	0.179141416581738	0.0175509664588228	0.585799585112845	0.00339641303205876
cg09718071	cg09718071	I	3	50568845					1.71080922428196e-05	0.000904755092188529	0.689866442939679	0.0162553386416449	0.268843068531279	0.0252746621747956	0.415879887017888	0.0124221327922077	4.54778445539091e-06	0.000162525774908989	0.762822326456485	0.0289983239528203	0.144706813790545	0.0126449967782781
cg10821261	cg10821261	II	12	54822725					1.71812043944489e-05	0.000906534598881344	0.598807613250986	0.0148633987029835	0.21376264427308	0.0231516963543287	0.29353910766215	0.0277506068626039	7.32641197064551e-05	0.000503452912038002	0.633022618165309	0.0576920456360285	0.0697770278877171	0.00604291015851763
cg06697536	cg06697536	I	2	177053496		HOXD1;HOXD1	1stExon;5'UTR	Island	1.7335569075308e-05	0.000911676037763152	0.0817283158354659	0.0106113356011503	0.428195174394782	0.0224278442927957	0.196730150023099	0.00824266606100571	3.24570770667524e-05	0.000335345261251878	0.0969676753873979	0.00286387127004722	0.399820418685283	0.0252343253142996
cg24923860	cg24923860	I	5	149765871		TCOF1;TCOF1;TCOF1;TCOF1;TCOF1	Body;Body;Body;Body;Body		1.76381762649467e-05	0.000918037677354829	0.358929469809692	0.0234745415726352	0.727540009515433	0.0123227436798359	0.637176002091334	0.0375030589170275	2.89673165356927e-06	0.000144823665122131	0.373501897642716	0.0216333382243743	0.922459421822211	0.0127132522982346
cg22496559	cg22496559	I	3	196065318		TM4SF19	TSS200		1.76724821345318e-05	0.000918744264013062	0.666914764793899	0.0357242462171018	0.151675122356517	0.00992291111786514	0.266482637137847	0.0263228938994079	5.64385726946111e-07	0.0001076923206539	0.87002280815961	0.0242569814281435	0.0660203269312158	0.00264132670039349
cg13605674	cg13605674	II	3	196065328		TM4SF19	TSS200		1.8083293214224e-05	0.000924659145661869	0.722951192096147	0.0279637607176151	0.231323996623025	0.0220034127417624	0.378436483447999	0.0350388363331067	1.82323654908622e-06	0.000131292748585499	0.797392180206998	0.0265265196965461	0.118407846093119	0.00775587844848868
cg26060817	cg26060817	II	5	14406676		TRIO	Body		1.8121792069693e-05	0.000925546757856247	0.760759285390139	0.0344599954471816	0.273661170976217	0.00753260772127435	0.412310486304836	0.0182412680220592	2.81820990007126e-06	0.000143684936165679	0.734810190457202	0.0256135141762657	0.127422524404639	0.0102078151474137
cg14364926	cg14364926	II	9	131492178		ZER1	3'UTR		1.81170916184069e-05	0.000925546757856247	0.293326647797617	0.0200867013196857	0.77995274060229	0.0289514010454537	0.549640432803262	0.00280188006751716	6.68304861739418e-06	0.000181735508018653	0.276765889176418	0.0196050283254074	0.633270929349512	0.0044123671471866
cg00968561	cg00968561	I	22	40417379		FAM83F	Body	Island	1.81243402499159e-05	0.000925546757856247	0.374840101129889	0.0178936438223587	0.695008902883504	0.014744990014364	0.723470266101387	0.0368044964942298	0.000191902536534143	0.000871852273305939	0.443741923688623	0.0509434091329135	0.83680721231198	0.00873797326264915
cg20553004	cg20553004	II	15	33586239					1.82202446419693e-05	0.000926504141373104	0.810897959823466	0.0135918908223312	0.441986456551726	0.0230413304759033	0.692291139282935	0.00968973912767518	2.26751432839012e-05	0.000287232420857325	0.783891813242795	0.0140793784274856	0.48354611074037	0.0182015094429993
cg06181069	cg06181069	II	1	154293494		AQP10	TSS200		1.83319547170533e-05	0.000927317999724697	0.503158850470074	0.0151144982435293	0.166798832295911	0.0191913027079908	0.261597592758395	0.0115192152029614	0.000115684421068008	0.000646250314542786	0.437245424082342	0.0396717383818542	0.092998088182777	0.00322368730770378
cg07128900	cg07128900	I	16	70714357	rs78937371	MTSS1L	Body	Island	1.82655372828806e-05	0.000927317999724697	0.287199195984248	0.028516251765613	0.817179413766998	0.0257999302196078	0.583374146842552	0.0249775665504242	0.000154558998555704	0.000764696921350649	0.32411280050724	0.0535796115201613	0.882520097456249	0.0442566713768715
cg24724689	cg24724689	II	2	11087224					1.84935254552886e-05	0.00092873916748109	0.792288924262741	0.0239312697349619	0.396433042360524	0.0160463226485185	0.704082130149817	0.0143463555644105	4.56854893959465e-07	0.000103106223671152	0.802004189670947	0.00476245509047973	0.452918265238644	0.0088481965014042
cg08537783	cg08537783	I	1	10795394		CASZ1;CASZ1	5'UTR;5'UTR		1.87390938141902e-05	0.000933361407362185	0.211282761692311	0.00878273171795141	0.523840804157804	0.0210683086676336	0.333357350354353	0.00982274775260802	9.79186143931762e-06	0.000206326707388134	0.31829595980672	0.0141033782380757	0.650977623925173	0.0150689820834915
cg07146912	cg07146912	II	3	73671377		PDZRN3	Body	N_Shore	1.87609365683458e-05	0.000933361407362185	0.261334508858914	0.0182294390446708	0.616844004706619	0.0184966173446735	0.42769611730976	0.00442131777584696	0.000273190701629876	0.00108764132218146	0.204268898895253	0.0492175319995274	0.625322703087291	0.0353398788416983
cg01981433	cg01981433	II	6	138200309		TNFAIP3	Body		1.8810656818972e-05	0.000934878996678736	0.404819652031658	0.0254845394651715	0.771586661422222	0.00832594140653192	0.673107570327835	0.021593867053815	3.46285620957968e-06	0.000150700522039975	0.329567860014791	0.0201120530484128	0.809232080891811	0.0110093560038644
cg02029665	cg02029665	II	22	46441799	rs12158719	LOC100271722	TSS1500	S_Shore	1.92954382555228e-05	0.000943116746471004	0.482335688995453	0.0124852162709925	0.81727617153542	0.021243592550214	0.742512920769586	0.0131506501582836	0.000438595050935779	0.00148053782898656	0.449268631269648	0.0560743570931679	0.840512257687821	0.0299463369344556
cg22731637	cg22731637	I	11	45231545		PRDM11	Body	N_Shelf	1.95386588386867e-05	0.00094650189495542	0.380910603256767	0.0174841129678526	0.753917444373723	0.0212624130517203	0.518593405853339	0.0136777172634664	1.95572555164278e-05	0.000269866895784488	0.494419262981607	0.0251485008983489	0.869017963616665	0.0114971668956228
cg07621697	cg07621697	II	5	134490074					1.9744542968762e-05	0.000952043653777619	0.732289693153219	0.0227990049269181	0.417735779817501	0.00468476515066012	0.44727460894344	0.00438182194977311	1.13253462687956e-07	8.69019814852617e-05	0.698642010067901	0.00888408635385107	0.186019308339635	0.00542515026595676
cg08844325	cg08844325	I	2	9459368	rs4627537	ASAP2;ASAP2	Body;Body	Island	1.97785443996716e-05	0.000952115786138573	0.219523257519349	0.0170846402493338	0.649284180854002	0.0268371858227713	0.475943381055447	0.0375134243347734	1.00361181102517e-05	0.000208050461396305	0.266761230713652	0.0273137352923357	0.759566361097969	0.0141533086021965
cg20305578	cg20305578	II	8	1908301					1.99162683977064e-05	0.000953304746159602	0.702308706952563	0.0123941912568491	0.373488629944059	0.0209991529946532	0.440969933452906	0.0261303270860066	2.26003999848803e-05	0.000286815315163961	0.713053536983858	0.0457183537056888	0.106099821106726	0.00829038660206475
cg04499514	cg04499514	II	12	8219020		C3AR1	TSS200		1.98877207266804e-05	0.000953304746159602	0.66530395062451	0.0255275655149406	0.178964506152614	0.0254576621840662	0.42231565948367	0.0250485422166321	7.75777384976867e-05	0.000518860821397324	0.579461711546769	0.0392914856644914	0.130466088635167	0.0256365405133597
cg21953905	cg21953905	II	22	49565499	rs79765383			S_Shore	2.02590010940353e-05	0.000960696387347399	0.622583677418125	0.0266205134712102	0.188451498013353	0.0183495963345646	0.326737886944074	0.0245293379907406	5.65859351642975e-05	0.000439777514073306	0.574055970951362	0.0228624349678358	0.269014606513971	0.0185320784043372
cg07082452	cg07082452	I	8	22547688		EGR3	3'UTR	Island	2.0473722203833e-05	0.000964660897118061	0.245191039521838	0.0169227628781696	0.672016932397659	0.0270085799951526	0.424293955412853	0.00218366014423665	0.000101482743452937	0.000602717015146738	0.357167592611828	0.0346004559868012	0.782764284185389	0.0326899950889074
cg19907479	cg19907479	I	2	3063476				Island	2.11666936183689e-05	0.000976230001864473	0.556821871531897	0.00377990955217314	0.250538331478988	0.0227515182144283	0.477925897839315	0.0296649260675588	0.000177148842457117	0.000830789254456947	0.611093029518554	0.019221771241584	0.283114784349706	0.0376340319913669
cg19851563	cg19851563	I	19	2546844		GNG7	5'UTR	Island	2.14332715110379e-05	0.000979880618801119	0.11886639763104	0.0209485298884475	0.573614612049802	0.0272239033769188	0.144709987480453	0.00225342568986746	0.000102106705784048	0.000604918876184387	0.183173069169527	0.0087800780180534	0.490931910988383	0.03333789123687
cg06155710	cg06155710	II	1	223283205	rs5744184	TLR5	3'UTR		2.17501395050452e-05	0.00098392812309986	0.738127679983917	0.0256825322045462	0.17809818224618	0.0338122495426538	0.353719867824689	0.0271897170532312	0.00447286083353555	0.0081369509906318	0.614554868046542	0.106049240869661	0.260364771762389	0.00707536528608364
cg09543478	cg09543478	II	2	71125482				N_Shore	2.18575467557093e-05	0.000985879113551402	0.674513382958028	0.00918040068821315	0.323374746431296	0.0250247209801619	0.582236882326109	0.00770280711287241	1.39495781152852e-08	7.77399183337643e-05	0.692891657855404	0.00416098456070496	0.0920401391301799	0.00590909832714747
cg12157438	cg12157438	II	10	94835255		CYP26A1;CYP26A1	Body;Body	Island	2.21290538017374e-05	0.000990419833592415	0.344411414088309	0.018116893709264	0.670340899141813	0.0169632472910808	0.38819525618451	0.0235301703161417	9.26612465200301e-06	0.000202415545641861	0.319533218637336	0.0192623043276337	0.634489143428243	0.000569890432653293
cg17327171	cg17327171	II	2	161156221		RBMS1;RBMS1	Body;Body		2.22940816358189e-05	0.000993937635422386	0.831389899478114	0.0133815138711782	0.457079868517819	0.0252268291154483	0.618333408297619	0.00717683333440512	1.22711072453093e-06	0.000124502930409467	0.869186469921108	0.0181450417741496	0.219392593475569	0.0156355149339467
cg00910616	cg00910616	II	1	41245733				N_Shelf	2.23690984182513e-05	0.000995286773407364	0.414670250288512	0.0153885872643562	0.779758578303973	0.0232438501689142	0.56633755705882	0.0146288371164026	5.9139346565113e-05	0.000449964188991212	0.388918637552612	0.023573610263629	0.700180166141878	0.0191424035879057
cg04528720	cg04528720	II	16	83962037					2.2537520619928e-05	0.000998717439499536	0.527110954118465	0.0259929974165198	0.1727739896009	0.00768916802250568	0.172706180119796	0.0221839981197029	0.00199023573271675	0.0043793319824517	0.401940390291894	0.0737623761541504	0.0942070958549382	0.00813137340178988
cg04166913	cg04166913	II	6	32945336		BRD2;BRD2	Body;Body		2.26195742134089e-05	0.000999459127391675	0.489746628876581	0.0233514751653616	0.797900638535842	0.00338161216242634	0.641599100524648	0.0242792664474682	1.3968777775203e-06	0.000127586103490015	0.416117487200238	0.013736856646257	0.841020132975361	0.00854742114557551
cg24279017	cg24279017	II	12	11877740		ETV6	Body		2.29956353946985e-05	0.00100475578815395	0.251086142485123	0.017327296842074	0.729602644824115	0.0324562436065567	0.412499592806516	0.0305632921527817	5.8437676003719e-05	0.000447066972227047	0.219923708647103	0.0254200173875014	0.591588619204673	0.0257039897011496
cg26563737	cg26563737	II	16	89725269		C16orf55;CHMP1A;CHMP1A	Body;TSS1500;TSS1500	S_Shore	2.32532455423097e-05	0.00101021190576759	0.162800892468464	0.0171254839847563	0.476873097342626	0.017121090958407	0.239910421481352	0.0253369604746577	1.41759169862652e-05	0.000236847210649415	0.159572214638758	0.0129486207562143	0.476160300419149	0.0172305449383168
cg18735015	cg18735015	II	10	105428506		SH3PXD2A	Body	Island	2.32762891447386e-05	0.00101024694511435	0.365377704297847	0.0115748669473574	0.704187101020668	0.0234262612341093	0.567184846615962	0.0157317414942128	2.85772366144775e-06	0.00014428258032531	0.326348175216008	0.0133490070645146	0.666331306240828	0.00785309033137776
cg21301148	cg21301148	II	14	23878195	rs72068873	MYH6	TSS1500		2.32950933630206e-05	0.00101024694511435	0.438354936860916	0.0214778211589205	0.115876289441884	0.0125494561937486	0.231084151998234	0.0104307645047374	3.41074379158126e-05	0.000343411616597276	0.430344348438721	0.00956993436025347	0.102727733785473	0.0261205177127991
cg14145667	cg14145667	II	19	909533		C19orf22	Body	N_Shelf	2.34683444180044e-05	0.00101354840299678	0.526367364677266	0.0188987401500426	0.144571954322019	0.0226591928396215	0.293793797769502	0.0265631806684666	7.59106581834418e-06	0.000190295922028313	0.568272413949871	0.0277214563985803	0.0863787207202005	0.00425185060438375
cg07699300	cg07699300	II	15	29392964		APBA2;APBA2	Body;Body	N_Shelf	2.36722638134555e-05	0.00101831154299818	0.720362249634007	0.0270816627323138	0.352355329975748	0.00888633829853194	0.39319133979484	0.0117523745583814	8.67222160803446e-05	0.000551309717252863	0.683328618729398	0.0159476286854706	0.37368728836531	0.0292099328190089
cg04066472	cg04066472	II	8	142157867		DENND3	Body		2.38627273353344e-05	0.0010205376961825	0.564837301152226	0.0188161707541857	0.225230476647035	0.0184548623281532	0.319109241549839	0.0172730690226139	7.83179817227954e-06	0.000192064346814601	0.724153156414809	0.0145362473517538	0.175583404041675	0.028706622925864
cg02278768	cg02278768	II	15	89910632		MIR9-3	TSS1500	Island	2.43466378559174e-05	0.00102908854309856	0.283291103074603	0.023902488645604	0.613303548587743	0.00955349298675316	0.465435127926251	0.0200500052034606	7.46815861277681e-06	0.000189339138049303	0.252607619654511	0.0159876254297924	0.576639720777189	0.0098553968080345
cg23257461	cg23257461	II	1	39407851		RHBDL2	TSS1500		2.4868789687043e-05	0.0010387019097612	0.204591088330938	0.0290075069558834	0.749140132068706	0.0313377048175345	0.401830972150149	0.0347929784703991	1.92736836887213e-05	0.000268065325321243	0.170704954061728	0.00190284440390014	0.525145665164928	0.0259984870370477
cg15678744	cg15678744	II	5	171808200		SH3PXD2B	Body		2.51018724042564e-05	0.00104355825965614	0.305370493805401	0.0254019764043004	0.745381381093033	0.0234715955830679	0.599384700353398	0.0327264387645479	0.000235279671741235	0.000988424829445009	0.291397811267917	0.0388320273659079	0.63294769975799	0.0270229854317985
cg21012139	cg21012139	II	1	6553510		PLEKHG5;PLEKHG5	Body;Body	S_Shelf	2.51616423579226e-05	0.00104474530410309	0.752989298849722	0.0162770001946628	0.361532321558379	0.0261332322849797	0.577026612113985	0.0144481843019017	2.4470877106744e-06	0.000138974202873089	0.758027927165322	0.0231468315757221	0.190757929135134	0.00905887794417318
cg09809710	cg09809710	II	13	112333310					2.52781881514566e-05	0.00104625316446301	0.349317810737537	0.0254659125361417	0.676902002534068	0.0041022781218484	0.388891633579257	0.0224547986803452	1.50608783703889e-05	0.000243190325149875	0.325811006485568	0.0167150051117933	0.700225754952059	0.019759941461864
cg01858712	cg01858712	II	16	12156525	rs76745887	SNX29	Body		2.53306674869244e-05	0.00104653309951197	0.520265885684546	0.0233693674919802	0.17228278479072	0.0143332099566068	0.266198976323905	0.0120054723300655	3.77178545048663e-06	0.000153601253579245	0.57065449615002	0.019255689365867	0.149210080559606	0.0072671490794192
cg02703728	cg02703728	II	7	48127997		UPP1;UPP1	TSS1500;TSS1500	N_Shore	2.54279400010734e-05	0.00104701377107161	0.561591384373157	0.0169905852272413	0.221006498843691	0.0208005151007231	0.351229076205519	0.025725225834266	0.000204694703488387	0.000906766545420023	0.498617401301677	0.0319317242890727	0.189846110035874	0.0261550757919628
cg05138403	cg05138403	II	14	93510791	rs76503179	ITPK1;ITPK1;ITPK1	Body;Body;Body		2.55115692223071e-05	0.00104733757257537	0.660827848361515	0.00441857419874219	0.248278533528091	0.0322584535173986	0.362039475618406	0.0211533489771687	4.67449856185687e-07	0.000103106223671152	0.644135841127135	0.00657034437151211	0.295498117257332	0.00766193346956315
cg04932205	cg04932205	I	11	65387290		PCNXL3	Body	S_Shelf	2.55445183738012e-05	0.00104785428174663	0.369729274129777	0.0165238026877135	0.673735562830634	0.0174071133820688	0.596899597652391	0.0306550990799648	2.62125969320535e-05	0.000305062573892962	0.402945730502174	0.0259584198276053	0.756303956089573	0.010704924153101
cg25258098	cg25258098	I	11	396794		PKP3	Body	Island	2.55601693579143e-05	0.00104832438340688	0.272480051771851	0.032177679749296	0.707753970779018	0.0120775719413382	0.508815698676916	0.00847611526010398	2.496080331662e-07	9.58053461753238e-05	0.238951019117446	0.0101656432530855	0.872435489966751	0.0119323367410937
cg24044501	cg24044501	II	10	72056549					2.58502087551493e-05	0.00105289099566824	0.623018042291904	0.0282397767249591	0.218851007563315	0.0150592790907686	0.44909467773058	0.025099916533484	1.76048404689888e-05	0.000258496567902863	0.602443717563428	0.0255226603662614	0.158759244007164	0.0191312197057548
cg05445326	cg05445326	II	3	196065569		TM4SF19	TSS1500		2.58928887241133e-05	0.00105297761726171	0.612302135171486	0.0226703438275203	0.0850966149389926	0.0350758964965027	0.201239841597329	0.0458210464398363	5.95113213823196e-06	0.000175717889640533	0.711964375219897	0.0361959045905697	0.0455140256533262	0.00461587655273662
cg16258569	cg16258569	II	1	82169315					2.67065978848721e-05	0.00106607115631828	0.78627350301283	0.0367770881570318	0.30222717142905	0.0118701630959332	0.489580395688605	0.0344506366342683	1.464831440658e-05	0.000240276352805156	0.707463502420291	0.0374756197381177	0.159071973134389	0.00355482729816487
cg16269010	cg16269010	II	13	24475786				N_Shore	2.68479128953377e-05	0.00106915916922166	0.473067013640596	0.0238923329833167	0.1403390440697	0.0116917241182965	0.233165900107456	0.0165662534885183	5.70373710030593e-06	0.000173452413462366	0.425286258550668	0.0175719751899753	0.0818842521125334	0.00610574670160862
cg12886278	cg12886278	II	2	10712241		NOL10	Body		2.69337193387691e-05	0.00107083892074109	0.505034776590266	0.0172955844959316	0.827293299021901	0.0191218302198355	0.722070369954331	0.0265354996020991	9.46911123914017e-05	0.000579167604146602	0.460278907024439	0.0357128144248503	0.786719279855856	0.00341077894438889
cg17266805	cg17266805	II	5	174776890					2.69841832327347e-05	0.0010713775356334	0.663796914602731	0.0190079861057431	0.338127727543996	0.0178399669525369	0.534702867409477	0.0279095814593435	3.56076229853729e-05	0.000350122526569355	0.650040718944324	0.0154616040817728	0.342852476305219	0.0213594817001394
cg20181887	cg20181887	I	12	123753272		CDK2AP1	Body	N_Shore	2.70132746739247e-05	0.00107172345945412	0.564391168843449	0.0264484133662052	0.922395613752495	0.0110517518270933	0.921440746399559	0.0135122129245735	0.000407445059390819	0.0014109092168594	0.523340243153939	0.0709712424957293	0.968927528339168	0.00314455517178229
cg18753619	cg18753619	II	5	174629946					2.71043217039852e-05	0.00107311066522805	0.837533917433342	0.0231399268808679	0.500992381731922	0.0138516636730585	0.783478849135065	0.00469075491543039	1.63805146767306e-06	0.000129521756842246	0.804025498013202	0.0119725631674377	0.480201049622988	0.00461701098647512
cg12719844	cg12719844	II	8	131685278					2.71291811271113e-05	0.00107311066522805	0.693368343483118	0.0171271121501419	0.332271784025279	0.0233319693911419	0.604994994832861	0.00339348195973326	2.06908985338694e-05	0.000276053162054756	0.773678695560793	0.0175491702484212	0.360914735382034	0.0254380522073107
cg16040341	cg16040341	II	15	83544284		HOMER2;HOMER2;HOMER2;HOMER2	Body;Body;Body;Body		2.70937922296195e-05	0.00107311066522805	0.561942061682632	0.0253915715109578	0.232231499771123	0.00729589794006695	0.446321838155421	0.0244219980104814	4.37300894623485e-05	0.000387723160084798	0.70063773405362	0.0489524587866064	0.144551023136939	0.0114403990056584
cg01637537	cg01637537	II	22	40417285		FAM83F	Body	N_Shore	2.71330834191919e-05	0.00107311066522805	0.497556641058971	0.01631621015226	0.815256835313562	0.0195523195775847	0.754189744660869	0.00516763613850199	7.86054298581307e-05	0.000522706261214395	0.443796537621774	0.0331987573868085	0.778607610100421	0.0113982868943106
cg20610749	cg20610749	I	1	12561991	rs74375171	VPS13D;VPS13D	Body;Body		2.73328662216148e-05	0.00107630489213767	0.637664315513472	0.0315055967040916	0.222600998258478	0.010881295585526	0.38787230050673	0.0383483350710314	1.05424992511807e-05	0.000211576855357087	0.722636827746961	0.00982429251498726	0.29708520927159	0.0250365045915467
cg26482939	cg26482939	II	19	3136710		GNA15	Body		2.73267735249556e-05	0.00107630489213767	0.752864942800327	0.0280910493144412	0.346796928270589	0.0165573225951854	0.550198559359929	0.0103589572138781	5.17122716405689e-07	0.000105340283233163	0.809804114432692	0.00341145757345971	0.304512353073757	0.0146099213818572
cg00865429	cg00865429	II	4	10592777		CLNK	Body		2.74895470298323e-05	0.00107817758160946	0.391655000957779	0.0232943130772004	0.0765205234518235	0.00998309958512825	0.152753268547237	0.0166120797036285	0.000356013438251771	0.00129045639583069	0.436482879567327	0.0539681405755079	0.0766828354325221	0.012558040248237
cg17078629	cg17078629	II	3	187419942		RTP2;RTP2	5'UTR;1stExon	S_Shelf	2.76236533664188e-05	0.00107882890811515	0.59871936821359	0.0141638415187854	0.28489405070659	0.0209263100221079	0.392654975903743	0.0221816149299612	7.86608125548276e-05	0.000522772176013355	0.573936565023132	0.00165354695920216	0.252393349803	0.0336754335560854
cg02590088	cg02590088	II	2	47761452		KCNK12	Body		2.83162990380942e-05	0.0010889343857297	0.662472515894202	0.0161492604575523	0.28583996159439	0.0258925753438609	0.418157481241175	0.0133009054390849	3.33223299823484e-06	0.000149068776457093	0.701757824846276	0.0200715467218858	0.135098477433188	0.0177991472212342
cg23577033	cg23577033	II	10	75636861				S_Shelf	2.90725668018936e-05	0.00110215052930198	0.652291601381286	0.0262748684404141	0.297061172855198	0.0122106282419765	0.386835365663625	0.0398227117293389	0.000276802303713422	0.00109657422926591	0.647110305728429	0.0532148287356978	0.24568279255613	0.0229710877807623
cg13781744	cg13781744	I	1	43250691				N_Shore	2.92531096781491e-05	0.00110603058472478	0.204919011869212	0.0123465526504199	0.535922381430515	0.0240563252605243	0.249505299488715	0.033714802987612	1.16408680495438e-05	0.000219154698113056	0.318227050901478	0.0261179934314082	0.727246701679347	0.00449331408443328
cg12122631	cg12122631	II	15	51387921		TNFAIP8L3	Body	S_Shore	2.93930872301172e-05	0.00110830764755527	0.358754308043508	0.005923169903181	0.66323336234507	0.0241881548219465	0.353123493806613	0.0227365593160788	7.93620057176785e-05	0.00052541756525055	0.320569339796646	0.00646602594146916	0.630034495652522	0.031873236117087
cg07126783	cg07126783	I	17	78800767		RPTOR;RPTOR	Body;Body	S_Shore	2.95212564732437e-05	0.00111086419980237	0.482972378521134	0.0256062361709878	0.0874308545952321	0.0198288403748756	0.238329175585714	0.0337340507913137	2.99287451723649e-05	0.00032425063270979	0.702762692564732	0.0444877606237725	0.102367344669554	0.0213121615840442
cg04997045	cg04997045	I	4	1240068	rs730830	CTBP1;CTBP1	Body;5'UTR	N_Shore	2.95896700219732e-05	0.0011120323011962	0.29184086492462	0.0174968931410902	0.660275639555111	0.0245957319362124	0.412679803425188	0.0241784227092881	0.000253239306039313	0.00103600284736407	0.251484505891691	0.046719345608275	0.582677055996851	0.00153938292043008
cg20061378	cg20061378	I	4	1791585				N_Shelf	2.9648142984797e-05	0.00111272523248722	0.796190387023298	0.0282295294625175	0.368157038537905	0.0208328543865315	0.547970482392847	0.0142781555709553	3.9407085137165e-06	0.000155725257935196	0.892176848151177	0.0337772758277876	0.0822231239730571	0.0214099883277076
cg12985929	cg12985929	I	17	75370611		SEPT9;SEPT9;SEPT9;SEPT9	5'UTR;Body;Body;Body	S_Shore	2.99251646476706e-05	0.00111734487709437	0.150499902217697	0.0243598931902035	0.572758328359658	0.024701107899025	0.412859075191359	0.0400376600783347	9.61283732003611e-06	0.000205095296040661	0.195495482397704	0.03148266691833	0.71267090803082	0.00536665657351054
cg11896151	cg11896151	I	7	223592		FAM20C	Body	Island	3.00581985131729e-05	0.00111822722959898	0.115856997068754	0.0246896004848465	0.451673332735781	0.0123833578619497	0.279595017487985	0.0127449960750407	3.61182865693719e-05	0.000352393645747975	0.186854750770585	0.0321273915684965	0.593078926820534	0.0138730268560626
cg21723861	cg21723861	II	17	39686628	rs12949411			S_Shelf	3.00513283426478e-05	0.00111822722959898	0.619703177962696	0.00598065388942925	0.168617741472122	0.0366146620129035	0.260755408089481	0.00592701938264015	4.12704750406422e-05	0.000376427260596408	0.471553466241995	0.0330034163779926	0.0867912896904568	0.00926482964463034
cg06333800	cg06333800	II	7	151442481		PRKAG2;PRKAG2	Body;Body		3.02258326660628e-05	0.00111989455340673	0.559342181966589	0.0124616042441146	0.247041074824289	0.0225028516757636	0.396536623057101	0.0113710370858513	1.84288746348297e-05	0.000263305604434744	0.62894930409038	0.0254660822300146	0.234101822701653	0.0132661623884776
cg17054060	cg17054060	I	5	3606081				N_Shore	3.03306053264902e-05	0.00112167766593594	0.197469752823168	0.016239851579918	0.613211262134571	0.0301809436224813	0.404269483889671	0.0381145136050771	4.06463673877371e-07	0.000101555825174292	0.238122831087519	0.0136609583156238	0.783559763802323	0.00677332846256237
cg13410764	cg13410764	II	9	90407888					3.09186402006511e-05	0.00113021654494707	0.906885380521003	0.00253363226274059	0.557787272862906	0.0288071673117818	0.805268340938944	0.0140810038485651	5.93890364437842e-06	0.000175582288168397	0.880806848366203	0.00580335746945531	0.551452415352284	0.0170634106991672
cg09787089	cg09787089	I	1	54739176		SSBP3;SSBP3;SSBP3	Body;Body;Body		3.11074280615887e-05	0.00113287894302893	0.30568619783342	0.00221523885344568	0.768205095358847	0.0383086533713184	0.585502535595366	0.00867232701322639	2.88336629386039e-05	0.000317776584011592	0.388822862448887	0.0330137284759969	0.861302006711735	0.0197233902700624
cg26440261	cg26440261	I	7	229594		FAM20C	Body	N_Shore	3.11632262429886e-05	0.00113336770868347	0.382109687328077	0.0242201578601417	0.781505487852295	0.0226351185952582	0.601049968165561	0.0302834718576091	4.80635053933029e-05	0.000404769320847759	0.19985249039986	0.0315100455620701	0.703537444592755	0.034376527134243
cg07635227	cg07635227	I	16	4714815		MGRN1;MGRN1;MGRN1;MGRN1	Body;Body;Body;Body		3.14210644979647e-05	0.00113642565096311	0.655026810318293	0.0390263777815113	0.167363195674931	0.011052068878861	0.357977541609473	0.00958042927498598	1.60192282348115e-06	0.00012926710259786	0.824108714316605	0.0298041199941539	0.0314034696071967	0.00935222844714003
cg10709021	cg10709021	II	8	30890108		PURG;WRN;PURG	1stExon;TSS1500;1stExon		3.17570508221121e-05	0.00114119269437785	0.143171643681427	0.0140143420707449	0.542102821830495	0.0301742377866877	0.258554963919571	0.0351268035329025	4.2524494672563e-05	0.000382404398098267	0.133830203263194	0.0112334410932377	0.439452721449788	0.025029573890655
cg05383958	cg05383958	I	3	43914187					3.19342264349223e-05	0.00114378069814837	0.65851729864791	0.0256743984684582	0.34263268463417	0.00606471823048641	0.486987186688188	0.0133247138291932	1.76421638415032e-06	0.00013064565162301	0.829882943293911	0.00234317884897706	0.180450241171881	0.0261123645829583
cg03505117	cg03505117	I	4	113441608				N_Shelf	3.20727259687347e-05	0.00114448063672021	0.776396327249619	0.00599871302913452	0.386580419676626	0.03203400168189	0.70492267478861	0.0107533521273505	2.17215595878065e-06	0.000135658302544294	0.85849746611712	0.0189009466098506	0.37245465822525	0.00836860854394119
cg24279744	cg24279744	II	3	10408402		ATP2B2;ATP2B2	Body;Body		3.27168324422289e-05	0.00115445462263464	0.631714403832314	0.0151567020105357	0.16352413298675	0.036302979924916	0.232986122225017	0.0312484282220783	1.99531926378599e-05	0.000272125518929212	0.662681674824089	0.0412886378056005	0.0894816251808351	0.0101841687014912
cg22688160	cg22688160	II	1	17381850		SDHB	TSS1500	S_Shore	3.29388546713053e-05	0.00115712271980789	0.536019209606814	0.0207488937793569	0.202684852022832	0.0188850150927006	0.32209695781543	0.0404114970596665	0.000286924703465287	0.00112235625262923	0.560166798201262	0.0687505163664896	0.0850195290077405	0.0082064984885518
cg10746278	cg10746278	II	11	116061735					3.29099015298857e-05	0.00115712271980789	0.761197029874986	0.0109865877682972	0.446620898131577	0.0240840890790253	0.473072651035073	0.028279316391705	3.31642269640559e-05	0.000338807822095544	0.729420264416109	0.0107170082780323	0.399740078818114	0.025647470138826
cg25069807	cg25069807	I	17	76171191		TK1	Body		3.28878168533372e-05	0.00115712271980789	0.579513339681695	0.0273950509505511	0.922851168359899	0.0091637353796137	0.840719141517853	0.0148708631261177	2.59003591970603e-05	0.000303621079258311	0.582328365771777	0.030683898435507	0.974250693248999	0.00475215834847709
cg09510559	cg09510559	I	19	36335144		NPHS1	Body	Island	3.30164588299921e-05	0.0011583196441756	0.145871507295119	0.0146834448545626	0.463003250320736	0.0223100424541495	0.391818527238315	0.00477068250759648	1.06827216268166e-05	0.00021255896568711	0.17047222931093	0.0156765762893229	0.498858279155689	0.0137057277606953
cg20067575	cg20067575	I	6	150437072					3.33699151735148e-05	0.00116398313476887	0.117753867242917	0.00740031210698068	0.475569068102328	0.0292954910933899	0.186656977141035	0.0301576790075298	4.38684412022919e-06	0.000161040832899826	0.14124674574848	0.0100847752404782	0.52103730889236	0.0164122457220684
cg21005416	cg21005416	I	1	21606617		ECE1;ECE1;ECE1;ECE1	TSS1500;Body;Body;Body		3.35773624192966e-05	0.00116661715070773	0.60243616630075	0.0256388547150957	0.223533560561595	0.0192256336139756	0.41368527516702	0.00702352517196361	1.47847650221957e-05	0.00024128808278227	0.703586070683881	0.0314988070843862	0.206904934682291	0.0132541112207278
cg27317046	cg27317046	I	14	74968209		LTBP2	Body		3.36576422938604e-05	0.00116836900251843	0.192224725689373	0.0164610949411257	0.69920811618514	0.0396215690636605	0.675517537166989	0.0203123100531152	2.15241657282832e-05	0.000280729763662819	0.20140846204976	0.0490433721346075	0.923404430694461	0.0239898269572966
cg19475903	cg19475903	I	6	39271655		KCNK17;KCNK17	Body;Body	Island	3.40790670600682e-05	0.00117468430908745	0.836832816557682	0.0165044812119117	0.533865357548575	0.0197261881868175	0.728980969233586	0.0060330689888633	1.52410122017919e-05	0.000244395896070813	0.896883091285146	0.00572437771425547	0.536199377203245	0.0243428466763256
cg27312530	cg27312530	II	4	164463497		MARCH1;MARCH1	Body;Body		3.41815280799717e-05	0.00117594454791681	0.608391100236624	0.0217849575326873	0.273714820379259	0.0182722489257044	0.383283599012439	0.0262942290708228	4.24830137186894e-07	0.000102043656937906	0.502644728745783	0.00819458245060285	0.190334298501429	0.00328330081413393
cg04625975	cg04625975	I	10	44285864		HNRNPA3P1	Body		3.41900214363456e-05	0.00117594454791681	0.49882997681615	0.0210375728148517	0.185461286744871	0.0163187792658152	0.277693774503	0.0229307169099818	1.0216393653064e-05	0.000209325650539222	0.667767088569055	0.0191679948443803	0.1918126265367	0.0228748748251222
cg01175394	cg01175394	II	2	113915885				S_Shore	3.44428532527563e-05	0.00118017620215637	0.835486392187899	0.023406224798624	0.526977400529722	0.011906749066266	0.815344751199118	0.0223741296991815	4.94523524492838e-07	0.000104337432881492	0.838946642385529	0.00410720773309076	0.447530731110241	0.0107335574304731
cg00708486	cg00708486	II	14	55355071		GCH1;GCH1;GCH1;GCH1	Body;Body;Body;Body		3.44463478805662e-05	0.00118017620215637	0.605673379091382	0.0209993978756291	0.254159092655393	0.0213156359633657	0.273163545227052	0.0252805165712748	0.000352801815614153	0.00128275823406575	0.60504813651575	0.0688255770920686	0.15397186021896	0.00814107278633807
cg07474842	cg07474842	II	6	136915088		MAP3K5	Body		3.49289130571324e-05	0.00118469261072296	0.615416378078638	0.0186486392505777	0.271065592537829	0.0227483039883362	0.378899904603478	0.0297556192543427	0.000116056518249624	0.000647208652622698	0.475426385024302	0.0411099139767613	0.107152865713121	0.011226154617461
cg27097386	cg27097386	II	15	96400610					3.50860778930092e-05	0.00118746881894202	0.63121591603972	0.0149014351154531	0.205574141331783	0.0332105757570104	0.285758830536422	0.0194709544669939	8.5406066211102e-05	0.000546992055388063	0.503744976899914	0.0417765084289961	0.097031902091856	0.0122803326058636
cg24544490	cg24544490	I	1	155290961		RUSC1;RUSC1;C1orf104	5'UTR;5'UTR;Body	Island	3.56649908928068e-05	0.00119718974670735	0.271256135690381	0.0213959771412085	0.664382793880559	0.0261125854065594	0.290998238335864	0.0268458169807806	2.06373133083221e-05	0.0002756516367366	0.396339125127692	0.0247322250536789	0.755082092166505	0.0104312946785101
cg16210355	cg16210355	II	13	107028903					3.57563120596966e-05	0.00119847746087498	0.539993197357061	0.0259914622574525	0.132796883175654	0.0234245651950274	0.252721638144465	0.0189562709515177	6.88535637487963e-05	0.000486898644354536	0.441964425265374	0.0331484242601462	0.075516886804621	0.0167761598585692
cg26185884	cg26185884	I	8	144568432		ZC3H3	Body	N_Shore	3.59043847862496e-05	0.00120118721914549	0.204699812449965	0.0174047509565629	0.576004661191541	0.026779742992597	0.572386207764089	0.0222317746572808	1.31114525390193e-05	0.000229877760408878	0.254385839491377	0.0245766631680237	0.828621194342502	0.029420654055134
cg14576951	cg14576951	I	7	1514568	rs79932748	INTS1	Body	Island	3.6301666219995e-05	0.00120577008626948	0.354463023120592	0.0300817512643894	0.776140628234063	0.0204459715786775	0.650975424042934	0.0351027077663663	0.000254156299921322	0.00103860774942812	0.554339402308205	0.0539953773286675	0.951878642590927	0.0154443988069282
cg14709239	cg14709239	II	2	121098464				N_Shelf	3.7642580528341e-05	0.00122400122679895	0.589968641977363	0.0317032264799299	0.224382454073593	0.00276749756310897	0.409792876221	0.0106915362702172	6.26752007279935e-05	0.000463990113817867	0.515584191271638	0.0178357567863841	0.159420844335038	0.0304176368582214
cg21490635	cg21490635	II	12	13349273		EMP1	TSS1500		3.78736742158709e-05	0.00122875066377226	0.628665413013618	0.0360352580344251	0.172871327765628	0.016749083747366	0.527435077785687	0.0386590674065647	3.79470367133282e-06	0.000154025418797808	0.517737823293912	0.0138074310795854	0.176299739638529	0.00939312456526379
cg19489512	cg19489512	I	19	1016150		C19orf6;C19orf6	Body;Body	S_Shore	3.79020237559147e-05	0.00122875066377226	0.397955147341242	0.0192114993584901	0.71651563472218	0.0200637399395577	0.592427479098648	0.0293244212922115	2.33163495255613e-05	0.000290687110698083	0.391470595491643	0.0329344852247095	0.819241618715859	0.00215685223011556
cg19859698	cg19859698	II	14	61822607		PRKCH	Body		3.83035018668591e-05	0.00123381436558044	0.697841972255344	0.0345534126248983	0.214808964087703	0.0242822623464191	0.393444963336754	0.024232089083312	5.8686061056284e-06	0.000174711381546601	0.53001090699674	0.0177445074199686	0.134690570873744	0.0122612510835104
cg04835971	cg04835971	II	12	65088718		RASSF3	3'UTR		3.84167276540429e-05	0.00123455823407003	0.45400109093074	0.0262597050257069	0.830022098443395	0.0198210512216701	0.584558118839629	0.0309395697842229	9.14942665283786e-05	0.000568100659543005	0.402989753768674	0.0176517691335737	0.738608942311699	0.0320215876534862
cg09360044	cg09360044	II	2	68557960					3.9194884644078e-05	0.00124452609646937	0.70494529867756	0.0235810769786484	0.400520524774692	0.0126738633365415	0.562944871351505	0.0170019570183237	3.99250469681741e-05	0.000370757691071436	0.661569632266164	0.0330982409102467	0.226774138185124	0.0194978687906087
cg10113526	cg10113526	I	8	142163737		DENND3	Body		3.92392142929523e-05	0.00124533538845852	0.686779567537168	0.0255330246836253	0.297741442085833	0.0227858770054427	0.626581690779349	0.0267892734372882	2.38746435477004e-07	9.57647768132675e-05	0.852117994174698	0.00944777827030451	0.332325025817635	0.00851668817803206
cg18826274	cg18826274	II	17	76335184	rs73380163			N_Shelf	4.00050949184068e-05	0.001257581228104	0.768030078156548	0.0232061527270708	0.384599779804914	0.0247028504936154	0.557643726398424	0.0171736541379436	5.99319873768151e-07	0.000108677581062384	0.768001726719162	0.0180472279284338	0.160003137362021	0.00501605262395404
cg07150719	cg07150719	II	14	50485160					4.03109991621278e-05	0.00126239727970961	0.610655671851165	0.0266277989909767	0.242694950517734	0.0187873667078823	0.389378470302789	0.0375826842632255	2.71783966528216e-05	0.000310124649674858	0.600167179099058	0.0278277660598045	0.125465619283016	0.0259746997386707
cg03033182	cg03033182	II	4	141177619		SCOC	TSS1500	S_Shelf	4.04273423439283e-05	0.00126319306291279	0.645986428420825	0.0281234652301847	0.312319697623082	0.00914399538845123	0.403458450389949	0.00970142805519078	5.28115363186721e-05	0.000424523068309864	0.465728512819375	0.0264740125861785	0.123204191128809	0.0188087925953499
cg14219124	cg14219124	II	11	129992297		APLP2;APLP2;APLP2;APLP2;APLP2;APLP2	Body;Body;Body;Body;Body;Body	N_Shore	4.05544031414269e-05	0.00126442133580269	0.607642235473261	0.0169639743927322	0.133758510602854	0.0384579900902242	0.382894247145106	0.0245398688748623	2.48092654476997e-05	0.000298203942513284	0.55598726217014	0.0378504870202486	0.0708434670294911	0.00359620856899376
cg13021857	cg13021857	II	8	131740091					4.06022438549453e-05	0.00126528210520213	0.574583839064098	0.0286818524530397	0.21870735557642	0.0132045520711398	0.322078806994883	0.0269557311521151	0.000175467348463143	0.000826062435174887	0.565173533905449	0.0537956548380536	0.124650719266716	0.0176656094634711
cg08621778	cg08621778	I	1	202102420	rs59850671	ARL8A	3'UTR		4.07054582561145e-05	0.00126701599991995	0.499084140005449	0.0225542496143526	0.829934608751139	0.0188182240670102	0.790930318241923	0.0205679345502459	0.000107689950628441	0.000621752640652324	0.566047701533731	0.0417291633621122	0.933852817659783	0.00162676164032783
cg02873954	cg02873954	I	21	45161415		PDXK	Body		4.0894459590344e-05	0.00126878717301074	0.14140116205042	0.0173821368282184	0.555087395723859	0.0324033279452473	0.222658525435296	0.0173666951371215	3.08826730415167e-05	0.00032814359157288	0.172580608183432	0.0139677051849655	0.532997700521912	0.0263772959550625
cg14790739	cg14790739	I	12	123750827		CDK2AP1	Body	N_Shelf	4.09418251712987e-05	0.00126906026106654	0.477735133226234	0.0371226092731161	0.906113083439783	0.00852154563463235	0.820803621461216	0.0342220110255823	0.00114588945629919	0.00290847224491935	0.539037512120665	0.0881329890975214	0.96241016997872	0.00462253208298441
cg02511723	cg02511723	II	5	71402031		MAP1B	TSS1500	N_Shore	4.09725324516965e-05	0.00126912489052593	0.678588316896659	0.0261674684234232	0.334491764911246	0.015863114730968	0.530242205915179	0.0411119752275159	5.68204231804009e-05	0.000440539008345173	0.735014609535597	0.0248320956830624	0.428422513940446	0.0161292979465122
cg05479166	cg05479166	II	17	79609346		TSPAN10	TSS200		4.09823247983325e-05	0.00126912489052593	0.817236687371498	0.0154725426880642	0.49668869147086	0.0239435872744076	0.660142703957454	0.00383355532697841	8.64705803405704e-06	0.000197890163556038	0.804547470266475	0.00634769961792443	0.407200578888199	0.0230349094635766
cg04854189	cg04854189	II	1	1562771		MIB2;MIB2;MIB2;MIB2;MIB2;MIB2	Body;Body;Body;Body;Body;Body	N_Shore	4.1269810889418e-05	0.00127276630998311	0.769572454587509	0.0161084999383628	0.397393543539639	0.0289822039329625	0.589836217762127	0.014821523764958	7.06315769663312e-05	0.000493798167896196	0.770409482774773	0.0161019986997192	0.279212328397769	0.0474646136444651
cg02147194	cg02147194	II	5	141081145	rs349130			N_Shore	4.17544119327427e-05	0.00127867374136593	0.229424384404456	0.0285348380802887	0.555971949197345	0.00609442855860022	0.28577092303843	0.0378894836474932	4.4077138032565e-05	0.000389175202310997	0.198789839402832	0.0196544566883916	0.503298795634681	0.0193530034689434
cg16017144	cg16017144	I	17	77100082		HRNBP3	Body	Island	4.18780084841565e-05	0.00127942962957384	0.273295817491288	0.0216453054742861	0.667178506946316	0.0277852916915403	0.468098849402997	0.00322300193615009	1.11072226714162e-05	0.00021538047994664	0.377333879680839	0.0224128528908079	0.788787049749675	0.0138502322393553
cg16705205	cg16705205	I	18	35067529	rs1557416	BRUNOL4;BRUNOL4;BRUNOL4;BRUNOL4	Body;Body;Body;Body	S_Shore	4.20574045509479e-05	0.00128110321450145	0.0920049300341201	0.0106959672096695	0.443261423760928	0.0295684334491763	0.12517304374938	0.0156019721741479	6.44633034657253e-06	0.000179652127724225	0.0889785301920602	0.00708433482720705	0.394990617405865	0.0155567757518726
cg08584759	cg08584759	I	10	11912126	rs17851505	C10orf47	Body	Island	4.24063932375109e-05	0.00128484945793096	0.171213284972073	0.0268839434699661	0.476752795317979	0.00533478041116568	0.353826581483558	0.0200278688250351	4.53831477381816e-05	0.000394422367751126	0.262340029307105	0.0277585733497193	0.801125433084401	0.0405796938193625
cg26853371	cg26853371	I	4	1791567				N_Shelf	4.24643884182885e-05	0.00128551667529865	0.464591333678907	0.0147833418572443	0.115890062484682	0.0275782809967427	0.262349014014195	0.0105603664858537	7.7343324365039e-05	0.000518059080148952	0.589468205030087	0.0523096424784572	0.0789255506280805	0.01025600598244
cg17211562	cg17211562	I	2	11886253		LPIN1	TSS1500	Island	4.25921553536284e-05	0.0012870604287207	0.250142886789062	0.00606823618896197	0.623851243897249	0.0330069686001387	0.503540404834021	0.00807751043449456	8.71847530074427e-06	0.000198315897836653	0.314620866215267	0.0327215807925336	0.892721037497165	0.0119475206617902
cg24139639	cg24139639	II	5	3605884				N_Shore	4.2615294810722e-05	0.00128712541178135	0.422144408670258	0.0235291316449396	0.782644952757003	0.0222428859967414	0.670720851397433	0.019077316969711	9.20809745489691e-05	0.00057003117055539	0.407531056560109	0.0473838786969293	0.842992684747779	0.0035799919740805
cg22555517	cg22555517	II	17	2786995		RAP1GAP2;RAP1GAP2	Body;Body		4.28138589153117e-05	0.00129047383266904	0.646472727042341	0.0267118935131649	0.259094517890533	0.0223570010624901	0.36847081915095	0.0134088277417471	2.3479598860938e-05	0.000291381034191015	0.669617806915948	0.0408602610233846	0.11897683686074	0.0119070700681237
cg22533992	cg22533992	II	8	119344904		SAMD12	Body		4.30956701310533e-05	0.00129242726337069	0.577309711913117	0.028945959049137	0.229362003987769	0.0120123939568973	0.369477194603719	0.0596614859349552	1.49185337285459e-05	0.000242484100283377	0.387674440475794	0.0203619142029398	0.0734636116541054	0.00740917898688121
cg07259651	cg07259651	I	11	129802069		PRDM10;PRDM10;PRDM10;PRDM10	Body;Body;Body;Body		4.32422075429993e-05	0.00129400588915711	0.304788932930337	0.0210244042533174	0.676123050700657	0.0260484628538355	0.556532951615336	0.0367917510827574	0.000941827810238802	0.00252390706613085	0.362010339250532	0.0657125436529561	0.700216241852446	0.0129565659068013
cg05484949	cg05484949	I	17	38708465	rs34433626				4.32956888384058e-05	0.00129483902695275	0.244311425641401	0.0235292128125665	0.65478968519969	0.0285740261454406	0.459991501849004	0.0176670187809157	0.000633052538707437	0.00190631817931561	0.279646917482736	0.0501566251105992	0.597158302383825	0.0264715903337582
cg18308184	cg18308184	II	4	21699435	rs74395712	KCNIP4;KCNIP4	5'UTR;TSS200		4.40066884085953e-05	0.00130494290030156	0.583131795702891	0.010083127338936	0.228646578628019	0.030472396542837	0.464376770200858	0.0293084496014786	3.05473825234592e-05	0.000326738635266199	0.571441985648838	0.0292416841968574	0.20539198913975	0.00766853422055761
cg13663303	cg13663303	II	5	35046992		AGXT2	Body		4.43624232387508e-05	0.00131181318101873	0.674986101516706	0.0252418882711325	0.230439806171533	0.0314589356199383	0.625577869991585	0.0212752126857448	2.81080611983542e-05	0.000314686866050592	0.70542419729657	0.0133546903498279	0.23338577869002	0.0357628994550247
cg02482438	cg02482438	II	6	49753577		PGK2;PGK2	3'UTR;1stExon		4.47874341431533e-05	0.00131695320457298	0.712761909992262	0.0271318517600733	0.351668901995508	0.0185038680033622	0.656257138813057	0.0269040047895208	1.69208721457327e-06	0.000129973265785319	0.696456082648095	0.00105096437003298	0.220975962873424	0.0189661770558206
cg06968788	cg06968788	II	22	30877907	rs35283870	SDC4P	TSS200		4.50909125435971e-05	0.00132090810402728	0.585341604241391	0.0126796377036485	0.243788858276014	0.0284162238089159	0.404196123889958	0.0434071576930881	7.46353700128346e-05	0.000508361646727066	0.668329248402656	0.0309137827026749	0.314361101050303	0.0196417451885002
cg20558320	cg20558320	I	2	235210313					4.53723495605525e-05	0.00132341816266953	0.238735666475436	0.00717708111089661	0.703322882799855	0.0417802541837159	0.582705881136677	0.0131418180306761	9.3753397472104e-06	0.000203230281835271	0.303780333242347	0.0217047113958153	0.80950010444488	0.0221812182822452
cg16530596	cg16530596	I	1	205227613		TMCC2	Body		4.56533513114836e-05	0.00132641708959946	0.763412953530962	0.0137878524817513	0.450357210495893	0.0250683944824177	0.601573007860566	0.0106961176737761	2.29959664172939e-05	0.000288981014022428	0.741912461750253	0.0226634636568145	0.283353762491139	0.0270085084458695
cg00859858	cg00859858	II	1	37944257		ZC3H12A	Body	S_Shelf	4.59248516516328e-05	0.00132829343469591	0.466011958037598	0.0245209545383326	0.144671625768983	0.0162398343977255	0.294658844074163	0.028943591400426	4.19148734113932e-05	0.000379575805564434	0.594603060301483	0.0417150428545596	0.120791269279043	0.00746691689981035
cg24671153	cg24671153	II	6	32140799		AGPAT1;AGPAT1	5'UTR;5'UTR		4.60881551400557e-05	0.00133018216700855	0.482988282603827	0.014679770394079	0.816900730083276	0.0268364989546626	0.623966045069782	0.0206481521565627	2.34728477592579e-05	0.000291381034191015	0.397106037912237	0.0231642431596884	0.720149484375291	0.00931413980177716
cg02943456	cg02943456	II	8	33866594					4.63464967180187e-05	0.00133296378590183	0.745794199534668	0.0322493224770348	0.384413949110436	0.00768396831926498	0.435292189486221	0.00793761256948723	0.000116015723032552	0.00064707923516746	0.687242411666449	0.0269998197850836	0.333012575211609	0.0308366088173771
cg16756527	cg16756527	II	21	35891075		RCAN1;RCAN1;RCAN1	Body;Body;Body		4.63659830398124e-05	0.00133296378590183	0.399725157918401	0.0253854956287734	0.765953807326737	0.0220128795819515	0.522678580574753	0.0253393149363458	3.75265619456441e-05	0.000358993438038957	0.338072701356664	0.0273764185878835	0.65941327312679	0.00563583484804772
cg02964287	cg02964287	I	16	28887830				N_Shelf	4.64998453598467e-05	0.00133412755214704	0.316842490728448	0.0370051608657425	0.831551764981643	0.0293919892745357	0.402678766331574	0.021593447904678	7.47276559125439e-06	0.00018936904760679	0.37396143250516	0.0119425790154522	0.852273410504172	0.0250239656536873
cg00417094	cg00417094	II	1	167417043		CD247;CD247	Body;Body		4.70385469439682e-05	0.00134182049542745	0.686485498866964	0.0165678221688628	0.337470481680723	0.0275379877895728	0.570433468435476	0.0301642254933214	1.71832870120228e-05	0.000256471590753424	0.621943329686118	0.0283616630830604	0.216399993195671	0.00594352695407372
cg10576132	cg10576132	II	7	37899045		TXNDC3	Body		4.70442920829768e-05	0.00134183136124528	0.757116843105947	0.0275002732411015	0.327149448985449	0.0284842369539039	0.544983252004251	0.0107514654660751	2.14829757437883e-06	0.000135290503529708	0.708835753402895	0.0144552628326447	0.356897550765025	0.00371938301653728
cg14301844	cg14301844	II	14	100904721		WDR25;WDR25	Body;Body		4.73705208892657e-05	0.00134599760351865	0.405561985605143	0.0318986953376845	0.762423208031311	0.00813059078472201	0.651228419009456	0.0237258249788473	5.63143255247795e-06	0.000173084893126535	0.332961174531235	0.0194938096532208	0.723303094693528	0.00801650383396986
cg26113951	cg26113951	I	3	11606432		VGLL4;VGLL4;VGLL4;VGLL4	Body;Body;Body;Body	N_Shelf	4.74796488766258e-05	0.00134764133145722	0.36520026372326	0.0279281470026579	0.71422634306774	0.0160559936727191	0.473092423133673	0.00411075411393563	0.000201508180696715	0.000898385702875795	0.407344351571263	0.0267890748357603	0.756271948075881	0.0379564803879816
cg10787981	cg10787981	II	11	15148999		INSC;INSC	Body;5'UTR		4.74733916937381e-05	0.00134764133145722	0.472554131197232	0.0298001668917214	0.116458599877863	0.0138607422312267	0.186320881354878	0.0300246403038764	7.54575122867481e-06	0.00019008362860281	0.567453882485367	0.0283245994050395	0.0781731418552594	0.00247809865741788
cg13904520	cg13904520	II	1	160783054		LY9	Body		4.7659465228037e-05	0.00134964601009857	0.729668027817299	0.0222364039693986	0.373184192534001	0.0242942170603217	0.459213958784021	0.0444011676593931	4.44495891400804e-06	0.000161516379534428	0.672230974570632	0.025319717089077	0.15250747318873	0.00764108646347978
cg07695566	cg07695566	I	17	61525112		CYB561	TSS1500	S_Shore	4.77491050011516e-05	0.00135053889247716	0.428596444625585	0.0215636283145564	0.740384806520301	0.0191187475387562	0.592005819535538	0.011044224375671	7.29193819432831e-05	0.000502723319667537	0.469013764653965	0.0395305517105269	0.858358963547424	0.00643047342731085
cg27628707	cg27628707	II	15	31727289					4.78715777359817e-05	0.00135186292846661	0.599342350543806	0.00669638757849425	0.213854440757458	0.0350193029091502	0.540693282174667	0.0164402884758618	7.53224894240052e-07	0.000112831595759151	0.557965120005083	0.00272860666595839	0.113013617308156	0.01425643551499
cg15369821	cg15369821	II	6	164281903					4.80251954293471e-05	0.00135451893214387	0.67394081507018	0.0134388076729614	0.344960093618693	0.0273262906155561	0.555987369496467	0.00985275449493504	4.12979134688532e-05	0.0003765095080786	0.692838610477997	0.0208034699846626	0.374155848653202	0.0193285853636998
cg24451872	cg24451872	II	1	32177995				N_Shelf	4.88343299207332e-05	0.00136434894393951	0.360813995169407	0.0287425683198347	0.692214507472119	0.0110839610749607	0.378531631571804	0.0119932822989383	1.46580724326344e-05	0.000240276352805156	0.296175056732355	0.000803300729601385	0.598362652319448	0.0207313096160482
cg22147898	cg22147898	II	8	144824078				S_Shore	4.90877250308108e-05	0.0013684852189638	0.288250805254733	0.0103627969682273	0.601912863543563	0.0272938439448678	0.378756565549642	0.0122721390397719	6.52362318470679e-06	0.000180406255700135	0.250278452450677	0.00694586382732964	0.563165735808949	0.016095515849291
cg27246129	cg27246129	I	6	170595947		DLL1	Body	N_Shore	4.98946781689084e-05	0.00137531698193319	0.479660449406762	0.03137274058518	0.836790213262197	0.0113943693463956	0.705322088392562	0.0243508202938352	3.45201992424838e-05	0.000345740485860609	0.473412503686474	0.0351479980749548	0.887041776483807	0.00238064556519061
cg16418183	cg16418183	II	16	51360402	rs55657144				5.02573477412155e-05	0.00137922279940173	0.585713111424668	0.02776457764986	0.264788059760263	0.0114921635929615	0.269309338858263	0.0293618928340961	1.6695908557965e-05	0.000253403068593216	0.575281439499238	0.0189681206542555	0.195283590979954	0.0191539601603865
cg20204986	cg20204986	II	11	32448067		WT1;WT1;WT1;WT1	Body;Body;Body;Body	N_Shore	5.12762219926814e-05	0.00139380729325883	0.813542626231353	0.0222401128364155	0.400635971467529	0.0318638995790464	0.714567616110448	0.0058325881136421	8.50716029611007e-07	0.00011599821815776	0.785840310977557	0.0113147347392148	0.123324224588255	0.0191944665881295
cg17265120	cg17265120	II	17	42987382		GFAP;GFAP	Body;3'UTR	N_Shore	5.14439432900326e-05	0.00139613866058657	0.607603820249708	0.00511459791432349	0.304874367531001	0.0280502888674554	0.398731520195794	0.00777089939785206	3.44845264088841e-05	0.000345506340120734	0.553449318721948	0.0226318376436996	0.138276516889121	0.0271565355456176
cg13298167	cg13298167	II	2	113735451		IL1F9	TSS200		5.16768626869874e-05	0.00139910204406891	0.779494195305333	0.00829413684450422	0.359093887627472	0.0387634441349026	0.595003780702535	0.00601235823274587	9.82256073251487e-06	0.000206547708140684	0.725866277539161	0.0130745561510359	0.243690666602279	0.0269313106179234
cg16616918	cg16616918	II	17	1686627	rs35794738	SMYD4	Body		5.17270555630442e-05	0.00139968435180803	0.53261578075756	0.0213566038848842	0.883614143650514	0.0252947820590873	0.76351784355151	0.0348061428614838	4.68024725185069e-05	0.000400114366630314	0.420811000417193	0.034466410046893	0.863603753386775	0.0216859274822693
cg07268332	cg07268332	II	11	10476494	rs10709823	AMPD3;AMPD3;AMPD3	TSS200;TSS1500;Body	S_Shelf	5.18426609755171e-05	0.0014009974910064	0.80660632917177	0.0313704117435628	0.462503340825077	0.00838925133229276	0.572087900546561	0.0449465119289287	6.08827821842828e-07	0.000108677581062384	0.873105971774735	0.0221771293301569	0.0990820415211843	0.00901764632458982
cg20506659	cg20506659	II	6	33132943		COL11A2;COL11A2;COL11A2	Body;Body;Body	S_Shelf	5.2172043725911e-05	0.00140284209396091	0.752202004777539	0.0346180633949967	0.27174425300398	0.0293927964018172	0.506959445585955	0.0137320319573645	8.10806537079906e-07	0.000114586027244907	0.694291277384709	0.00882514590603786	0.237270587419758	0.0123589189991208
cg06958636	cg06958636	II	1	245255197		EFCAB2;EFCAB2;EFCAB2	Body;Body;Body		5.23351479060463e-05	0.00140329493097636	0.621972878496104	0.0326233004267419	0.184934966377662	0.0253938201713826	0.250672675510643	0.0674543730309458	0.000137149231530934	0.000712277545922298	0.620441980005435	0.0624888911678655	0.0984318881242191	0.00817111877576883
cg22590775	cg22590775	I	19	49891494	rs9304684	CCDC155	TSS200	Island	5.25212338518019e-05	0.00140557256315872	0.526714056706587	0.0319535007937	0.897279292712444	0.01448905399614	0.626188512601219	0.282860667835383	8.63722933344524e-06	0.000197793991648069	0.598359409757718	0.021247067804264	0.971556080411613	0.00720324921573171
cg13655250	cg13655250	II	9	134544528		RAPGEF1;RAPGEF1	Body;Body		5.28119979401426e-05	0.00140997035317653	0.401677062005748	0.00379077332301685	0.745448663163328	0.0323724198112631	0.422237744266732	0.0256535531689067	1.13653313582418e-05	0.000217055132827169	0.326605080375549	0.0248098425710387	0.776353358999779	0.0149496191508257
cg24898738	cg24898738	I	10	134938144		GPR123	Body	Island	5.28383465644942e-05	0.00141028709797131	0.227613062990344	0.0371425117460049	0.666238979310885	0.0187174141990071	0.330105706034474	0.0443374252170439	6.15237596627097e-05	0.000459348019371902	0.372457521493099	0.010015712050329	0.717243787209551	0.0324653502969103
cg25830305	cg25830305	I	11	1859381		TNNI2;TNNI2	TSS1500;TSS1500		5.30603184490368e-05	0.001412895005496	0.173265367028594	0.0193047493276833	0.491673814295903	0.0232563308127355	0.298405691600133	0.0206273208118407	0.00101517634839471	0.00266403726770491	0.189966076568107	0.00867594089687238	0.603636653819723	0.0830904159607049
cg17884698	cg17884698	II	7	130606228					5.31585524852001e-05	0.00141325415717419	0.318012684914809	0.0319576551771301	0.71417026892598	0.0198534903919551	0.596064237661373	0.0346557807558359	8.78751022293198e-07	0.000116461078920339	0.205045598807443	0.00866176628690896	0.706744285785823	0.0146396952947896
cg12918213	cg12918213	II	12	116581414		MED13L	Body		5.33137879089008e-05	0.00141527534964287	0.688044575627841	0.0356925405050627	0.305522509526848	0.00690498948220391	0.526503443130008	0.0518506015421555	3.72919043018538e-06	0.00015324304443542	0.671240156186023	0.0248413997584664	0.142822431134449	0.00671159235030174
cg04971779	cg04971779	II	6	44190729		SLC29A1;SLC29A1;SLC29A1;SLC29A1;SLC29A1	5'UTR;TSS1500;TSS1500;5'UTR;TSS1500	N_Shore	5.33468071260504e-05	0.00141585137276525	0.299388884594329	0.0317066871511343	0.642963151890864	0.00782452883643755	0.376796015963364	0.0283692073277065	1.13270671003145e-05	0.000216787105440603	0.283153596982197	0.0189630766430116	0.64369904019947	0.0133676091992254
cg13120756	cg13120756	II	17	42386950		RUNDC3A;RUNDC3A;RUNDC3A	Body;Body;Body	S_Shore	5.39578052084379e-05	0.00142571727014195	0.671486939061441	0.0158731399737986	0.191288830545008	0.0429357057216446	0.423438426072791	0.0174409577026128	3.83145929208521e-06	0.000154325479891417	0.671824747067656	0.026931238331758	0.0952199035978545	0.00859560556140827
cg09398856	cg09398856	II	2	235789476					5.41712425183861e-05	0.00142740122195736	0.492786344316564	0.0248367145293788	0.182913889322143	0.0160451094039593	0.201873132238398	0.0435261150936305	0.000239448724813831	0.000999751770687811	0.452475148597469	0.0491943850629791	0.0949436091375597	0.00738464078084204
cg23019886	cg23019886	II	12	6277045					5.41508469451394e-05	0.00142740122195736	0.755233254569096	0.0312641756400071	0.359426802343488	0.0211838426814125	0.593789447014701	0.0461989943656422	4.31669920052613e-05	0.00038524779774998	0.592686887944067	0.0409261225131171	0.112619075678607	0.0140096729210094
cg12299478	cg12299478	II	10	111935236					5.44364853292857e-05	0.00142945370236275	0.666763717422593	0.0247914277093388	0.365497700641225	0.0146233514982825	0.470248066152397	0.00744969358556519	0.000723014989706199	0.00209389508930313	0.616132728503687	0.0614023117902068	0.272417225341588	0.0163617261543446
cg09075484	cg09075484	II	6	56727416	rs17684941	DST	Body		5.45097286988446e-05	0.00143031251560478	0.621528322648138	0.0294626899428861	0.307277238859012	0.00582875651956377	0.393988566388822	0.0361194130064804	0.000251081322118912	0.00103008391651117	0.557975428294904	0.0504193544879893	0.192205156612141	0.010554688079819
cg14622879	cg14622879	II	6	12234001					5.61158337133707e-05	0.00144547990709311	0.63059967468793	0.0365217273382196	0.208137294524918	0.0179011358623291	0.488705219773659	0.0456986540342277	5.48901540496534e-06	0.000171225228283533	0.581604255504113	0.012957632109894	0.18274608358061	0.01703079473298
cg15374518	cg15374518	II	6	159067684	rs68163381			S_Shore	5.61638363262421e-05	0.00144612073672594	0.661001813678912	0.00274952755952966	0.334304439779168	0.0313394829694957	0.393059694509378	0.0106749152372064	0.000233863897191518	0.000984771054048227	0.659659710781993	0.0537243955560004	0.255681756068991	0.0153354095435693
cg07757611	cg07757611	I	3	52559064		NT5DC2;NT5DC2	Body;Body	S_Shore	5.61878339516585e-05	0.00144629201752029	0.385927128566523	0.0294270334761085	0.796788376276012	0.0264526423911914	0.599683017268035	0.0120139680068138	0.000182942481394946	0.000847210156298711	0.45714600937032	0.0385808257876348	0.757645257642268	0.00594851646694218
cg26251865	cg26251865	II	19	44220214		IRGC;IRGC	1stExon;5'UTR	N_Shelf	5.67085642752542e-05	0.00145246450539018	0.740515968168609	0.0167919553287973	0.425423594862944	0.0253611497389637	0.6667271210497	0.0231644496429751	1.56695779422699e-07	9.11210115575527e-05	0.70398704313377	0.00679064800119772	0.375642877094109	0.00248654557653642
cg26479028	cg26479028	II	16	82068702		HSD17B2	TSS200		5.68609396239645e-05	0.00145315073219306	0.540225898153962	0.024460998842949	0.190570894788201	0.0232906860212729	0.264959233200891	0.0376009858525568	0.000164316621526537	0.000793844384178222	0.470238163457874	0.0402303638903093	0.132033932108533	0.0144602938128444
cg17827328	cg17827328	I	1	36817299	rs34219104	STK40	Body		5.72887131298959e-05	0.00145849711187743	0.739060677419776	0.0151141518961805	0.429535118736245	0.025863511073677	0.449529970359881	0.0138919733177519	1.12601226741818e-06	0.000122315718204125	0.762558120446562	0.00573497257731778	0.237791235903631	0.0180421165546117
cg12589188	cg12589188	II	10	1226886				N_Shelf	5.73965149982243e-05	0.00145980965849783	0.770178460919754	0.0231749209832632	0.316170094610159	0.0373549906161707	0.568339717968412	0.0241084933106636	0.000148965392076128	0.00074742492344667	0.727725631625033	0.0164832652035059	0.424111648190113	0.0336078883664843
cg12775223	cg12775223	II	22	18531077				N_Shore	5.76804643176725e-05	0.00146339562519659	0.615491002126844	0.0284000712416348	0.304202499874024	0.0102066706796205	0.605630066827525	0.029142843353373	3.05818455744969e-05	0.000326866187292047	0.658835707723522	0.0279726565334493	0.27072256030787	0.0156678900981439
cg17669581	cg17669581	II	4	54968251				S_Shore	5.79014185419187e-05	0.00146685327393349	0.672109658879182	0.00866318627883971	0.353082722461914	0.0297217528103384	0.613358131721502	0.0476137674332566	1.11221447956858e-05	0.000215407495607472	0.668087413479597	0.0178358420866323	0.185145733345316	0.0252757867330606
cg01989908	cg01989908	II	19	13120555		NFIX	Body	N_Shore	5.79788436120947e-05	0.00146729265163779	0.378280376440899	0.0361644619965024	0.76946784467157	0.0115822458709267	0.433656697850176	0.0560198306690332	2.44132888447132e-05	0.000295880383574884	0.299533298281909	0.0237136600807809	0.629004582047954	0.00994980859216548
cg21585138	cg21585138	I	3	50645106		CISH;CISH	Body;Body	N_Shelf	5.83194305651032e-05	0.00147043399852564	0.211730383512929	0.0222239634246068	0.594499238443715	0.0298463623751924	0.50080446762033	0.0349659208125169	9.11861999831047e-07	0.000117281236740283	0.221328372709001	0.020103523175904	0.886515074482685	0.0106773626878888
cg27661394	cg27661394	II	4	4661952	rs79374724				5.83848971206786e-05	0.00147139954163973	0.630246097260897	0.0334759200090315	0.269453436754142	0.0105039016627585	0.457140971651721	0.030085208215059	7.29619488551732e-05	0.000502809496215009	0.691020198592107	0.0247610600118723	0.221626267720856	0.0414603727133162
cg25337513	cg25337513	II	17	78800631		RPTOR;RPTOR	Body;Body	S_Shore	5.84763128192615e-05	0.00147233519634998	0.787622063665397	0.0304037441093086	0.464525499908879	0.00797328388196426	0.703184688448548	0.0194156044477578	8.24253965001926e-07	0.000114908970618548	0.893412840888529	0.00745514451532399	0.591672930521399	0.00676635787905338
cg26089541	cg26089541	II	12	53264923				N_Shelf	5.87202070634401e-05	0.00147493290191367	0.755890468374664	0.0310113141331605	0.376075810100558	0.0201604176998506	0.58488544864977	0.0167489008372721	0.000269886069956517	0.00107898098256594	0.705678232824773	0.0261281036760447	0.388755888887237	0.0372067068980394
cg20144530	cg20144530	II	4	48915431					5.9412521727631e-05	0.0014829079086223	0.469800417001099	0.0231090622623654	0.138099019042286	0.0227078556541563	0.200492338017598	0.0186351151940118	8.88037491383706e-05	0.00055882677128191	0.701304394987376	0.0652904449318134	0.0875623008264693	0.0118748746632748
cg08414108	cg08414108	I	6	158438202		SYNJ2	Body		6.02914389038427e-05	0.00149580734382764	0.27738966027456	0.0277059952065364	0.722249665729007	0.0336817848077682	0.576853697450873	0.0298790024355249	0.000285733952239726	0.00111913558875196	0.317203148899162	0.0756153983002173	0.857551260141474	0.0216578964615079
cg02637031	cg02637031	II	5	114887230					6.12717078062007e-05	0.00150624767267184	0.724279206052122	0.00827295577753693	0.415567513306285	0.0292410898887227	0.539016835068215	0.0108003800858515	9.32484700911228e-05	0.000573706121692586	0.675095581017663	0.0401432642637467	0.284176960574643	0.0148289464054829
cg10794733	cg10794733	II	14	65257245		SPTB;SPTB	Body;Body		6.12747135475251e-05	0.00150624767267184	0.308508037062437	0.0285503586766552	0.658443335631931	0.01927407497853	0.427325935737872	0.0333577904966534	3.82805985354858e-06	0.000154289906499659	0.24647664853543	0.0186721059124705	0.655149831980857	0.00725465663764257
cg25285053	cg25285053	II	6	167571630		GPR31	TSS1500		6.16253444089232e-05	0.00151159325539855	0.778550006099367	0.0125016658731187	0.478072975452318	0.0268538698739653	0.578169680296359	0.0232893239983498	1.26538592269335e-06	0.000124997923742311	0.789675621787065	0.00900822193261969	0.338977826908548	0.0141114374823122
cg25407528	cg25407528	II	2	54860603		SPTBN1;SPTBN1	Body;Body		6.21172785551164e-05	0.00151801965922029	0.497667282265885	0.0158638584350838	0.151940399668387	0.0302424123235759	0.195674242229714	0.0208337539230067	0.000562303805862849	0.00175587584532276	0.399717115241349	0.0522333805996365	0.0976011607567878	0.00326357085697491
cg15148918	cg15148918	I	7	75625777		STYXL1	3'UTR	S_Shore	6.21967184638605e-05	0.00151860946567187	0.516086286084004	0.0257776083189835	0.858723136019416	0.0219491707803785	0.690697575165221	0.0158536365568582	3.66245816730839e-05	0.000354596437811354	0.54449380967133	0.0316375848777289	0.932683933832777	0.0111914808911336
cg02107844	cg02107844	II	15	92612836		SLCO3A1;SLCO3A1	Body;Body		6.30926500736632e-05	0.0015311463523105	0.666178829397845	0.0267052184420235	0.309874148655786	0.0231375742707142	0.339035379315391	0.0308201124457951	2.61177276268445e-06	0.000141110776533586	0.638454604566735	0.00235929836858853	0.149040608467051	0.0216696623641008
cg06623698	cg06623698	I	6	34434325		PACSIN1	5'UTR	Island	6.35567520598928e-05	0.00153767353340442	0.36613011600804	0.0224230671965204	0.693445561303588	0.0235528472429937	0.45510868608675	0.0180609822149684	1.30510179639269e-05	0.000229555402072268	0.48134088753357	0.0241111715462032	0.879126427234832	0.0110552342905511
cg13777609	cg13777609	II	9	34664009		CCL27	TSS1500	N_Shore	6.3947978860441e-05	0.00154135881327662	0.411706159440502	0.0216368802490434	0.787102860818172	0.0304501395707694	0.588329578513404	0.019124013732047	2.52585289201259e-05	0.000300482185533468	0.375693161953806	0.0169387759523023	0.702693945058091	0.0193853519566708
cg03513893	cg03513893	II	3	184052502		EIF4G1;EIF4G1;EIF4G1;EIF4G1;FAM131A;EIF4G1	Body;Body;Body;Body;TSS1500;Body	N_Shore	6.48491904654198e-05	0.00155163294198145	0.797512759115486	0.0300689673867869	0.428157316439632	0.0213603136206712	0.63635836333159	0.00462374811632103	6.84190183817586e-05	0.000485189394516519	0.712378466046116	0.0170265135624723	0.304841163105424	0.0375737843456724
cg20678043	cg20678043	II	1	110741823		SLC6A17	3'UTR		6.51517125199458e-05	0.00155468625542948	0.7545354005561	0.0120667235142311	0.400826537987242	0.0332403594775676	0.66088271891975	0.0082617394493579	0.000246778364448611	0.00101876983614007	0.737614944316923	0.00241846415222849	0.363998073003807	0.0523296071463559
cg22778178	cg22778178	I	17	48041956				Island	6.5757991608333e-05	0.00156136555460479	0.169941187276493	0.0207352870981321	0.470170913748725	0.0218000772413004	0.162684703399415	0.0207066106398941	0.000640991944015395	0.00192295922447361	0.189361456167604	0.0162888745070603	0.543907978806717	0.0614098315183806
cg09132215	cg09132215	II	1	6615264		TAS1R1;TAS1R1;TAS1R1;NOL9;TAS1R1	TSS200;TSS200;TSS200;TSS1500;TSS200	S_Shore	6.60016519670637e-05	0.00156416536335727	0.417263349261195	0.0190550451950362	0.74519793515436	0.026812142617148	0.609056956977969	0.00636302179013764	5.42371566414696e-06	0.000170392564427916	0.407484999358807	0.0163187470675482	0.746065113302871	0.00785586601135231
cg24497955	cg24497955	II	6	3364503		SLC22A23;SLC22A23	Body;Body		6.644119456408e-05	0.0015695424908869	0.510102773020377	0.0104121065282674	0.816112731752864	0.0289292422167867	0.599627398656477	0.038079294797673	1.26610200247599e-05	0.00022722141619381	0.492043600474165	0.0178050772927013	0.793270979162408	0.00896280509460739
cg20373326	cg20373326	II	16	82068803	rs72550717	HSD17B2	TSS200		6.69565782286929e-05	0.00157502404709657	0.746854157722173	0.0193467501199959	0.434238352168172	0.0248220009586349	0.50011681403776	0.0340865036618551	2.10105096352346e-05	0.000277800918468391	0.652482018079419	0.00540458060053934	0.192322793689567	0.0341609434370593
cg15555527	cg15555527	I	4	80885981		ANTXR2	Body	Island	6.7233592735582e-05	0.00157654908046837	0.211638518848582	0.00278626403923159	0.657020808864869	0.0447969513117275	0.472447995030698	0.0131096601696438	1.11934361848334e-05	0.000215859681401541	0.255490198263145	0.0256515016424908	0.704707572597274	0.0131399058893159
cg14011789	cg14011789	I	17	75452044	rs72887156	SEPT9;SEPT9;SEPT9;SEPT9;SEPT9;SEPT9	Body;5'UTR;Body;Body;Body;Body		6.75877212683233e-05	0.00158039066189293	0.206093572534859	0.0155063115459598	0.560914265312868	0.0322727243773445	0.304642192821743	0.0361576794631108	0.000118740509594962	0.00065514547385057	0.112451783954116	0.0197908856693581	0.468705704808635	0.0364361868064125
cg15815948	cg15815948	II	4	187623048		FAT1	Body		6.89665759147558e-05	0.00159642843483019	0.472126949254453	0.0282534296578629	0.787604611172383	0.015019588643981	0.641977528687244	0.0141033673355708	3.14777935101637e-07	9.93873520244273e-05	0.369837189379331	0.00600301967888226	0.745948798090527	0.00782568683839645
cg24954121	cg24954121	II	1	55075340		ACOT11;ACOT11;FAM151A	Body;3'UTR;Body		7.0402441810835e-05	0.00161125935216577	0.204587240763567	0.0339353126148478	0.570477893519305	0.0154928710478568	0.288672684982944	0.0167082648827093	4.84355664985581e-07	0.000103861068551979	0.168778980016176	0.00886098265531078	0.584979336695578	0.00832302199815078
cg11105358	cg11105358	I	5	176758052				N_Shore	7.085244885804e-05	0.00161398234147944	0.373013364074665	0.0272601759895239	0.735147848097819	0.0249898289702174	0.659047744048257	0.0188243627922264	2.31554017447795e-05	0.000289780369941367	0.445233511558879	0.0245339311269333	0.838148381951203	0.0177180198761853
cg06098276	cg06098276	I	17	76171208	rs2661681	TK1	Body		7.09272670292985e-05	0.00161452824163852	0.295959005065879	0.0134522067454551	0.700422654880855	0.0390635021965744	0.56968582199477	0.0357271879687525	2.13169115139429e-05	0.000279652529358168	0.308018149167244	0.0390733105991649	0.879553669040655	0.0182226735444959
cg18314778	cg18314778	I	7	157468321		PTPRN2;PTPRN2;PTPRN2	Body;Body;Body		7.14736284307411e-05	0.00162135848663933	0.161498296591936	0.0264595605454651	0.510847250970337	0.0240471871379403	0.173447202294861	0.0182696868529033	6.69072376333181e-05	0.000479604400459744	0.18384282200534	0.0129841703152056	0.520877372392437	0.0313397592774332
cg14106046	cg14106046	II	17	81006485		B3GNTL1	Body	N_Shelf	7.17653766074869e-05	0.00162338152708123	0.671110199289146	0.0415221544311263	0.242183047601201	0.0143873610743894	0.374954956255864	0.0439801579134211	3.68265144163522e-05	0.000355706890680941	0.556960434018195	0.03604681333446	0.121257092694594	0.0111043220917611
cg07249730	cg07249730	II	17	55362836		MSI2;MSI2	Body;Body		7.26715202681606e-05	0.00163242256803429	0.299239609587182	0.0331196741426754	0.662615210044315	0.0172585214001544	0.479049383834459	0.0251822764123495	7.53606589684586e-05	0.000511109868670433	0.256640524523062	0.0268216298849215	0.657479826002478	0.0317691940481861
cg25997722	cg25997722	II	6	159158883		SYTL3	Body		7.2886504997765e-05	0.00163530372138788	0.759823282697953	0.0173631288137767	0.410255438240282	0.0314839128883765	0.612781305461395	0.0311993655912787	7.33830325053618e-06	0.00018809481258246	0.768734980023332	0.0208843073682447	0.381164794013907	0.00800314271451154
cg20665205	cg20665205	II	15	49254494		SHC4	Body	N_Shore	7.28991012164726e-05	0.0016353057044181	0.372382793987093	0.0214937453176376	0.80052137961387	0.0384359963770355	0.624669400267918	0.0188938002087932	1.2060537805695e-06	0.000123781924924966	0.279654996484304	0.00889984221550859	0.797610618176955	0.0167979854447268
cg08677347	cg08677347	II	8	19615514				S_Shore	7.35829429222843e-05	0.00164386469660512	0.659978439657099	0.0282953159775789	0.308953126917764	0.0225649769889694	0.672384783608351	0.0144187204313859	1.20563031148731e-05	0.000222162783936077	0.602295246843114	0.0167510958712084	0.155159863708178	0.0239510905974975
cg00465927	cg00465927	I	1	26190114		PAQR7	Body	S_Shelf	7.40644559854766e-05	0.00164858522434325	0.340839253736147	0.0393292788806102	0.803688538881191	0.0271656423717346	0.58911626798336	0.012585070058431	8.80613636338226e-06	0.000198834674181378	0.423008645691063	0.0244478710898994	0.879308734049448	0.0127317041696861
cg15671181	cg15671181	II	18	24443849		AQP4;AQP4;C18orf16	TSS1500;Body;TSS1500	S_Shore	7.4761259468425e-05	0.00165525775921657	0.373540703912443	0.026275137696781	0.694884039177747	0.0203993792186441	0.404138128552706	0.00719321506082602	4.77990017292094e-05	0.000403996030994709	0.351778870849018	0.0186705625755491	0.663081732467818	0.0219038531223995
cg03140412	cg03140412	I	11	415111		SIGIRR;SIGIRR;SIGIRR	5'UTR;TSS200;5'UTR	N_Shore	7.49091844012881e-05	0.00165725396662518	0.678677655053037	0.0352028588301628	0.20670882619712	0.0339133261594794	0.467107200908474	0.026299444160841	1.66526447137307e-05	0.000253143270984	0.807765895374301	0.0296203064677529	0.351356442149843	0.0130214636392195
cg10881128	cg10881128	I	1	44031826		PTPRF;PTPRF	Body;Body	Island	7.56252817449752e-05	0.00166547753277723	0.313487959315693	0.0448513141074636	0.750635468668262	0.00693137386717395	0.59396288092885	0.0325994628913629	5.90521812926829e-06	0.0001753374200887	0.459923887913058	0.0129138748505484	0.833041463894909	0.0157779737115695
cg22875872	cg22875872	I	1	44031756		PTPRF;PTPRF	Body;Body	Island	7.56579185223873e-05	0.00166547753277723	0.339051671614899	0.0253808578413448	0.751082475126126	0.0344385427181881	0.498133143451782	0.0296132719231951	0.000870319033373754	0.00238775964754867	0.485131958624578	0.0567462843096182	0.79072875756386	0.0171705988661339
cg02392696	cg02392696	II	12	52258264				S_Shore	7.57766699459908e-05	0.00166570315364303	0.196092163325599	0.0245882634885664	0.582812347536452	0.0317639735107943	0.218194015600742	0.0101159035809807	9.38874906528544e-05	0.000576173091598685	0.243988716346058	0.0153504591141151	0.589008720013356	0.0345815219863304
cg25101380	cg25101380	II	2	2605594					7.59105395488941e-05	0.00166698165334762	0.861386330237491	0.0289715077955164	0.543082336496647	0.0159608748249606	0.821919170069777	0.0251641788628332	5.28932428025991e-06	0.00016870657182231	0.864897149375497	0.0130120687969082	0.55809620583628	0.00983099168896005
cg12123470	cg12123470	II	10	7215341		SFMBT2	Body	S_Shore	7.6448504722193e-05	0.00167384162917253	0.83584002831171	0.0286855124439343	0.511434268256664	0.0178229123509907	0.644497476807721	0.0344414657217642	1.93850280295138e-05	0.000268995188733706	0.816804961200929	0.0157941557442203	0.452091816071038	0.0217286557124676
cg19678564	cg19678564	I	1	203115918	rs76620783	ADORA1;ADORA1	Body;Body		7.67899062981143e-05	0.00167716376358597	0.30669028291704	0.036069355175808	0.691426764466477	0.0175155156933809	0.523100110816934	0.0279184384905265	2.95232154559938e-06	0.000145457477926131	0.345078017452856	0.0129414463355664	0.733481193334306	0.0122770432040051
cg26340725	cg26340725	II	4	55379768	rs4864902				7.72461112904561e-05	0.00168115815875346	0.773875882146869	0.0219246261815655	0.378868593875832	0.0349167303365636	0.461535414226166	0.0270991160951687	1.55534201189299e-06	0.000128730895606973	0.760427063019958	0.0110791130300652	0.128618501298914	0.0220909136872395
cg02260430	cg02260430	I	5	149673232				N_Shelf	7.744918474897e-05	0.00168293708439575	0.364784831665514	0.0341677638800252	0.716466035032703	0.0134824209357871	0.61340576737152	0.0603388909386207	1.87619350352294e-05	0.000265283991975191	0.416097538305172	0.0388524256264544	0.95376456098418	0.00575979414768916
cg18148375	cg18148375	I	2	1926535		MYT1L	Body		7.80257124920918e-05	0.0016876512276029	0.66282637082484	0.029175598904635	0.240357326683864	0.0332134143330597	0.458379763205956	0.0391006595444184	1.85756609245618e-05	0.000264080526692838	0.694409591717112	0.0186020436159321	0.37811664927873	0.0136071487445843
cg08697732	cg08697732	II	17	81014091				N_Shore	7.8135334322344e-05	0.00168885403284509	0.641239494123177	0.0284825233619102	0.257556287499273	0.0283171868824412	0.46696661963304	0.0346021143598561	0.00207935418204872	0.00452637463224872	0.521548508094718	0.102901048348439	0.0959945398790624	0.0138203933405656
cg11725182	cg11725182	I	1	5968678		NPHP4	Body		7.85612613400973e-05	0.00169363423255891	0.348996919264122	0.0282246800032721	0.653845554667117	0.014983448111683	0.598742247703609	0.0174664265157432	0.000385899126760864	0.00136103431031355	0.364722698621351	0.0505281435689516	0.695681531412434	0.0124274577016086
cg13742513	cg13742513	II	19	6433825		SLC25A41	TSS200		7.88910010232274e-05	0.0016982129451123	0.642180622278488	0.0204207960061761	0.314204956807996	0.0277028409332242	0.484701716747292	0.0222520775932447	5.02681324763342e-05	0.000414170535724067	0.604765204587792	0.0135391125711225	0.302320736427566	0.0248741371107562
cg19512969	cg19512969	II	14	62014016		PRKCH	Body		7.91797995668898e-05	0.00170157858583028	0.645160688076701	0.037098198963897	0.252148406026691	0.0181011469155272	0.37870094222208	0.0390821793669283	7.2755467064084e-06	0.000187292193798931	0.611245824547938	0.0199175841991591	0.187260723843372	0.0141184627989827
cg07044938	cg07044938	II	16	66223243					7.93111100473191e-05	0.00170287673883273	0.490629972093363	0.0204601029015546	0.829848542273536	0.0291864414281291	0.609811712489145	0.0198054118179452	1.10561283875809e-05	0.000215103995165716	0.435568211639562	0.0181140898457613	0.756153774064637	0.00960831496964474
cg10991475	cg10991475	II	11	134651602					8.16366605687513e-05	0.0017244506409238	0.713323119680245	0.0292327604374902	0.341465420504711	0.0263562855497052	0.398561705347418	0.0347160647192879	7.28382178290822e-07	0.000112164090746381	0.64609054206524	0.0129045119914548	0.22044431122263	0.00480300373345837
cg25741118	cg25741118	II	1	54482237		LDLRAD1	Body		8.35832768332025e-05	0.00174464948540114	0.618423149389482	0.0331254364072158	0.266546822767398	0.0175084142642574	0.341723944995455	0.0317202605985628	0.000293376132369701	0.0011382585867554	0.531031859159916	0.0508787853650784	0.157025133861266	0.0203871142450648
cg03049445	cg03049445	II	6	21277954					8.63514079111885e-05	0.0017743666783619	0.750082779035847	0.021723202810446	0.356204590319529	0.0362814346405218	0.558074225301046	0.0329494978093854	6.10707140743218e-05	0.000457588781467897	0.668851251274952	0.0273022146358553	0.356817695673414	0.0140174140642292
cg08388041	cg08388041	I	11	17743761				Island	8.67086498411858e-05	0.00177842519226632	0.556372746795675	0.0340076903085488	0.21462497891824	0.0138746543062503	0.540420597583274	0.0196413195305297	1.86884660339965e-05	0.000264805652606622	0.675979788476935	0.0182416949172616	0.301562076493339	0.0203438555773129
cg13488078	cg13488078	II	8	27469338	rs4732730	CLU;CLU;CLU	Body;TSS200;TSS1500	N_Shelf	8.69182628842933e-05	0.00178017538208272	0.305329115882506	0.0235798719206697	0.608442101275425	0.0225064713251139	0.352566943618705	0.0203433768045212	1.411875103619e-05	0.000236312730824731	0.296846446946543	0.0116064369496994	0.600885445899892	0.0171137649499941
cg18793512	cg18793512	II	2	30458365		LBH	Body	S_Shelf	8.75638673642459e-05	0.00178659065456095	0.578679092920535	0.0227909016032457	0.277693409125433	0.0230694205448517	0.389013172973953	0.0249679507986735	3.05606078243336e-08	7.80152885037973e-05	0.646588431007409	0.00631464953753075	0.133320218611162	0.00406734940591526
cg18287768	cg18287768	I	6	138200387		TNFAIP3	Body		8.75957772170452e-05	0.00178665879748756	0.337590822247774	0.0396814022063855	0.737650188032846	0.0168406706988109	0.671561627045093	0.0122113556206713	3.12944875776146e-05	0.000330350194668286	0.389754351414893	0.0356670283704324	0.858408990128061	0.0156276333498868
cg24582743	cg24582743	II	13	112885802	rs9549883				8.86978036477314e-05	0.00179812762987497	0.627794356824389	0.0325458106136401	0.237810978233825	0.0267914907333057	0.390973317983337	0.0629636812813015	0.00025982035200804	0.00105306624005777	0.537186461328198	0.0417209134720917	0.225017241471184	0.0150415547737177
cg24837084	cg24837084	II	12	122310688					8.89124291500466e-05	0.00179986537632487	0.674475763970512	0.0322760077613618	0.339622889005962	0.0164307837172786	0.394487150722077	0.0200946435818844	0.000520220805189485	0.00166534131978325	0.682972990999396	0.0727855932022587	0.229659918373678	0.0250200841116473
cg06293719	cg06293719	I	7	889564		UNC84A;UNC84A	Body;Body	S_Shelf	8.96878110109537e-05	0.00180783989164396	0.328893840677047	0.0240529445880152	0.689322438696793	0.0307878569639574	0.710395567489807	0.0137936859918256	7.02741609287418e-05	0.000492253532277828	0.442057142540912	0.0456971994524057	0.908961239418351	0.0132578548309726
cg26022183	cg26022183	I	1	156215655		PAQR6;PAQR6	5'UTR;Body	Island	9.09249641715921e-05	0.00182056836621789	0.466113120525175	0.036461878294375	0.095082075658011	0.0173019221879138	0.308699287074644	0.0335505375237391	0.000104596550801643	0.000612125886599859	0.653332897418004	0.0211380753857347	0.180903484877515	0.048869388980466
cg27056501	cg27056501	II	1	180120700				N_Shelf	9.11991581127362e-05	0.00182401444374106	0.705422101708632	0.00883341938938913	0.368579729179616	0.0355878995042197	0.486676153268801	0.00281790122991569	2.09048094400839e-06	0.00013476349819447	0.766392486829967	0.0158702717911966	0.294276627304802	0.0119837965262609
cg22979783	cg22979783	I	2	72371261		CYP26B1	Body	Island	9.1870322581572e-05	0.00182997584068715	0.140427582431836	0.0250314676735731	0.47067281172089	0.0258961931547315	0.28526932118445	0.00919111927301072	3.57095572854989e-07	0.000100287683082396	0.288671148275961	0.0156335529503791	0.90053872293763	0.0054604377497887
cg24335895	cg24335895	II	19	36643771		COX7A1	TSS200	S_Shore	9.24696884575412e-05	0.00183373747889637	0.35984496428578	0.0340987030568106	0.68908537198734	0.0114384588321985	0.622268159487133	0.0211127865857106	9.5053044921075e-08	8.48795845580032e-05	0.363047171480493	0.00540898313740775	0.66933805233647	0.00248630299059279
cg10017626	cg10017626	II	2	65085243				N_Shore	9.27983927456527e-05	0.00183719155981006	0.407154870042848	0.030843644777644	0.715012536150047	0.0134795550890888	0.649886322896811	0.0176264965231549	0.000288739405752769	0.00112694789292828	0.383667323107011	0.0341338264137562	0.692363035849196	0.0294093678762055
cg07960624	cg07960624	II	8	119208486		SAMD12	3'UTR		9.29613045410412e-05	0.00183918697356892	0.506827997638505	0.0271129558125118	0.157370219717021	0.0269464316381023	0.281315680856854	0.0468606284578748	4.38767576733873e-05	0.000388244542982988	0.57455521200469	0.0402595168108711	0.0957723200213666	0.0159926158790904
cg20168495	cg20168495	II	4	148283066					9.36717531493459e-05	0.00184601387990028	0.666309480254682	0.0497184499872483	0.173042973198041	0.0212284932679589	0.364603675586502	0.0455907075112319	0.000330896234385939	0.00123002570100068	0.620706994225625	0.062271070031885	0.184495780825	0.0216545913282772
cg09146183	cg09146183	II	22	38610376		MAFF;MAFF;MAFF;MAFF	Body;Body;Body;5'UTR	Island	9.38904494057694e-05	0.00184788634972557	0.53444261397706	0.0329496138016721	0.853008346734959	0.0116083763467184	0.777089564780517	0.0132715361718478	2.25659690748885e-05	0.000286678671802741	0.544778035767976	0.0245258461027217	0.891442840491646	0.0101101398204466
cg10356767	cg10356767	I	11	130079565		ST14	Body	Island	9.40385608368172e-05	0.00184981604404806	0.334012788481394	0.0244445159969686	0.686633831993147	0.0299828620172191	0.55643427069423	0.0119918713119286	0.000150664344553638	0.000753025649100996	0.410812861279792	0.0209552368291213	0.725789400854813	0.0328272187866877
cg14367229	cg14367229	II	13	28367741		GSX1	Body	Island	9.63092745690847e-05	0.00187378199426591	0.18856625980427	0.00693691875063264	0.496066911738154	0.0332227751107691	0.213327697441597	0.0208283824742738	1.62043467729193e-05	0.000250299893772337	0.145672469713026	0.00790584528243012	0.455437894192314	0.0203266895925471
cg22442841	cg22442841	II	6	87646804	rs78126858	HTR1E	TSS1500	N_Shore	9.66594202905493e-05	0.00187666816201507	0.521088874304594	0.0379288122578076	0.155229476815122	0.0139636383883268	0.258705131017864	0.0147324532252323	3.49233692665309e-06	0.00015107394977283	0.456961361143505	0.0111052690071119	0.13289971256217	0.010846377692682
cg05977776	cg05977776	II	2	3741732		ALLC	Body		9.89007702736268e-05	0.00189879982754879	0.691167331919102	0.0342620160608029	0.366974388633183	0.0111258096803827	0.514602306460541	0.0313970903785157	3.22262876263941e-05	0.000334530589100058	0.653525715098934	0.00679253947166598	0.285469289986071	0.0300505404033416
cg01687558	cg01687558	I	7	5647786				Island	9.94787563599049e-05	0.00190500721775282	0.673018726030224	0.0411927886572136	0.301676831227636	0.00328018229956024	0.541408527039617	0.0130695932535126	8.18675622523843e-09	7.77399183337643e-05	0.784577521634793	0.00542866482438237	0.223103486647843	0.00233857083998484
cg17337672	cg17337672	I	10	123354171	rs76367373	FGFR2;FGFR2;FGFR2;FGFR2;FGFR2;FGFR2;FGFR2;FGFR2;FGFR2	5'UTR;5'UTR;TSS1500;5'UTR;TSS1500;5'UTR;5'UTR;TSS1500;5'UTR	N_Shelf	9.94906351857297e-05	0.00190500721775282	0.51255011410884	0.00433724543174198	0.820971565152314	0.034047243916162	0.74647947615787	0.0026374266215624	1.45643727207364e-05	0.000239508759612889	0.556461489065896	0.0207242138673391	0.895124591648514	0.0104585649091126
cg17714010	cg17714010	I	17	78968450		CHMP6	Body	S_Shore	9.95702766436808e-05	0.00190537871261237	0.350085357921831	0.0259836840374675	0.689051765972036	0.0273558275718794	0.695001228460289	0.0211347285676215	0.0001387386220392	0.000717130554798202	0.496173018628108	0.0461875036248134	0.880375309083535	0.00554926576284928
cg11969108	cg11969108	II	7	154582418		DPP6;DPP6;DPP6	Body;Body;Body	N_Shelf	0.0001015567421559	0.00192511663789673	0.604858521266996	0.0246796300762779	0.243555543429291	0.032007363514215	0.418200082267196	0.0336739685942296	3.64782843340514e-06	0.000152679228515154	0.620227131321577	0.00769336887866307	0.153006232932697	0.0212784786236331
cg06581978	cg06581978	II	21	34408891				S_Shelf	0.000105373367620318	0.00196266166942605	0.624072734576695	0.0281546747841365	0.233623883647138	0.0339274665362299	0.555345672476827	0.034439713814774	1.46551963916691e-06	0.000128210572997443	0.583093609254267	0.0158140712603147	0.125384179293114	0.00781292135340935
cg02693486	cg02693486	II	11	64030862		PLCB3	Body	N_Shelf	0.000105687711027822	0.0019660279191533	0.692584374723847	0.0276354791965793	0.367128699236619	0.0242658504907477	0.511810469533161	0.0209481884409377	1.26114486222998e-05	0.000226855548069783	0.585646092381933	0.0172678280880651	0.184873663268356	0.0200949152193577
cg16092786	cg16092786	II	11	32455735		WT1;WT1;WT1;WT1	Body;Body;Body;Body	Island	0.000105745215249962	0.00196660289538892	0.120532618413765	0.0180096834352451	0.467316450410827	0.034809608782263	0.28039200854385	0.00419126125743514	5.08686090510212e-05	0.000416608472307366	0.122975592246658	0.00836278915312057	0.463287211138879	0.030848127240623
cg24133207	cg24133207	I	2	241395351		MIR149;PP14571;GPC1	TSS200;Body;Body	Island	0.000106730064167637	0.0019767247717979	0.314160252269499	0.00248670351403887	0.686318585298956	0.0420859046182831	0.472853664997432	0.0219861276419022	0.000217516810415907	0.000940986895187032	0.412336933467448	0.040100354338136	0.767767038804719	0.026842984152943
cg03391318	cg03391318	I	16	4511917		NMRAL1	Body		0.000107675781251187	0.0019855865715591	0.263670561672827	0.0124313530816298	0.65590637793935	0.0427629761433339	0.520699029354798	0.0164674245692268	0.000313956388027585	0.00118965300105984	0.326457581103759	0.0446918847073761	0.646092536927251	0.0165659764539467
cg26165146	cg26165146	II	12	27484656		ARNTL2	TSS1500	N_Shore	0.000108154520575248	0.00199111547926773	0.741609377620582	0.0090754807588306	0.347451685963872	0.0438729923248325	0.635997716796036	0.0256158737750079	4.81518716496482e-06	0.000164946581411483	0.743969152117799	0.00521092980539577	0.3965089912614	0.0172707437214165
cg13981319	cg13981319	I	19	10446556	rs2304237	ICAM3	Body	S_Shore	0.000110191856471374	0.00201017470620923	0.253963141824542	0.0318684559999441	0.594578948662631	0.0223066288609528	0.362970865734956	0.0238635086551986	1.07542046188487e-05	0.000213151284844911	0.353381401831087	0.00331172211955038	0.682759210518351	0.0206572286843063
cg08199758	cg08199758	I	16	3062426		CLDN9	TSS200	N_Shore	0.000110525458542211	0.00201347091342957	0.546563485031963	0.0201294321283098	0.240349522479298	0.0286293969165216	0.486873108441701	0.027266546691765	1.5795181728351e-05	0.00024754136412362	0.585537630951577	0.00584337498268818	0.230297874422692	0.02415475418655
cg06928634	cg06928634	II	5	140566710		PCDHB9	TSS200	N_Shore	0.000111565510701705	0.00202345384676619	0.135708553919826	0.0371200996186979	0.485493452646987	0.0150965556285468	0.278048511977824	0.00487948683483556	1.15245822343167e-05	0.000218256549109685	0.126691353839457	0.009913780645336	0.429036441553894	0.0168389642158074
cg08968034	cg08968034	II	4	3022836		GRK4;GRK4;GRK4	Body;Body;Body		0.000112583906589825	0.00203293303767384	0.561019025775368	0.0101649450357192	0.250432487872874	0.0341846539500271	0.312813019334989	0.0253792979901758	9.16174713959135e-06	0.000201504683470778	0.505235951911626	0.00904340011418736	0.199685565222521	0.0163017495388169
cg12361088	cg12361088	II	11	19695688		NAV2	Body		0.000113227807289844	0.0020385822722117	0.553065584701209	0.0160608060697959	0.858442498899644	0.0312284925474917	0.770494360576843	0.0207818381169301	4.51908195917994e-06	0.000162338310081785	0.472018346542755	0.017646541958284	0.851743438456266	0.00806855064093388
cg07691684	cg07691684	II	4	16773677		LDB2;LDB2	Body;Body		0.000113479164865816	0.00204000804961232	0.658858745726051	0.0338495603309262	0.298998961471762	0.0238449061336061	0.490995977234296	0.0303480169578409	1.87095798958383e-05	0.00026481069225009	0.681131351201007	0.00535559177001064	0.345977257913717	0.0238727385341623
cg06531870	cg06531870	II	13	89037260					0.000116303632372805	0.00206540588968794	0.59129632345712	0.0383823447827373	0.167477086631525	0.0305708703909042	0.421415171115248	0.0145718230621631	2.81299709588929e-05	0.000314760117034294	0.500375347763161	0.0254168412219062	0.139155020127466	0.0144121749437192
cg09369124	cg09369124	I	16	89650950		CPNE7;CPNE7	Body;Body	Island	0.000116628452986665	0.00206878042528733	0.610919845060672	0.0160450401496526	0.270635125392694	0.0360129199856741	0.48395580897054	0.0204328545340005	0.00165355358885137	0.00381286170125027	0.821325525971507	0.0133326505652121	0.4555799453158	0.0829027562604385
cg18881778	cg18881778	I	12	120241287	rs79888819	CIT	Body	N_Shore	0.000117171789425289	0.00207200076392499	0.125972647911603	0.0199821488414358	0.454972589593574	0.0325135861851932	0.277405968284913	0.0226741399738092	7.32530904175329e-06	0.00018785793872909	0.167740737297731	0.0146894169248586	0.668140416246397	0.0248458526839935
cg24019144	cg24019144	II	14	75480819		MLH3;MLH3	3'UTR;3'UTR		0.000117788391749487	0.00207625558434989	0.519947271326413	0.032491335584182	0.827706434624827	0.014904515972986	0.709206374865977	0.0200719592169619	6.10643575093558e-06	0.000176701300165115	0.458561345218303	0.0162750537420886	0.802579097782902	0.00972166544175229
cg07436074	cg07436074	II	6	162071140		PARK2;PARK2;PARK2	Body;Body;Body	S_Shelf	0.000118502878366125	0.00208312145909799	0.535090185548119	0.0159414520143056	0.184173842460553	0.0375808157810862	0.299410979594534	0.0380802841737286	1.36615524639491e-05	0.000233318115727454	0.470020609205253	0.0091602824709397	0.136527227365623	0.0205450565290318
cg07695771	cg07695771	II	10	126029702					0.000123191362170463	0.00212492179113402	0.480779575684131	0.0350988480857172	0.161387276162777	0.0132672195582162	0.286551927268483	0.0225201569992482	1.7800319735423e-07	9.11210115575527e-05	0.47676273445649	0.00343207085831601	0.0677252364531032	0.00864434434944855
cg01682285	cg01682285	II	14	81422160	rs2234919	TSHR;TSHR;TSHR	1stExon;1stExon;1stExon	S_Shore	0.000127421025516562	0.00216557628907202	0.740144650436245	0.0236695185855384	0.429954970309773	0.0281192786328982	0.701839611835918	0.0459587416024492	1.80906004654778e-05	0.000261436142334552	0.744001370026503	0.0205549768644371	0.362585239346563	0.0184317693856932
cg04076264	cg04076264	I	6	150437118					0.000127686864378927	0.00216749050100558	0.329582578520379	0.054750734752818	0.804891976863558	0.0133312740001308	0.499312509463121	0.040625409779569	3.15735347775248e-05	0.00033154548310986	0.371486305941838	0.0337685568514031	0.791445233822583	0.00909714567084677
cg23250593	cg23250593	II	3	196065688		TM4SF19	TSS1500		0.000129139989300111	0.00217938373137317	0.575216299326378	0.0384278370591871	0.203049037400375	0.0219386085381694	0.290921356241944	0.0288695118613236	2.25340288236634e-06	0.000136624221745482	0.600820066077657	0.0179670142941236	0.103914215878803	0.0114922136781804
cg23960538	cg23960538	II	2	121372013					0.000129737614785694	0.00218516736052458	0.35799824268823	0.0376862878624909	0.744456240463289	0.026381005426244	0.520298031204522	0.0156435297725416	9.86237705037307e-06	0.000207001080405272	0.305787788882826	0.0206237924360546	0.652730501164346	0.00629401639581661
cg24332347	cg24332347	II	1	234529500		TARBP1	Body		0.000130366800202936	0.0021898006088208	0.443121606968305	0.0115677489473848	0.777619497483772	0.0381509860537719	0.627197113744874	0.00648766547868608	5.34427241387512e-06	0.000169498174744248	0.401069130497226	0.0172383722715341	0.794980597561614	0.0119812731470554
cg09139128	cg09139128	II	6	34492115		PACSIN1	5'UTR	N_Shelf	0.000131881716454025	0.00220370463035965	0.740349680462197	0.0361273449659077	0.422060584510894	0.0119289345749955	0.57680579594893	0.0190894471559413	7.67447418955847e-05	0.0005154950009674	0.727460058250603	0.0225315725200032	0.375396919298575	0.0289522820921849
cg16638092	cg16638092	I	17	78800774		RPTOR;RPTOR	Body;Body	S_Shore	0.000133273779052687	0.00221630599832186	0.406961491250342	0.0386622331365446	0.0764993819757893	0.00859628153606146	0.153605636347001	0.0336590327515684	2.65874593557674e-05	0.000307115566735249	0.69663748973809	0.0523249136687764	0.0389751327061971	0.00358109350710843
cg08548284	cg08548284	II	1	14382172					0.000134156997381556	0.00222330772813576	0.662513676596442	0.0110705106586324	0.275899113117131	0.0450745441963752	0.515363746170661	0.0105450501069479	0.000169010345354333	0.000807870500411714	0.619512102920316	0.0277961583520069	0.311862931483524	0.0275949167942762
cg25349729	cg25349729	I	1	214560352		PTPN14	Body	S_Shelf	0.000135299597657225	0.00223351036727026	0.557674429504575	0.0392645829508375	0.217605032710067	0.0115009412929266	0.435186537735246	0.025397397262623	1.04980850362291e-05	0.000211449334081313	0.635969654786784	0.0223467712443611	0.209365645867529	0.0150335478917478
cg11965881	cg11965881	I	5	171765653		SH3PXD2B	Body	N_Shore	0.000136652758586955	0.00224739692722078	0.442430060383912	0.0441334726098301	0.81825682368253	0.0103496201742912	0.522615962717582	0.0255087381244359	0.000106374982120241	0.000617731698629803	0.505736532940756	0.0382884783145493	0.887343848646273	0.0199911332989412
cg07333046	cg07333046	II	10	51572323		NCOA4;NCOA4;NCOA4;NCOA4	TSS200;5'UTR;Body;Body	Island	0.000136806746147468	0.0022483258572393	0.212683730741988	0.0444919123435166	0.584468830690022	0.00570436896481535	0.322813341236538	0.00488961005267612	2.26359176981374e-07	9.50962004275217e-05	0.231064442083461	0.00968238085040305	0.639200664950532	0.00183784169150303
cg17397069	cg17397069	II	5	156110742		SGCD;SGCD;SGCD	Body;Body;Body		0.000139283060791442	0.00227073827402936	0.655312923481216	0.0416277104605778	0.310047709196294	0.00427593672751238	0.548224397867838	0.0227633136247567	3.15495368562496e-05	0.00033146377910431	0.588599835259786	0.00658615916209631	0.275350031069119	0.0252358863156745
cg15049101	cg15049101	II	10	123353889		FGFR2;FGFR2;FGFR2;FGFR2;FGFR2;FGFR2;FGFR2;FGFR2;FGFR2	TSS200;5'UTR;5'UTR;TSS1500;5'UTR;TSS1500;5'UTR;5'UTR;5'UTR	N_Shelf	0.000140740597371371	0.002283445521529	0.280979894504211	0.0421137230913526	0.661876589179532	0.0192087807852395	0.557995331782057	0.0263106057275936	7.0525424557663e-06	0.000185429292072786	0.26267458772013	0.0242242711091453	0.752954537991478	0.0140655443297145
cg12610430	cg12610430	II	1	17251628		CROCC	Body		0.000141100452960309	0.00228643916291595	0.449002822220533	0.011230708302695	0.753754290269873	0.0353155307780003	0.605006200410169	0.00802546532352296	0.000141013780045928	0.000723907068088507	0.39937249365672	0.0335575035191004	0.707388932882958	0.0166239371628862
cg04717211	cg04717211	II	6	170494406				S_Shore	0.000142845605429711	0.00230226113547873	0.64179785349153	0.0363112372173565	0.325211886085594	0.0131464398917133	0.416365506686089	0.0107345154562243	4.24646835575896e-07	0.000102043656937906	0.771591713653629	0.0132667684820875	0.0996670878185776	0.0135883359917153
cg03317820	cg03317820	I	7	1141533	rs73050466	C7orf50;C7orf50;C7orf50	Body;Body;Body	Island	0.000143288372977303	0.00230642022371314	0.448441072828607	0.0107637192718669	0.780475856495709	0.039078889712806	0.661432470724387	0.021422411612824	7.07261700964058e-05	0.000494065164845015	0.464242871464442	0.0327827510983082	0.839386403970116	0.0197888652861041
cg08784934	cg08784934	II	10	664994		DIP2C	Body		0.000144550301186443	0.00231613680863456	0.23298174805891	0.036482993852419	0.565196074480213	0.0179201729469372	0.33378126705791	0.00856161147350736	1.26645177336489e-06	0.000124997923742311	0.245245240330564	0.0107884693498612	0.580489258607721	0.00622497198184746
cg18111924	cg18111924	II	5	111015539					0.000145958108988654	0.00232907549960223	0.373945577222294	0.0365300577199994	0.712862246031864	0.0198374404140971	0.625131190760213	0.027546694689481	4.47074933780976e-05	0.000391478955163167	0.308061048934555	0.0273283944645017	0.626386080387844	0.00951739783831753
cg16587707	cg16587707	II	11	2920265	rs10741735	SLC22A18AS;SLC22A18	Body;TSS1500	N_Shelf	0.000146935582302336	0.00233650575323261	0.79182694133246	0.0109502223831068	0.455704888117118	0.0398178242171387	0.701589343110948	0.0286988263781406	6.80547341908764e-06	0.000183017826560519	0.722376685060984	0.00568044219211731	0.288323583155435	0.023912898422296
cg05270551	cg05270551	II	2	121227739					0.000150323005476354	0.00236451478435803	0.649826461942613	0.0195608919242455	0.332004533014815	0.03405682235882	0.470854593407629	0.00999527640714769	3.64397848678162e-05	0.000353803971327187	0.620081513937469	0.0115359861676877	0.304192441701076	0.0247136944588579
cg06591011	cg06591011	II	4	111086137	rs80063223	ELOVL6;ELOVL6	Body;Body		0.000150510657174883	0.00236595120122907	0.708785560923706	0.0181865989684577	0.369233877578784	0.0378284868020291	0.540494053043422	0.0195180720088683	5.01561553727514e-05	0.000413811457421633	0.65283949758683	0.035950220437143	0.198171930664966	0.022761400112861
cg01410453	cg01410453	II	2	74753358		DQX1;DQX1	1stExon;5'UTR	N_Shelf	0.000152043335406153	0.00237942768850117	0.58172515070985	0.0143322027310025	0.246893237431464	0.0389428689444652	0.394276645425653	0.043509050139912	8.30844178758304e-07	0.000114934761740661	0.633409277831287	0.0128340426995527	0.230778859461149	0.00406042949206527
cg12399484	cg12399484	II	3	13032128		IQSEC1	Body	N_Shelf	0.000152953562303596	0.00238798252768843	0.289017180758	0.0145706485475333	0.596719774947388	0.0353035600487256	0.401741774835636	0.00986131529692673	6.2960629610996e-05	0.000464887069085296	0.264944813851518	0.0128805020337391	0.592764658466275	0.029830257093934
cg07087130	cg07087130	II	7	48129797		UPP1;UPP1	5'UTR;5'UTR	Island	0.000159081092380399	0.00243771299277079	0.432544526541184	0.00288582627655329	0.120591822275175	0.0390018413758102	0.261653243559932	0.0194198114422487	2.80431208278155e-06	0.000143514825640127	0.50336579372183	0.0167944975090665	0.0816269822553662	0.00914168755367434
cg14185201	cg14185201	II	14	79162188		NRXN3	Body		0.000160576949523938	0.00245102556852515	0.555365109450783	0.0382400013543125	0.184437073165879	0.0266544309974966	0.26936851303638	0.018063443636958	6.58645559042824e-07	0.000109618727383018	0.470289793601204	0.0100803550402684	0.129799721819938	0.00370779984923237
cg16047567	cg16047567	II	1	12664243		DHRS3	Body		0.000160859685176019	0.00245294633783933	0.666087717645767	0.0328774103449253	0.296732632610642	0.0327928783515657	0.528442776506649	0.00917591795845961	8.61075564471384e-06	0.000197600476968448	0.634931277903685	0.0163969828858692	0.300851440392583	0.0115697742333136
cg27431500	cg27431500	I	16	1742281		HN1L	Body		0.000165514580127971	0.00249067720136847	0.474918594447542	0.0410841422652432	0.130397020139108	0.0146837194806851	0.192150743910209	0.00900610064974981	0.000224544752185538	0.000959770732239269	0.572232551568169	0.0723415054255418	0.0412016429389876	0.00704139354746194
cg05372727	cg05372727	II	13	107029018					0.000166430585579155	0.00249725035399807	0.804748908057724	0.0261977397594926	0.356286758862746	0.0504786315508602	0.596241961866108	0.0135165730424888	2.53865062884364e-07	9.58053461753238e-05	0.792537045848328	0.0107805227658058	0.248568831028574	0.00815492612601163
cg11660879	cg11660879	I	19	13319417		CACNA1A;CACNA1A	Body;Body	Island	0.000167840798919676	0.00250952883838668	0.213575460010994	0.0237425757205602	0.530865210644879	0.0325928186253421	0.259549872454345	0.0137279173759519	7.77264092129797e-05	0.000519476013647215	0.271693693068111	0.035103682818331	0.618388889436144	0.00901832598973645
cg19061696	cg19061696	II	2	45581335					0.000168263075987069	0.00251358899154277	0.735148168599139	0.0435690348838348	0.378258015512306	0.0127113759764701	0.51003151425184	0.0235945941059284	5.39284910338349e-05	0.000429002417842257	0.705174649779508	0.0225802566483468	0.287122622508526	0.032830663010581
cg16558770	cg16558770	II	15	90548037		ZNF710	5'UTR	S_Shelf	0.000169076734364285	0.00252050995061956	0.655372167112295	0.0374751656038617	0.251615287889222	0.0351916149445597	0.373891677594864	0.0389574232595792	3.22538026601241e-06	0.00014855158705655	0.767575226061411	0.0204981894096972	0.1282487972484	0.0219333396814369
cg16179674	cg16179674	II	10	6268364		PFKFB3;PFKFB3	Body;Body		0.000170030225181418	0.00252895713678341	0.339662872986793	0.0470972264409034	0.71513238421153	0.00859628205748566	0.652554197665915	0.00774460404219953	0.000171331096579894	0.000814237526266891	0.325348207162258	0.0387129081658867	0.721907159516309	0.0326803487887639
cg26487582	cg26487582	II	4	25322200		ZCCHC4	Body		0.000170194126694298	0.00253034704138798	0.516015406494325	0.0450994380216289	0.143151425962317	0.0150828999544998	0.252176158801407	0.0481863738799304	2.16396850195113e-06	0.000135658302544294	0.692939606159298	0.0218457562683375	0.0863320301942412	0.0136766831565829
cg23492779	cg23492779	II	6	36928572		PI16	Body	N_Shore	0.000173828174284714	0.00255957883361262	0.794303972228331	0.0285369337328049	0.491897892665646	0.0262538674966988	0.618513705637421	0.0124411005765257	6.83395667798985e-07	0.000110661950840245	0.785275096928993	0.00547915298956822	0.316388621235463	0.0138861604503926
cg14993430	cg14993430	II	3	193499482					0.000176678421381574	0.00258133860531313	0.752003548714025	0.0298812053948029	0.333398709074224	0.0448578051238679	0.562896921720543	0.051405495392673	2.10766100036376e-05	0.000278246291917622	0.644604378882034	0.0106779016255605	0.289859458480088	0.0244543109659147
cg13001963	cg13001963	II	5	10467973					0.000177953341654305	0.00258983082894458	0.190053825621953	0.029650049563522	0.537017330725823	0.033526347155109	0.233620474029411	0.0125394298295835	9.45163481726107e-06	0.000203970764867551	0.16278279363663	0.00213273714488696	0.469672187599182	0.0187499467127243
cg10691387	cg10691387	II	3	51895618		IQCF2	TSS200		0.000179917729737891	0.00260628866980572	0.778018723002328	0.0394464589367558	0.448619242853715	0.0161110835648439	0.653623521980869	0.0134809327438717	6.19074023692153e-06	0.000177377794956807	0.72056478766721	0.0193273919699755	0.317297518012163	0.0111221712958492
cg24882295	cg24882295	II	17	26942215		KIAA0100;FLJ25006	Body;TSS1500		0.000180126948336326	0.00260796015442204	0.483107563093663	0.0241355605780346	0.821692499034157	0.0365632257045541	0.597741369178641	0.025384353546269	9.2339651397022e-06	0.000202143249568857	0.454240582198722	0.0204163744383558	0.871116159337793	0.0152522330022506
cg18104285	cg18104285	II	5	67522442		PIK3R1	TSS200		0.000181137245262364	0.00261743675091716	0.504552179587951	0.0313596855741583	0.82219439829646	0.0266586556021249	0.622117934088354	0.0243150225468413	3.12528408781406e-06	0.000147492093291238	0.369557120131564	0.0118427287241221	0.842038637438428	0.018554333493219
cg03448915	cg03448915	I	16	66583078		TK2	Body	N_Shore	0.00018145917017257	0.00262028777868082	0.244531442233429	0.0242689908632183	0.590631196282195	0.037737224783848	0.39196706591217	0.0273359846138269	1.8228670016244e-07	9.11210115575527e-05	0.357470388942957	0.0112144454350827	0.942290547057837	0.00729256232585673
cg20663432	cg20663432	II	12	5696809		ANO2	Body		0.000182188940510435	0.00262595927145913	0.703621186707735	0.0441402264396687	0.341029789292629	0.0162991139827548	0.520523208597716	0.033467980059705	1.31055722407756e-06	0.000125693210103837	0.74467854094736	0.00839538443768625	0.297787371468673	0.0144902281506171
cg12143439	cg12143439	II	5	140012660		CD14;CD14;CD14	1stExon;5'UTR;5'UTR	Island	0.000182226827764584	0.00262629465743268	0.130511831081873	0.0272743854036594	0.442584882488688	0.0299389321256016	0.205188442916765	0.0204822972088191	7.97925960925636e-07	0.000114204091229793	0.101978765728234	0.00542702611843129	0.477513510728816	0.0111812959727034
cg03504042	cg03504042	II	14	24108151		DHRS2;DHRS2	Body;Body		0.00018282770552721	0.00263135772097278	0.674936565878725	0.0325076953502128	0.324473898158106	0.0318640809115116	0.546980405775661	0.0234192100909634	0.000604278152779819	0.00184556124487434	0.658179226257174	0.0566213906665721	0.294705837074239	0.03014643531734
cg02349866	cg02349866	II	15	90391877	rs10852122	AP3S2;AP3S2	Body;Body		0.000184585572629932	0.00264426155205323	0.481067875019698	0.0267841091316452	0.155920155131508	0.0327851133066731	0.186576779872015	0.00436025425317521	1.09900315715812e-07	8.62088799331201e-05	0.555400010417302	0.00384715887771067	0.0835100746171961	0.00869783120422162
cg05797770	cg05797770	I	1	16470667	rs74754043	EPHA2	Body		0.000185035983299361	0.00264770411730095	0.704703668828982	0.0120586331554023	0.314387002319873	0.0494012682673635	0.45094404190693	0.0158357373235303	1.30592429075615e-05	0.000229555402072268	0.670252771813058	0.011992599481769	0.185527838000916	0.0300203916380915
cg07084627	cg07084627	II	9	94183408		NFIL3	5'UTR	Island	0.000185242013634538	0.00264905282214104	0.188221074289379	0.0387072249482897	0.537244446802241	0.0238875562474511	0.342954774473067	0.0193530157168837	8.96053089486099e-06	0.000199819871003744	0.168879641258615	0.000514189055805057	0.561705667968649	0.0238282145179995
cg03902450	cg03902450	I	12	125412894				Island	0.000186515200651361	0.00266026413656951	0.360741710886138	0.0373993639936015	0.0607290170657329	0.0116301579732348	0.22083915543701	0.0144400072868428	1.50071548927033e-05	0.000242860529229649	0.483450142866157	0.0308000597336281	0.032587972060076	0.00457400753616657
cg18114313	cg18114313	II	7	104614435					0.00018745503011034	0.0026678883363577	0.604860331010834	0.0309984471057406	0.239831192616646	0.0362738906196843	0.418482610764205	0.0188487070183969	2.81035150895355e-07	9.68299736083447e-05	0.703025631706372	0.0093507183898762	0.184428128657241	0.00934383378142611
cg08227353	cg08227353	II	10	102821670		KAZALD1;KAZALD1	1stExon;5'UTR	Island	0.0001880356514226	0.00267330692870675	0.260958894212301	0.0210169926115589	0.628472461069004	0.0432402624628558	0.4708823743824	0.0126040805776384	0.000159478357828385	0.000779703849619623	0.273880866042261	0.0331804287704687	0.585665733368871	0.020708094589028
cg21974506	cg21974506	I	6	33141291	rs2855430	COL11A2;COL11A2;COL11A2	Body;Body;Body		0.000188130909044243	0.00267385640089883	0.572762411098128	0.0186361140144499	0.189467068757643	0.0465570189518943	0.355006611593178	0.0623297557984761	3.0079660377424e-05	0.000324731751596238	0.683821361369016	0.0289171312631397	0.182284016200116	0.0294298488476296
cg05202729	cg05202729	II	10	133837125					0.000188407861824503	0.00267520865143783	0.396111537062209	0.0295771462830678	0.725049316579526	0.0312845565012202	0.312879899137609	0.0118920924285923	2.99382200608033e-07	9.80586079920265e-05	0.396275681718872	0.00312080086791543	0.76941217061205	0.00914509645080387
cg07970752	cg07970752	I	16	817463		MSLN;MSLN	Body;Body		0.00019128650484083	0.00269861975780537	0.301230975491091	0.0381814079199684	0.627464479572614	0.019480769128614	0.44641502654814	0.0377854008178018	2.13545650335883e-06	0.000135004564393643	0.271999245428983	0.0192125443558411	0.8595775855764	0.0158118743828656
cg16488580	cg16488580	II	5	173097570					0.000195009329210006	0.00272782113086691	0.469144792644648	0.0100443392494982	0.773094477466708	0.0388554526023255	0.610165927200233	0.0248021141019532	2.99991083074266e-05	0.000324422351672245	0.440303175894408	0.0372856486519829	0.903936733630887	0.0079088710773838
cg20669292	cg20669292	I	17	40823420		PLEKHH3	Body	Island	0.000197084542879627	0.00274450665444637	0.560500368501916	0.0480239851691713	0.927466392573722	0.0073561405173394	0.780340787050416	0.0191098117028656	3.14661193659617e-06	0.000147492093291238	0.607378965224924	0.0158600189898615	0.95364822567994	0.0030955519307099
cg16903060	cg16903060	II	1	24621673					0.00019835962347345	0.00275413672089026	0.474231414524842	0.0351569794049085	0.170463198441565	0.0196653840830628	0.245645446427974	0.0101918896145874	0.000181083185266475	0.000841984930202731	0.515753191970705	0.0395360513837143	0.129902117737867	0.0305993852744306
cg01092213	cg01092213	II	7	48127925		UPP1;UPP1	TSS1500;TSS1500	N_Shore	0.000198954091682474	0.00275840982106132	0.460747872302439	0.0316822135079629	0.144711354903206	0.0274842043912688	0.197642519653397	0.00582503373345195	7.99772895065595e-06	0.000193025912265022	0.468792408614941	0.0174648733737576	0.0862750486147624	0.014273377689829
cg19940644	cg19940644	II	1	12112386	rs76003930				0.000199526332307358	0.00276266869901285	0.718951736974946	0.0359267483597395	0.379990016541627	0.0271265581316924	0.519353366436455	0.0295070862433647	0.000295652776207006	0.00114385877304839	0.758092536421485	0.0113097334590799	0.290861119289835	0.0676706390041558
cg10149296	cg10149296	II	2	20795912					0.000207969014263308	0.00282699838454031	0.71092646826964	0.0216518213722074	0.329509956770104	0.0463899494799415	0.42480748118199	0.0361077621160281	1.88151969263905e-05	0.000265578062937384	0.66822414986149	0.0144063629859973	0.158386597046004	0.0343737861075661
cg26683252	cg26683252	I	17	54802123					0.000214658331342115	0.00287618811238211	0.237947762083292	0.0269672660287914	0.580083386680976	0.037628441271761	0.248914864207273	0.061148546921865	2.68211611276849e-05	0.000308343559808271	0.199362165722644	0.00813045522125518	0.595172751298521	0.0305721101837729
cg05935075	cg05935075	II	1	91587141					0.000215041365960978	0.0028794539495522	0.563688226493328	0.0193275042954814	0.237468670864987	0.0397063631545824	0.378400947671807	0.0119713141079966	6.34411511156857e-05	0.000466506412986419	0.558701080870997	0.0178153386250246	0.234210760681188	0.0268516580019528
cg17292100	cg17292100	II	8	101250595		SPAG1;SPAG1	Body;Body		0.000215872791935773	0.00288519695730412	0.704750502824968	0.0457206883706217	0.321480776737861	0.0246334850191607	0.491205430565303	0.00727235392367792	0.00170815176327219	0.00390589921125783	0.680032329111188	0.106651239043781	0.209445854958012	0.0223611248576617
cg24174020	cg24174020	I	11	1224985				N_Shelf	0.000217648348463542	0.00289898857118878	0.345452595439805	0.0407571947122834	0.657531306355431	0.011601752019901	0.409179962890976	0.00457142040086425	3.99042365068378e-06	0.000156325990987729	0.37281955218596	0.0257844188649333	0.950322562388624	0.0123829551974723
cg11617771	cg11617771	II	17	77096009		HRNBP3	Body	N_Shelf	0.000218631278678915	0.00290468270451109	0.476140336869309	0.0435061725014151	0.798513597538326	0.00527256208981505	0.702750923714758	0.0124433044746919	9.88489522064106e-07	0.000118752935372127	0.459760186838915	0.00661773213194122	0.84935444357682	0.0118860973927578
cg14410064	cg14410064	II	11	44332134		ALX4	TSS1500	N_Shore	0.000222408147520706	0.00293305188396797	0.159437128928778	0.0327629041001427	0.551162010566279	0.042276503897778	0.170384792675601	0.00645411691553269	5.77472348262342e-05	0.0004444093768854	0.0840580160762081	0.0160964313040309	0.409612021104962	0.0271590432229354
cg27297263	cg27297263	II	6	86160468		NT5E	Body	S_Shore	0.000222946126434231	0.00293627654864544	0.71842387582339	0.0326664586836088	0.355126315249881	0.0373699471932303	0.483842261654894	0.0411773986379552	1.09208392840008e-05	0.000214193441875868	0.745071399459781	0.0071802885147966	0.382739954470673	0.0219590326149019
cg03510486	cg03510486	II	12	53264540				N_Shelf	0.000223876708574551	0.00294295445357771	0.831057518307797	0.0282509086705813	0.514981093709244	0.0327207935334006	0.651851056107831	0.0129234272863912	5.29088238534861e-06	0.00016870657182231	0.838347077176	0.0075473825349579	0.480752774576863	0.0174472637286845
cg10796749	cg10796749	I	1	10056837		RBP7	TSS1500	N_Shore	0.000225459964104046	0.00295485137560951	0.526338098299861	0.0172561897685793	0.197473196740313	0.0416239995981061	0.283555008395881	0.0343999652450745	2.82351630867581e-06	0.000143791813138761	0.727304690475	0.0248610184530287	0.0914427293442399	0.0146941868306855
cg07356011	cg07356011	II	1	23750579		TCEA3	Body	Island	0.000226392182071411	0.0029628440216443	0.134328217320436	0.00664499220236485	0.512738239907901	0.0514751077177827	0.119750449019828	0.012112013590045	5.00595433972275e-07	0.000104861704615212	0.136907616552422	0.00922448147110663	0.565969910788458	0.00863643721264891
cg11760395	cg11760395	II	10	33701708					0.000228609420051822	0.00297954084306821	0.801482044018574	0.0299453843034393	0.432940829321263	0.040880105782195	0.705741858341833	0.0243123711940484	4.46450140148215e-05	0.000391261364989922	0.831493178373627	0.041649163372104	0.364763905481881	0.00802044163843104
cg25141490	cg25141490	II	5	148759090		IL17B	TSS1500		0.00022913983351388	0.00298329454445858	0.542389730018747	0.0387592707845476	0.850152256058441	0.0170471503877892	0.715731865424991	0.0146234317913032	0.000279746885478623	0.00110395995547187	0.513119325120769	0.0466386961239957	0.85710110151828	0.0174641963926353
cg25008444	cg25008444	II	5	67586258		PIK3R1;PIK3R1;PIK3R1	Body;TSS1500;Body	S_Shore	0.000229649872423374	0.00298729091360971	0.330588663052549	0.0318820488397055	0.650494949183336	0.0303792854822362	0.456533370944056	0.0222810132188738	4.48247568798633e-07	0.000102941349827555	0.166700882305185	0.00709563522745535	0.709105138315757	0.0138243534618181
cg16166230	cg16166230	II	17	32480663		ACCN1	Body	N_Shelf	0.000229742993807089	0.00298757007959664	0.625836664982597	0.0263131768912896	0.311714959728398	0.0343200846856569	0.397161854819337	0.0455406134529032	8.40106053999195e-05	0.000541862411204832	0.591541438949413	0.0287758637823822	0.224940284390453	0.0264514313488889
cg01377523	cg01377523	II	16	48575545		N4BP1	3'UTR		0.000233160777038959	0.0030153984598684	0.268394648301442	0.0209304730447889	0.577288005332178	0.037203665897831	0.379039150992058	0.0331609720261678	3.21201566406201e-06	0.000148382237389319	0.216237118328003	0.0104224875449271	0.586745109715196	0.0139078917651391
cg06125229	cg06125229	II	2	238398181		MLPH;MLPH	5'UTR;5'UTR	S_Shore	0.000235684030097798	0.0030343823333923	0.706072308229997	0.0533271644641383	0.317252517925037	0.00770149911310472	0.471121474159064	0.0284726709964691	0.00012249085708096	0.000666837345034184	0.584398807846797	0.0283098051447089	0.209522013227372	0.0336535359108553
cg08825075	cg08825075	II	16	3934709				S_Shelf	0.000236138758563911	0.00303632991080208	0.700881481704431	0.0148090055538469	0.393578986672566	0.0399486529240112	0.527521777606136	0.0238162588407158	1.4727589318024e-05	0.000240879256589928	0.652965345007314	0.0226406841605838	0.2775598220123	0.0123799817253298
cg04664169	cg04664169	II	16	17609605					0.000237491692990085	0.00304699137847331	0.739492141456051	0.0288252730504194	0.380807666557065	0.0406114894997507	0.655939863393024	0.0136263657155489	1.83317708797973e-05	0.000262793428956989	0.866100231950798	0.00282494480886877	0.478797132287854	0.027986068708396
cg03796659	cg03796659	II	2	192109284		MYO1B;MYO1B;MYO1B	TSS1500;TSS1500;TSS1500	N_Shore	0.000239300804950412	0.00305968768824396	0.766047899583385	0.0403303613622392	0.463357785080723	0.0121072996348523	0.616826756888755	0.0206543471489642	2.44769926913955e-06	0.000138974202873089	0.803817656009467	0.0205309761649121	0.318524366049971	0.0055415085174438
cg05513806	cg05513806	I	3	181438216		SOX2OT	Body	S_Shore	0.000243347612092572	0.00309029365526022	0.227040702871828	0.0407847803812822	0.693815948453866	0.050886485491965	0.322570142845367	0.0354122897575942	0.00042356109657978	0.00144664579979981	0.296262041169467	0.0192533097342387	0.614321731386927	0.0474605920660274
cg27549186	cg27549186	II	17	76858248		TIMP2	Body		0.000243822757783774	0.00309320934930732	0.579898143309917	0.0190031877167924	0.231373366712407	0.0448579306579032	0.349029624473662	0.0351413921873293	0.00513377494179873	0.00905208663077284	0.489313082636374	0.121796536698039	0.0952622848748508	0.0158522445843146
cg06401532	cg06401532	II	16	24220008		PRKCB;PRKCB	Body;Body		0.000244358118940301	0.00309774924740185	0.506308315893947	0.0406079380191098	0.191494952441535	0.0170175141756615	0.403727252660863	0.0334066943650218	1.52746224211131e-05	0.000244405654447844	0.438264239243326	0.0154168777505257	0.105154561331619	0.0172131994277831
cg11791770	cg11791770	I	11	611791		PHRF1	3'UTR	Island	0.000244805901826834	0.00309990314415906	0.325713033875259	0.0374563658976261	0.62665733712767	0.0192414038154388	0.437749197102514	0.0299866079580565	0.000187432673185415	0.000859729167371633	0.360395580421885	0.0309229809791282	0.673102424604426	0.0267295888556479
cg03920729	cg03920729	II	1	16768195		NECAP2;NECAP2;NECAP2	Body;Body;Body	S_Shore	0.000245626332016847	0.00310584500417763	0.220236572759855	0.0317654234025445	0.557731428040548	0.0349980451216067	0.428359342009577	0.00832060457732086	6.71764871076034e-06	0.000182227648507401	0.178330583154299	0.00966066986561813	0.580012127625176	0.0205099592502365
cg15035324	cg15035324	II	2	46269605		PRKCE	Body		0.000246123997729901	0.00311036236463836	0.405314005038484	0.0531365042148113	0.787374957138492	0.00650422437181466	0.441926472694813	0.0400439374116082	2.34090343473733e-05	0.000291171673099873	0.3018637505801	0.0251496704852978	0.665701314742889	0.0125346435273062
cg23415434	cg23415434	I	2	131798869		ARHGEF4;ARHGEF4	Body;Body	S_Shore	0.000246563722497594	0.00311394462168697	0.424558907261846	0.0160227966901345	0.788056792530237	0.0483706129650852	0.600581440314367	0.0415354005654817	0.000396353798199974	0.00138522742190467	0.441732747999855	0.0590161983246541	0.820961628585342	0.0110072689836027
cg15962197	cg15962197	II	1	41704561		SCMH1	5'UTR	N_Shelf	0.000250529633043407	0.00314332934557943	0.671518324409368	0.045324736137951	0.296124059944948	0.0271572188410967	0.539078875757102	0.012923925590565	2.06937642006815e-05	0.00027606487734627	0.61656547365192	0.0252437009197958	0.260591911765174	0.00855248026100044
cg24573719	cg24573719	II	11	43600032				N_Shore	0.000256589817474382	0.00319028367457615	0.0952443645660117	0.0373576244023952	0.490451350379617	0.0416744189059979	0.223485936460086	0.0187818972207433	2.48240569169454e-05	0.000298309985322895	0.0964623082345596	0.0055857102890689	0.464523235231382	0.0283035258642354
cg03129884	cg03129884	I	2	95692727	rs7560571	MAL;MAL;MAL;MAL	Body;Body;Body;Body	S_Shore	0.000263256862187134	0.00323884521245758	0.191034451456993	0.0222573734886936	0.493670182441304	0.0369547113343721	0.378744535561327	0.0344628932636061	6.4816023049287e-07	0.000109618727383018	0.254605794198687	0.0136711003436926	0.710129518770676	0.00423401747113424
cg25508319	cg25508319	II	11	128778506		KCNJ5	5'UTR		0.000263400351425505	0.00324013247471512	0.530391944174465	0.0246463474368012	0.216353852581679	0.0373769372719562	0.27771259603982	0.0364472287333504	1.7275303858946e-06	0.000130214086810337	0.59651169550947	0.0102178908741633	0.134450530034837	0.0154884775382928
cg04094178	cg04094178	II	1	4195569				S_Shelf	0.000263664593779755	0.0032416294401555	0.675398920626394	0.0383200459662566	0.252262218965765	0.0466108755611343	0.386583150098235	0.0213755123431923	2.4557457006993e-05	0.000296728355141984	0.589207721229764	0.0194338751360176	0.23733573937505	0.019464976946007
cg24926185	cg24926185	II	1	151557485					0.00026640602940062	0.0032606360220548	0.422290542631103	0.0408856802152957	0.750652499608788	0.0230784684317418	0.591080955375108	0.0539439433712678	1.53045051309288e-05	0.000244552970504783	0.478811513062274	0.00603684756106385	0.830760005397513	0.0236690046564017
cg21484940	cg21484940	I	7	48129992		UPP1;UPP1	5'UTR;5'UTR	S_Shore	0.000268209997443243	0.00327286779793099	0.485675900834017	0.0401245098594943	0.160461340326259	0.0236579568315675	0.200715470722918	0.0287735640973107	1.28971051413498e-07	8.9048693956735e-05	0.555890489116505	0.00705868686380056	0.0964710086758607	0.00656163678022205
cg21253043	cg21253043	II	12	51783393	rs10876169	GALNT6	5'UTR	N_Shore	0.000269110659068455	0.00327861361406249	0.598368279334044	0.0258547597766281	0.259942851045531	0.0410498637126034	0.425744080850042	0.0231205068495643	0.00217884819767603	0.00468808814661009	0.609793113465267	0.122541276211785	0.11353665550926	0.00355004128411452
cg02259047	cg02259047	I	14	104175555		XRCC3;XRCC3;XRCC3	Body;Body;Body		0.000274936466972094	0.0033177571182993	0.517613418096323	0.0183689222140419	0.82467438961941	0.0402672680411262	0.729960364002676	0.0230270244832671	0.000355911766384383	0.00129024243784981	0.534519289708363	0.0490187548244752	0.879587425732682	0.0205118847566249
cg17523501	cg17523501	I	19	3627580		C19orf29;C19orf29	TSS1500;TSS1500	S_Shore	0.000276883120315562	0.00333158846244588	0.207210415105794	0.0290156228651868	0.542702215383583	0.0387937616205377	0.289272748638169	0.051329632995919	4.52809499385566e-05	0.000393886590574563	0.247542851164804	0.0122716391593073	0.599912753369384	0.0297010561323168
cg06436185	cg06436185	I	7	151442351		PRKAG2;PRKAG2	Body;Body		0.000277039273430443	0.00333220139123911	0.761809937481595	0.0207679479148228	0.400059592496635	0.0479384071365424	0.611434230424169	0.0393758353847575	4.53786891803341e-07	0.000103106223671152	0.9381539377062	0.00663652868776133	0.408622055268287	0.0136934822344011
cg03906444	cg03906444	II	15	67122959	rs78582923				0.000283416706985428	0.00337194154205733	0.714997363400204	0.0464774460949165	0.266682924181501	0.0456166316889343	0.41453070060048	0.0136272329731871	7.85046437918172e-07	0.000113767753004254	0.731163899328557	0.0121691810668678	0.150279744903168	0.0147822275452829
cg15108645	cg15108645	I	7	937705		ADAP1	3'UTR	S_Shore	0.000286087784092576	0.0033916220667326	0.343817720986566	0.0124838070451936	0.686918329840473	0.0483744866887246	0.554919021087296	0.0132141895780922	0.00014158201142007	0.000725773815649694	0.403401581485681	0.0392235119665042	0.758824008514044	0.0182405233116756
cg19132462	cg19132462	II	11	10476608		AMPD3;AMPD3;AMPD3	TSS200;TSS1500;Body	S_Shelf	0.000290529041258648	0.00342350578143204	0.454938878851672	0.0437522055822568	0.105286933672891	0.0264277418425765	0.115299800776186	0.0110098165462367	0.00109484554379033	0.00281445224874058	0.517180910584436	0.092627506508692	0.0672273839244606	0.00319419592605634
cg23647784	cg23647784	II	10	24386611		KIAA1217	5'UTR		0.000291399185736434	0.00343085015535947	0.307741496842778	0.0444055802426686	0.639547831944764	0.0196097489990448	0.384293254002122	0.0349310087272955	7.01959158583811e-07	0.000111101745655721	0.292895139384593	0.0119316224451308	0.799333332547411	0.0110053495233685
cg26780125	cg26780125	II	8	125388806				S_Shelf	0.000304194402937258	0.00352133337599628	0.743016365232488	0.0202147931571172	0.383386052118097	0.0492047178542993	0.593298258256998	0.00864025756314377	0.000400166813938194	0.00139415666407603	0.734004527066344	0.0676093401758693	0.288017236458517	0.0209337868172115
cg24035962	cg24035962	II	10	51572313		NCOA4;NCOA4;NCOA4;NCOA4	TSS200;5'UTR;Body;Body	Island	0.000304527338578691	0.00352388281776012	0.218069023552551	0.0282482743558701	0.559788757631741	0.041932916944243	0.276941504559213	0.032460743052772	1.51071392187935e-05	0.000243353345974948	0.237378701169807	0.0266649498878509	0.670510818363488	0.0136667788541925
cg21553700	cg21553700	I	3	195600410		TNK2;TNK2	Body;Body	N_Shore	0.00030768895933607	0.00354635931672521	0.173581299350148	0.018292307880944	0.485476041815244	0.0425001750669807	0.488867910609952	0.00795780667201318	3.58685788585067e-06	0.000152175495247801	0.235397907733805	0.0198218263756771	0.764885241625356	0.0160958184409936
cg05457730	cg05457730	I	16	86795490					0.000311757431609733	0.00357480363781171	0.117625754424727	0.0283393881647236	0.452266714608267	0.0409639091750309	0.0838380999396123	0.0122747948711885	6.25145180837806e-06	0.000177708773897529	0.150450030957865	0.0149636335508861	0.576753113477622	0.0182893196599884
cg16924616	cg16924616	II	7	96653617		DLX5	1stExon	Island	0.000316723735138906	0.00360757993134669	0.258261825377603	0.0425066768728525	0.614661509851728	0.0320993819631876	0.350148740212031	0.0273905343399703	2.30044131994175e-05	0.000289031283253484	0.275763957848641	0.016916204464982	0.69156660342031	0.0271314968097855
cg26110900	cg26110900	II	10	62073066		ANK3	Body		0.000322333537333095	0.00364478319388865	0.612829687807371	0.0317976049532467	0.247192995962124	0.0447443646565697	0.372580261688649	0.0380335865397904	6.96131946041805e-06	0.000184490476253595	0.638334260519423	0.0211876379323349	0.154552559908795	0.0176097085707097
cg06636244	cg06636244	I	10	3572706					0.000332165639612047	0.00371083641008634	0.824604836674932	0.0388544326301474	0.480542539949227	0.0346380905397578	0.622595496087498	0.0348457794251494	2.75247064962439e-07	9.64472415265764e-05	0.950396480200376	0.0187735544843416	0.0953111225807311	0.0108491130887226
cg15409097	cg15409097	I	12	58003925		GEFT;GEFT	TSS1500;TSS200	Island	0.000357868137720906	0.00388198921062371	0.132358510699135	0.0332760149688175	0.433098726858679	0.0323029225234251	0.209385162494864	0.0141139005393148	3.39129259347628e-06	0.000149721773937698	0.217655806252321	0.0176331786442439	0.619879459401277	0.0074080248534773
cg18657700	cg18657700	II	2	241807708		AGXT	TSS1500		0.000362137834147258	0.00391269485909416	0.745952720451651	0.0493666770221065	0.399725404220841	0.0207586098376501	0.608150345311433	0.0423807339435134	0.000148699154632151	0.000746567912056919	0.753703431813436	0.0114183390742129	0.39273843773035	0.042992542795698
cg14075139	cg14075139	I	17	4454102		MYBBP1A;MYBBP1A	Body;Body		0.000362784559228276	0.00391697539554195	0.131822271214445	0.018834818357411	0.50253117973685	0.0541865182072713	0.329821986219298	0.0338299393192577	2.21511452413466e-07	9.50962004275217e-05	0.0649833027566512	0.0130029979875887	0.74912862477561	0.0100446011909188
cg08903389	cg08903389	II	7	69104289		AUTS2;AUTS2;AUTS2	Body;Body;Body		0.000365252835019184	0.00393309991644304	0.778597551603022	0.0240345089873035	0.432794538717805	0.0479156619935174	0.57078529848413	0.0137642567871407	2.6454659903842e-05	0.000306355316868028	0.782820197772466	0.0125774642850628	0.404616289986638	0.0273716072952585
cg20299802	cg20299802	II	1	162319575	rs79169859	NOS1AP;NOS1AP	Body;Body		0.000368770969536624	0.00395142224543574	0.541511377505532	0.0331683865250947	0.158691295434355	0.0493856131450651	0.234962566808862	0.00622483408324101	0.00045913516390468	0.00152830050451631	0.468006524816364	0.0569223493912787	0.119296268157313	0.00682708330690131
cg19960114	cg19960114	II	15	50296100		ATP8B4	Body		0.000371457385302986	0.00397170095678639	0.55950626327194	0.0404221384833084	0.220204543293668	0.0340089923187595	0.329383119331592	0.0146372217642912	3.92862212444226e-06	0.000155725257935196	0.50278283920751	0.00907865629560249	0.201365247752259	0.0117780420473333
cg21550483	cg21550483	II	17	6984106	rs314228	CLEC10A;CLEC10A	TSS1500;TSS1500		0.000374596981838933	0.0039906007423088	0.191478525082878	0.0385898636822728	0.49511175702171	0.0274807920572231	0.35694209103174	0.0339360034211284	1.10679994215071e-05	0.000215162555979177	0.173044298212987	0.0171802086833874	0.527283557269437	0.0147804715609209
cg03278514	cg03278514	I	15	70779346					0.000374794456548864	0.00399160843124468	0.646511563139223	0.0149332449192672	0.230698606861565	0.0631448004902658	0.496843794586225	0.0111222619630764	0.000144825559199604	0.000734821300161142	0.781067437992428	0.0166823826104732	0.375192667147835	0.0467984263305841
cg05719818	cg05719818	II	4	8106273		ABLIM2;ABLIM2;ABLIM2;ABLIM2;ABLIM2;ABLIM2;ABLIM2	Body;Body;Body;Body;Body;Body;Body		0.000379425205656198	0.00402199545082302	0.547794960060664	0.0146480338482546	0.227909488925768	0.0478846230454523	0.340088552820088	0.0183470872215593	7.97310141804408e-06	0.000192914826406326	0.546835657777009	0.011722545895457	0.179684332319559	0.0181811751278166
cg05652225	cg05652225	II	17	37295709		PLXDC1	Body		0.000384500665243795	0.00405432052788873	0.735803642905547	0.0112859527195385	0.43149313890149	0.0464482229995704	0.524692323033563	0.0161103576795547	5.86230916760988e-07	0.000108677581062384	0.652912677725776	0.0023519322895515	0.250110842452812	0.0121150282722461
cg27292389	cg27292389	I	10	6003524		IL15RA;IL15RA	Body;Body		0.000391667163125091	0.00410084569113349	0.279594270326581	0.0643982633922281	0.708135638211686	0.0206672063500413	0.385543183892156	0.0347786144646881	0.000205230056670315	0.000908100744683974	0.320046272135691	0.056889821388736	0.745452485006672	0.00134336118357029
cg18098839	cg18098839	II	3	167742700		GOLIM4	Body		0.00039244511030797	0.00410555407354483	0.459804367944483	0.0616673254232835	0.0686059811358292	0.0035821047039751	0.220740256490847	0.0348092602368711	0.000111596429950066	0.000633670286683306	0.397723722441854	0.0329332948913474	0.0862478943489502	0.0137442595199508
cg13583523	cg13583523	II	5	24764190					0.000401983634298682	0.0041645852459358	0.707033646672602	0.0350885960059955	0.376978533908142	0.0389699355976441	0.522773562427449	0.0226662569002873	1.110787052565e-05	0.00021538047994664	0.7226848541414	0.0101420059902613	0.39338786925403	0.0184873276170651
cg01156249	cg01156249	I	16	4714794		MGRN1;MGRN1;MGRN1;MGRN1	Body;Body;Body;Body		0.000403573952159646	0.00417604532535806	0.708450799168619	0.0240938445631226	0.347124391405537	0.0521709453605837	0.511805068390672	0.0468971439194294	2.39010520376997e-07	9.57647768132675e-05	0.843441654511462	0.01460210887307	0.0883207146319681	0.0113324441261379
cg00740389	cg00740389	I	12	53590448		ITGB7	Body	N_Shore	0.000407570436129287	0.00419846877815708	0.174482565107273	0.0298616666642341	0.479165871358682	0.0383185071426595	0.277574348564544	0.0747321275378661	8.16168242282618e-06	0.000194265267079669	0.196679921981885	0.0121664382099246	0.499352613498667	0.0131821179992667
cg05213296	cg05213296	II	6	111302729	rs34317355	RPF2	TSS1500	N_Shore	0.000409781856636483	0.00421205586589771	0.637044352168591	0.0436090417718419	0.30847652876975	0.0291622697784947	0.61253104467591	0.0208925549714882	1.17833191571824e-05	0.000220229261421519	0.620888783105486	0.0309259289795889	0.0938007273776307	0.014733453351483
cg16724720	cg16724720	II	1	222544693	rs79403508				0.00040984538286993	0.00421236265416401	0.70933211212096	0.0077629733294842	0.3532730933619	0.0563204848127348	0.428191110253149	0.0206546049244569	0.000137266925999831	0.00071266746085134	0.788198737085608	0.071764082135249	0.185029362890189	0.0124432547039667
cg27067035	cg27067035	II	2	113735503		IL1F9	TSS200		0.000411139661398569	0.00421942392141443	0.53063683651353	0.0454227441200944	0.183700240711127	0.0317885320360954	0.439682714113875	0.0353950138932731	6.3974900353221e-05	0.00046868886249866	0.546395597628886	0.0333850291593546	0.19469943344812	0.01050885839375
cg02233149	cg02233149	II	2	97171243		NEURL3	Body	N_Shelf	0.000422008847270096	0.00428996234577362	0.611300703609931	0.0345526375663692	0.251083875345524	0.0465234563964892	0.389818046843323	0.0246306702543005	5.59323132184134e-05	0.000436912775026815	0.534153126313815	0.0404959539013428	0.113024060176239	0.00110523196170625
cg17095147	cg17095147	I	4	10101400	rs6830786	WDR1;WDR1	Body;Body		0.000424732019898979	0.00430819064620439	0.483413020932832	0.0514846013886338	0.806660708199169	0.0079156540856309	0.740468290949729	0.015243316688722	4.24516659891106e-05	0.000382141785566354	0.415335264963962	0.0420551394791356	0.902121896666282	0.0117973301709861
cg17072368	cg17072368	II	17	56004592					0.000426055849677087	0.00431706720078879	0.522565966691297	0.0450920706877314	0.836817322993541	0.0231345514989712	0.679310735678101	0.0297289598385859	6.48986857938604e-05	0.000471923184400532	0.483395585966667	0.0266184253056348	0.811165857838874	0.0190575754173413
cg11800608	cg11800608	II	20	56724999	rs76068741	C20orf85	TSS1500	N_Shore	0.000428322603883113	0.00432975287344057	0.647535057875212	0.0195441199067866	0.275151010365424	0.0568732523033036	0.501466966014169	0.0236294971723808	3.19062844402136e-05	0.000333184049350324	0.482927162005486	0.022798415930966	0.168218536999654	0.0130656395023857
cg13613180	cg13613180	II	11	74560694		XRRA1	Body		0.00044285375170383	0.00442042170625938	0.768056093146524	0.0143832410133583	0.357960561955175	0.0652318562395121	0.669029665242264	0.0357315768372971	0.000179132639280488	0.000836488742700274	0.735380082931397	0.032745180726019	0.344766128134585	0.0384079632669877
cg16457369	cg16457369	II	6	168757007	rs9346696				0.000447745080980789	0.00444995332946708	0.446153247687358	0.0164863357089275	0.764723897766677	0.049356929466495	0.46452051419709	0.0206012024127116	1.21699712949618e-06	0.00012423363690858	0.393667105252894	0.00428883361831636	0.772490577385617	0.0132586311539191
cg03238075	cg03238075	I	17	21113363		TMEM11;TMEM11	Body;Body	N_Shelf	0.000456522585520884	0.00450199583702339	0.316877877469336	0.0383142751165747	0.708879753574062	0.0517043438861394	0.611266193813603	0.0670944210040341	1.27477419505146e-05	0.000227623003752851	0.355366527286763	0.0281147776374796	0.845227030678536	0.0162480330341224
cg02333649	cg02333649	II	22	19471093		CDC45L	Body	S_Shelf	0.000458421824442598	0.00451438902790149	0.79993928686811	0.0103596272728551	0.469171885033857	0.0533623099035466	0.690834912235946	0.026635587285622	2.07940607393574e-06	0.000134758675750396	0.913368543250489	0.0198976255969307	0.42706939847719	0.00475026383806967
cg14398113	cg14398113	II	15	48105127					0.000462682410759526	0.0045380082771422	0.521666459114424	0.0230546677502504	0.217316391633951	0.0445212885602489	0.315555009821475	0.0148877609239806	6.37005253623554e-08	8.17046440933357e-05	0.461551502383645	0.00379467815909763	0.0780076573286027	0.00557569428381239
cg07769015	cg07769015	II	8	142238770		SLC45A4	TSS200	S_Shore	0.00046636793323467	0.00456033933458858	0.63062489685753	0.018347267816409	0.318516816608736	0.0481419424025657	0.521919463864157	0.0344905728431491	1.94916170549825e-05	0.000269562963227716	0.585033049075303	0.0113879258970965	0.275051374853561	0.0198247616748434
cg07999415	cg07999415	I	11	71724338	rs17856414	NUMA1	Body		0.000473982828514821	0.00460282223981867	0.427005059071673	0.0452108428194197	0.76094943523073	0.0319390867398083	0.714993376423938	0.0108084659010996	0.000118715664351305	0.000655084639403931	0.503522192817025	0.0290081218976706	0.856233982082094	0.0290448997237799
cg23751171	cg23751171	II	12	92618924	rs58961487				0.000487884456025288	0.004682917553815	0.577964428998212	0.0337860783787325	0.187688595340143	0.0557348066478334	0.231259437042442	0.0261319400896983	0.000749719594511528	0.00214769976669084	0.552866571316074	0.089290899761016	0.0743214346579125	0.00176732700166789
cg18376896	cg18376896	II	10	5446830		TUBAL3	TSS200		0.000508829210697377	0.00481048874118448	0.57121394561533	0.0399447936295746	0.261828635216448	0.0336508666975895	0.358580552419935	0.0138069186913501	1.40852075104016e-05	0.000236103663467792	0.584487917534478	0.0294270112836327	0.120354324372916	0.0113714570795961
cg05055844	cg05055844	II	11	126275997		ST3GAL4	5'UTR		0.000518166035177816	0.00486514373407147	0.669129163551516	0.0372117059107373	0.320745957309446	0.0459011412702888	0.450371314917037	0.0321059051376066	0.000189207535794129	0.000864513207268249	0.547933992162676	0.0517709780573578	0.115386260261757	0.0230603811791533
cg16725225	cg16725225	II	8	53126611		ST18	Body		0.00052118178926214	0.00488297871069425	0.567937496675738	0.0397597814420262	0.245114311299549	0.0377654086185092	0.457710610068578	0.0587871003182454	1.58756142461416e-05	0.000247984228931854	0.540695381312581	0.0191854006421856	0.132738909833265	0.0211778302136438
cg26510178	cg26510178	I	16	728470				N_Shore	0.000531798890507584	0.004942465385433	0.197066536978653	0.0172170995802996	0.589730248734007	0.0647999755870379	0.377204393642327	0.0331350674313861	0.000231981166553042	0.000979758730227501	0.208263241760451	0.0178803253552039	0.649677700181812	0.0582389116575451
cg05364747	cg05364747	I	1	228502644		OBSCN;OBSCN	Body;Body	N_Shore	0.000538251244326278	0.00498040597729066	0.232071959747522	0.0324701622895529	0.562197240803405	0.0462932833217324	0.374737455904377	0.0200011156331027	7.42550249004327e-06	0.000188936998051476	0.316718918135201	0.0228177576185454	0.815097147548462	0.0176459988354673
cg10041417	cg10041417	II	6	168920947		SMOC2;SMOC2	Body;Body	S_Shelf	0.000544229197015131	0.00501772238560355	0.638689731341232	0.0379867851471896	0.261854909270323	0.0524119695346428	0.467151875804566	0.0319246892825356	4.29483011100741e-05	0.000384259285543627	0.673694829769855	0.020034554657365	0.354570313700272	0.020576082539546
cg17115250	cg17115250	II	6	28557291				S_Shelf	0.000544316505100087	0.00501815743422128	0.447135115722808	0.0303531019757977	0.142356293126571	0.042658521946878	0.357221177213507	0.0183176683032531	1.00831143928996e-05	0.00020849331527774	0.399824382946908	0.0168973140220932	0.0959294780513006	0.008671824027226
cg14137381	cg14137381	I	5	502291	rs7725551	SLC9A3	Body	S_Shore	0.000550535267144725	0.00504980578191465	0.414711785239806	0.0509412042264984	0.730281171707332	0.0189965850114918	0.60481094857912	0.0497714609722166	9.68886095932563e-05	0.000587205131384831	0.455848908420486	0.0352480458057215	0.806906374957652	0.0162311706822341
cg09349604	cg09349604	II	4	41880747				N_Shore	0.000561153459134054	0.00510768261313051	0.611529784946678	0.0477446244040785	0.273827419317725	0.0337500065591968	0.498307828912882	0.0150984884859238	1.12350754129853e-06	0.000122315718204125	0.60219367206168	0.00940341159931349	0.12810543508522	0.0142749747078775
cg00686132	cg00686132	II	6	168257835		MLLT4;MLLT4;MLLT4	Body;Body;Body		0.000566076553270197	0.0051364196699424	0.684740861108687	0.0152129997457743	0.294822373755332	0.0659295406979497	0.448016669076538	0.0598965587387144	4.85208295667859e-06	0.000165216086014633	0.726375321045061	0.0311470980387975	0.107204385347346	0.00819938184185335
cg23960736	cg23960736	II	1	4171594					0.000581490100998732	0.00522436199954472	0.68728909811898	0.0399071267238926	0.334650930826644	0.0469501992956604	0.603307923697943	0.0367546225802434	6.97022754537595e-06	0.000184567015317558	0.722761399772373	0.0163236183463162	0.296864908513291	0.0179489872996122
cg25388861	cg25388861	II	4	139644828					0.00059406657077921	0.00529505142090641	0.649149658835394	0.0379952181567644	0.329780307578954	0.0412950306131883	0.587969140836095	0.015213684442644	1.1985226958923e-05	0.000221766600126963	0.665357302744727	0.000684419933765892	0.335190696245869	0.0215388963069164
cg03475293	cg03475293	I	6	7051303				N_Shore	0.000602918525304573	0.00534431702320866	0.848544761911781	0.00310460060934343	0.500887680059862	0.0612409531577633	0.773259626992337	0.0014781619737812	1.67263338076838e-05	0.000253569927083248	0.968391867779039	0.00759349803931881	0.637310373605739	0.0222365762039456
cg10266490	cg10266490	II	1	55013709		ACOT11;ACOT11	TSS200;TSS200		0.000629608968982824	0.00549174993919911	0.285205982654314	0.0507137696917326	0.591748550901633	0.0204377311641072	0.482230874815786	0.027247699581194	8.54736190301261e-05	0.000547135755300404	0.286035709640096	0.0296777325892654	0.596387683156886	0.0149575354156474
cg01765152	cg01765152	II	8	129005526		PVT1	Body		0.00063248226616214	0.00550570518308806	0.377783965265463	0.0187382986287901	0.731934391706031	0.0604035446872714	0.548057465787601	0.0267188632084222	1.27253644059611e-05	0.000227506428266439	0.259465389264347	0.0194654401298751	0.699461423766148	0.021703496345492
cg06937927	cg06937927	II	8	17979647					0.000652351871670456	0.00561651048806565	0.572066494650145	0.0477560440671613	0.206722562291696	0.0452174983086692	0.293689821868548	0.00780759764956023	0.00011399261648035	0.000641023655808645	0.571755881407475	0.0367856703129326	0.198982621786908	0.0221506712521819
cg12080831	cg12080831	II	2	121697428		GLI2	Body		0.000657222651107168	0.00564039158005411	0.652180315207722	0.0157394941473834	0.347715127699999	0.0526094407262162	0.538284191840606	0.0296522901523946	4.94411165442178e-08	8.16838031590652e-05	0.819452721184167	0.00324450279359517	0.31973688834492	0.00758274510136937
cg06674275	cg06674275	II	13	113430153		ATP11A;ATP11A	Body;Body	S_Shore	0.000666195727916352	0.00569065214146677	0.438179195922907	0.0661486639265427	0.808200932894562	0.0104694968521148	0.566185116161614	0.0405672840970644	5.89356330528623e-05	0.000449221548988766	0.341230974903741	0.0229630910016117	0.767542639657267	0.0346339961295244
cg05546763	cg05546763	II	14	95983383				Island	0.000666373789369023	0.0056912014191797	0.445046973256165	0.0537487257240235	0.745207990778006	0.00793557796856174	0.636094915800895	0.0118410327156194	8.13432903039635e-05	0.000532538191815907	0.428194313000197	0.0318744762959913	0.793487271929617	0.0218240130197204
cg22124221	cg22124221	II	7	130606381					0.000669356497855933	0.00570887878423628	0.192825917234028	0.0249946943124956	0.583698060528976	0.0662761880951004	0.424093505977532	0.0488125353020137	6.32166111796801e-07	0.000108986128067071	0.185494028012735	0.0132864559451675	0.630638813785027	0.00407891295964445
cg06551905	cg06551905	II	8	11303039	rs10113833	FAM167A	5'UTR		0.000670239807840733	0.00571340639988652	0.737160625476393	0.0151301057786177	0.420565814689227	0.0553616978377996	0.601445066166465	0.0170500793844712	0.00011303950879959	0.000637926119702243	0.69696942579444	0.0308653382780209	0.300317826223373	0.0335570838334975
cg17583432	cg17583432	II	8	129005567	rs77261369	PVT1	Body		0.000681721653329825	0.00577437284635971	0.416076288028651	0.0544074348316802	0.766736547980641	0.0334119950741067	0.615809330307037	0.0260134602708968	8.9783129296045e-05	0.000562392586334044	0.342316126684748	0.0332798943197258	0.669908400067369	0.0124139121781799
cg06207778	cg06207778	I	1	15672633		FHAD1	Body		0.00068355204548061	0.00578401487109704	0.66167255254152	0.0339437883930031	0.328306455226718	0.0503715167754088	0.491531839975345	0.0598407066281161	4.43923348738032e-06	0.000161516379534428	0.791558307060467	0.0269059825143259	0.123807653370454	0.0207361092264799
cg08893087	cg08893087	II	1	93416982		FAM69A	Body		0.000689619281616875	0.00581664785779582	0.636827438557703	0.0421793859978153	0.301614648219199	0.0443676353594027	0.464101937704134	0.00828664642112154	2.860039544003e-05	0.000317024197608476	0.59841834729986	0.0251249483672581	0.172622846192278	0.0237684276463404
cg09579704	cg09579704	I	6	30166164		TRIM26	Body		0.000703422945420081	0.00589475538881153	0.392321665458532	0.0290425527542944	0.759601442442595	0.0608431057170229	0.681635675831809	0.017643927607134	0.00033841064960361	0.00124784621375906	0.486865272223246	0.0408992611570749	0.865034667418692	0.040397179656155
cg09287086	cg09287086	II	10	64146819		ZNF365;ZNF365;ZNF365	Body;Body;Body		0.000704270741073212	0.00589944760701632	0.539495285764159	0.00636482566328451	0.214529726801623	0.0593300894062419	0.348249762869546	0.0388528195996815	0.000196661040356597	0.000885113219093665	0.545128205841183	0.0550460427744339	0.120330144781617	0.0113792161947528
cg00084338	cg00084338	I	6	170595920		DLL1	Body	N_Shore	0.000705015752519105	0.00590390896855948	0.437706392567258	0.0608264586401758	0.785813242242625	0.019700676362369	0.663247303050685	0.0247034571837643	0.000991670647196813	0.00261867852113772	0.548126355804104	0.0761155870754387	0.927446065458044	0.00182986769078465
cg12235073	cg12235073	I	10	6270423		PFKFB3;PFKFB3	Body;Body		0.000715103263187806	0.00595847517990953	0.280995157727358	0.0647325367751557	0.647995325617755	0.019674049483907	0.515206857446926	0.0186885025217847	6.75858791154185e-06	0.000182740858156771	0.157031266907429	0.0236233673365535	0.843146963092861	0.0307594161777709
cg13617376	cg13617376	II	10	101544999		ABCC2	Body		0.000717644757577074	0.00597168218963193	0.623976910220416	0.033097816420719	0.307238154578371	0.0481692599641633	0.45142272253352	0.00783086121315653	1.51742434737744e-05	0.000243933575864464	0.647758177813286	0.0251915330616937	0.243634373247533	0.0121942526677849
cg05949640	cg05949640	II	4	2627057		FAM193A	TSS200		0.000729268665392813	0.00603108805218716	0.37028194652441	0.0320067994266679	0.679806656431459	0.0475898606030667	0.47049436746253	0.0531893446590189	2.07034776691805e-05	0.000276073682768775	0.27964696865254	0.0208866422332868	0.711653731727784	0.0247034628016185
cg10156193	cg10156193	II	2	10712158		NOL10	3'UTR		0.000759495007351831	0.00618656873605836	0.296278624491627	0.0575041861710666	0.623349420784753	0.0210770225455134	0.544537686949035	0.033256048707606	7.16513742266046e-06	0.000186480066552034	0.274541380959275	0.0112564294763057	0.703910360025087	0.0219064952150582
cg00407393	cg00407393	I	6	158464296		SYNJ2	Body		0.000774637405414401	0.00626908420611278	0.234741355734431	0.0623053812095617	0.595141119073422	0.0268209856549932	0.383797600110305	0.0452266506962378	0.000113900158964653	0.000640719185562985	0.231169921345319	0.0530897052690097	0.693733782643198	0.0044031766935631
cg07611933	cg07611933	II	16	2773245				S_Shore	0.000819443209437039	0.00650272951457718	0.579744635009263	0.0697849272219245	0.188340539376121	0.0267975181540887	0.318561062884943	0.0521269473993898	1.75942048110329e-05	0.000258381650367559	0.719710349989877	0.0437067638386698	0.103541063724382	0.00716532110777305
cg19764731	cg19764731	II	22	46459024				S_Shore	0.000826625029880541	0.00653752983444657	0.484615552890564	0.0478079201070198	0.814159561745986	0.0411546787248526	0.720618908510827	0.0124449511197327	0.000212318610109533	0.00092766854762191	0.438350694941114	0.0473687594347008	0.800003006894348	0.0117244155222009
cg25691927	cg25691927	II	17	80571664	rs12452077			Island	0.000865668613153912	0.00674674291153773	0.397180941963642	0.0547725936178586	0.748080822139391	0.0402668444163278	0.573788068051169	0.0421047204512272	8.73680891720774e-05	0.00055348530547954	0.367617146249127	0.0378374386925384	0.719023694816785	0.000415967298356537
cg16725974	cg16725974	II	14	64341178		SYNE2;SYNE2	5'UTR;5'UTR		0.000881486169853917	0.00682499732074474	0.443997145739081	0.0595106754638301	0.795189307146729	0.0336377680750722	0.492361418890605	0.0145808494328708	1.85431091790561e-05	0.000263950863266249	0.348548293570401	0.0333689350982599	0.8262633826165	0.00985825258753031
cg05008898	cg05008898	II	5	177953742		COL23A1	Body	S_Shore	0.000922230967707616	0.0070302557007399	0.6914021255736	0.0570714252992391	0.378764427350506	0.0231174006059366	0.512079336275885	0.0236294768697092	1.88533036005167e-06	0.000131536865327152	0.708084878836191	0.00787985400363087	0.404744587787095	0.00964035541516052
cg24314564	cg24314564	II	3	188668940				S_Shelf	0.000928738341730555	0.00706706261580248	0.517303406386032	0.0356966942745537	0.176274420680624	0.0570419788397416	0.23903634984093	0.00339919430811696	2.63708032383317e-05	0.000306085203152097	0.542815668047158	0.0342321016662744	0.0921060896059128	0.0107129416474883
cg18361975	cg18361975	II	5	106738731		EFNA5	Body		0.000933388122062388	0.00708902780000428	0.225859181785187	0.0353050161099038	0.584769768019165	0.0614977623503622	0.434312638225745	0.00661501873569987	3.04439832502066e-06	0.000147012432536968	0.232934419299601	0.0219760968200309	0.777306740921211	0.0123218268655878
cg21700772	cg21700772	II	7	1644443				S_Shore	0.000944968655467828	0.00714935725608363	0.579110707230324	0.0521818187315376	0.258396981973956	0.0363048714727378	0.480219256748802	0.0283321651783633	1.32862861387564e-06	0.000126046335558448	0.579792973417897	0.0159372004868538	0.100306674051125	0.00843084215885494
cg00676711	cg00676711	II	8	21268342					0.000967977316687165	0.00726322100207668	0.622258877524836	0.0764291240238199	0.237796655925848	0.00624909066501903	0.287505253140099	0.0148737958186481	1.36958684839895e-05	0.000233536291139843	0.499162489238454	0.0222910499964993	0.147390969766659	0.00817412699355427
cg16823466	cg16823466	I	10	134945639				S_Shore	0.000981340753236972	0.00732875422716106	0.276342192511885	0.05599513145851	0.619020827655138	0.0396211904066448	0.349287014519371	0.0713496059868699	8.83100917573597e-05	0.00055699691180187	0.393185001073856	0.0144285427125663	0.750864291209119	0.0358233852338023
cg01638311	cg01638311	II	11	65887103		PACS1	Body		0.000986758877416349	0.00735626449062751	0.728090534122138	0.0386632263718341	0.342700208742672	0.0668851437302259	0.564934174099763	0.0232356807885632	6.13381208837743e-06	0.000176936927757061	0.821098490798036	0.0267841623200585	0.28608175053106	0.0124014390818404
cg03573390	cg03573390	II	16	57294639		PLLP	Body		0.00100300198641102	0.00744010496661416	0.553915147236748	0.0419493377089574	0.231982026827648	0.0494034739116159	0.298030687733234	0.022438026291776	3.79456193914176e-05	0.000361133220918231	0.605419799886939	0.0256179231401654	0.141351320622487	0.0313402852386479
cg02283238	cg02283238	II	5	118691126		TNFAIP8;TNFAIP8	Body;TSS1500	N_Shore	0.00103600781650211	0.0076067134604922	0.657820912205343	0.0755852979915687	0.279635446407509	0.0135048374754319	0.608302237772622	0.0154088795443605	2.47674171111712e-05	0.000298045882772328	0.772018915603124	0.0124486900022808	0.398292577141364	0.0264981708290697
cg04087571	cg04087571	II	11	116723030		SIK3	Body		0.00104411986752842	0.00764896667987373	0.438963965533258	0.0551699611842669	0.767460049420244	0.0377164523299964	0.564734532615587	0.0234310409597992	1.19102345254246e-05	0.000221249136409682	0.356455253293997	0.0139446791355465	0.749653484508431	0.021496584785022
cg01941278	cg01941278	II	5	71895997					0.00107970529569876	0.00782443205180696	0.653613955324427	0.00331632047369466	0.280288114570171	0.0765471120513806	0.412950231846095	0.0164711561169005	2.01217524143387e-05	0.000272916248629236	0.632856632516567	0.00794389209285361	0.294748775743153	0.0238493739159658
cg14450605	cg14450605	II	10	51572496		NCOA4;NCOA4;NCOA4;NCOA4	5'UTR;5'UTR;Body;Body	Island	0.00108228271597558	0.00783557375522224	0.185708727278135	0.0464473254370316	0.512978429172271	0.0485761060733094	0.264129746730793	0.0148932705832433	0.000580019191887998	0.00179371703254903	0.239235482763408	0.072305613599788	0.708079595060681	0.0384023352309774
cg09825309	cg09825309	I	12	124990897		NCOR2;NCOR2	5'UTR;5'UTR		0.00108503101927535	0.00784865428597337	0.3832703223734	0.0665737106713158	0.73663092213873	0.028997427479604	0.534143654682984	0.0319482734537543	2.70651435439428e-06	0.000142257177103735	0.425606828199413	0.00872946409254636	0.811332827922023	0.0149750831337596
cg20311002	cg20311002	II	1	244763541		C1orf101;C1orf101	Body;Body		0.00109403034849452	0.00788995412186037	0.741367620580434	0.0156016103738302	0.371966787826308	0.0744583037623546	0.40152720941572	0.0309969688162391	4.95321963005581e-06	0.000166191273309892	0.832435029507788	0.0291787682493376	0.160261656186677	0.019593106663524
cg01423643	cg01423643	II	1	160992358		F11R	TSS1500	S_Shore	0.00111972187545431	0.00801113694970574	0.75832983321088	0.0156920639875476	0.418215273910605	0.0687015756748976	0.652724220362753	0.0545211524448901	3.75610391974006e-06	0.000153354271738692	0.795568141669547	0.0153673204893151	0.340955954794458	0.015990855135448
cg01315201	cg01315201	II	13	45333293					0.00119300730202923	0.00836530707073661	0.69097022081678	0.02219209233509	0.386389394161698	0.0602057077856863	0.489050578408022	0.0201096440143898	2.20743366431448e-05	0.000284056412252137	0.751987126003652	0.0330720389378537	0.236845979135575	0.0210492671182003
cg12359315	cg12359315	II	3	45837458		SLC6A20;SLC6A20	Body;Body	N_Shore	0.00124972750935604	0.00863045111886759	0.502459364516071	0.0118721125275062	0.202244264368001	0.0629109275333908	0.399892267850508	0.0329948887372177	5.51108893023272e-07	0.000107146799829585	0.454677908676019	0.0050847762115299	0.0899490399696854	0.00975792002454543
cg02771117	cg02771117	II	8	11279352	rs34351144	FAM167A;C8orf12	3'UTR;Body		0.00128088677915501	0.00877677767021159	0.544365828297903	0.0320578466594066	0.2416335567615	0.0565182008293475	0.292347253548702	0.0187230737478307	0.000503991313254984	0.00162978276446527	0.51298822285246	0.0565986239989988	0.167302034632945	0.0136212235849012
cg22928386	cg22928386	II	2	105484508				S_Shore	0.00128152466326642	0.0087795052971317	0.794331836630356	0.0381110386084867	0.49170413140214	0.052609399960008	0.676670602321683	0.0417333447332417	1.73434694831562e-06	0.000130218991680667	0.759078379974644	0.0246912365629734	0.142564497784463	0.00212089600112726
cg27651480	cg27651480	II	7	157853843		PTPRN2;PTPRN2;PTPRN2	Body;Body;Body		0.0013330604273538	0.00901992085335149	0.711035759667381	0.061501763345867	0.410574532992025	0.0215555887437617	0.669726122027698	0.0204721159286362	0.000140554594146415	0.000722477263312706	0.715333693084399	0.0330505428010143	0.35611648939679	0.0284951050615054
cg10894512	cg10894512	II	10	90712478		ACTA2;ACTA2	5'UTR;5'UTR		0.00133915581236379	0.00904527538445103	0.402708552413663	0.0680373291392469	0.75287126982966	0.033958716116291	0.631715607326074	0.0356872812095209	0.000109011552601227	0.000626261378484366	0.341064266348062	0.0338075076213969	0.642831687807861	0.0061873279470192
cg15228694	cg15228694	II	11	7692131		CYB5R2	Body	N_Shelf	0.00134088724658887	0.00905402170726875	0.661700758076629	0.0657963843475463	0.333319864080741	0.0275602793218133	0.557474260405938	0.00617641745457932	0.000145632037036062	0.000737367521409053	0.665921733023117	0.0577797842586276	0.162029865108917	0.0218361519355541
cg13224161	cg13224161	I	6	33141279		COL11A2;COL11A2;COL11A2	Body;Body;Body		0.00142064922398609	0.00941121004678288	0.560381767123931	0.0609027331178529	0.205956250473123	0.0490089847757823	0.369141537467406	0.0348377973824117	0.000259387259303205	0.00105179755576016	0.577973968071808	0.0366557851358034	0.228414008918633	0.033474279806826
cg12906963	cg12906963	II	3	3807867					0.00145290704415963	0.00954506957317261	0.611861006126194	0.0632618804658728	0.275908619508451	0.0394192746985856	0.39466032684818	0.030520018817826	1.36288599901074e-05	0.00023314099730541	0.511566817692818	0.0246986672655724	0.105678535724636	0.0117736599531813
cg23363971	cg23363971	I	12	56415271	rs79137765	IKZF4;IKZF4	1stExon;5'UTR		0.0014750522652126	0.00964642879696438	0.227646405811873	0.0678207450058291	0.536143638581162	0.0110820229370447	0.390644602398385	0.0169636314754278	9.18865075125452e-05	0.000569432216863756	0.399260514175527	0.0235684553131481	0.735398074716022	0.0280809112872158
cg05373251	cg05373251	I	17	79451985				S_Shore	0.00150842716294877	0.00979773131900491	0.593388380525705	0.0383616878137703	0.286914376026594	0.0569599809180303	0.545688552775864	0.00964147769317697	8.69758526151162e-06	0.000198159264557025	0.716779889506301	0.0106360331466732	0.165948309893864	0.03142004202266
