# Supplementary material for: The senescent methylome and its relationship with cancer, ageing and germline genetic variation in humans
Source: Genome Biol. 2015 Sep 17;16(1):194. doi: 10.1186/s13059-015-0748-4 (PMC4574115; doi:10.1186/s13059-015-0748-4)
Supplement: Additional file 5: Table S8. — Table containing the P values for the difference in methylation between the EP cells and each of the FACs sorted populations as well as the FACs sorted populations against each other. (CSV 89758 kb) [file 13059_2015_748_MOESM5_ESM.csv]

	EP v G1-p16-ve pval	EP v G1-p16-ve qval	EP v G2/S-p16-ve pval	EP v G2/S-p16-ve qval	EP v G1-p16+ve pval	EP v G1-p16+ve qval	G1-p16-ve v G2/S-p16-ve pval	G1-p16-ve v G2/S-p16-ve qval	G1-p16-ve v G1-p16+ve pval	G1-p16-ve v G1-p16+ve qval	G2/S-p16-ve v G1-p16+ve pval	G2/S-p16-ve v G1-p16+ve qval
cg12607235	0.157861527697937	0.860012600172097	0.0802688743990332	0.431238035186449	0.143702825365957	0.709146625064202	5.28774004523886e-08	0.01721234353864	0.508944733847858	0.94293737538565	0.00399337512151082	0.183928632833904
cg14480560	0.201091386837127	0.868710088363628	0.603666693489285	0.692101956993364	0.00360487639307392	0.540622982955622	0.141260992520833	0.564727184843235	9.68742744068101e-07	0.376192753952829	0.0184567806912851	0.224600991090479
cg11697038	0.804099695587152	0.935778453113899	0.405544757074407	0.626042077666155	0.210841677913314	0.737634302401993	0.0673115550896306	0.514664770564453	0.0716750646931086	0.917067140472686	1.22486750201749e-06	0.104986182761425
cg16558822	0.410193803805897	0.900532110164322	0.0176279720561711	0.330011361711412	0.718941622893941	0.85376529385686	0.564289550226251	0.721265598159467	0.312292117597891	0.931500353276482	1.2386514885636e-06	0.104986182761425
cg06036531	0.24786730209928	0.878411131287801	0.0239590895681758	0.345900162958367	0.487197061503317	0.81352259470909	0.0405213485248674	0.486688123712025	0.0216613546008509	0.902373394021651	1.38949068275164e-06	0.104986182761425
cg17057501	0.740897035354349	0.931903029310537	1.82166526947964e-06	0.209115320000694	0.140597204061455	0.707787452096883	0.00238605853573304	0.41445884883706	0.211668293520605	0.925710197902211	0.00708685695533455	0.196335016381465
cg13375187	0.542004432606904	0.913038855358584	0.433503523938389	0.636075530042417	2.01388896007992e-06	0.305173322768218	0.999269687868338	0.809769849793873	0.586359129466355	0.946603946795489	0.48166658560958	0.530530638765022
cg14123882	0.898239227581544	0.941590295338713	0.661350367299101	0.707904744812682	0.00901318440049239	0.56388832009395	0.230994448411624	0.60927988165923	2.97824656963903e-05	0.70384557943232	2.2772820995217e-06	0.104986182761425
cg12395958	0.166477668960003	0.861770213392868	0.785973701866778	0.739017579688123	0.897591184854015	0.87616844422834	2.27794779223136e-06	0.324469588923247	0.097558881911093	0.919236507490738	0.552128280432225	0.556457027609459
cg07927839	0.000264823882779688	0.676967472481931	2.38533537363769e-06	0.209115320000694	0.610557987039889	0.836153406695195	6.22836674841652e-06	0.324469588923247	0.333920924371787	0.932751211372955	0.00455256172617113	0.186631365524802
cg25002129	0.000998330984995408	0.737188165408046	0.0066750423116817	0.297937613282098	2.43581083240667e-06	0.305173322768218	0.513176299251295	0.707706143149583	0.0607206127484365	0.914172635286114	0.0539030712320904	0.278358897454324
cg14314729	0.152720551719569	0.858496821477458	5.49380294217897e-05	0.215387002642174	2.56745780765175e-06	0.305173322768218	0.979567430788444	0.807000015649361	0.394323885335101	0.935472353841249	0.00062728823570944	0.163069455051432
cg12175949	0.224373854721266	0.873043348940129	0.964892535992802	0.774256800163922	0.461078027250678	0.808038834217143	0.450826801600152	0.689063373444091	2.69175743948641e-06	0.393493622112398	0.605254448547557	0.575064237976427
cg12141747	0.594046822557374	0.918081048858547	0.000159663458058379	0.234355330390881	0.000462478008534795	0.470631774435106	0.00433653227968217	0.425782852537705	0.018102607383943	0.897112189610121	3.09361024600277e-06	0.104986182761425
cg04522866	0.0050760297613764	0.752986143796891	0.227361076118805	0.542905709969436	0.0454579074940621	0.642515390660353	0.197756896511691	0.594435657129159	3.13526583331285e-06	0.393493622112398	0.0304760602110989	0.247083426780439
cg04057956	0.343933229082712	0.89212117354266	0.132219062476267	0.479127964491864	0.50616937829152	0.817373500814395	3.38982865895008e-06	0.324469588923247	0.476343270970026	0.941428134959842	0.00210124852180312	0.174061168108046
ch.17.458890R	0.748453427790847	0.932102810464406	0.0289995391937574	0.358089827251543	0.0858171363436719	0.678965489192726	0.127167521975022	0.55673481769112	0.539112541186091	0.944249400347176	3.56966556302476e-06	0.104986182761425
cg10322254	0.127612701981324	0.851653337739224	0.0200688198066086	0.336331710952442	0.0135083509850795	0.580019539036745	0.360392181420384	0.659745825794398	0.00236724292418893	0.845684950895984	3.67107857323345e-06	0.104986182761425
cg09197492	0.0125607975543019	0.779069694069277	3.88763504089392e-06	0.209115320000694	0.673075291618513	0.846631071382899	0.14266765959337	0.565572986452488	0.562428530448005	0.945349986970286	0.326812050394755	0.4638083849564
cg13916961	0.12937266513075	0.851653337739224	7.95014853917179e-05	0.221422415359056	0.211551021003221	0.738011657145162	0.840475845763804	0.78273158393266	0.101537692168001	0.919236507490738	4.12032468947698e-06	0.104986182761425
cg26700716	0.279266822910154	0.884119626996366	0.647868315628674	0.704419503757586	0.847796448170698	0.870951374212631	0.84046186210081	0.78273158393266	4.17986491116931e-06	0.393493622112398	0.51357456797367	0.542797043602987
cg20713968	0.442470769690387	0.904047408983205	0.0184948107648821	0.332413434395646	4.40122405123798e-06	0.392353916380078	0.144818591320166	0.56722724047618	0.760869384371995	0.95651364152994	0.0326168602004323	0.250546229419132
cg23603782	0.621568065344662	0.920577949663373	0.000664746407807273	0.253390821141831	0.0157800518463055	0.587250308079178	0.00190875768829346	0.407039327130031	0.102990037179591	0.919236507490738	4.83084842922063e-06	0.104986182761425
cg07736716	0.488102740556923	0.908271966233363	0.0044747039637061	0.286661084777963	0.00235454929545251	0.536109983449647	0.000595498074851376	0.383297998727948	0.00106035439495762	0.815850737809963	4.88249020522496e-06	0.104986182761425
cg25862117	0.0557559324982967	0.821611261013203	0.0266468228775447	0.35265882345156	0.641148172689259	0.841700858380719	4.98958574761707e-06	0.324469588923247	0.0562441547239832	0.914172635286114	0.00599560905584805	0.192479433467112
cg20283449	5.20028063630255e-06	0.617637784456449	0.274987000236514	0.568217770433603	0.0254135582946061	0.613697947237958	0.0327040193139887	0.475390218247468	0.261663109697815	0.92812719684067	0.0309922567119276	0.247821836586384
cg08958251	0.245659301388777	0.878058506193905	0.0292755616742035	0.358388858575269	0.969749295471756	0.884146018190733	5.33253112744511e-06	0.324469588923247	0.232443610094263	0.926491974731094	0.0243549944993002	0.237098523291406
cg06947320	0.260563571546218	0.880933811772673	5.36895043526498e-06	0.209115320000694	0.00659254608392995	0.553163235367144	0.270078463682605	0.625699022011871	0.622624772112943	0.949364934694366	0.000292939288579984	0.157376975426538
cg16430854	0.432527438155195	0.902795393536301	0.147806004966401	0.491241941198345	0.823447621200412	0.867916785105021	0.345945392282845	0.654393477019233	0.133182967297034	0.920398375991811	5.6835424953182e-06	0.104986182761425
cg18132007	0.0580265799013251	0.823058981510053	5.85841235251545e-06	0.209115320000694	0.403837290883244	0.795116732605943	0.038291236004954	0.483024525709978	0.659127901342224	0.951121878042513	0.0870067159477507	0.313703412404475
cg09871285	0.331700624452814	0.890249912796506	0.027727126176829	0.355232517649468	0.13310249795541	0.703763607679716	0.00485631963106823	0.428196354225852	0.63455555664048	0.949904871977677	5.86263312458877e-06	0.104986182761425
cg25794529	0.0276974932444156	0.799551348070345	5.86670443716566e-06	0.209115320000694	0.612315613223132	0.836342411352713	0.164749721052015	0.577733500871304	0.120626686039121	0.920398375991811	0.0120372476320156	0.210239390152842
cg18287768	0.816598173766542	0.936224259910378	0.152618261612291	0.495293093720829	0.183703550534946	0.72696904727142	0.00779657177495332	0.43468456903352	5.97299119334175e-06	0.393493622112398	0.00045783942897476	0.161360572355736
cg13532547	0.198198911854304	0.867984172256911	0.176897110405783	0.512675829844551	0.000559928683362168	0.470631774435106	0.235363097304733	0.611335722025946	6.07976768164321e-06	0.393493622112398	0.97089334837036	0.675033603236678
cg20994561	0.277464505838387	0.88390895013868	0.00827830475208871	0.30167967546952	9.97260788081617e-05	0.465670666020557	0.0914362092067857	0.533936489248863	0.133024474543069	0.920398375991811	6.26987205203538e-06	0.104986182761425
cg07039469	0.0370513725292077	0.807298653907019	0.888375242592923	0.760640301036203	0.00442151265958499	0.550245244884273	0.00246205619699268	0.417393911327012	0.0098513690872742	0.881391343585952	6.41857127219566e-06	0.104986182761425
cg00796672	0.64148392977848	0.923368449945451	0.00539442112138051	0.29085377428719	0.206835631622149	0.736171198375322	0.00386792828653847	0.424054039258002	0.482974669491446	0.941472987012613	6.93073760281458e-06	0.104986182761425
cg03960313	0.0703814074972451	0.829033811179498	0.971629183631011	0.775500916379911	6.95401892615109e-06	0.438591887260218	0.249071516478488	0.617423130368837	0.759118445326911	0.95642493580343	0.237705898555125	0.418131104501649
cg23725592	0.00609128184180664	0.758753863938901	6.97481065652544e-06	0.209115320000694	0.0162357277830993	0.588516644495999	0.000169469197537992	0.368671662900514	0.714602268991894	0.954390500104263	0.000654952844511848	0.163069455051432
cg20192814	0.132599899298202	0.851880728468333	0.99227456187106	0.7791333786797	0.113465275619531	0.695679768229247	6.97753669900925e-06	0.324469588923247	0.514321391096109	0.943342545167365	0.0057022821372339	0.190827694588541
cg27662412	7.60337582442313e-06	0.617637784456449	0.759486735925801	0.732611223147385	0.0925202168425344	0.682646430929553	0.0216737496527168	0.463702636953764	0.67833394254	0.952144933556752	0.125674332011256	0.345434784212276
cg00067576	0.164672896636647	0.860998036476207	0.0231954031037936	0.344289889996052	0.152382362398556	0.713136613835716	0.895829748686289	0.792665113717751	0.0522376411973903	0.914172635286114	7.7083733960142e-06	0.104986182761425
cg21651328	0.000557656754262059	0.703579535178862	7.83249013213536e-06	0.209115320000694	0.0668470958286694	0.662059952919807	4.45515433905223e-05	0.328243225292161	0.922669962624136	0.963400352301813	0.00653655161172242	0.194089521818282
cg25852941	0.157723070641501	0.860012600172097	0.475956839699242	0.651673271355825	0.114110375081461	0.695875644833643	0.0692692784391789	0.516361925219732	0.816853521742345	0.958954339806154	8.20182939435413e-06	0.104986182761425
cg04103052	8.4609672065077e-06	0.617637784456449	0.35602923271482	0.606506202888284	0.603010344264862	0.834958803026125	0.577367547821152	0.724684939696513	0.564416868119103	0.945468187269307	0.47646536535242	0.528506924034439
cg18263365	0.462997900633312	0.906339875420999	3.76529374280763e-05	0.209115320000694	0.979564672967733	0.885207207900901	0.459990729498218	0.691865373634553	0.461308850714083	0.939675891797645	8.55327848623325e-06	0.104986182761425
cg25091573	0.692252534698139	0.928137986245187	0.0562544561833217	0.401772782601127	0.707849644104604	0.852118838964887	8.7772766318352e-06	0.328243225292161	0.919576647559106	0.963400352301813	0.0512738940430364	0.275564502450708
cg00511107	0.594223286699115	0.918081048858547	9.38881440952974e-06	0.209115320000694	0.00260018266841999	0.536178586132657	0.0692982905995176	0.516361925219732	0.371027943014914	0.933976452025799	0.00340790217679881	0.180930188379016
cg08649201	0.0418816331814621	0.810780954352454	9.48726460821948e-06	0.209115320000694	0.0657718545754626	0.661453019701068	0.0145895606719387	0.454173494874521	0.541970714595842	0.944375360791296	0.00410285596093748	0.184218350938857
cg18438461	0.215156434333661	0.871644336113508	0.652675680821553	0.705528265049324	9.50251086933316e-06	0.438591887260218	0.398393082172524	0.67277550611329	0.363980239789894	0.933813394961101	0.0337814742595381	0.252147387376088
cg24898753	0.431609930476984	0.902759666363198	0.000772284533652333	0.254779616344712	0.122500748394368	0.699576479284328	0.00917271784534272	0.438927332552162	0.0889480023429041	0.919236507490738	9.51970829135022e-06	0.104986182761425
cg04934031	0.155137894633303	0.859079915721368	0.0421033553297469	0.381024864446824	0.318446233268652	0.773518731736948	9.85113089956129e-06	0.328243225292161	0.664389587556279	0.95153453513837	0.0626694083229468	0.288243359969994
cg14923289	0.450448711410104	0.904869851148733	0.550181025352632	0.676558482459988	0.24300768318235	0.749567459488883	0.0369941313110181	0.482128127535512	0.448990667308719	0.938908901851052	1.00540194599589e-05	0.104986182761425
cg21166964	0.2065115200964	0.869552793878906	0.000290326693203239	0.235154757108462	0.0605548387828181	0.657249783389869	0.00343792642953828	0.424054039258002	0.961050956120977	0.965164995721036	1.00883177811303e-05	0.104986182761425
cg19124927	0.00909149108214388	0.773159216046544	0.885396437956247	0.760065363063485	0.00290807610304891	0.538416920554771	0.531077904364248	0.712619299600368	1.01286837598553e-05	0.561897286953937	0.606268026856832	0.575349969401488
cg06411551	0.149054786652525	0.857629502619344	1.02676082338948e-05	0.209115320000694	0.0565790502538501	0.652313849839005	0.032059183628322	0.47401304572863	0.366276727405346	0.933839214740132	5.58598692210166e-05	0.14509677157811
cg19366147	0.321878117470044	0.889005349353079	0.629732144790673	0.699618680120479	0.0847092121453869	0.67790379104736	0.286327647263376	0.632236745017989	0.261007026961915	0.92812719684067	1.04027974595048e-05	0.104986182761425
cg09115335	0.72784758657195	0.931371985088526	0.0530080113563559	0.39757385614317	0.547079346438162	0.825074365325719	1.04608808764511e-05	0.328243225292161	0.0350761019271877	0.908311123456735	0.00331734198198681	0.180530517444126
cg19756345	0.656142973051654	0.925039558576669	0.0338954028723747	0.368466386132177	0.543826629162604	0.824696485798298	0.00725255924246397	0.434083891003096	0.825702492687022	0.959290634869512	1.10218887963957e-05	0.104986182761425
cg08365591	0.0178101323811358	0.787610671060581	0.0295900462453224	0.35914049900748	1.10514437623021e-05	0.438591887260218	0.902152766904363	0.794010884625258	0.0820593416151934	0.919236507490738	0.164524547473871	0.373903058091633
cg08961893	0.0133494638200953	0.782503892467642	0.000171990517151993	0.234967229375093	1.10844122539211e-05	0.438591887260218	0.102128714379188	0.541014698431054	0.0827323094277763	0.919236507490738	0.987063450803501	0.678564923601526
cg23424158	0.575797171941922	0.916369184063568	0.000977208152114592	0.258137765379975	0.00319964876937363	0.540622982955622	0.000706749517417084	0.391756155795979	0.00121672873499583	0.818436386072764	1.10925416352759e-05	0.104986182761425
cg22315453	0.977705456414632	0.945836757328871	0.0204497339425556	0.336954439629526	0.110703728173878	0.694286775677312	0.0143783326298596	0.453739391973953	0.0915403206346355	0.919236507490738	1.13319560864971e-05	0.104986182761425
cg13254518	0.0379224341799196	0.807298653907019	0.000177334773649794	0.234967229375093	0.0089046507663677	0.56388832009395	0.0284612715332257	0.468943738487659	0.341623247982318	0.932751211372955	1.14600366628462e-05	0.104986182761425
cg11826104	0.471473179579379	0.906893966183062	0.00573560659399916	0.292329666474705	0.617600500875942	0.837359065778767	0.00860996605847681	0.43714667159083	0.154459281340455	0.92197204577872	1.15485758791136e-05	0.104986182761425
cg19301450	0.189878136011442	0.86670085084527	0.102819869423683	0.454329645185169	0.0141319211478076	0.582276091041393	0.00639162066970855	0.431870984352784	0.0446584301423105	0.91193690039678	1.20812996815713e-05	0.104986182761425
cg05223251	0.598053470454727	0.918434744179637	0.112411837284546	0.463079622860532	0.543643720432086	0.824627203071855	0.343501946811651	0.653234219781597	0.241487628308762	0.926561498743778	1.21475067725615e-05	0.104986182761425
cg08329753	0.264537343214334	0.881354045175594	0.0354251843862664	0.370967405047689	0.893230768630307	0.875589912768508	0.227296724461158	0.607594684624114	0.159337306043112	0.922329826580859	1.25854136859999e-05	0.104986182761425
cg14973798	0.229219804358886	0.873700059904171	0.00408429732595493	0.285968931473378	0.793118179990174	0.864152305748031	0.000457064480089269	0.380104139672145	0.0125584576520335	0.885446575650411	1.2616887257083e-05	0.104986182761425
cg17918158	0.146465855377721	0.857064051331964	0.193928830836275	0.523095592948804	0.631718125467967	0.840165261947565	1.26254645980016e-05	0.328243225292161	0.279946011250205	0.929452022719825	0.0645622833238234	0.290719004949585
cg02568806	0.00529595485296376	0.756810318287497	1.2639098453517e-05	0.209115320000694	0.0326443684294087	0.626635790359399	0.0513019526031794	0.49887416050702	0.220178072580891	0.926362735090534	0.57585163217227	0.564777335079771
cg09333584	0.061005158003663	0.824296670636884	1.28747154006962e-05	0.209115320000694	0.507800646932781	0.817721554477001	0.00637314800097746	0.431870984352784	0.533094450981652	0.944241638065786	0.0185276367907621	0.224682063064602
cg20054309	0.0536524295874181	0.820113649782523	0.00147190254659108	0.264954933533318	0.0426001012670532	0.638860468645672	0.00118937445336232	0.393412336385299	0.000868201348408647	0.815320398383247	1.29811866334812e-05	0.104986182761425
cg17902858	0.395872740660115	0.898420451331737	0.00132951379301339	0.263772002075538	0.0226938823357041	0.606412691990938	0.0973543344673	0.53812400683889	0.694485230711178	0.95265934364712	1.30078386463082e-05	0.104986182761425
cg03988107	0.0635198407557878	0.825436467689474	6.0522339629799e-05	0.221422415359056	0.0301917330870444	0.623390545820453	0.00174189594868086	0.407039327130031	0.506463189746313	0.942933300188589	1.3242663939182e-05	0.104986182761425
cg12157761	1.33780886506902e-05	0.617637784456449	0.000364189388824451	0.240708052210298	0.17146107655567	0.722623936571311	0.209841112683454	0.599768848849911	0.00427905816921097	0.847694756225199	0.00476525450378049	0.187740732349912
cg26578274	0.170167446996758	0.862556439377927	0.00942525962136002	0.305530901476889	0.0180399377155353	0.59410027883636	0.101934655975272	0.540853499931727	0.00454721184349659	0.847694756225199	1.34182208742095e-05	0.104986182761425
cg02090014	0.134299630841033	0.852173783411533	0.0456245338823059	0.386596831146877	0.420967601298848	0.798825027988741	1.36548555437809e-05	0.328243225292161	0.566583591806003	0.945622648082928	0.0143552296392547	0.215900253755659
cg03637066	0.0527288021291271	0.819798522428246	0.0422175777970129	0.381122436255558	1.44322320198825e-05	0.438591887260218	0.576624348408443	0.724531873478731	0.00366697521258687	0.847694756225199	0.00488305407725263	0.187740732349912
cg10123421	0.0413450266547658	0.810780954352454	1.44973054389741e-05	0.209115320000694	0.837864357873757	0.869586671863271	0.371199937484971	0.663049529563078	0.0678792905845796	0.915112723061735	0.0510669923936632	0.275402257514441
cg08614290	0.0274933169544167	0.799551348070345	0.0251262805187215	0.348948475174653	0.375004918287859	0.787941371753398	1.48081879116596e-05	0.328243225292161	0.00951315670948084	0.881391343585952	0.00102025607292384	0.164411448918667
cg18073883	0.197993980110144	0.867786039523024	0.0510761572562769	0.394644627782657	0.00359784731728629	0.540622982955622	0.0325884920557153	0.475126777451546	0.195865335682565	0.924780883925919	1.50207373008614e-05	0.111248310026464
cg05106359	0.345245784405209	0.892271228384594	0.00153296241111503	0.264954933533318	0.229125795164465	0.744637394474209	0.0426653288015333	0.489115881822398	0.120061731392522	0.920398375991811	1.54114689380182e-05	0.111248310026464
cg14354430	0.0755447891732597	0.829887442810377	0.584303576370294	0.686558126125575	1.55871346298385e-05	0.438591887260218	0.108348476294317	0.545080140781916	0.298183532674326	0.931354491888679	0.0180575688082646	0.223947280983337
cg14064335	1.56888564227641e-05	0.617637784456449	0.000175604514182579	0.234967229375093	0.511710756364493	0.818485232411746	0.223525810411665	0.605977345044749	0.0433835375418848	0.91193690039678	0.0312096923113731	0.248203136436432
cg24185055	0.834514779364665	0.937752648832166	3.6720903431593e-05	0.209115320000694	0.000174628862117107	0.465823274254763	0.000985483199449328	0.393412336385299	0.00239364265433876	0.845684950895984	1.57941614519631e-05	0.111248310026464
cg25134071	0.0739039603369837	0.829033811179498	0.0557389842030881	0.401380042657297	0.0128017762684632	0.578704141876546	0.00844927843940793	0.436293839260104	1.58814744306538e-05	0.651353223940236	0.828141425929558	0.64111241309837
cg23711422	0.126403380024937	0.850574255281344	0.000557301579873375	0.253390821141831	0.000250636002631552	0.465823274254763	0.00529771315833233	0.428196354225852	0.127099824626525	0.920398375991811	1.64183467220936e-05	0.111248310026464
cg17728974	0.553420273292301	0.913863044035514	0.00571436633465677	0.292329666474705	1.65454181162188e-05	0.438591887260218	0.108911554997571	0.545421263065291	0.0648094676135962	0.914172635286114	0.000104664051153037	0.14509677157811
cg06223186	0.0341115228291145	0.806991144452138	0.50314777264897	0.661017338328706	1.66816719520866e-05	0.438591887260218	0.0801846167490748	0.524068459043343	0.0227685904487276	0.902373394021651	0.00061723399922166	0.163069455051432
cg20791744	0.755269906068017	0.932479191423209	0.549106664899212	0.676164358732529	0.208344593043127	0.736938555138875	0.189021596764136	0.590293180593949	0.176289557370249	0.923953234566176	1.66820470838513e-05	0.111248310026464
cg22787977	0.00039877739082014	0.676967472481931	1.68435025684086e-05	0.209115320000694	0.0561876182164005	0.652047535662763	0.0201327780732341	0.462491103288814	0.0950411625066511	0.919236507490738	0.578241846615506	0.565635099356914
cg10045590	0.970441121526262	0.945642961220765	0.115820568636203	0.465675493694368	0.283062660057742	0.762361538719564	0.066702227510182	0.513651779674639	0.173013605565935	0.923895912470142	1.68774801438568e-05	0.111248310026464
cg11294269	0.0862468303658527	0.836564845499013	0.0424487575498326	0.381527403518568	0.253909109954235	0.752886711924115	1.69478641855e-05	0.328243225292161	0.391982916989872	0.935472353841249	0.00280863341732242	0.178133664788153
cg00506354	0.523961920068779	0.911129139859402	0.433563817170841	0.636092382907009	0.072170235172606	0.667245934064603	0.0614505981450688	0.5082542262117	0.0745291343014575	0.917067140472686	1.70622955122751e-05	0.111248310026464
cg13681081	0.00289664583522438	0.749676489080674	0.0344040979479678	0.369200548736264	0.0179035580688312	0.592800741340594	1.72291843266013e-05	0.328243225292161	0.0113284333998971	0.885446575650411	8.86623025733346e-05	0.14509677157811
cg01005486	0.0391259936529012	0.808285157480771	1.72542706789071e-05	0.209115320000694	0.564755685535368	0.828071304162441	0.2162478960065	0.602751197383406	0.127533822062919	0.920398375991811	0.0095316923201104	0.203581459756101
cg00131081	0.0837480003053282	0.835322267376899	1.75111001835096e-05	0.209115320000694	0.0209785522834708	0.602093025880555	0.0268292764018444	0.467432277720919	0.468158856885327	0.940756480401991	0.0613517640457338	0.286711963240287
cg03092548	0.606482485974692	0.919012098782476	0.0832401146688824	0.434932362050765	0.497177205392256	0.815323096047677	0.00390581710921464	0.424054039258002	0.598440629840785	0.947834000206375	1.76226406627898e-05	0.112229695195877
cg01209635	0.323880449215718	0.889430755484657	0.300374909585531	0.580840964411417	0.486288359040956	0.813332131245777	1.76481592722867e-05	0.328243225292161	0.793938800025739	0.957802813421139	0.214066182460983	0.404330563703045
cg06524546	0.694850416426112	0.928361215035825	0.607302698657015	0.693121037767244	0.165606655668813	0.719874259073947	0.392903021482365	0.670911266475959	1.81802262591217e-05	0.651353223940236	0.660590778332096	0.593233453627218
cg20753523	0.191711825466977	0.866987289278049	0.00290298462004663	0.279415543352101	0.000570810779911048	0.470631774435106	0.0230016691798534	0.464564492108185	0.110947817753688	0.91930345813638	1.82647542956334e-05	0.112714814253485
cg16403102	0.252002244909314	0.879219062346581	0.00623408176697506	0.295871696902742	0.258661127591004	0.754250108644009	1.85246965191869e-05	0.328243225292161	0.069392166666071	0.917067140472686	0.117699443879343	0.339530150625698
cg12018581	0.705833063749847	0.929109428453833	0.00350714393414437	0.282988233879803	0.0071038580694972	0.554107383757321	0.36279327311911	0.660394202118814	0.165688525553068	0.923409221207378	1.86307346372061e-05	0.112714814253485
cg15232652	0.111297528096666	0.844812821583669	1.86409637378919e-05	0.209115320000694	0.132457581736837	0.70341411948775	0.881933516934002	0.790249569869242	0.967363509684103	0.965301842406309	0.85100696450613	0.646870198691876
cg07370905	0.125255112325591	0.849870252793574	0.722688813412774	0.723864006215713	0.691324295523835	0.84958850670052	0.19713300243555	0.594198558101755	1.88621382146947e-05	0.651353223940236	0.856315840226994	0.648078572123026
cg08685733	0.618057489348259	0.920063188872061	1.8879549327005e-05	0.209115320000694	0.986079418125835	0.886028333699974	0.178654482325571	0.585403421861476	0.66032181891392	0.951245074709518	0.0133412878399124	0.212792213101961
cg27605228	0.147310280512023	0.857064051331964	0.519252861922978	0.666304117994883	0.000747945325607902	0.503745264233994	0.113562210965632	0.54880873175615	0.677550065635922	0.952144933556752	1.89336165820551e-05	0.112714814253485
cg03891574	9.09957982201033e-05	0.628883175688824	0.922078724843741	0.767044274319016	1.89888142155558e-05	0.438591887260218	0.0516139223558833	0.499084675000391	0.212683357031578	0.925806858985116	0.0372375922050094	0.257428818554758
cg07533729	1.9092865093395e-05	0.617637784456449	0.00338926778255873	0.281839461348491	0.11136496146085	0.694535580561001	4.40620357116749e-05	0.328243225292161	0.805237094427414	0.95828020852533	0.0342716239901892	0.252944305752907
cg06218726	0.0104316972844176	0.773159216046544	1.92116100504729e-05	0.209115320000694	0.0807856043338805	0.675582887184782	0.00540096666841351	0.428196354225852	0.79269180217231	0.957730346569809	0.0844215907296715	0.311247088208976
cg22597210	0.98111960835419	0.94592352204008	0.222761914730737	0.540597651918707	0.216281941703972	0.740163766076218	0.0442928686298963	0.490552681152032	0.0456379678127885	0.91193690039678	1.96357388783338e-05	0.113769964657417
cg26345105	1.9665320830212e-05	0.617637784456449	0.0548939946798385	0.400082909449182	0.124100900573618	0.700536119803869	0.0645279690842479	0.511704243955212	0.00129455500314655	0.818436386072764	0.210348540190896	0.402207226813071
cg11523221	0.670148866002767	0.926086899344764	0.326195704740636	0.592772850523216	0.795447075831554	0.86454307917521	1.97550299147748e-05	0.328243225292161	0.477642669318772	0.941472987012613	0.00366967645579084	0.182791588816958
cg26302157	0.000560487576272855	0.703579535178862	0.000908600904650833	0.257263683631047	0.0498659259177264	0.646399185737306	0.0121191631747879	0.447796129955058	1.98583035895413e-05	0.651353223940236	0.0010770892864008	0.165891908180173
cg19750606	0.848778929959596	0.938774593756594	0.219555215000437	0.538991363476802	0.625578318133912	0.838955981821244	0.00965651118922344	0.439605609369199	0.442695746324389	0.938730360864516	2.01167736952113e-05	0.113769964657417
cg14770293	0.824692514704256	0.936874686206101	0.00309166579146505	0.280916008488226	0.0380334057017001	0.632682720548676	0.0159706857996636	0.456236127248378	0.224762465721399	0.926362735090534	2.0735782491342e-05	0.113769964657417
cg19153095	0.684944354468749	0.927511562935463	0.0822108286065789	0.433654897950674	0.0495410090365244	0.645951900822178	0.0698707961443045	0.516709458308944	0.00972738443672205	0.881391343585952	2.09590788771535e-05	0.113769964657417
cg27658026	0.108773154357453	0.844665659533704	2.09925802573876e-05	0.209115320000694	0.39165046576176	0.791921151047823	0.371237903990344	0.663049529563078	0.328900057685233	0.932654354575061	0.0302538688227355	0.246926024912786
cg01067604	0.501992330490738	0.909500737168639	2.10244986083798e-05	0.209115320000694	0.50781421208882	0.817721554477001	0.0724442751779528	0.518962118823376	0.377544061911174	0.934747069504852	0.00218954065738899	0.174061168108046
cg00485296	0.332785119580036	0.890269609500535	0.449447892534571	0.641687018533143	0.219501924278473	0.741312364173564	0.111842619424768	0.547502624319309	2.10417079134056e-05	0.651353223940236	0.895026706475279	0.657704477895424
cg20861489	0.881213570101033	0.940513722276079	0.0178845812406579	0.330638150754701	0.0405879061803994	0.636962096428028	0.00271191636099591	0.417502409502176	0.0112295128671143	0.885446575650411	2.11881259576958e-05	0.113769964657417
cg13610455	0.0815544331244586	0.833028254459092	2.13365549774143e-05	0.209115320000694	0.0864877382239708	0.679137919614353	0.00811302136246405	0.435479258526455	0.0310702069244991	0.90663153956576	0.000827356893205823	0.164411448918667
cg15991503	0.0975875580450477	0.841706277251429	2.16920856181022e-05	0.209115320000694	0.008459654733834	0.559931116699018	0.000152929328890676	0.368671662900514	0.108098483550982	0.919236507490738	7.78288905580218e-05	0.14509677157811
cg25492364	0.78614562441331	0.93459995237353	2.17619489439339e-05	0.209115320000694	0.91091566670394	0.877981891658359	0.0651603852990292	0.512484991801474	0.929766011306227	0.963872519442197	0.119996170424718	0.341431422444496
cg08670136	0.717053268174823	0.930104328985151	0.882356263298649	0.7594528473346	0.263547227802696	0.755665498372703	0.179902171258586	0.585911747935897	2.1805093632281e-05	0.651353223940236	0.0305735976096352	0.247208088493747
cg23048068	0.357639454238304	0.893964144819037	0.528460815226656	0.669431499339211	2.19251636697029e-05	0.438591887260218	0.309399524166714	0.64100379762722	0.0686425885188878	0.915763898690591	0.0344291832791075	0.253179744693607
cg25437259	0.0175509582905512	0.787610671060581	0.536602458267571	0.672301007816899	2.20904840362086e-05	0.438591887260218	0.757022969111485	0.766785043577517	0.00473782333411896	0.847694756225199	0.897021458395616	0.658211439275695
cg04455682	0.0100767747426234	0.773159216046544	0.233072478778767	0.545909018516547	0.0641453733791748	0.660139477220745	2.25122436919001e-05	0.328243225292161	0.476880458325877	0.941459949419596	0.0286701178406793	0.244516376361628
cg01778190	2.26925385631998e-05	0.617637784456449	0.00171646844388149	0.267121062305617	0.0270616269285627	0.61833824819271	0.734296081436493	0.762018502488447	0.769055594923065	0.956898188677093	0.694485228558216	0.603463328672379
cg06840895	0.603318227996294	0.918766335296749	2.29159677796074e-05	0.209115320000694	0.0234836831204785	0.609547009971973	0.0186634829569501	0.459374541534742	0.0975236965537485	0.919236507490738	0.000239757606237143	0.153130593623505
cg01101472	2.29337098766739e-05	0.617637784456449	0.00561508391036496	0.292232431743963	0.00683495060198709	0.553163235367144	0.919079060595431	0.797222460943735	0.00193632130814886	0.839675039518515	0.0375965920298296	0.258242669781696
cg07531158	0.158519091175934	0.860255205677798	2.31491707520066e-05	0.209115320000694	0.0430165097744992	0.63921592792989	0.135861803056681	0.561250470901067	0.703809938828987	0.953528179576909	0.00734281409033859	0.197075584172731
cg12229151	0.315604624796052	0.888114063830871	2.32118700156955e-05	0.209115320000694	0.126092695726715	0.701041746143245	0.197226139231695	0.59420898573504	0.734918563982179	0.955265621980206	0.270856755105035	0.436237315942623
cg00084798	0.306197763665794	0.887458591966101	0.00456581013274305	0.286661084777963	0.0495884484480866	0.646113080347185	0.0005711861546707	0.380104139672145	0.126985312184414	0.920398375991811	2.36525966138297e-05	0.122955483583866
cg01223986	0.311608550048323	0.887485933397029	0.0170512074268047	0.328078138526931	0.639728368325522	0.841500983796939	0.0365378639844242	0.481095876274579	0.0695038283670051	0.917067140472686	2.42394575755618e-05	0.122955483583866
cg16976870	0.47146148743166	0.906893966183062	0.00173988735478823	0.267121062305617	0.273182056616236	0.759060990607678	0.299866998313894	0.637240295256463	0.305496666323322	0.931354491888679	2.42457938813659e-05	0.122955483583866
cg10181820	0.0932108040270146	0.840007369509291	0.201366068124277	0.527846212883998	2.44934974631974e-05	0.438591887260218	0.32373798337917	0.646069311075302	0.950092079941938	0.964835799416608	0.10295653943415	0.327410689754136
cg02370767	0.181571229530516	0.86515835496668	0.0244131529697929	0.346853983984588	2.45508823519888e-05	0.438591887260218	0.150654096609044	0.569868937140415	0.0150504017100911	0.890721267920264	0.361997351855493	0.48049812900224
cg04745771	0.40724284148785	0.900223065132258	0.000234028782592531	0.234967229375093	2.46650502864272e-05	0.438591887260218	0.588254382522405	0.727614248145836	0.291263330285662	0.930947840148705	0.00506105363154257	0.188388158936414
cg09339763	2.47232442867774e-05	0.617637784456449	0.277212302656292	0.569260506491114	0.269410186189956	0.757927454691352	0.61989084350557	0.7357096668686	0.00578402557943046	0.857351286662018	0.429965671837802	0.509483949205473
cg15774153	0.220049914383154	0.872243149254318	2.47922242751257e-05	0.209115320000694	0.0343544391534909	0.628285884455807	0.254415191212346	0.619456446709561	0.486589960715092	0.941831171941156	0.000622444064337442	0.163069455051432
cg27020260	0.0206162329756088	0.793296793905036	2.52401778121041e-05	0.209115320000694	0.197763490302844	0.732837770697734	0.000661563718204254	0.389000902010447	0.386679484060941	0.935386304081424	0.00169256982614315	0.170409606444547
cg13506600	0.0375421335620885	0.807298653907019	2.53361988897312e-05	0.209115320000694	0.00060118382245386	0.474573253188801	0.164939047126699	0.577771243458886	0.0557406221633113	0.914172635286114	0.0808672705445356	0.307806603425166
cg02888917	0.686433754208522	0.927724118550562	0.00025371554988944	0.234967229375093	0.0451226637488866	0.642515390660353	0.422147384697726	0.680285544711942	0.524342347070436	0.943719795188921	2.54191029812718e-05	0.126561841229894
cg02609749	0.000338459857492405	0.676967472481931	0.000565836089226421	0.253390821141831	0.0259506624036297	0.61542035842657	2.55791256294277e-05	0.328243225292161	0.950974383629473	0.964899426497953	0.00176642375917563	0.171141470119812
cg14526953	0.847852447323924	0.938764239877523	2.55936417637042e-05	0.209115320000694	0.325936032054511	0.775860192684573	0.000156638015991278	0.368671662900514	0.314241101587458	0.931500353276482	0.00085826683547673	0.164411448918667
cg18466859	0.00705693845113514	0.765826310411688	0.514533389894058	0.66503555941153	0.658120555359897	0.844387358692781	0.0272137661849944	0.467432277720919	2.65233348613772e-05	0.70384557943232	0.63385045007546	0.584428847809243
cg13710937	0.724955340043419	0.930856654080708	0.00013173786459119	0.226026914436416	0.000187251014686641	0.465823274254763	0.0445701320710588	0.490596457716978	0.0436695888761559	0.91193690039678	2.66537083393186e-05	0.126939765127433
cg25832084	0.0871688744951827	0.837214917724186	0.00418051451407462	0.286629660666585	0.35099214284736	0.782085203550743	0.966918620338786	0.805050759778968	0.0447626486617302	0.91193690039678	2.66847509207031e-05	0.126939765127433
cg13935485	0.0913163832577118	0.839219291326278	0.0488157104288568	0.391372267759351	0.0911988672628997	0.681898735383417	2.67722121685535e-05	0.328243225292161	0.561411770611602	0.945253480524096	0.00129363998010147	0.169039006071018
cg20811145	0.514952360613543	0.910574642742992	0.00228124326058097	0.273444196115146	0.990329948323657	0.886457242787938	0.201608324209965	0.596380863373862	0.498540697083052	0.942397652004404	2.69975265916795e-05	0.126939765127433
cg16576049	0.940337932676097	0.943982537686893	0.0212114668679249	0.339090675820312	0.774036464206694	0.861728701032607	2.74578866085573e-05	0.328243225292161	0.648307747282689	0.950474985418466	0.0181559460069637	0.224201362733137
cg13976370	0.422397796801846	0.902237990282511	0.157248677808158	0.498795842640495	0.714923509125202	0.853116629694051	0.457807362907807	0.691177871688866	0.11706571725231	0.920398375991811	2.7467727827344e-05	0.126939765127433
cg01496648	0.105274860339696	0.844191326339559	0.583611454264711	0.686345795779783	2.75512565400246e-05	0.438591887260218	0.203373784127314	0.597182947211553	0.549907179196403	0.944754762542803	0.0141510295241485	0.21538123676206
cg13591052	2.76368206557933e-05	0.617637784456449	0.0078387689065046	0.301408775613835	0.941703236483819	0.881417736951046	0.00118794064663763	0.393412336385299	0.394894247537634	0.935472353841249	0.798307986647756	0.633087963386703
cg16505056	0.751846074533253	0.932264581167178	0.590472138918352	0.688365281681005	0.0413141804297542	0.637794112556956	0.37219930491175	0.663439867457317	0.0324550053691741	0.90663153956576	2.78127343410922e-05	0.126939765127433
cg24159436	0.126045190264381	0.850471431630079	0.0417328131130057	0.380416013466076	0.0961517520621016	0.684605900116781	2.8186643766658e-05	0.328243225292161	0.348820956760798	0.932751211372955	0.00388213446587823	0.183928632833904
cg25968367	0.271014660400792	0.883022893994224	2.83737801273999e-05	0.209115320000694	0.806606666739903	0.865921737647646	0.0572923208114009	0.505061613271659	0.260894482099884	0.928084280038701	0.000315746292926857	0.157376975426538
cg02823293	0.0295553596258403	0.799551348070345	0.936314474695231	0.769333000453306	2.8481209713739e-05	0.438591887260218	0.092700303990862	0.53494831719199	0.499680384898439	0.94251072431383	0.088466711623712	0.314877422838539
cg18007837	0.911902464617068	0.94230274091254	0.196972063848674	0.525023300118953	0.651085143759007	0.843340099504968	2.87046348686735e-05	0.328243225292161	0.437174484317037	0.938400752174435	0.0702602451742396	0.297190902529954
cg02886589	0.13044941595562	0.851660725822774	2.89559389014248e-05	0.209115320000694	0.118724552862351	0.698504761114367	0.258559248708735	0.620830094648178	0.549926001303877	0.944754762542803	0.0242997920087379	0.237037958616491
cg25138713	0.0384934372979829	0.807357031467219	0.992795749671946	0.779224373358271	0.750012995024218	0.858332115910483	2.90364183112462e-05	0.328243225292161	0.18029372703251	0.924147006933437	0.698848751305413	0.604628565979646
cg14409507	0.884237938716484	0.940623786005492	2.90523797441811e-05	0.209115320000694	0.0916320945463505	0.682187578133831	0.00275862293637269	0.417502409502176	0.109230432557379	0.919236507490738	0.322476344318102	0.461802388081881
cg15720112	0.315047787222105	0.888013644761446	2.91716709928296e-05	0.209115320000694	0.623707982518314	0.838558829911878	0.875399421071875	0.789156446348558	0.274339789125179	0.92878993726024	0.0168818613094106	0.221929674770031
cg26262057	0.896404548357443	0.941482925362934	0.0707255551762596	0.420216695861356	0.36987522061306	0.7871672563118	2.91907561847135e-05	0.328243225292161	0.213334286738641	0.925806858985116	0.194894086242658	0.393171346971749
cg01756461	0.0887406385722289	0.838300400822304	0.0854694656976547	0.437435938437915	2.93996480899273e-05	0.438591887260218	0.0451203268633452	0.490832873868971	0.329866993105319	0.932654354575061	0.000398239487066232	0.160917178104202
cg04452362	0.162790108139895	0.860255205677798	0.487368873236379	0.655654561790307	2.97528784948201e-05	0.438591887260218	0.344298749518053	0.653623018016239	0.341741629485009	0.932751211372955	0.0186798222650349	0.225136121143808
cg00708486	0.0647534181237607	0.825436467689474	0.0550894404690795	0.400363881061011	0.403804646227743	0.795104456052313	0.29585687019633	0.635819886396432	2.98917065688973e-05	0.70384557943232	0.00784459788814233	0.198784150935342
cg14818812	0.807240083724933	0.935908961035301	0.0010723802567968	0.260912613004243	0.000268256392569182	0.465823274254763	0.0720344262569078	0.518596238879382	0.0339687845277868	0.907280569917345	3.00522690699907e-05	0.134493074750182
cg18248284	0.246179072950154	0.878103413846799	0.0238511953918826	0.345771176565189	3.0226039386454e-05	0.438591887260218	0.311440836988503	0.641739910677353	0.00380829800614378	0.847694756225199	0.00471714104781092	0.187390556046908
cg11564339	0.396479748112897	0.89864841439042	0.99620964524169	0.779776188798039	3.03086649265532e-05	0.438591887260218	0.63901566017117	0.740414926828537	0.0146875478399453	0.890721267920264	0.124811216808924	0.344811048748574
cg01904296	0.0880855256893444	0.837684605046658	0.604440428632977	0.692329143108551	0.00720289044914559	0.554107383757321	0.00215938189962012	0.407039327130031	0.0026900135246163	0.845684950895984	3.05479457712895e-05	0.134493074750182
cg15918921	0.0146753420479625	0.785821442551285	0.184278148895363	0.516779941489173	0.709761096362128	0.852450415263726	0.513556585494973	0.707767016997296	3.08123161452079e-05	0.70384557943232	0.158691132784736	0.369870434000824
cg02113284	0.4161285537772	0.901603705103907	0.813403012556854	0.744989378251265	0.0161190063885956	0.588516644495999	0.304808085069646	0.639110196586152	0.0159125267167681	0.891588486236246	3.10921605725779e-05	0.134493074750182
cg05269040	0.0369312878355428	0.807298653907019	3.12279960185064e-05	0.209115320000694	0.166827035974732	0.720282161588405	0.0383400601821892	0.483037087433465	0.944114866996499	0.964582042767846	0.213174557799633	0.403796400247778
cg04785391	0.528321623822646	0.911577291957927	0.00104845186198219	0.260912613004243	0.148186585208923	0.711125628766612	0.227942985784886	0.607765564626446	0.319257251280064	0.931500353276482	3.14321901571786e-05	0.134493074750182
cg25198113	0.0182534376614364	0.789411679256288	3.16402300500489e-05	0.209115320000694	0.490115847939191	0.814065010251968	9.02397811854002e-05	0.365038615018976	0.561056963521084	0.945185968165171	0.00286386376390161	0.178441344494222
cg13169073	0.0291193280435618	0.799551348070345	0.0295724716372894	0.359123033454843	3.18005276656688e-05	0.438591887260218	0.272993670974109	0.626927978534997	0.75158275808969	0.956077708550564	0.124587449289466	0.344650925504332
cg00323842	0.218134883271925	0.872104730049096	0.0144575413794951	0.321027836819291	0.590929344404282	0.833099030120627	3.18385702096989e-05	0.328243225292161	0.302012862025419	0.931354491888679	0.00204521262058237	0.173071097314051
cg27448900	0.00431813406594237	0.749676489080674	0.105840263168477	0.457439509236437	0.00259290691623595	0.536178586132657	3.23530137257918e-05	0.328243225292161	0.0910401506025602	0.919236507490738	7.70464033279545e-05	0.14509677157811
cg13045310	0.369945242447174	0.894822045037627	3.23762151748112e-05	0.209115320000694	0.0323808499030323	0.626540752802501	0.158931268366681	0.574390746280721	0.609973605555584	0.948698650322105	0.0873024570184553	0.313964304952919
cg23090607	3.34959733304261e-05	0.617637784456449	0.0151769841418518	0.322467126633352	0.816665284608332	0.867135181718132	0.890682065808057	0.791734011751613	0.0182716793047976	0.898645395419784	0.0547518976236821	0.279448848320833
cg27314116	3.38051678188515e-05	0.617637784456449	0.815937041860079	0.745557666682535	0.0783264252777006	0.673966385019275	0.12419707018259	0.554902461384495	0.000870921555131142	0.815320398383247	0.376932443074411	0.486993724526461
cg16524733	0.125448118830705	0.85006271943368	0.914173632247708	0.765412804107032	0.665914967262049	0.845445582174586	3.38391477568811e-05	0.328243225292161	0.027019775315231	0.906178979149918	0.401566622621323	0.497762031911574
cg10020333	0.00724532553664367	0.769433363333941	0.0519733245465855	0.39592464871208	0.522768289124416	0.820660331078846	0.621008470259887	0.735976207787695	3.390826621987e-05	0.722495172815639	0.0279301033466993	0.243521826040243
cg03834261	0.00906775408352551	0.773159216046544	0.327214741808625	0.593226645872255	3.40567673793054e-05	0.438591887260218	0.501707457004577	0.70456108962382	0.0198015415649765	0.900454582414974	0.0799660768214982	0.306918560392471
cg03064403	0.900809607941185	0.941669480476434	0.0209766182247316	0.338389428167302	0.000221086021751535	0.465823274254763	0.162162346638696	0.576329004897517	0.00615318134656179	0.861381619491086	3.41668124405127e-05	0.138717616209944
cg11657446	0.0559859976405033	0.82186968528859	0.00291095882318805	0.279415543352101	0.393807315824049	0.792597495839438	3.42329720182536e-05	0.328243225292161	0.313079015307232	0.931500353276482	0.00224762416007321	0.174762631694739
cg19694010	0.528775099661471	0.9115970688166	0.0483180659305543	0.390582647328245	3.42809903200996e-05	0.438591887260218	0.0836210151079364	0.527142926729472	0.00147532593233267	0.822818953246479	0.00368331829818905	0.182797704450627
cg00453374	0.408067797056053	0.900275634773597	0.000554423318264663	0.253390821141831	0.00345768564103385	0.540622982955622	0.0579904413227923	0.505473758857196	0.0218635323463847	0.902373394021651	3.43446452816012e-05	0.138717616209944
cg09685682	0.764345559228901	0.933167616253097	3.46926832535423e-05	0.209115320000694	0.398923383742485	0.793840220622675	0.00661798145152361	0.433040906497705	0.542410330055824	0.944375451438728	0.0920679678851067	0.317839676426656
cg08083976	0.618087617756191	0.920063188872061	0.00375757841536785	0.284091808824298	0.455356418580188	0.806878435695634	3.48557522794598e-05	0.328243225292161	0.298721898215731	0.931354491888679	0.0945402771688494	0.319979324560639
cg23894563	0.251792766055751	0.879189945164982	0.152555379507217	0.495282374026005	0.106400118879921	0.690765295880863	0.0376298937907681	0.48232188255625	0.9597337206583	0.965062447606585	3.48762321086108e-05	0.138717616209944
cg10159596	0.244443017920007	0.877939105942241	3.54942366565754e-05	0.209115320000694	0.295953209037716	0.766424759348578	0.00662382099012313	0.433040906497705	0.835209764331344	0.959548359283822	0.00353927228610955	0.181708869531262
cg23629775	0.0382718188353423	0.807298653907019	0.000179913673710671	0.234967229375093	0.0010692653031444	0.516791420561522	0.000295553915058229	0.380104139672145	0.395476406163306	0.935672765834443	3.56729638818563e-05	0.138717616209944
cg10586358	0.85723898011914	0.939482449830724	3.60239989179816e-05	0.209115320000694	0.300724016243713	0.768008791836636	0.0675380792350759	0.514930323078904	0.528382912099162	0.944026354033157	0.00257499197149357	0.17626879512523
cg18479656	0.207251761972086	0.869922341365219	0.00416576999723588	0.286629660666585	0.341665843211557	0.779851351746798	0.240493639470938	0.613323012706356	0.0915243640970936	0.919236507490738	3.64160100900942e-05	0.138717616209944
cg18319635	0.286129451009694	0.885134124550481	0.000212246710684671	0.234967229375093	0.0138448105270647	0.581438019218722	3.66583224518831e-05	0.328243225292161	0.0209283416402095	0.901872391850249	7.32812920300643e-05	0.14509677157811
cg24105729	0.0673982511263767	0.828012033429054	0.0279874709202691	0.355793455020991	0.00128099317833445	0.524418446265411	0.0101447220087429	0.440797473733678	0.187663572864061	0.924147006933437	3.6678874439521e-05	0.138717616209944
cg01766193	3.692873932279e-05	0.617637784456449	0.782687584523172	0.738214263162922	0.0290186553576096	0.621567873325372	0.0409312538307807	0.487164013763367	0.0254603996212526	0.90411294107513	0.209864569183328	0.401936563153739
cg00585033	0.349146018000168	0.892684963172293	0.241942780109858	0.550668378504692	0.0324451224411591	0.626540752802501	0.00709416790340697	0.433505408090055	0.0178367065744135	0.897112189610121	3.70312610159001e-05	0.138717616209944
cg15916646	0.0569251737546168	0.823058981510053	3.71941435559045e-05	0.209115320000694	4.28895465923795e-05	0.438591887260218	0.950938751061072	0.802628652509278	0.658601910673906	0.951118367709569	0.0795450838777205	0.306488335044599
cg06207432	3.76130076716517e-05	0.617637784456449	0.584210583047994	0.686513382172199	0.116744057451751	0.697588935569423	0.100404607104973	0.540138163017649	0.681288061983643	0.952144933556752	0.141583324454904	0.357602004578731
cg15871214	0.768631001332306	0.933447560945673	3.76922232376506e-05	0.209115320000694	0.00708216347593274	0.554107383757321	0.0490111911435637	0.495760014251836	0.156428022808885	0.922047733605787	0.113283139221133	0.335982228605275
cg01253826	0.572016001195842	0.915879234196955	0.000138645038229799	0.227670817291786	0.0667089281783823	0.662043031514187	0.00868968397000418	0.437478185973959	0.281415141024104	0.929452022719825	3.79076635410255e-05	0.138717616209944
cg10704673	0.888632281408638	0.940872555466715	3.79562243376545e-05	0.209115320000694	0.0144078259775702	0.582953712570945	0.0215843320735723	0.463702636953764	0.169788786743105	0.923561500677471	0.0162211523515487	0.22038653815591
cg03182113	0.126096454354732	0.850471431630079	3.79846900114492e-05	0.209115320000694	0.500438066233359	0.816139213039022	0.0109310618034985	0.444317963648866	0.895553784705616	0.96249056779691	0.0887770884288704	0.315127822392667
cg03425262	0.676390690439837	0.926665912229997	0.0365596151754845	0.37233043562059	0.320341238108576	0.774239342428886	0.0469739085937028	0.493646745172517	0.793825632825187	0.957765251763334	3.81205845155344e-05	0.138717616209944
cg03880722	0.00617794342330888	0.758753863938901	3.8140151809443e-05	0.209115320000694	0.451897614358841	0.8059237523121	0.0182553334965596	0.458680760094029	0.454125504268075	0.939196423668744	0.100459755785341	0.325389725175785
cg07190698	0.0654962466679356	0.825834409035004	0.0866845398303285	0.438823917476338	0.586185096976842	0.832325136728845	3.81898422890017e-05	0.328243225292161	0.201261061968638	0.925517626437566	0.0456985762135769	0.269492931994392
cg10213821	0.0280999584302978	0.799551348070345	0.0321485939954287	0.365174989048142	0.0980285634263098	0.686166905633545	0.17951292078058	0.585766387581217	0.00346260867920385	0.847694756225199	3.84091034293036e-05	0.138717616209944
cg16808481	0.205730566917252	0.86938044423227	3.8553590060027e-05	0.209115320000694	0.757996962898052	0.859591299497284	0.440000730837708	0.685664143820828	0.609183800732418	0.948632884521859	0.288130167057178	0.445076066545011
cg07497511	0.440636273437449	0.903691510366284	0.367118825483709	0.610933463214353	0.246004848455353	0.750751452396725	0.884682248709977	0.790707710244681	0.00842678988694748	0.878727982742352	3.86883824418186e-05	0.138717616209944
cg04250451	0.0025048072897323	0.739517580739384	0.45621277521444	0.644209585084338	3.86947495604825e-05	0.438591887260218	0.930021322307479	0.798935574905941	7.07353558048282e-05	0.722495172815639	0.169108159435081	0.377049372865986
cg06239208	0.00285833254741754	0.749676489080674	3.87507412806753e-05	0.209115320000694	0.641239378524673	0.841705740268061	0.829007575845717	0.780891958367801	0.204526006291748	0.925517626437566	0.173740067383467	0.379930180774195
cg22348298	3.8754677888579e-05	0.617637784456449	0.21590147225875	0.536756373983765	0.0681187593434597	0.662780287113288	0.533846009018821	0.713254382603389	0.529543873315836	0.94411060642605	0.868956331073064	0.651298126734978
cg07181843	0.0503280601914919	0.816033200751398	3.92000526743558e-05	0.209115320000694	0.0879077729559395	0.679863100677451	0.235176661916494	0.611235226770313	0.998295233898242	0.966168897149885	0.31771191076613	0.459496930714457
cg07013148	0.212542145255763	0.870888001878851	0.00192266227566312	0.27049568537835	0.407160026703283	0.795778052483394	3.9406448329111e-05	0.328243225292161	0.627678153450084	0.949500609832854	0.0365153164726821	0.256321901595521
cg15970074	0.0275383437410248	0.799551348070345	0.460704179537763	0.64594307745051	3.94621926235939e-05	0.438591887260218	0.0399159558853176	0.486041072946621	0.047198044477436	0.913427105403933	0.00248304413849431	0.176084082891947
cg05135536	0.00840876023492355	0.773159216046544	3.95289269089651e-05	0.209115320000694	0.00245435212974743	0.536178586132657	0.0340568878926477	0.476735179529626	0.890164932827419	0.962222855386508	0.0100668205435161	0.20501774361965
cg14620138	0.123614111660669	0.849347919012161	3.95324518330513e-05	0.209115320000694	0.0145350758008934	0.583606253266598	0.369820252165038	0.662661829915673	0.730961691391917	0.955147349018287	0.0213404365626015	0.231343879384934
cg23439917	0.000866943842704654	0.737188165408046	0.576155985350037	0.684250933104312	0.00642404353967457	0.553163235367144	3.95538921978639e-05	0.328243225292161	0.245846669294175	0.927287432133196	0.00200866319327765	0.17275164003512
cg07536910	3.96236692150986e-05	0.617637784456449	0.129706906616116	0.477345368832494	0.0376010942788359	0.631905496294827	0.000205955309362203	0.379559824603924	0.651612592000468	0.95070848404495	0.0250677650634049	0.238232653696849
cg01053282	0.918105188610437	0.942599443215362	0.697028313413216	0.717481299889774	0.03802013254758	0.632667210822934	0.348174458823424	0.655230688252491	3.97999889744817e-05	0.722495172815639	0.00905155739704189	0.201609673020898
cg05643188	0.135394602601292	0.852307402243487	0.77879533528266	0.737237806495346	0.234509968510133	0.746752863350074	3.98033999147397e-05	0.328243225292161	0.656915857149898	0.951084383994874	0.0275137583021047	0.242759053122992
cg01536956	0.196580464946102	0.867617528088762	0.645910624428935	0.703989604342934	3.98476520871473e-05	0.438591887260218	0.224623023048518	0.606574388073182	0.136205533141313	0.920398375991811	0.0210119948279383	0.230530269219347
cg24915620	0.625455170371647	0.92098993229793	0.0086484799754269	0.303108651584512	0.366844773675986	0.786333349868039	0.0289974291473313	0.470157143818979	0.996518196791147	0.966163616480556	4.00059037445377e-05	0.138717616209944
cg04578362	0.049017886346495	0.815350828103229	4.00135336555589e-05	0.209115320000694	0.464393252383417	0.80876087396678	0.000680832235469621	0.38949129249243	0.157340178162266	0.922329826580859	0.000232825569204219	0.153130593623505
cg24488469	0.959717045588733	0.94514658020043	0.285910685946713	0.573214588808545	0.433650070250034	0.802151329255592	0.185042311686111	0.588326037907384	0.379844513717711	0.935211931520946	4.00959769624787e-05	0.138717616209944
cg17922215	0.3550022261403	0.893539393519519	4.04142879710467e-05	0.209115320000694	0.269325291279576	0.757925729130787	0.00647486209933816	0.431870984352784	0.175810729076315	0.923895912470142	0.0293532602467086	0.245560585083714
cg18560144	0.650356219874037	0.924285846512646	4.09002727878826e-05	0.209115320000694	0.508569118944169	0.817890254194609	0.236233241861071	0.61163683243179	0.455519020556956	0.939298352730621	0.0289029843970159	0.245080784963554
cg03969301	0.0236195141080235	0.795985088203538	0.0320601302657164	0.365153267761932	0.267843758922023	0.757247714219937	4.09128391037405e-05	0.328243225292161	0.0338910147665947	0.907280569917345	0.00201942938438836	0.17275164003512
cg13811448	0.432310838987877	0.902795393536301	0.00351118526495834	0.282988233879803	0.574565964001467	0.830026976035421	4.10329487986621e-05	0.328243225292161	0.487323047088897	0.941924462330049	0.728729556696108	0.613552403889918
cg17466857	0.57360446500823	0.91606892599554	4.10372049143825e-05	0.209115320000694	0.0539714115096576	0.649957486758035	0.024410253244368	0.465358171033076	0.531725471369603	0.944241638065786	0.00454702492536797	0.186505565408134
cg02476566	0.405171626070808	0.899923153186763	0.614335207426837	0.695243840581036	0.130760482617907	0.702866507086641	0.0364895541515464	0.481010283166465	0.169445285555457	0.923561500677471	4.10821149309459e-05	0.138717616209944
cg20150982	0.443190343333737	0.904103705462624	0.00161097150121809	0.265290278376701	0.0928588487255637	0.682646430929553	0.0118381347669734	0.446935827736068	0.63816346541494	0.950061747069694	4.11256301891742e-05	0.138717616209944
cg19863459	4.11461898038074e-05	0.617637784456449	0.000198031775677601	0.234967229375093	0.908058433980293	0.87759999073934	0.0125789391328858	0.44873383313451	0.196581421708704	0.925052955139589	0.0750850289486323	0.302282885312924
cg22849427	0.798760640422604	0.935477804695878	0.0358797335323989	0.371744885194965	0.48145320728771	0.81228089409133	0.0108047312353934	0.443548376362572	0.600406846238472	0.947847146587013	4.11919466499697e-05	0.138717616209944
cg02357877	0.112079922579272	0.845266894293902	4.13380988640326e-05	0.209115320000694	0.265866046897014	0.756681665861122	0.00781215844583822	0.43468456903352	0.605577144743723	0.948290995285831	0.00452730040223313	0.186320983992135
cg02523263	4.13591777160721e-05	0.617637784456449	0.578087803218992	0.684754964394207	0.00192233200821062	0.53037281165595	0.0332345412111711	0.47606000546777	0.00819708366055702	0.874156990850197	0.114518779449771	0.336886493010768
cg07537819	0.182086407347546	0.86515835496668	0.0150717027040847	0.322467126633352	0.361036718776389	0.7847539178006	0.668386448466501	0.747410486091375	0.0734631986896511	0.917067140472686	4.1502123142695e-05	0.138717616209944
cg04245294	0.00791882423233241	0.770103576121499	0.000268411491087824	0.234967229375093	0.318389617615084	0.773471585674408	0.0925207610301454	0.534879059381871	0.00842535231252041	0.878727982742352	4.15374867947146e-05	0.138717616209944
cg23662501	0.372108135012364	0.895190218629799	0.13247310420789	0.479380413995345	0.488769930290643	0.813821501579295	4.17239999781909e-05	0.328243225292161	0.808410884332762	0.958427857687113	0.00740149342293434	0.197295154758896
cg17493795	4.22591716515404e-05	0.617637784456449	0.222276278711967	0.54040531250594	0.0001603711561249	0.465670666020557	0.0052453340980912	0.428196354225852	0.0724829555131151	0.917067140472686	0.00305973571101326	0.178809935342811
cg12250513	0.152623525069628	0.858496821477458	4.22914930404775e-05	0.209115320000694	0.00185340704124995	0.53037281165595	0.0551121556235969	0.502614732463135	0.811276640804155	0.958593887627973	6.75873616881101e-05	0.14509677157811
cg10840361	0.850089970891484	0.938841245624452	0.0508672081026093	0.394249989830515	0.304257832488883	0.769276157148895	0.123267788634721	0.554487309773807	0.651682207293102	0.95070848404495	4.25110999101605e-05	0.139952093671055
cg22115805	0.136553806447925	0.852541224855587	4.27696009255572e-05	0.209115320000694	0.824167984198872	0.868059972342128	0.470414141109422	0.695176855038947	0.349531959960496	0.932751211372955	0.101893102457832	0.326525626998476
cg11271634	4.27740299402105e-05	0.617637784456449	0.258757506213365	0.559247548914109	0.115735581146264	0.696995310710619	0.140464027720446	0.564269750345257	0.106345535844996	0.919236507490738	0.860902358594138	0.649185667512609
cg01530032	0.0306551274979151	0.80096527365712	0.000527063274180908	0.252386793372581	0.0739156876593526	0.66956528192781	4.28520921666614e-05	0.328243225292161	0.649588925182921	0.950541567379834	0.000540792451064886	0.162383177562359
cg02940164	0.0919237462319368	0.839821258352543	4.32883785824699e-05	0.209115320000694	0.0124303824247479	0.578179472513943	0.00014766923730286	0.368671662900514	0.00545256528908149	0.853044980014556	9.33815740961076e-05	0.14509677157811
cg17713488	0.951103181959631	0.944622380535039	4.34739243131176e-05	0.209115320000694	0.0602960589827	0.656977211153148	0.125190183756676	0.555420195567877	0.453675674944438	0.93914705989396	0.0235104837487955	0.235608093600424
cg01781867	0.0707994534952583	0.829033811179498	4.35285625696807e-05	0.209115320000694	0.322128584861515	0.774592199822288	0.39487799962724	0.671629983414619	0.216172159660741	0.926071447348262	0.0136846722994272	0.213809635372588
cg06101661	0.656515166178505	0.925148865456623	0.0516106531536126	0.39534438776044	0.083781444202245	0.677008624727862	0.257510544919544	0.620584766799387	0.0975573237001906	0.919236507490738	4.36824057672318e-05	0.139952093671055
cg05584361	0.857551542951028	0.939498603790878	0.137470641634595	0.483703367489561	0.0155804308958079	0.587170516855789	0.680765943337172	0.750079832300066	0.19125169780145	0.924166556532097	4.37237605561167e-05	0.139952093671055
cg04449249	0.0484184631469463	0.815242182950969	0.439956472365598	0.638141139837198	0.522113010595612	0.820583200885594	4.38550068932818e-05	0.328243225292161	0.680303975630488	0.952144933556752	0.321387827066546	0.461334029565512
cg07484894	0.82730142833612	0.937118095067191	0.0280811179062907	0.355793455020991	0.474760608123804	0.81118779496636	4.39447137837962e-05	0.328243225292161	0.0127834914081213	0.88645950131316	8.4040870761974e-05	0.14509677157811
cg24935810	0.306433410691107	0.887458591966101	0.00758183243619175	0.301387928543501	0.306584306050924	0.76994912592148	0.0357022046598826	0.479495138059444	0.0559896868837212	0.914172635286114	4.39513883106529e-05	0.139952093671055
cg13411373	0.0709184071467142	0.829033811179498	4.41113835265948e-05	0.209115320000694	0.591944974488442	0.833292147935486	0.000530389245568883	0.380104139672145	0.605518411001935	0.948252350524262	0.0141019123319173	0.215338951702347
cg20534570	0.576171740487126	0.916447748809749	0.0113316516459515	0.310808171610425	0.0686055593319188	0.663267842367407	0.0126640593070491	0.44873383313451	0.302592976033043	0.931354491888679	4.45925617325941e-05	0.140134995667796
cg20094830	0.143494105936685	0.855483807384691	4.48541343479403e-05	0.209115320000694	0.0531050270034932	0.648893250222149	0.0873884984820923	0.530432598553415	0.366146563510707	0.933839214740132	0.000232812155186284	0.153130593623505
cg22564731	0.970668998368438	0.945649400400089	0.0684908212089374	0.417357120010449	0.0649743954158885	0.66128330976773	0.0507253353733289	0.497992624726256	0.0546887966878738	0.914172635286114	4.50322890570389e-05	0.140134995667796
cg27068491	4.5066827481125e-05	0.617637784456449	0.713140296937634	0.721499630008375	0.802273836361087	0.86545134847156	0.0457644720751925	0.491881774822932	0.441467256235967	0.938593721349983	0.906815126887503	0.660663243844226
cg06287371	0.0799132092404212	0.832697792497781	0.503740764675237	0.661233182768103	0.577902694025593	0.830834215035676	0.245642667408018	0.615979434077284	4.52541132689734e-05	0.722495172815639	0.170149047416561	0.377673252947394
cg02658657	0.00551277474480512	0.756810318287497	0.00487974936551951	0.28770991816949	4.55185860603481e-05	0.438591887260218	0.0597958060990134	0.506990588278715	0.0155189625497247	0.891415755921603	0.559345871959851	0.5590034947237
cg20025963	0.485506564505153	0.90802137584623	0.0812762439562081	0.432577307394131	0.175486537496788	0.723777408575672	0.22529664233789	0.606930650716671	0.0422469624602021	0.91193690039678	4.55509895647282e-05	0.140156441599722
cg27546264	4.56465985369824e-05	0.617637784456449	0.00656492594953252	0.29739329908071	0.00037792571605696	0.470631774435106	0.0228445855756724	0.464329471964808	0.000734248641311396	0.815320398383247	0.687551161535566	0.601383482510568
cg12120904	0.555058230321783	0.913989154367982	0.0511872508812936	0.394817737187542	4.57299090733762e-05	0.438591887260218	0.0814855678979052	0.525178537223974	0.0391924696457464	0.911301569222431	0.00232503463330969	0.174836815799487
cg10789281	0.0114306248817084	0.777257543077723	5.27774784010207e-05	0.21222201609003	0.0550402574323246	0.651256947621351	4.59011773553177e-05	0.328243225292161	0.811191833012194	0.958586647966355	0.000500445703552006	0.161492416610953
cg05223946	0.233846685445935	0.875382241728824	0.749232556211796	0.730466575945797	4.60927090843185e-05	0.438591887260218	0.365647402192408	0.661314665696732	0.0456986923607069	0.91193690039678	0.611411329305099	0.577208776195019
cg16472389	4.61661386953903e-05	0.617637784456449	0.733298255541157	0.726654628420566	0.516900632230608	0.819755689456975	0.144232755431257	0.566724079161344	0.127112499783194	0.920398375991811	0.871406503661889	0.651987143259246
cg00702381	0.470073901076968	0.906677783662269	0.0277350490131021	0.355254292640348	0.365872305845857	0.78606991613615	0.2768014192671	0.628442527410718	0.182837018104058	0.924147006933437	4.64544690948117e-05	0.141348187816794
cg04493430	0.212279645799739	0.870888001878851	4.68517058548293e-05	0.209115320000694	0.0911994651899863	0.681898735383417	0.183673066738589	0.587838799200603	0.686360232125271	0.952266599953531	0.0101306386095334	0.205161493189246
cg08141959	0.836388697796714	0.937929807510772	4.68913085683297e-05	0.209115320000694	0.624922125805094	0.838809872703342	0.0356265164609623	0.479495138059444	0.60639022470226	0.948326589309136	0.0371375016270834	0.257306390484372
cg10727812	0.400350492225257	0.899195888448202	4.71365264333215e-05	0.209115320000694	0.644975042104809	0.842382217324749	0.00573358453385806	0.428196354225852	0.639042131956234	0.950110187424304	0.00217649035558382	0.174061168108046
cg08224920	0.00610880453712583	0.758753863938901	4.71880892382091e-05	0.209115320000694	0.0260119142314631	0.61542035842657	0.794499335322287	0.774428587508411	0.0191556363083845	0.900454582414974	0.000623160702836952	0.163069455051432
cg20868817	0.00780598942648318	0.770103576121499	0.00274774638425432	0.277927314138726	0.128746363185414	0.701994973208084	4.72561342990552e-05	0.328243225292161	0.972280876811751	0.965319283793701	0.00844278785418956	0.200350003267056
cg07700644	4.72780770386534e-05	0.617637784456449	0.262027157827647	0.560965548613685	0.00626152186945152	0.553163235367144	0.000462115831982281	0.380104139672145	0.32942108376109	0.932654354575061	0.00572058935050819	0.190968513861381
cg10835711	0.403508615691493	0.899821346417586	4.73377702570798e-05	0.209115320000694	0.26777946542523	0.75720959329224	0.157885931714427	0.57365027213845	0.768513023039201	0.956898188677093	0.306465199703885	0.454239608825883
cg13065683	0.0207245254869476	0.794018487487139	0.76542361454782	0.734051024472918	0.182591347163448	0.726486378375951	0.0159373006600226	0.456236127248378	4.73907870182744e-05	0.722495172815639	0.0710719900143553	0.298214308671302
cg17579287	0.0809025533698486	0.833028254459092	0.137556153388307	0.483750736265647	0.403486643139622	0.795001382414453	4.77098886451188e-05	0.328243225292161	0.487634442398485	0.941935443343081	0.0495481075119453	0.273944832928186
cg12017894	0.0509330574800965	0.817330744655447	0.798579407645531	0.741735329688025	4.78130822704012e-05	0.438591887260218	0.71592649503326	0.757757154129248	0.00236738012658549	0.845684950895984	0.121756379270165	0.342851520869165
cg25415932	0.839247949859422	0.93817317850436	0.0344341702682739	0.369232698396803	0.475262828719354	0.811271554050062	0.0159355218022536	0.456236127248378	0.584443854494299	0.94653291774358	4.78643019383417e-05	0.142582464888422
cg25961432	0.834267132470194	0.937720746578517	0.00940225513852018	0.305530901476889	0.240097185506123	0.748949810656096	0.0449193347734012	0.490735538022944	0.640619281314512	0.950121811236161	4.79014535826775e-05	0.142582464888422
cg11522610	0.840103405305543	0.938255141579423	0.904214147108373	0.763608013939472	4.81395907389639e-05	0.438591887260218	0.815395903062531	0.77825842578526	0.0572579383408674	0.914172635286114	0.0490490113182869	0.273458289275431
cg03462376	4.83217669724973e-05	0.617637784456449	0.0259464321777898	0.351114950495388	0.645087255684794	0.842383912221803	0.024309771604864	0.465358171033076	0.000714871985552946	0.815320398383247	0.0327664330671024	0.250729911755737
cg09758386	0.536781260106415	0.912560158883232	0.000634356711110979	0.253390821141831	0.944653874981821	0.881668080998723	0.00105680297579594	0.393412336385299	0.412057001352663	0.936641185589019	4.87319929304961e-05	0.143494903726221
cg07490070	0.00973023375853841	0.773159216046544	0.0178072229102111	0.330446532302378	4.87340682209517e-05	0.438591887260218	0.857140430638698	0.785774939605121	0.168756514565972	0.923561500677471	0.335834705412039	0.468316385863502
cg02834280	0.0152021230917528	0.78642048713909	4.8968316798478e-05	0.211744046259302	0.019505246764761	0.596711941692683	0.477218397980955	0.697333264140501	0.0368378104366602	0.909265587005883	7.64971254238332e-05	0.14509677157811
cg02939105	0.432771887368769	0.902865727522414	4.92992668100979e-05	0.211744046259302	0.175868208648653	0.723858124293959	0.281301337102148	0.63007906806975	0.73185507763482	0.955168105916542	0.004835359870574	0.187740732349912
cg11504264	0.470876077260066	0.906735739117187	0.0836907892333867	0.435178200966725	0.905025213387295	0.877301703959077	4.94273511423155e-05	0.328243225292161	0.109129243050752	0.919236507490738	0.0106434607019884	0.206308797434705
cg20721917	0.0660137109509782	0.826571040988797	0.231143648611741	0.544936531816942	0.495672719602102	0.814988750370028	5.00877450258336e-05	0.328243225292161	0.000642787808718641	0.815320398383247	0.128892341548132	0.348006495692218
cg14636804	5.03762689960534e-05	0.617637784456449	0.00148789494109607	0.264954933533318	0.0586144362781391	0.654687293802634	0.372969848354801	0.663777424984514	0.807275298703192	0.958389754943806	0.565111338571388	0.561024075522474
cg27133684	0.413437385203306	0.901032946567017	0.465510715976334	0.647874934496901	0.220750594855871	0.741863488959589	5.04191902473748e-05	0.328243225292161	0.110207360590261	0.91930345813638	0.00115051180482898	0.166950233546544
cg03886520	0.298372220870405	0.886512501381741	5.04745012333092e-05	0.211744046259302	0.472263530628178	0.81084267457752	0.0213340546394888	0.463702636953764	0.266317001864529	0.9286566124082	0.022427152072381	0.233502151096768
cg27142924	5.05380014109031e-05	0.617637784456449	0.114848893645274	0.464884265514246	0.451328607763157	0.805812036230153	0.454885419748852	0.690252815409029	0.300436106363706	0.931354491888679	0.64994614915966	0.58979770340751
cg27010214	0.0968114835074424	0.841516456840072	0.0190671335930562	0.333856196721785	0.00846062980369433	0.559931116699018	0.00369742839184263	0.424054039258002	0.191317516065016	0.924166556532097	5.06328490094095e-05	0.14509677157811
cg01052701	0.0132024114556813	0.781178362622675	5.06332808818324e-05	0.211744046259302	0.168517473874837	0.721069681575446	0.229716058718582	0.608588499730554	0.677419888403253	0.952144933556752	0.283055039905954	0.442439256553402
cg19251280	0.665953339961417	0.925817117973886	0.000952751999895133	0.257263683631047	5.08023629253632e-05	0.438591887260218	0.309610860911012	0.641137329276343	0.10901611681359	0.919236507490738	0.0149911481952856	0.217538943513087
cg21786191	5.09860321570993e-05	0.617637784456449	0.012784482460492	0.314698650281553	0.747756730703533	0.857972356819799	0.362423014092085	0.660226146783684	0.0285907590102751	0.90663153956576	0.0333746703575833	0.251733671289722
cg13390388	5.12892399718158e-05	0.617637784456449	0.354340500690276	0.605807525857467	0.43727715848959	0.802801900627772	0.155523762683145	0.572234683785138	0.0950887368754008	0.919236507490738	0.860201269628839	0.649011734137592
cg09577986	0.50707885862585	0.90992244755445	0.01676369085567	0.327455741484049	0.0370363025823103	0.631452237548818	0.00131528841032275	0.399761928673935	0.0201812933529492	0.900628861486316	5.22481926711734e-05	0.14509677157811
cg22611308	0.0233785023838567	0.795510169497501	5.22822052249793e-05	0.21222201609003	0.0165421858497473	0.588778524133114	0.0428051819964471	0.489303473396401	0.508801547167333	0.94293737538565	0.00504315249529865	0.188388158936414
cg26733142	0.883510136518312	0.940554687344439	0.016114625672591	0.325281068722634	0.323104500352423	0.774919410910398	0.233815537039419	0.610666590619504	0.578592250607009	0.94646506041776	5.23317749394433e-05	0.14509677157811
cg03677924	0.279390336172923	0.884119626996366	0.654931183062429	0.706123857393406	0.154413932606772	0.714306485052062	0.79902853862286	0.775258647336617	5.24028933422696e-05	0.722495172815639	0.150419863002844	0.363875283961654
cg21073930	0.00153438273981125	0.737188165408046	5.24550284456878e-05	0.21222201609003	0.000214239495777695	0.465823274254763	0.817056121051041	0.778572651010854	0.273975225154012	0.92878993726024	0.121540970136294	0.342628904782418
cg18185393	0.000290415386807928	0.676967472481931	0.861589050266498	0.755140080461759	5.26410936396499e-05	0.438591887260218	0.14843313781573	0.568857051276298	0.532493573618769	0.944241638065786	0.128987553608235	0.348078745143717
cg25961136	0.10773978865764	0.844339914008591	0.000101547346540444	0.221422415359056	0.594046606449479	0.833581531468856	0.0221509192376348	0.463702636953764	0.0862288499911693	0.919236507490738	5.26513469071265e-05	0.14509677157811
cg07357716	0.273882446094993	0.883428807812605	0.00188006610156944	0.269248912914289	5.27389973274304e-05	0.438591887260218	0.336051171600877	0.650477028100814	0.0437326533046121	0.91193690039678	0.00610970222725814	0.193041328600639
cg07569701	0.152920236267934	0.858496821477458	0.0132595462121465	0.316678540637412	5.29859769433641e-05	0.438591887260218	0.250919521862354	0.61819563499403	0.127429517167357	0.920398375991811	0.818060515333704	0.638377910316026
cg01973349	0.194863861097092	0.867207969734553	0.0204394034099878	0.336887639113991	0.303277104102928	0.768851029145797	5.29862822968749e-05	0.330172750454124	0.773623088294752	0.95706828500737	0.00137224305924725	0.169039006071018
cg06223162	0.812072117324654	0.936087727271542	0.100569391455067	0.452470778517189	0.277827579040713	0.76046965646262	0.123957942150396	0.554784997254979	0.157534685136935	0.922329826580859	5.31773159966609e-05	0.14509677157811
cg06705986	0.898819910915275	0.941590295338713	0.135812543040906	0.482384314592481	0.387104611828083	0.79091452266931	0.0734359598134705	0.519668847077841	0.179722234267497	0.924147006933437	5.33791121852085e-05	0.14509677157811
cg03912267	0.233784665710847	0.875382241728824	0.756376150474743	0.731902276744301	0.120047670844889	0.698836112466478	0.00216415823261662	0.407039327130031	0.0839473652233889	0.919236507490738	5.3418826813256e-05	0.14509677157811
cg23804666	0.0120664396377229	0.779069694069277	0.054812784856683	0.399908768699706	0.102666986757099	0.689240356225212	5.35660019329557e-05	0.330172750454124	0.255388412534663	0.927943783349746	0.00580551185042238	0.19150743518874
cg26468118	0.79980740446928	0.935605267850749	0.915038407856557	0.765606242938309	5.38531897416778e-05	0.438591887260218	0.7914820919449	0.773800279862746	0.123148135435372	0.920398375991811	0.12265302665262	0.343333284781982
cg04013650	5.43208157658536e-05	0.617637784456449	0.704077637911463	0.719129190884141	0.751654447580346	0.858574536214642	0.10842181064183	0.545080140781916	0.0246405470521529	0.903000035065218	0.878915998517625	0.653875499014726
cg11172299	0.484874211451181	0.907934350667959	5.44220140747382e-05	0.215387002642174	0.546469141021448	0.825058932398421	0.221724972710334	0.604971326582706	0.369562939993267	0.933889010520941	0.0154452027384106	0.218500230047205
cg18546840	0.0310622171514081	0.801989333818536	0.0723259342675525	0.422248583324553	0.0258751927611997	0.614935040654313	5.45568342304764e-05	0.330172750454124	0.142049905599372	0.920707732640505	0.00375685950443963	0.182958421113808
cg25382340	5.50311786928244e-05	0.617637784456449	0.417213744102105	0.630157166418621	0.0968719316445662	0.685285613449092	0.0485622974696059	0.495214464190713	0.06544669711349	0.914220214166211	0.174792154028894	0.38053514401369
cg05374783	0.525094161421933	0.91126444258511	0.595408244206956	0.689760254280167	5.51384272148529e-05	0.438591887260218	0.809997835683264	0.777378081306148	0.20971624463244	0.925710197902211	0.0557471938140073	0.280830158986286
cg07423198	0.0244016027018069	0.796616047421845	0.234785824070919	0.54704561819157	0.158344330324558	0.716346445523712	0.0275282954709253	0.467923758702111	5.54446609570101e-05	0.722495172815639	0.546969766709304	0.554796566598883
cg11421255	0.203418512306449	0.868760756899967	0.696818454698305	0.717440158816308	0.161393808082736	0.717782270089614	0.717386715552241	0.758059268107831	5.56079051301104e-05	0.722495172815639	0.215206133691346	0.404908682792173
cg05393726	0.175059639365022	0.864054429622601	0.918179588519974	0.766128261624232	0.21650364562447	0.740163766076218	0.549581203222002	0.717158203492018	5.58231107705332e-05	0.722495172815639	0.466116171478065	0.52418477984109
cg27035999	5.64913859634521e-05	0.617637784456449	0.0366268537763012	0.372529805951342	0.0187188079105019	0.59555953397841	0.0213199941090907	0.463702636953764	0.481873813814808	0.941472987012613	0.226864780211176	0.411841016700937
cg05569909	6.37773116217312e-05	0.617637784456449	0.0227936140967656	0.343640519668576	5.65509934903067e-05	0.438591887260218	0.21086537232998	0.60032724732967	0.114085587046099	0.920092967947547	0.321102822386543	0.461192138774831
cg04658055	0.0951151638332283	0.841146724596242	0.00244466648209603	0.275969615847879	0.562888695889877	0.827770862285485	5.68664847520748e-05	0.330172750454124	0.92426779855757	0.963457787190992	0.0386982878234009	0.259893817877078
cg13994175	0.0316460152268405	0.802760925895491	0.0691684459402207	0.418084303776669	5.69367160002326e-05	0.438591887260218	0.0754728666216255	0.520713885366457	0.949597451183008	0.964779768567227	0.0010416063580659	0.165042684354779
cg02407415	0.0108549796589005	0.77468537776822	0.4926892422877	0.657538213574467	5.72333088805037e-05	0.438591887260218	0.0565027269295387	0.504423600765746	0.208620990070917	0.925638914478867	0.0888844001034032	0.315218900575675
cg09412069	0.182048879167705	0.86515835496668	0.72622809626577	0.724897974441849	0.0496744722161331	0.646219368743402	0.183572322396384	0.587771579183631	5.76713518206446e-05	0.722495172815639	0.0116050368562813	0.208912997574428
cg19241927	5.76738514035945e-05	0.617637784456449	0.00354868014633241	0.283211385350167	0.949002059438892	0.882030331574499	0.591423394018453	0.728532019390306	0.00295109562178499	0.847694756225199	0.00888728223941081	0.201254764939253
cg06085875	0.0670695418645129	0.827600549187782	0.0413830197854284	0.379706826951955	0.385213540470969	0.790542125542941	5.77777751626907e-05	0.330172750454124	0.00208232969299993	0.843779532341683	0.0260265906722164	0.240137872633315
cg21836358	0.204592244326662	0.86895264389351	0.041595849270176	0.380223370210463	0.0867478299301382	0.679398379476433	5.82105043183221e-05	0.330172750454124	0.121865118776228	0.920398375991811	9.03110342300823e-05	0.14509677157811
cg02713180	0.0033585503803601	0.749676489080674	0.00090778522875283	0.257263683631047	0.0724885571096622	0.667813355444682	5.86871190450305e-05	0.330172750454124	0.975271041005245	0.965404588479421	0.00386570436556293	0.183928632833904
cg01769243	0.148015218312327	0.857072919819027	0.151335418530907	0.49433098515667	0.0113488052514938	0.573453411737203	0.408070727290631	0.675852912755841	5.88062494685949e-05	0.722495172815639	0.00710637297930238	0.1965306674183
cg07243147	0.146522978859606	0.857064051331964	0.00965551249321078	0.306510415214675	0.649771266217161	0.843126774607458	0.0888725886617417	0.53180315965623	0.0397558181362768	0.911659512176263	5.89249030352841e-05	0.14509677157811
cg07353685	0.792299315252438	0.934745123982459	0.406384930805554	0.626388909734711	0.120304518369241	0.698838548664009	0.733836010773877	0.761878417177292	0.132144396631094	0.920398375991811	5.9099580775416e-05	0.14509677157811
cg27029450	0.0478099182015668	0.815159995047877	5.91680424057822e-05	0.221422415359056	0.518452021510776	0.819973322020417	0.0141298255837777	0.452721127436241	0.101136622998442	0.919236507490738	0.00745752106426542	0.197354417285335
cg04678231	0.851496286629036	0.938945416100049	0.00362256000648614	0.283551956135515	0.0308785014004894	0.62518727324582	0.0240593904860432	0.465358171033076	0.1908332653356	0.924166556532097	5.92812428500698e-05	0.14509677157811
cg19812938	0.27756560242108	0.883977954287558	0.051921762586783	0.395880544061528	0.604919848247119	0.835215357325395	0.000864768761777179	0.393412336385299	0.172064263999679	0.923895912470142	5.98527811841845e-05	0.14509677157811
cg23893346	0.702565427138579	0.92894128861824	0.00438810470707792	0.286661084777963	0.00223138581897048	0.536095536235611	0.0155646429776967	0.455785150574621	0.0292588033685054	0.90663153956576	6.02376444499799e-05	0.14509677157811
cg07329251	0.00146156262283276	0.737188165408046	0.00118717408002726	0.263772002075538	0.000678000423658108	0.489404008401159	0.666076056333796	0.746916629315533	0.000105636679857455	0.722495172815639	6.02849945948774e-05	0.14509677157811
cg10759957	0.362195475929537	0.894226486737269	0.0822835668116156	0.433723290402716	6.03139408638554e-05	0.438591887260218	0.0942795312552447	0.536371944866835	0.0858413864241239	0.919236507490738	0.00226826840624238	0.174762631694739
cg11757357	6.04428464876028e-05	0.617637784456449	0.000833536433860862	0.255369581293074	0.0148901242294461	0.586029467147065	0.0218582302362388	0.463702636953764	0.587674857449289	0.946788045469012	0.484659846674619	0.531765405012324
cg00643651	0.148307533723676	0.857141646129407	0.552793200689013	0.677434669316644	0.168211536140852	0.720955670446921	6.05180368184964e-05	0.330172750454124	0.89466136403064	0.962420456491201	0.0068320143498682	0.195624263991943
cg01032450	6.05659258564162e-05	0.617637784456449	0.998329162719389	0.780162125250632	0.208480332800675	0.736938555138875	0.119424144298362	0.552624813757036	0.0303620150920922	0.90663153956576	0.593992966681774	0.571039147272925
cg21904074	6.06037908891599e-05	0.617637784456449	0.755104118994431	0.731625494508535	0.0408158329561285	0.63712915207107	0.076123492536809	0.520876939163425	0.134602389894526	0.920398375991811	0.21355482353418	0.404018704110143
cg04106649	0.830120944239817	0.937406079996562	0.0689174604159018	0.417803440109708	0.731372222770434	0.855631493922102	0.19876164883979	0.594966901062043	0.990567922858978	0.966073048000526	6.08193925292178e-05	0.14509677157811
cg22487651	0.0434112025152141	0.810780954352454	0.0701539422953569	0.419446673414122	6.09089540744283e-05	0.438591887260218	0.368905982715017	0.662360749447521	0.0544549221689167	0.914172635286114	0.880198588935809	0.654181702419869
cg03403215	0.771916220015492	0.933695401909387	0.00674253076998407	0.298062290796586	0.466940171597932	0.809520135773577	6.1009382532149e-05	0.330172750454124	0.335133952252171	0.932751211372955	0.0179956797116202	0.22383090641395
cg13332574	0.232146563823104	0.874753007266998	0.527261354983987	0.668992286845477	6.10581817003793e-05	0.438591887260218	0.429361809093117	0.682281078302728	0.341211678083338	0.932751211372955	0.0222938875478263	0.233312360057852
cg01788438	0.340363902895617	0.891298723939226	6.1063374590327e-05	0.221422415359056	0.1213532943386	0.699117225475446	0.260052875399869	0.621326606772243	0.755136146838411	0.956154060288975	0.309809063170437	0.455786603249922
cg00576388	0.00889045481118355	0.773159216046544	0.00880631139134681	0.303358501325671	0.557638860958583	0.826838165656877	6.18710569394734e-05	0.330172750454124	0.0131554873984875	0.88688963403083	0.0565997117674444	0.281852374524086
cg26366830	0.0179327604051662	0.787610671060581	0.452067964337748	0.64258748897761	0.102485029546364	0.689012062474455	6.21184003554118e-05	0.330172750454124	0.0165062753854503	0.891588486236246	0.0286408516298576	0.244505557722415
cg22508782	0.339841786880337	0.891150869182792	0.00258178394407824	0.276287281698612	0.281492764616573	0.761794845744017	0.0249166348327915	0.465545371729506	0.683078730896652	0.952266599953531	6.26629654356835e-05	0.14509677157811
cg16001613	0.339595174391888	0.891108343484164	0.00319407832596413	0.281839461348491	0.0342082590401875	0.62810572896264	0.00455457661966494	0.425782852537705	0.41244559898551	0.936641185589019	6.26723510753992e-05	0.14509677157811
cg19909063	0.882432334204136	0.940514793996305	0.497343453273866	0.659150314353256	0.153370908471576	0.713704647497453	0.943495938348494	0.801247037562735	0.504846604966456	0.942933300188589	6.30318477864553e-05	0.14509677157811
cg06179486	0.724760292860278	0.930793275993794	0.605798080136987	0.692646385204201	6.30444687969935e-05	0.438591887260218	0.917896022562389	0.797010742459183	0.2504431340849	0.927716188456965	0.0349837814175453	0.254119695130634
cg04593880	0.771325618388627	0.933681103212825	0.00505494195053498	0.288576507687306	0.720630430358695	0.854094866956538	6.32226396131534e-05	0.330172750454124	0.457999944420494	0.939525138475588	0.00404325235299322	0.18397953644202
cg01171670	0.979770837455745	0.945847475339767	0.00133887412095738	0.263772002075538	0.0223478894082741	0.605508579850954	0.00202441216417679	0.407039327130031	0.0315876464308483	0.90663153956576	6.32917561804604e-05	0.14509677157811
cg03109047	0.886944634125426	0.940762946435104	6.34757038019215e-05	0.221422415359056	0.316151322910751	0.772783000101735	0.0135548432575516	0.451196382887304	0.435356042116575	0.938400752174435	0.00306350280506019	0.178809935342811
cg23905556	0.0469270900444386	0.814749135712635	0.056579317400229	0.402432053607356	0.0423739147443729	0.638495210193462	0.451561422348931	0.68924194225111	0.000197174703054167	0.815320398383247	6.37743010746785e-05	0.14509677157811
cg18761958	0.873421951887589	0.940075818104637	0.004227526573989	0.286661084777963	0.0131072438187778	0.579811684046507	0.294084492456768	0.63540813069766	0.318644873080821	0.931500353276482	6.37863658354766e-05	0.14509677157811
cg19464524	0.00641278250759515	0.761338684551179	6.40435310602397e-05	0.221422415359056	0.0105502256670347	0.570096174238583	0.193881845008023	0.592617065868141	0.104536860601051	0.919236507490738	0.00319878647562835	0.179584434123931
cg27460943	0.614815537364591	0.919749267286784	6.41425239307271e-05	0.221422415359056	0.325210673534455	0.77563546506214	0.0520465622400076	0.499300710801009	0.832573802255235	0.959512296276994	0.0276252388205214	0.243026132706886
cg11020853	6.42668124533084e-05	0.617637784456449	0.684517108593143	0.714279018210868	0.258944718854242	0.754429156530514	0.427624110281453	0.681748493172965	0.615550972188868	0.949130044024118	0.705678469655626	0.606612729732045
cg04825431	0.174281935751302	0.864019642977316	0.00112745693752916	0.263772002075538	0.00936278464684588	0.56388832009395	0.00255627753443633	0.417502409502176	0.39129293054218	0.935386304081424	6.44740572466145e-05	0.14509677157811
cg20958600	0.166047202310635	0.861441382308321	0.171471898166277	0.509006749059121	6.45576067540946e-05	0.438591887260218	0.915383619804949	0.796526251399761	0.325777108021103	0.932416588534652	0.442229991540596	0.514657847069825
cg12419318	0.152047651467075	0.858320756746386	0.000688522657378276	0.253390821141831	0.00256673266998872	0.536178586132657	0.00764830483697816	0.434446671267308	0.265903668254333	0.9286566124082	6.47378040123553e-05	0.14509677157811
cg08989564	0.83563861779982	0.937843664294128	0.0297566713567817	0.359435953180081	0.0390606099068562	0.634843829527021	0.0149215321955841	0.454173494874521	6.47649124951201e-05	0.722495172815639	0.00246905077625634	0.176084082891947
cg23162587	0.394655368665114	0.898102358737721	0.943489105160248	0.770573983326951	6.50681091490915e-05	0.438591887260218	0.752622358824932	0.765790476300722	0.0286821676616887	0.90663153956576	0.265671642004284	0.43342984735727
cg25359978	0.00765918379156887	0.770103576121499	0.0570366190762902	0.402794470640598	6.54803605251103e-05	0.438591887260218	0.812885769501349	0.77787040776897	0.439599340118601	0.938503276385651	0.469808949154255	0.525809061940884
cg09212000	0.507644301129666	0.910004504951624	6.55499490453068e-05	0.221422415359056	0.532388849284151	0.822396863504996	0.00373733145138083	0.424054039258002	0.750572210200272	0.956036490620999	0.0814885273779328	0.308427066684702
cg19046725	0.8390823942468	0.938149321866718	0.157077810209128	0.498710241107079	0.510105225845116	0.818083958946035	6.57499036887372e-05	0.330172750454124	0.412629255530391	0.936641185589019	0.325116285839535	0.462992091174064
cg11178170	0.00149290293760804	0.737188165408046	6.62620656999843e-05	0.221422415359056	0.0158031447025246	0.587250308079178	0.566990737674025	0.722060057083763	0.507297741646044	0.94293737538565	0.659002252256617	0.592764304701537
cg03661387	0.0905123689857586	0.839219291326278	0.000218291146131366	0.234967229375093	0.525905359037803	0.821511092369317	6.63982821119394e-05	0.330172750454124	0.851237419171469	0.960382623024976	0.00416981887857431	0.18435343897768
cg10339152	0.468404344617114	0.906641419613006	0.0108510692347014	0.309397108973784	0.00710645930666655	0.554107383757321	0.0857427040376568	0.529115334366259	0.474447991305713	0.941079205771377	6.64002052215173e-05	0.14509677157811
cg15723222	0.118943407372124	0.848134099379121	0.576992872368532	0.684543407159415	6.64186200545973e-05	0.438591887260218	0.767886693906579	0.769195938939113	0.0549721805555507	0.914172635286114	0.171219865211848	0.378410834086196
cg20702056	0.809207195318426	0.93597079491403	0.00839234660856386	0.302495044565109	0.244443243224643	0.750347135050632	0.00673984825912087	0.433288022994168	0.306849424243763	0.931354491888679	6.64578091468535e-05	0.14509677157811
cg23645885	6.66623473920786e-05	0.617637784456449	0.0461459244048156	0.387365673033284	0.165488712460092	0.719874259073947	0.325981464418081	0.646928364422198	0.995430045696548	0.966099845775229	0.682187540059428	0.599831221939545
cg01614792	0.0503652280436394	0.816033200751398	0.774157981661812	0.736078448056327	0.728184830037103	0.855119813326437	0.236475877723466	0.611711914158999	6.67702250161449e-05	0.722495172815639	0.904981626842445	0.660250281703788
cg10021411	0.704370776251172	0.929070141296178	0.238684157734341	0.549215361192691	0.890332638935304	0.875211799881344	0.2476174686403	0.616851895321995	0.596773185178033	0.947722985155694	6.68281410790986e-05	0.14509677157811
cg06893362	0.0155962656725698	0.78642048713909	6.73474197013152e-05	0.221422415359056	0.0180508968345823	0.59410027883636	0.196681701539094	0.593874097804915	0.152613037426015	0.921707793637637	0.45597982000079	0.520152960043179
cg27178922	0.0451820591640946	0.813314543618454	0.00128542876202992	0.263772002075538	0.282135393441288	0.761975236827447	6.7414922147726e-05	0.330172750454124	0.104313962854794	0.919236507490738	0.000141415623921572	0.14509677157811
cg15356494	0.00683014524585309	0.763664924850582	0.253187067925488	0.556498589377633	6.79012704833917e-05	0.44023008295692	0.0145548901874925	0.454173494874521	0.141082784292953	0.920413495844886	0.00374117360200986	0.182819656216963
cg01007838	0.0165109628321697	0.786565053819753	0.00241038581647585	0.275611387538897	0.488961771091793	0.813869487271371	6.79294843655364e-05	0.330172750454124	0.019494167434488	0.900454582414974	0.0126350608666459	0.210958281542103
cg25522046	0.5812442890171	0.916979535421795	6.86644576864994e-05	0.221422415359056	0.00653466916142241	0.553163235367144	0.038780078810316	0.483583568552373	0.308339702556677	0.931445164648544	0.000243365838216592	0.153130593623505
cg05447556	6.88044273388921e-05	0.617637784456449	0.0189004909191042	0.333357176645369	0.804977908414356	0.865837362903714	0.0160358985664393	0.456236127248378	0.00860303978282384	0.880454044852627	0.0915694790382957	0.317363841978463
cg24913355	0.0834511913169293	0.835322267376899	0.000133925767913414	0.227289111791607	0.117847098121687	0.698277413505109	7.08931094696933e-05	0.330172750454124	0.744105025100516	0.95564848445038	6.8911769223483e-05	0.14509677157811
cg17215532	0.755796243126573	0.932507937210497	6.90990937773462e-05	0.221422415359056	0.557246556736675	0.826723999581824	0.030922865023304	0.473040602795944	0.544072775144057	0.944524426692099	0.00595596137786857	0.192049585100587
cg22040469	0.714229901085052	0.929848134583669	6.9128936833329e-05	0.221422415359056	0.111496299244669	0.694535580561001	0.00898664304781681	0.438927332552162	0.228531299172378	0.926427298601027	0.147005409339559	0.361303180022116
cg04554652	0.0357071889683049	0.807298653907019	6.92819333986769e-05	0.221422415359056	0.520880751634972	0.820305589683602	0.694744708928631	0.75313143666659	0.126744089076746	0.920398375991811	0.027373875457545	0.242553227643865
cg24346204	0.798377357985628	0.935410870901911	0.0342323647140648	0.368982829640745	0.910322091682657	0.877912426246108	6.93590919508198e-05	0.330172750454124	0.758079302686526	0.956347871420983	0.00267311715737971	0.177331317379408
cg27168638	0.701677205019525	0.928867570704397	6.93928562498747e-05	0.221422415359056	0.88372189184463	0.874501291509958	0.061872878099021	0.508468944805294	0.920972375559076	0.963400352301813	0.13007398061674	0.348864823778692
cg17056607	0.991379177609004	0.946579609817058	0.0489899310478316	0.391764038264108	0.172916481617388	0.723306383585624	0.00350810397145396	0.424054039258002	0.0289476276551374	0.90663153956576	6.95120620246816e-05	0.14509677157811
cg13919285	0.383668183037115	0.897082683201549	0.00974239192301688	0.306510415214675	0.114903270823815	0.696265687024864	0.0647023736259122	0.511962983550865	0.0454145123195066	0.91193690039678	6.95788644501859e-05	0.14509677157811
cg24480695	0.402020676237171	0.899360443455976	0.611260087132212	0.694311572101054	0.196167420006988	0.731904143731762	0.211898483117351	0.600848121220242	0.000625806316824341	0.815320398383247	6.96297877166884e-05	0.14509677157811
cg25438788	0.539255962265842	0.9126320513631	6.97084901727886e-05	0.221422415359056	0.0985768279498165	0.686320385811503	0.00163191623810296	0.407039327130031	0.186063147859258	0.924147006933437	0.0814581115713793	0.308414965982792
cg07144318	0.413857661175562	0.901063652873544	0.00138924733081302	0.263772002075538	0.272705699323151	0.758905250667702	0.0105286490514062	0.442878188390299	0.736010490897577	0.955265621980206	7.01009584776292e-05	0.14509677157811
cg20403938	0.196579434744623	0.867617528088762	0.247534751212893	0.55365599287175	7.0343990162873e-05	0.440530939086327	0.850946158882341	0.784689820535712	0.222419860987065	0.926362735090534	0.142463459935993	0.358090740027326
cg02735446	0.0208165088425354	0.794311930143273	0.00214608301611077	0.271893001388263	7.04184991905051e-05	0.440530939086327	0.161240991683929	0.575743690912989	0.232163062971193	0.926491974731094	0.0121622680984321	0.210615458055017
cg12857678	0.426694259934209	0.902573397698181	0.822111263550345	0.746997003434282	0.309464877741119	0.770801221106456	0.0352828976877847	0.478754216046969	7.0661275307647e-05	0.722495172815639	0.00350533396508317	0.181612444912094
cg03184441	0.0817792088551709	0.833455821690402	0.670317295318224	0.710637737730233	0.0473205650043213	0.644151002480387	0.0394513396945548	0.485225210020096	0.837808328127324	0.959773034848134	7.06648084432686e-05	0.14509677157811
cg23609027	0.108677708357097	0.844665659533704	0.00661672790952355	0.297522326335665	0.487613545505004	0.813573906005003	7.06884954225759e-05	0.330172750454124	0.120548074916435	0.920398375991811	0.123652215152796	0.344079735879657
cg14422827	7.15597370287061e-05	0.617637784456449	0.558600207815003	0.679103732729013	0.0543699457561674	0.650895426944826	0.0639099298681189	0.511213296634976	0.0528012766560505	0.914172635286114	0.45079430939711	0.518005203245729
cg09136821	0.271014095092995	0.883022893994224	0.444673000777802	0.639938477729959	0.0175194731075872	0.591452836965428	0.116125492329758	0.55019596645139	0.420512198106865	0.937297043979442	7.16470620692005e-05	0.14509677157811
cg20225041	0.383389763121364	0.897014094073316	7.19700654660564e-05	0.221422415359056	0.534149272477756	0.822709660783549	0.0643478703041631	0.511642494574263	0.304238924532701	0.931354491888679	0.0562280943594848	0.28140279268474
cg09804649	0.0123462639809001	0.779069694069277	0.381128717749011	0.616457623673243	0.00280226002850752	0.536516269787293	0.902957392476208	0.79413168775574	7.21953254527138e-05	0.722495172815639	0.088479879267219	0.314889429668246
cg23522788	0.0680940475131308	0.828353130192797	7.22516465906788e-05	0.221422415359056	0.590732714790902	0.833099030120627	0.640750781356566	0.740899002968011	0.0919090430150139	0.919236507490738	0.0217527816965685	0.232236688557191
cg26708759	7.23370552616715e-05	0.617637784456449	8.22632840170698e-05	0.221422415359056	0.00844937261041741	0.559931116699018	0.192300330070217	0.592016070311183	0.432616764954711	0.938288889435812	0.647512534811253	0.588942598814992
cg11697474	0.330705545376563	0.890222464270941	0.0983532570864172	0.450445807788188	0.0538870779541873	0.649813810647065	7.23815350731894e-05	0.330172750454124	0.0251734302691737	0.903454571548945	0.00066335771739615	0.163069455051432
cg09458394	0.387683099746304	0.897403951912182	0.495382656516229	0.658479081611588	0.303864785449355	0.769165189902004	0.000167823149941207	0.368671662900514	0.0555322102824723	0.914172635286114	7.24636908176158e-05	0.14509677157811
cg24995014	0.00106564337549337	0.737188165408046	0.00837210727333037	0.302495044565109	0.00236233437302255	0.536109983449647	7.25585061026113e-05	0.330172750454124	0.662980346912202	0.951456345344436	0.000190060901136845	0.145620208551944
ch.20.49333016F	0.459381979468606	0.905849667316059	0.125665785785401	0.473900046937609	0.0588750357386434	0.654702007824321	0.116611557989869	0.550605654227603	7.26593305490285e-05	0.722495172815639	0.932308351689956	0.666683358585681
cg02922150	0.181633058877908	0.86515835496668	7.26646095580219e-05	0.221422415359056	0.698683507989321	0.85063395126958	0.302121237362522	0.6380373713133	0.334238310879747	0.932751211372955	0.0229107061105747	0.234722869871138
cg19084269	0.185559413363995	0.866004769749163	0.972554558856836	0.775606502899399	7.27902266742057e-05	0.444353820102618	0.558021619898266	0.719350637639626	0.0174549039704496	0.896070888490522	0.0679734950817617	0.294721510259697
cg01077795	0.194482680391368	0.867103512298369	7.29186779345275e-05	0.221422415359056	0.296448221851371	0.766559623047151	0.00385752760780749	0.424054039258002	0.876525159691488	0.961515322729911	0.0147716691623214	0.217143929764761
cg17091770	0.377860787288713	0.89613364902822	0.081016601359686	0.432268653387958	0.953142649432701	0.882326856343117	7.30304227755282e-05	0.330172750454124	0.23546228249939	0.926535269625037	0.0428086772453575	0.265756179001853
cg10982460	0.168754666317795	0.862003876827282	9.84961619388823e-05	0.221422415359056	0.00375479881523972	0.540622982955622	0.00221775139802601	0.408777242779326	0.209773791573586	0.925710197902211	7.31584148680555e-05	0.14509677157811
cg14702960	7.31829359031766e-05	0.617637784456449	0.00138237760273142	0.263772002075538	0.0149902371655599	0.586135226096119	0.356951818692467	0.658280629242933	0.0623044793243599	0.914172635286114	0.0534289028084239	0.277864813295234
cg25026754	0.339753827031229	0.891143642680591	0.00263502239340959	0.276287281698612	0.594907769259516	0.833672234961232	0.00129953353521454	0.39832070658263	0.409305732423176	0.93658873184798	7.32322503625042e-05	0.14509677157811
cg21737039	0.0346725168256544	0.807298653907019	7.3263851308267e-05	0.221422415359056	0.00270820616996106	0.536516269787293	0.00738647317979798	0.434232823435709	0.736056206947298	0.955265621980206	0.000543650584706422	0.162581193570597
cg11007123	0.886300979264041	0.94071839935895	7.33060849939889e-05	0.221422415359056	0.212180521370565	0.738466193341312	0.14106984724908	0.564664282868825	0.716855039015303	0.954479399286333	0.00423464740619441	0.184958865402785
cg21608600	0.0652719721565787	0.825494188224593	0.0382954680010057	0.375175324991812	7.35218495854365e-05	0.444353820102618	0.228171213605002	0.607923617969758	0.477084369913537	0.941465383965718	0.00227848761457527	0.174762631694739
cg05538983	0.00183036498308847	0.737188165408046	0.0148477726627161	0.322193083599114	0.195662498583393	0.731718015793663	0.903848667626587	0.794266503785925	7.35480299551605e-05	0.722495172815639	0.0187553351086256	0.225303551523559
cg17481912	0.82037169321725	0.936531266427071	0.0592124605233783	0.406217831789337	0.0798603647836677	0.675040826501113	0.0206441136770358	0.463152937896979	0.0572243127271125	0.914172635286114	7.3634260776955e-05	0.14509677157811
cg25374028	0.0946604388876702	0.840872814035836	7.40617602855441e-05	0.221422415359056	0.674101072892859	0.846734436719286	0.00103464601384848	0.393412336385299	0.391121867024514	0.935386304081424	0.355008610141247	0.477351619225938
cg19255722	0.0159580902777263	0.78642048713909	7.45386764056646e-05	0.221422415359056	0.118740636661954	0.698504761114367	9.77901398176409e-05	0.368671662900514	0.0217957014806383	0.902373394021651	0.0211191069235737	0.230854478032417
cg03490200	0.000332382696228242	0.676967472481931	7.46730753413605e-05	0.221422415359056	0.00233516274168196	0.536109983449647	0.365253115155596	0.661151683817836	0.000737020320450441	0.815320398383247	0.000153184477951122	0.14509677157811
cg22792660	0.663032676667251	0.925744686159725	0.326869635221989	0.593070105992988	0.275389324907842	0.759719733919947	0.17035800333554	0.580797762602202	7.48587694346807e-05	0.722495172815639	0.00489640880443575	0.187740732349912
cg01288724	7.51923433485797e-05	0.617637784456449	0.25928774590636	0.559521459655255	0.780749349617843	0.862555425466988	0.231442790891174	0.609492198598214	0.00333772372417002	0.847694756225199	0.328425301636106	0.464638324702739
cg24980413	0.0391503548058302	0.808285422417742	7.53893114081058e-05	0.221422415359056	0.435631053795489	0.802631002384795	0.0172000204187031	0.457557557615655	0.388671541632472	0.935386304081424	0.0212157096416689	0.231095726369538
cg10322308	7.56838618958656e-05	0.617637784456449	0.124047577240492	0.472604904803211	0.0342882991926966	0.628131101065521	0.373970660134081	0.664020804640626	0.358168877893594	0.933292018354906	0.293791303146836	0.447921167225283
cg09489757	0.809699276492572	0.93597079491403	0.000125782064545382	0.223376861769765	0.00507762920478487	0.550672869342371	0.0249431122250038	0.465695566577151	0.211801562388327	0.925710197902211	7.60626261895218e-05	0.14509677157811
cg17971251	7.65319426299837e-05	0.617637784456449	0.000100483044565276	0.221422415359056	0.381975295068089	0.789909896570378	0.37818920338428	0.665540670848006	0.00252274024169067	0.845684950895984	0.00204411624764448	0.173071097314051
cg03536664	0.0734645979882886	0.829033811179498	7.65505436698244e-05	0.221422415359056	0.0584533877271062	0.654638203640549	0.101714233431458	0.540775969089142	0.971399375654085	0.965319283793701	0.093434373040224	0.318907915165862
cg19931922	0.337295927737577	0.890502724676788	7.65898117294304e-05	0.221422415359056	0.00290254963110556	0.538416920554771	0.000398009645803204	0.380104139672145	0.00253237653938906	0.845684950895984	0.00012893628512385	0.14509677157811
cg04727522	0.149743043199258	0.857731013800518	0.078446380797463	0.429475181805955	0.0431071805327143	0.639470106853582	0.199174207603773	0.595110705939981	7.71177603025568e-05	0.722495172815639	0.00649099162859446	0.194021778149295
cg19267253	0.659373105036291	0.92545901241647	0.218214440215466	0.538252988861446	0.19115036409333	0.729936310577292	0.0167000480418273	0.456236127248378	7.75828024543475e-05	0.722495172815639	0.00390291891495743	0.183928632833904
cg22792473	0.501514645249934	0.909436994821921	0.194896875006271	0.523792477964649	7.82280256792568e-05	0.458890173648691	0.975336323325857	0.806438080515003	0.964273926071492	0.965247936472799	0.862201536841608	0.64952946817158
cg05875302	7.84523429718686e-05	0.617637784456449	0.066531979816387	0.4157051120485	0.0283440835354678	0.621185428880628	0.797126622557273	0.774793740339641	0.153961797117476	0.921831487144211	0.586453475494971	0.568401529615468
cg07589254	0.0286430056159317	0.799551348070345	7.84891590563639e-05	0.221422415359056	0.0125647542241251	0.578179472513943	0.0257276533893334	0.467196254006438	0.719460663692622	0.95473561645656	0.00451078549128393	0.186262006199728
cg09274658	0.0501199283358527	0.816033200751398	0.637052060233551	0.701483049426655	7.85035841332503e-05	0.458890173648691	0.0757483110292414	0.520713885366457	0.0703149571890922	0.917067140472686	0.000537560027534873	0.162383177562359
cg23431721	0.584552967208964	0.917113450893136	7.86354517287575e-05	0.221422415359056	0.860594528668333	0.872426764143923	0.348151318172026	0.655229733386063	0.643463571672046	0.950195565101905	0.0109048846146136	0.206983537205395
cg02692938	0.338439028811301	0.890888984394544	0.00789496478895282	0.301408775613835	0.0254986875095873	0.613810210379567	0.00361897227662189	0.424054039258002	0.138330534936325	0.920398375991811	7.87206332772318e-05	0.14509677157811
cg12072524	0.417455029004144	0.901762493855219	7.87852055883338e-05	0.221422415359056	0.0812786099380962	0.67564551849195	0.00306430866572313	0.420716486719955	0.299146594395102	0.931354491888679	0.0148223613355421	0.217261674067822
cg09013599	0.12120850791281	0.848649209829156	0.0438482480133671	0.384112558170809	0.633060637377885	0.840408203370821	0.0266874697158028	0.467432277720919	0.00022593907039178	0.815320398383247	7.93735820812566e-05	0.14509677157811
cg16097329	0.174644256618968	0.864019642977316	0.00659082687634217	0.297522326335665	0.115284980257078	0.696592959636374	0.00146072244131471	0.406140913240938	0.0002701388776101	0.815320398383247	7.95108375780608e-05	0.14509677157811
cg23993660	0.117368140587774	0.847794229415099	7.95738387135817e-05	0.221422415359056	0.217280028267714	0.740475567890582	0.174139484569634	0.583117845463626	0.539454679039744	0.944249400347176	0.0345167611950495	0.253350451385499
cg22656550	0.00669408295015655	0.763664924850582	0.0553366751983098	0.400779391024774	7.97876992295269e-05	0.458890173648691	0.162506331688783	0.576477097742604	0.0775265535426548	0.917182102836849	0.0110576994444906	0.207418231015135
cg06973615	0.0928062110611421	0.840007369509291	0.381154058994318	0.616457623673243	0.699074992309673	0.850698565575165	0.0991389233625425	0.539332554842584	7.98169173351757e-05	0.722495172815639	0.0405499707675054	0.262567423998726
cg03065467	0.904028747819093	0.941811905962607	0.0964079114849295	0.448406053863645	0.992039667792698	0.886591429006784	0.0304451262532604	0.471759514934378	0.807691204509007	0.95840541595781	8.00280247756592e-05	0.14509677157811
cg08042055	8.01010282799919e-05	0.617637784456449	0.228790945249144	0.543672662711542	0.13143648784401	0.702978384533982	0.815218748026968	0.77824080128656	0.0570295835878047	0.914172635286114	0.530713512420222	0.549119060858373
cg06291846	0.00349078151831888	0.749676489080674	8.01647402389437e-05	0.221422415359056	0.00302376347084339	0.540622982955622	0.0300569008893618	0.47147020706303	0.158174033945407	0.922329826580859	0.676441078122509	0.598089221333752
cg09884983	0.441803661139249	0.903935835245892	0.000847391112916191	0.255802485168132	0.154711865917594	0.71457459259772	0.00555647816390079	0.428196354225852	0.84320277729961	0.96009552686522	8.05305659236788e-05	0.14509677157811
cg15667931	0.137460568013405	0.852549204001225	8.08603927917489e-05	0.221422415359056	0.00766669209361167	0.555040562745263	0.0149950023364554	0.454173494874521	0.016114895555719	0.891588486236246	0.478154789286304	0.529135622052833
cg04713108	0.00760338005309864	0.770103576121499	0.0129467528151146	0.315498777983721	0.0287057458918473	0.621211920958297	0.65800313845163	0.744809548362163	8.09952836888434e-05	0.722495172815639	0.000756441581983087	0.164148114542257
cg05998950	8.11322214401882e-05	0.617637784456449	0.197434935901674	0.525403081259803	0.207258331022229	0.736466129507207	0.663570025969721	0.746306688532219	0.000845017537782308	0.815320398383247	0.154396023025229	0.366814000397732
cg01572460	0.520041839261862	0.910976513782264	0.0380633183422044	0.375017761556771	0.00652741708543804	0.553163235367144	0.00845357160835034	0.436293839260104	0.00694998560995058	0.869575316097473	8.11825473572119e-05	0.14509677157811
cg13319772	0.172248129599956	0.863256616073039	0.035160030078003	0.370568503358858	0.126062050119133	0.701041746143245	8.12989426958562e-05	0.361211653317466	0.472790495124598	0.940872173125628	0.000486905144196735	0.161492416610953
cg20307448	0.348205168541957	0.892532263089134	0.155492094230145	0.497559517098696	0.21399845514061	0.739088962138915	0.00279011843416881	0.417502409502176	0.50865148882195	0.94293737538565	8.15698179795495e-05	0.14509677157811
cg14053590	0.0625057663363505	0.825133703811801	0.354033187963086	0.605688693852829	0.00278780787054677	0.536516269787293	0.759893241546104	0.767389920712043	8.1986491905512e-05	0.722495172815639	0.0312691407351665	0.248337004317881
cg11274211	0.0212201342442747	0.794799926046071	0.0831137376179574	0.434859281275954	0.268165680724264	0.757335228700834	8.22749233291756e-05	0.361211653317466	0.630604183946782	0.949616330125529	0.0585012018700478	0.283951888165474
cg14947846	0.49703383014312	0.908971697368913	0.0327467541307827	0.366565515288938	0.0586354322657686	0.654687293802634	0.0187473107685696	0.459978500061997	0.253203691985572	0.927943783349746	8.24001935657319e-05	0.14509677157811
cg13996392	0.304796375232402	0.88722157530654	0.015080303799423	0.322467126633352	8.28613302833978e-05	0.465536404877323	0.624314957595757	0.736740463786957	0.0120611702943642	0.885446575650411	0.00148629843979576	0.169039006071018
cg04083953	0.0691811942499156	0.82875121359264	0.364036751904165	0.609782183174629	0.00375398771931396	0.540622982955622	0.0105798789461029	0.443287501300117	0.0360920215283203	0.908955991076626	8.33323593772709e-05	0.14509677157811
cg13941305	0.0650526839384021	0.825436467689474	0.000495705198456481	0.252386793372581	0.00131065515907854	0.525674102452948	0.00215909810011717	0.407039327130031	0.000802257155604569	0.815320398383247	8.35070694936248e-05	0.14509677157811
cg09740671	0.616494707508903	0.919886143175033	0.270176172182656	0.565550812537226	0.102353189541704	0.68880937267421	0.29294936936452	0.634990676740214	8.36702749662697e-05	0.722495172815639	0.0242945910518245	0.237037958616491
cg00462849	0.507471476582292	0.910004504951624	0.0202698802968351	0.336779650048117	0.972525073902095	0.884483495566788	8.36841832093561e-05	0.361211653317466	0.770535868395913	0.956898188677093	0.150216626563905	0.363785202760182
cg07822618	0.534329463054548	0.912266783464893	0.170751629717145	0.508373078777356	0.0693594691483648	0.664323802788537	0.131872830222311	0.559195490968161	0.47422722141925	0.941026937985263	8.38360927319672e-05	0.14509677157811
cg01060059	0.107038698476936	0.844191326339559	0.322230000780864	0.590950302184296	8.39967789726369e-05	0.465536404877323	0.213955666252785	0.601718251553313	0.985191588985157	0.965898620383133	0.0201914917485917	0.228830411844843
cg16985652	0.670692347744105	0.926089416063142	8.41665453658296e-05	0.221422415359056	0.00122722748536715	0.519390592931529	0.0419805096834566	0.488291432918188	0.160783304563284	0.922904769609367	0.00283051534678287	0.178133664788153
cg00026455	0.379524947055638	0.896354002592106	0.203815284899258	0.529220821610237	0.00392464230491738	0.544302186236875	0.0996521249743117	0.539751925721422	8.41886983650261e-05	0.722495172815639	0.297202498082019	0.449504546624313
cg06698638	0.0652401151700784	0.82545428919123	0.13032647870614	0.477831121813099	0.00194570194875397	0.53037281165595	0.00298989092368855	0.419723646933625	0.00345332070688734	0.847694756225199	8.45229535378833e-05	0.14509677157811
cg18507018	0.125250055144851	0.849870252793574	0.167730859155571	0.506388679129333	0.267518426156001	0.757134343866895	0.412079048884392	0.67712404471554	8.45890740528138e-05	0.722495172815639	0.0655405688325925	0.291761678790417
cg14987431	0.042591726257578	0.810780954352454	0.0354356249811397	0.370999084684367	0.717352985270254	0.853482724455729	0.237159020433483	0.611969085448579	0.0191795786716132	0.900454582414974	8.47640147190992e-05	0.14509677157811
cg06916740	8.49016233583446e-05	0.628883175688824	0.048680323088625	0.391093001949716	0.378537499003428	0.78900678128984	0.52377625922771	0.710446896409681	0.16693767444326	0.923409221207378	0.408259277317285	0.50045523800009
cg12363746	0.271424595556336	0.88308015229204	0.122268324961684	0.471091085114289	0.340381744634324	0.779479240292795	8.49470393870186e-05	0.361211653317466	0.5320657795549	0.944241638065786	0.000134949794834538	0.14509677157811
cg24660675	0.372530467687467	0.895190218629799	8.51225046306108e-05	0.221422415359056	0.897741853255324	0.876189795166239	0.000887733272299132	0.393412336385299	0.514069753213652	0.943342545167365	0.00294913960102632	0.178808266804716
cg16365690	0.0036616492703564	0.749676489080674	8.56247610255841e-05	0.221422415359056	0.00490871973325271	0.550245244884273	0.000550521088546907	0.380104139672145	0.372356235538234	0.933976452025799	0.000258493112590815	0.156896434443166
cg10601026	0.258278983240901	0.880286732309622	0.0128104766420988	0.314884306592853	0.416212597929829	0.797961872368309	0.536372170977773	0.713886415867928	0.127688675054147	0.920398375991811	8.59152730559384e-05	0.14509677157811
cg20690062	0.00490021750253773	0.752763374168836	0.162508583639161	0.502561367679598	0.0617644152608365	0.658376029311417	8.59249387427866e-05	0.361211653317466	0.108943925554433	0.919236507490738	0.141072932325149	0.357239323027482
cg07254337	0.549657359722471	0.913687195485569	0.000704255101183573	0.253390821141831	0.028565064269247	0.621185428880628	0.285933063185204	0.632051460365627	0.274942280167655	0.92878993726024	8.60435870890357e-05	0.14509677157811
cg22369048	0.995850801918981	0.946900337060715	0.0332672663017087	0.367842604601395	0.231486953782984	0.745585328020399	0.0915087225107093	0.533961509474299	0.385333396745147	0.935386304081424	8.60601342387124e-05	0.14509677157811
cg22075362	0.128321348413816	0.851653337739224	0.0525036647909559	0.396898251806914	0.559056286421596	0.827041594484345	0.446435639371372	0.68774807423278	0.00985791574933858	0.881391343585952	8.62688622398521e-05	0.14509677157811
cg05227078	0.477969062758923	0.90755156479371	0.00145092059228426	0.264954933533318	0.680999191986539	0.847859117884173	0.00283696945002458	0.418130628697639	0.225890623714418	0.926369169287465	8.63965823400253e-05	0.14509677157811
cg21394778	0.0890845396480063	0.838645668492357	0.000690284132974096	0.253390821141831	0.319756876341821	0.774090016891045	8.65538611530411e-05	0.361211653317466	0.408179515013651	0.93658873184798	0.000380586965211717	0.159604812360634
cg05855124	0.129589906427418	0.851653337739224	0.249969681493443	0.554927959347279	0.47053949059917	0.810473884605342	0.0587365020008821	0.506512118507088	8.67564554773016e-05	0.722495172815639	0.337821799779897	0.469222166725425
cg01312546	0.893236720825903	0.941094632081431	0.00172173112790926	0.267121062305617	0.000614304750937122	0.475177039750238	0.0286689608590666	0.469359438047836	0.0136958528169123	0.890721267920264	8.73911115714168e-05	0.14509677157811
cg25468058	0.536744005804893	0.912555706560898	0.313077783108199	0.586661455059439	8.76241220375563e-05	0.465536404877323	0.674749877870313	0.74877632231625	0.000673239567684662	0.815320398383247	0.00132406701446086	0.169039006071018
cg11970254	0.397623592930383	0.898916635625835	0.234047204296586	0.546531682852116	0.0112425176232821	0.572866191904649	0.356683488583204	0.658210587767109	8.7654348773175e-05	0.722495172815639	0.0271574309580696	0.242427035627989
cg13633270	0.248486196285546	0.878414176329044	8.76757097305706e-05	0.221422415359056	0.717177201046431	0.85341299715018	0.437862827402602	0.684969835605123	0.378296766934515	0.934862191429842	0.0249452507628716	0.237982727388117
cg12877462	0.209527794771792	0.870489077090483	0.590306208759165	0.688287370853753	8.76914102344555e-05	0.465536404877323	0.471121925954027	0.69533831977118	0.140091500315817	0.920398375991811	0.0254177602381338	0.238939053371981
cg05946942	0.129967689943167	0.851653337739224	0.000131878756698808	0.226026914436416	0.299995240607862	0.767700501751647	0.000344907492868452	0.380104139672145	0.0376986982620226	0.90969918754783	8.7985444911814e-05	0.14509677157811
cg11915812	0.998298718168054	0.946991307569193	0.754418986840071	0.731478888944633	0.000582098510700672	0.472820691320825	0.688017515869268	0.751608868723802	8.80120013044865e-05	0.722495172815639	0.000696432958595141	0.164148114542257
cg25050723	0.00139919379379339	0.737188165408046	8.82637985218759e-05	0.221422415359056	0.972504233994942	0.884483495566788	0.727806706815425	0.760446590052531	0.0907686626513843	0.919236507490738	0.0738650112519987	0.301099813656249
cg02992632	0.0831334566256963	0.83505432866154	0.068691448715078	0.417483080884035	0.148293236823198	0.711205562746715	8.86718055980202e-05	0.365038615018976	0.817596297556949	0.958963287019742	0.0028369126499059	0.178133664788153
cg09932441	8.87585863840761e-05	0.628883175688824	0.00618548361747372	0.295647245377868	0.0117137369473948	0.573920957680273	0.0481798129566963	0.494765311529327	0.374738879209336	0.934206285065195	0.0392584907874042	0.260826634939671
cg05740668	0.0795640807743556	0.832385816783128	0.354692345205992	0.605956278533512	8.89699534391458e-05	0.465536404877323	0.611897143286532	0.733661789761879	0.0580395751511549	0.914172635286114	0.0588414629577303	0.284196041122757
cg03961580	0.741062424210702	0.931935402565006	0.0235950490228913	0.345195586828004	0.0190887687667103	0.596402821002908	0.00133594244058388	0.401362378946949	0.00337404505403499	0.847694756225199	8.91352665881667e-05	0.14509677157811
cg23732483	0.85014868437482	0.938848513320172	0.238596855358794	0.549200406159847	0.0758059460829227	0.671533963802056	0.0328745506618828	0.475664011200118	0.00252835338225719	0.845684950895984	8.92557129123499e-05	0.14509677157811
cg22637867	8.93397712462418e-05	0.628883175688824	0.195787998373218	0.524273083239375	0.496751478561552	0.81522144718556	0.040934804455618	0.487164013763367	0.214433694643133	0.925871970838247	0.989979305875661	0.679175763470897
cg12443452	0.180974577249578	0.864993724786897	8.93883923729484e-05	0.221422415359056	0.0864665254597406	0.679085508541154	0.0772011117290575	0.521739948374114	0.430386239124506	0.937877202348655	0.000317016410165685	0.157376975426538
cg26008877	0.783139023495198	0.934437169922801	0.622776964007931	0.697801517448537	8.95614632011256e-05	0.465536404877323	0.987928540024536	0.808178098849366	0.0193350884305313	0.900454582414974	0.0014871754589402	0.169039006071018
cg01814963	0.898522860958004	0.941590295338713	8.95989691940156e-05	0.221422415359056	0.223792045549517	0.742721062030566	0.0831584305371268	0.526840990279404	0.651445028698605	0.95070848404495	0.0174247829101619	0.222999476458934
cg07300559	0.337276541151404	0.890502724676788	0.0129065147838336	0.315466312598022	0.032385460909694	0.626540752802501	0.00727365734874822	0.434083891003096	0.240172885736848	0.926535269625037	8.99370804681094e-05	0.14509677157811
cg24517136	0.0569321719406863	0.823058981510053	0.716530405711688	0.722446453876149	9.00820443017317e-05	0.465536404877323	0.16090737217771	0.575493036180314	0.102154946366506	0.919236507490738	0.0326800122414866	0.25070200308886
cg11540416	0.0614144482036226	0.824629958302359	0.295859850274046	0.578677208690736	0.598503487507012	0.834255677662722	0.00021671660040268	0.380104139672145	9.03874921252245e-05	0.722495172815639	0.0143466533196053	0.215848264728056
cg22935450	0.355024034316711	0.893539393519519	0.750982215496048	0.730843092088138	0.403847432990008	0.795123530525992	0.282158592389112	0.6304688143522	0.486062866576334	0.941606806735499	9.08344062778083e-05	0.14509677157811
cg02991474	0.243657676794535	0.877820844988637	9.08403631064943e-05	0.221422415359056	0.210272082905814	0.737423056516309	0.0906640035947281	0.533157840249141	0.814633531936352	0.958772226273988	0.0234799746495796	0.235552629767105
cg02080531	9.10826052178591e-05	0.628883175688824	0.0112945930677797	0.310808171610425	0.135128509527992	0.705122964322696	0.433431518876683	0.68333332977855	0.011343001227644	0.885446575650411	0.0398049323720284	0.261500640183717
cg17341904	0.00417737467388223	0.749676489080674	0.0254505566596532	0.349655303979261	0.844263161973112	0.8705661525089	9.12099746354211e-05	0.365038615018976	0.00898411112811264	0.881137519053858	0.081480520068836	0.308418712215958
cg08737836	0.654555148560289	0.924839288362876	0.295941724306624	0.57872029456981	0.072146432588574	0.667200407948314	0.0667236023452403	0.513651779674639	0.0589362444589106	0.914172635286114	9.1857487998726e-05	0.14509677157811
cg02648464	0.0212622705369571	0.794799926046071	0.355419338642807	0.606265205769186	0.389885430941994	0.791549973358309	0.457945811986642	0.691238298213283	9.185807411648e-05	0.722495172815639	0.1667456074716	0.375365144236808
cg15884992	0.489718267996339	0.908326560966849	0.00594483895483402	0.29399908107327	0.0157194188403416	0.587250308079178	0.0135854170288629	0.451257553253504	0.131424806400628	0.920398375991811	9.26729650385609e-05	0.14509677157811
cg08812802	0.342426236998703	0.89173759840693	9.27030611308565e-05	0.221422415359056	0.570669697702735	0.829212635183324	0.0794970601915633	0.523384015708078	0.336815977514669	0.932751211372955	0.0555095577288035	0.280492861724357
cg25098497	0.487952171219466	0.908238974388785	9.29335199581246e-05	0.221422415359056	0.669948470459427	0.846100823506506	0.082016272924375	0.525890700898834	0.60219606968754	0.947849131325998	0.00119833898001776	0.168806310976868
cg15763258	0.557925936799412	0.914285645448817	0.0774034195533305	0.428406398932933	0.0370110686024119	0.631452237548818	0.000117681122749236	0.368671662900514	0.00190606520549856	0.833906682361642	9.29373933109395e-05	0.14509677157811
cg14462067	0.0243111127710741	0.796608735640721	9.30151946533121e-05	0.221422415359056	0.175593428857871	0.72379604615681	0.131900704032815	0.559195490968161	0.188528970776946	0.924166556532097	0.0117974565728082	0.209473012689255
cg20153196	0.239697208899623	0.876634123549112	0.247445647772292	0.553643900548009	0.00179502800864594	0.53037281165595	0.163108231807004	0.57671422817125	0.857983035586827	0.96059179337089	9.30501047908587e-05	0.14509677157811
cg14031465	0.0352029797591715	0.807298653907019	0.266662189307926	0.563583264606977	0.230295957863933	0.745164571418327	9.31018531698453e-05	0.365038615018976	0.00594593762795643	0.859661930796845	0.000502770770016118	0.161492416610953
cg10637995	0.586193503304158	0.917355075949285	0.201589193348168	0.527918602202499	9.31547328263415e-05	0.465670666020557	0.25961074793076	0.621119470186567	0.00013810918838497	0.770741098526914	0.00544267116435801	0.18936536144657
cg18525611	9.32052929168158e-05	0.628883175688824	0.0179276006847135	0.330638150754701	0.0809649488824743	0.675582887184782	0.143590725528429	0.566206672262492	0.139227969225083	0.920398375991811	0.0704736615445118	0.297491664901326
cg21196201	0.431680867998453	0.902771676997157	9.33989722151664e-05	0.221422415359056	0.106231580174058	0.690765295880863	0.0379333761198714	0.482923547341059	0.164926005978845	0.923409221207378	0.000672718472055678	0.163069455051432
cg04565630	0.458562928404102	0.905849667316059	0.0190003524020372	0.3337971587774	0.5851444327507	0.832098232319526	0.0107113060352436	0.443548376362572	0.581403145208367	0.94646506041776	9.34605842105806e-05	0.14509677157811
cg07385577	0.565456071053417	0.915350146708696	0.404089102633337	0.625490489449863	0.197872207266459	0.732908463004141	9.38598135429759e-05	0.365038615018976	0.131113083069812	0.920398375991811	0.0122673173750871	0.210818610511218
cg27518238	0.753656644566739	0.932382123397526	0.0795589258737434	0.430501040137067	0.375930837894112	0.788191342407887	0.0211297083252399	0.463702636953764	0.0533218985667623	0.914172635286114	9.39019639772655e-05	0.14509677157811
cg12444840	0.320843365684499	0.889005349353079	9.39146766949145e-05	0.221422415359056	0.414122826450509	0.7974041446746	0.000946217762094488	0.393412336385299	0.602443095051494	0.947849131325998	0.000181616397594204	0.145620208551944
cg24023187	0.00544403459587796	0.756810318287497	9.40425285366449e-05	0.221422415359056	0.657344616940687	0.844295166175556	0.00126036305142687	0.39549849875486	0.431541094499346	0.938161975069469	0.0448803353417229	0.26862433102543
cg16166160	0.0967025101364888	0.841516456840072	9.41635363547464e-05	0.221422415359056	0.0116836992845618	0.573920957680273	0.0686462967440711	0.515768378577041	0.747947574740256	0.955881240086122	0.0226203283911772	0.234009673529189
cg18525740	0.665208780652255	0.925806162401761	9.42282203749878e-05	0.221422415359056	0.0715170760953698	0.666614409982912	0.00188355179742675	0.407039327130031	0.113289877065634	0.920090957264521	0.2033525640501	0.398148920467622
cg16624013	0.034267591307105	0.807298653907019	0.0115244065795011	0.31153101183926	0.76572625268194	0.860657460700326	9.46033261717022e-05	0.365038615018976	0.0296467706879387	0.90663153956576	0.00431955297130072	0.185260638207337
cg24534743	0.77064220509742	0.933574131786485	0.00780099973080179	0.301408775613835	0.446899779979656	0.804974432712398	0.0068933790923709	0.433470342462322	0.730879849183027	0.955127687807263	9.46380529611395e-05	0.14509677157811
cg25080829	0.453673263623261	0.905439713932364	0.0943866201037587	0.446537721874708	9.47718060291877e-05	0.465670666020557	0.308126228874181	0.640498199740746	0.0839412715741765	0.919236507490738	0.00227547168540308	0.174762631694739
cg22711251	0.87466507293026	0.940172347526607	0.00128046630983297	0.263772002075538	0.00269733755593272	0.536516269787293	0.022111111758333	0.463702636953764	0.0572065994988448	0.914172635286114	9.4795525052169e-05	0.14509677157811
cg13749670	0.230659856223701	0.874185956319267	0.00244207876607344	0.275969615847879	0.00643182460161945	0.553163235367144	0.00538570937875195	0.428196354225852	0.351665064631944	0.932943581036829	9.5252113526809e-05	0.14509677157811
cg15684116	0.0376597656641896	0.807298653907019	0.0183106773648157	0.331540951933615	0.915781223981936	0.878556147051074	9.53208320300499e-05	0.365038615018976	0.00455025924583221	0.847694756225199	0.00192428500383929	0.17275164003512
cg22495801	0.220798587170307	0.872329492966519	0.117507444896625	0.466987296335999	9.53680856103566e-05	0.465670666020557	0.36046305815649	0.659745825794398	0.230513276858184	0.926491974731094	0.724111772086011	0.612231132679674
cg00127214	0.298089615272765	0.886512501381741	9.59797473571824e-05	0.221422415359056	0.58184330039384	0.831525838355143	0.374922777659674	0.664202569135509	0.478147149865843	0.941472987012613	0.0232255727377432	0.234989040605567
cg16019809	0.121903578140224	0.848763261047324	9.60876862460614e-05	0.221422415359056	0.0194927229250773	0.596711941692683	0.588380364991855	0.727653020262928	0.818663104883088	0.95900137680261	0.633381770700001	0.584337801872422
cg26031255	9.61070788945239e-05	0.628883175688824	0.00933494653418557	0.305530901476889	0.028818516368775	0.621211920958297	0.832696245391859	0.781462540882269	0.296383822330228	0.931354491888679	0.358268044227297	0.478879274702128
cg11629380	0.00233104637606531	0.737188165408046	0.118911221336648	0.468137765819054	9.62726610150871e-05	0.465670666020557	0.010674407254333	0.443548376362572	0.555853875980893	0.944828969113183	0.00372304487433226	0.182797704450627
cg21782309	9.6896360127213e-05	0.628883175688824	0.790977256093147	0.740129992137029	0.160400701361626	0.717100284705292	0.0640265366746757	0.511370350334021	0.887800176938078	0.962106040744817	0.268477916750343	0.434903752435928
cg02638057	0.248167325306951	0.878411131287801	9.72464264415762e-05	0.221422415359056	0.0168112616481648	0.588949430882637	0.841078977115656	0.782843925561528	0.965453467233639	0.965247936472799	0.500731858355404	0.538043798939168
cg03493069	0.206299788965796	0.869504202398796	0.772236660019259	0.735620674276749	0.477119049473033	0.811526320819922	0.742344776809354	0.76388559518856	9.7364193940552e-05	0.722495172815639	0.523699641589421	0.546488674499635
cg13453589	9.74790963535016e-05	0.628883175688824	0.116114161805371	0.465826242459357	0.0782375344587476	0.673966385019275	0.00542889389134643	0.428196354225852	0.427239359927167	0.937665174869167	0.238383099042945	0.41845403943675
cg22825871	0.13636928042862	0.852541224855587	0.00120771667555624	0.263772002075538	0.829253116440855	0.868625797522557	0.000242095483890255	0.380104139672145	0.0933816591599367	0.919236507490738	9.75614160804059e-05	0.14509677157811
cg24018321	0.652504262672905	0.924613991990255	9.76805735820091e-05	0.221422415359056	0.0581469294370637	0.654638203640549	0.253570470742513	0.619033726535252	0.371619921725029	0.933976452025799	0.000204753417567237	0.146067315245512
cg18674980	0.000208770117164147	0.676967472481931	0.0431960150917035	0.383097983735999	9.85861293947289e-05	0.465670666020557	0.700238493620781	0.754422882475417	0.0792258944430794	0.918112822836335	0.827311647493611	0.640856696004028
cg15099245	0.698305537949964	0.928549602026014	0.558626585393088	0.679103732729013	0.016397206613422	0.588778524133114	0.516936832563751	0.708837680292414	0.305197807651046	0.931354491888679	9.86704060925516e-05	0.14509677157811
cg23120042	0.260628099934258	0.880933811772673	0.117747340333375	0.467140125368274	0.0338220561550969	0.627998971608092	0.0370884725970489	0.482318786334077	0.470989317228678	0.94078250935901	9.8750193545472e-05	0.14509677157811
cg22823122	0.545290264171481	0.913453365279396	0.00783378164158545	0.301408775613835	0.492979245566932	0.814460699902014	0.262209558031896	0.622246686480781	0.365772570629856	0.933839214740132	9.90406252716439e-05	0.14509677157811
cg20176194	0.0595980837372121	0.823204795115736	0.275368354255986	0.568296292444924	0.648156679164849	0.842842605134864	9.90834283962587e-05	0.368671662900514	0.0635883289592527	0.914172635286114	0.0776723498345724	0.304748210011951
cg07414492	0.81369713271458	0.9361122454165	0.0320343397595127	0.365113427986612	0.490609018619544	0.814120198420188	0.114741365801022	0.549490668017051	0.904233657428254	0.962863079436738	9.91996852729287e-05	0.14509677157811
cg25358853	0.667479309655885	0.925909817998366	9.93455880909347e-05	0.221422415359056	0.520155682335538	0.82023344984563	0.0365817827768006	0.481262231784898	0.7451732732421	0.95564848445038	0.191327689554057	0.390852426950839
cg22642477	0.0197071483255835	0.791479157628781	0.509131987240851	0.663043383161387	9.96009715681876e-05	0.465670666020557	0.0328574306920338	0.475664011200118	0.836698228869876	0.959676569871853	0.0134288971577123	0.213231270488176
cg15971836	0.0226021129604433	0.794939414696046	0.720036886270664	0.723264965432482	0.160922538830072	0.717280013510381	9.98518136377485e-05	0.368671662900514	0.947830545316414	0.964751257029606	0.0957401561441856	0.321082474664969
cg10336722	0.190624676932463	0.86670085084527	0.000100281258227639	0.221422415359056	0.529895631537224	0.822167085894568	0.00605043247454244	0.429991409041597	0.85500535190651	0.960474106399148	0.258897295687631	0.429824920668848
cg06830006	0.0097881645277534	0.773159216046544	0.000421930600301426	0.246958071915246	0.000144152337069175	0.465670666020557	0.000319879406862541	0.380104139672145	0.0243187975042968	0.902373394021651	0.000100301222917832	0.14509677157811
cg12173150	0.000898508721519575	0.737188165408046	0.000100442006191503	0.221422415359056	0.00558109408396724	0.552748074850265	0.109849234518564	0.546048455331286	0.908551865357845	0.963097383155745	0.285927655822934	0.443955217643723
cg16181903	0.123594560045115	0.849347919012161	0.0198122702881821	0.335967330987223	0.0785067984554039	0.673966385019275	0.0123826666474945	0.44873383313451	0.461119014694039	0.939675891797645	0.000100627923052455	0.14509677157811
cg07159686	0.348406208531938	0.892591046701551	0.000100712524669249	0.221422415359056	0.0392799006405135	0.635272443365029	0.927242187902315	0.798531285147811	0.417743684151567	0.937048360695159	0.16932561522694	0.377169279582679
cg14028892	0.000100776251349916	0.639318751382012	0.0123441361864407	0.313878709788444	0.12892100235765	0.702059792779603	0.000544433395325022	0.380104139672145	0.730639762857302	0.955077125524768	0.0252471428311102	0.238546763322825
cg17287767	0.0212459621867728	0.794799926046071	0.000100994129296728	0.221422415359056	0.0884943396896245	0.679863100677451	0.0390034225093614	0.48399713700699	0.938921226634426	0.964348130914728	0.168939469404219	0.376904165599253
cg04125373	0.0931476066486776	0.840007369509291	0.0326884962545743	0.366423060506392	0.000101191584298525	0.465670666020557	0.674368596545997	0.748731581391987	0.469793864702362	0.940756480401991	0.826771783061135	0.640651572411625
cg00306851	0.576972144416646	0.916514754240612	0.0033513029903134	0.281839461348491	0.0475438053161565	0.644151002480387	0.545527371452122	0.716160035205233	0.311838314804115	0.931500353276482	0.000101296671422254	0.14509677157811
cg22863744	0.0563750001315423	0.82218505692036	0.0668223125311458	0.415864178252367	0.380891473084019	0.789734294718883	0.576424331602573	0.72449537455784	0.000101311197640534	0.722495172815639	0.00015579032785805	0.14509677157811
cg00170056	0.473018120362939	0.906961901911369	0.0371326215826267	0.373433871987608	0.811711732438815	0.866532489064391	0.000101510320837427	0.368671662900514	0.127210955161012	0.920398375991811	0.000758001134228094	0.164148114542257
cg14884776	0.150103538425448	0.857731013800518	0.000102339846550849	0.221422415359056	0.975262043701564	0.884757681054221	0.0489792256889413	0.495760014251836	0.210644075185433	0.925710197902211	0.00331757686446427	0.180530517444126
cg15874903	0.0888717001967158	0.838459227574883	0.000102449566026796	0.221422415359056	0.366607521054518	0.786311338587787	0.0960965113360897	0.537546019334782	0.149466787397552	0.921361325205718	0.000778054121350809	0.164148114542257
cg10788901	0.571598778872332	0.91576112674616	0.434586146591017	0.636458794530879	0.2274131923668	0.743831095585359	0.187266753097128	0.589444410783355	0.000102641416042576	0.722495172815639	0.984128136732535	0.677943573395704
cg17375177	0.0941828833541584	0.840828429322534	0.309288596710856	0.58467165700266	0.825790163662198	0.868193006184673	0.129787630269758	0.558305015489274	0.000102974780443353	0.722495172815639	0.032604249446487	0.250533622961955
cg10737412	0.123182433758638	0.849120584197358	0.00949598506571332	0.305828491494121	0.160673526815899	0.717169559348585	0.000103116219197661	0.368671662900514	0.879730138047678	0.961690150932374	0.0198307643636741	0.227834412051935
cg02408311	0.290769979954487	0.885794321777548	0.000103397239588622	0.221422415359056	0.121796726125304	0.69939516804231	0.000357251037166793	0.380104139672145	0.408434189379942	0.93658873184798	0.000760432320064589	0.164148114542257
cg03437157	0.100201983863482	0.842363573602179	0.0275494033383334	0.354504532804082	0.342396319914758	0.779936973705004	0.45427670304522	0.690067144647646	0.110416498925206	0.91930345813638	0.000103404916790197	0.14509677157811
cg01431057	0.0109871947388874	0.7748640661191	0.999063806710154	0.780255090206511	0.621049763643896	0.838079021191961	0.0821663198984455	0.525956917837469	0.0001034289103302	0.722495172815639	0.796494959287681	0.63266772702087
cg01773807	0.00196814388434726	0.737188165408046	0.56836202732521	0.681819610617129	0.410504228995306	0.796819717738263	0.0490683063613374	0.495769379891623	0.000103617257064885	0.722495172815639	0.403318969144242	0.498564503042075
cg16708464	0.478133746577299	0.90755156479371	0.0200973749471744	0.336402332558073	0.00518483870719475	0.551312637748329	0.0233766471656406	0.465358171033076	0.0445881099212522	0.91193690039678	0.000103637714194766	0.14509677157811
cg26277398	0.000103680281460859	0.639431318004012	0.241538740521308	0.550529963172318	0.901576194699441	0.87674453050119	0.313819745623999	0.642734591887315	0.00241155611991976	0.845684950895984	0.27558231346821	0.438692267200865
cg14378791	0.390901222023135	0.897819582090278	0.0592890884877171	0.406245763029763	0.0578235648311178	0.654638203640549	0.0410419037350136	0.487224533073338	0.517172666668949	0.943550403310895	0.000103946366908548	0.14509677157811
cg13849552	0.000104153795146856	0.639431318004012	0.371402452886976	0.612558877610413	0.0459086370175596	0.642515390660353	0.0196430438440649	0.46201785434757	0.382870400796121	0.935386304081424	0.0658686118421952	0.292133908485983
cg17964844	0.492771815409419	0.908477022176515	0.0498383276359574	0.392877735711737	0.212992971235414	0.738694335457343	0.032867594811219	0.475664011200118	0.015297601921675	0.890721267920264	0.000104384521312871	0.14509677157811
cg03936436	0.00618522582623219	0.758753863938901	0.00025334843428409	0.234967229375093	0.100488517378346	0.688064614376145	0.00624609162879775	0.431333914022363	0.00171575444623851	0.833058276786367	0.000104446070275434	0.14509677157811
cg03460777	0.0890109493520818	0.838594572490243	0.00261359084622858	0.276287281698612	0.114978399932933	0.696265687024864	0.000104956414445839	0.368671662900514	0.599845672378813	0.947834000206375	0.00154150114381922	0.169039006071018
cg00725388	0.00377014895600166	0.749676489080674	0.107449168909489	0.458748156083001	0.0167989132976276	0.588949430882637	0.000105003982885653	0.368671662900514	0.715067886810127	0.954390500104263	0.00270707645106303	0.17754093508743
cg01248010	0.0308969241863437	0.801989333818536	0.000105021575863558	0.221422415359056	0.479807936243787	0.812036671029164	0.11441781776529	0.549327486463736	0.458495529851887	0.939552597379553	0.122586500605322	0.343258865979012
cg23010913	0.138049463162017	0.852838361853462	0.493772921763669	0.657862834553291	0.164947756011775	0.719639795193792	0.0606430527271566	0.50726303377504	0.000105684344805944	0.722495172815639	0.00337261917394713	0.180530517444126
cg18065794	0.0559949708096851	0.82186968528859	0.106529780424364	0.458017569301699	0.00010587857222705	0.465670666020557	0.698070855074007	0.753890788596038	0.263174608801269	0.928225063279952	0.134485502563124	0.352342607448162
cg01242498	0.452432213330952	0.905147246540569	0.000106173179892812	0.221422415359056	0.496384075112939	0.815203114188921	0.534486183130416	0.713433799275871	0.596535346264482	0.947722985155694	0.0134040493385661	0.213178203654652
cg10188048	0.99831007008025	0.946991307569193	0.000106253392561587	0.221422415359056	0.921797421333596	0.879331968245546	0.0804749939842852	0.524177234698174	0.955018417112297	0.965040272380081	0.0261387729603422	0.24036512081688
cg22246344	0.367350396778824	0.89473409834568	0.0199061274868097	0.33619226574186	0.021182948900247	0.602133630877659	0.00489986824007116	0.428196354225852	0.0559801399147957	0.914172635286114	0.000106673440894347	0.14509677157811
cg02124892	0.296017124748982	0.886192444994572	0.876073825171913	0.758142025643568	0.000106695438706097	0.465670666020557	0.467469574479786	0.694136253237763	0.385777464341692	0.935386304081424	0.0802005879109316	0.307191699943233
cg18674643	0.343958959099804	0.89212117354266	0.215493214765351	0.536502617796308	0.292047850629241	0.765041159966551	0.0142108608317866	0.452900670191813	0.000107002251550218	0.722495172815639	0.465450244713227	0.523933083362984
cg14745622	0.359255834497594	0.894116103069343	0.00176842175922286	0.267413876273612	0.578815248683988	0.831016549027567	0.00178669503324898	0.407039327130031	0.100695333945823	0.919236507490738	0.00010701299509707	0.14509677157811
cg13184019	0.426860255308284	0.902573397698181	0.000107146886886651	0.221422415359056	0.0101387555002247	0.567176432110109	0.00211460018291617	0.407039327130031	0.13262689239318	0.920398375991811	0.000119012012824926	0.14509677157811
cg09110402	0.935328517195331	0.943636473132807	0.0809253076823601	0.432190832184971	0.575660831262834	0.830253856909471	0.000107475024269609	0.368671662900514	0.196444699446946	0.925029403465277	0.0266025503764683	0.241264538699456
cg17942121	0.821812175960985	0.936624331519158	0.636206352774515	0.701254886962588	0.0962016110277191	0.684715326190257	0.291941206068204	0.634473633449204	0.000107909822925176	0.722495172815639	0.0933524689609269	0.318888830884815
cg26724194	0.812240871331611	0.936087727271542	0.000108107184703726	0.221422415359056	0.317873531444953	0.773314238693691	0.0414307454346069	0.487697357994751	0.623281067558292	0.949364934694366	0.0108706545367509	0.206983537205395
cg13488851	0.000108348974503902	0.647093273196051	0.320417748845529	0.589974542743099	0.614108497834475	0.836682216560984	0.422944000502419	0.680508072365881	0.297268550474289	0.931354491888679	0.760252387565218	0.622443730030467
cg03025641	0.153346977434198	0.858594505992894	0.0133532332642979	0.317268916410783	0.754663228865033	0.859003519661529	0.870534855770181	0.788281511972861	0.154630651743189	0.921998661256278	0.000108610716293788	0.14509677157811
cg17385497	0.0350888179005672	0.807298653907019	0.000108789541589737	0.221422415359056	0.336683327665305	0.778640751456638	0.0214761681918841	0.463702636953764	0.452093621485218	0.939059717507147	0.030262668184578	0.246932609228245
cg12976582	0.000108801871501254	0.647093273196051	0.000304650908064596	0.235154757108462	0.00323433714755232	0.540622982955622	0.129097722705059	0.557789158039027	0.224538111312701	0.926362735090534	0.711837721497883	0.608441239610532
cg05520811	0.0316193083615432	0.802760925895491	0.00414241141882658	0.286311949909583	0.000693000066446191	0.493409604877293	0.00793425877010848	0.434837391322741	0.896600706506798	0.96249056779691	0.000109403633025114	0.14509677157811
cg04533751	0.524084354449307	0.911129139859402	0.945260950160166	0.770969147292079	0.000109634658379278	0.465670666020557	0.639256251891138	0.740476255593684	0.266431632468726	0.9286566124082	0.0692310326164345	0.296143963297507
cg15240455	0.440705932268441	0.90371664376915	0.204496731623943	0.529638423082357	0.221286550625982	0.742075161210898	0.790737614936242	0.773668167558104	0.0626005158375647	0.914172635286114	0.000109838457816211	0.14509677157811
cg12760719	0.0898308474538839	0.838897605765629	0.027486472095633	0.354366714666781	0.000110167019716968	0.465670666020557	0.34157733728548	0.65241124298298	0.236349491091195	0.926535269625037	0.000590327477516445	0.163069455051432
cg08573313	0.0202685462561753	0.791589432892524	0.000110866391664672	0.221422415359056	0.16034027753328	0.717082347818275	0.031235831751266	0.473349900025362	0.851305956325594	0.960388528296191	0.112619328597956	0.335466700025771
cg01068823	0.170136207592335	0.862528888835768	0.0287808552200411	0.357611434885723	0.914432627018966	0.878400912794892	0.000110894851272065	0.368671662900514	0.331373353176133	0.932678890307569	0.148177521728371	0.362128155496729
cg02855360	0.82886842621516	0.937303356970247	0.000230089256235357	0.234967229375093	0.141065408616917	0.708049702138318	0.119881956274876	0.552735228906001	0.545368517074553	0.944608368734927	0.000111347845098046	0.14509677157811
cg19530883	0.465078493469361	0.906480135282699	0.0149652412770989	0.322406984229684	0.082061274402613	0.676254886104278	0.0695072676658926	0.516414789207192	0.0392778607079285	0.911402661499207	0.000111658242450689	0.14509677157811
cg22584718	0.635465351437473	0.922330039962143	0.000111720941232524	0.221422415359056	0.25024935625081	0.751957710032004	0.00404740678289404	0.424054039258002	0.532716001329049	0.944241638065786	0.00353378438614013	0.181670301158486
cg21401263	0.107872323048099	0.844485578895642	0.647920040864072	0.704429588564709	0.273323416365831	0.759060990607678	0.000111948012253981	0.368671662900514	0.389196955406001	0.935386304081424	0.0314762630363344	0.248711148643108
cg01951308	0.166113272053209	0.861462778050997	0.75991326009821	0.732737475818769	0.000112164079579713	0.465670666020557	0.332344571817968	0.649198621403504	0.034509308784754	0.908311123456735	0.0387721060431227	0.260055796866824
cg22778797	0.917085220176205	0.942458583307964	0.424713127831389	0.633001199259372	0.100715282138634	0.688221118383413	0.0264029764771384	0.467432277720919	0.00134823183976999	0.818866991003284	0.000112509669520611	0.14509677157811
cg14794577	0.540488053391832	0.912813810193799	0.0454431245381827	0.386425322651325	0.000112565056974841	0.465670666020557	0.217868435909276	0.603466901807445	0.0753627591441308	0.917067140472686	0.662764230214355	0.593900658523251
cg05341097	0.262308619205283	0.88118026965255	0.0061300082691464	0.295563064924397	0.00736668221860645	0.554107383757321	0.014874555891946	0.454173494874521	0.448070057555606	0.938908901851052	0.000112876926460605	0.14509677157811
cg22647713	0.552516005779083	0.913748415253038	0.194734513954022	0.523706102776822	0.119818052008946	0.698813714879965	0.157599517082458	0.573379602787527	0.64734057975838	0.950474985418466	0.000113012839734469	0.14509677157811
cg02171545	0.000146977713703141	0.676967472481931	0.101474440913017	0.453289375179099	0.000197741927355547	0.465823274254763	0.000113235784274171	0.368671662900514	0.561752615098336	0.945324010126239	0.000148304344105218	0.14509677157811
cg02767634	0.296736734744259	0.886238935481099	0.40723450005211	0.626711545633983	0.318314110667182	0.773471585674408	0.000113271456739071	0.368671662900514	0.83862853183011	0.959813085997438	0.0224120271949657	0.233502151096768
cg07016060	0.0405987384044054	0.809464257174871	0.103508876473422	0.454970022994141	0.809534960078938	0.866228688076794	0.00289046835485842	0.418349959472822	0.000113604824435156	0.747635511273387	0.000586089133060996	0.163069455051432
cg18789929	0.128561841068378	0.851653337739224	0.000113852450173715	0.221422415359056	0.278656055987025	0.76053241720581	0.464112822826909	0.692900139580928	0.106583066014838	0.919236507490738	0.000129434872994221	0.14509677157811
cg16400756	0.0426330167287556	0.810780954352454	0.00282218923910706	0.278320288807164	0.000114119600233107	0.465670666020557	0.782174875623298	0.772020539561564	0.768452275677419	0.956898188677093	0.266261293454799	0.433677120118893
cg06697488	0.437408604039663	0.903318290830242	0.000114245382121693	0.221422415359056	0.0943554427124999	0.683330897790232	0.0841324203419411	0.527399919959998	0.914434938935876	0.963342875965377	0.00956013274266751	0.203581459756101
cg02045294	0.725301374371294	0.930918476268179	0.118539359264411	0.467811438399382	0.025288096070426	0.61367654696288	0.511462006341256	0.707399003773856	0.0692073556635156	0.916928882288844	0.000114361365296669	0.14509677157811
cg03592161	0.973548385835752	0.945736880171073	0.438959724863419	0.6378153104377	0.252690928561346	0.752645770493068	0.3539896084872	0.657251206238009	0.15243943583087	0.921707793637637	0.000114704197311629	0.14509677157811
cg01169250	0.23287140065206	0.874914253261466	0.000114759720884807	0.221422415359056	0.797782246848131	0.864870550210011	0.918839861397374	0.797197517403541	0.582702006392328	0.946502884197753	0.46285192077433	0.52288598412502
cg23118562	0.588927709088463	0.917535007796092	0.0107017651870909	0.308974489005409	0.874195080757381	0.873507169852307	0.0173849728075409	0.458003443091592	0.555360423143075	0.944828969113183	0.000114871214440206	0.14509677157811
cg21346966	0.899339546202368	0.941615523027059	0.00332978004313489	0.281839461348491	0.242105148977094	0.749243558042391	0.000450568640450103	0.380104139672145	0.0330545295222666	0.90663153956576	0.000114872105376434	0.14509677157811
cg02384510	0.566162039359539	0.915367780688313	0.148602193802793	0.491878069539886	0.191447585842941	0.730040594340599	0.0173063091522677	0.457851929238931	0.269011626739761	0.92878993726024	0.00011510076750174	0.14509677157811
cg16632280	0.184497473977129	0.865503789425691	0.000115112917132487	0.221422415359056	0.570983224108055	0.829262179642258	0.000404659051447028	0.380104139672145	0.130208843130913	0.920398375991811	0.000535825622667647	0.162383177562359
cg22405226	0.000115302306383276	0.649763688274431	0.957785948774808	0.773076128206379	0.909760022245995	0.877845608839197	0.194465346658942	0.592840741163774	0.181963805668428	0.924147006933437	0.969083327980132	0.67462308810639
cg11109139	0.0153180333202585	0.78642048713909	0.649102519897424	0.70462799821655	0.560480979525036	0.827255963006854	0.0706832717778528	0.517519672175305	0.000115515219654319	0.747635511273387	0.828458564824441	0.641171103552375
cg04934807	0.0234689314297834	0.795510169497501	0.000116064853497542	0.221422415359056	0.171616535389219	0.722657618928451	0.0796928555858261	0.52350944505327	0.120547623742854	0.920398375991811	0.00329119093025504	0.180530517444126
cg24894353	0.118621486235561	0.848124489057554	0.923832369752796	0.767393022735313	0.424949277726934	0.799894833702554	0.000116072653591294	0.368671662900514	0.0136515805974023	0.890721267920264	0.175158109922845	0.380711486759745
cg02028332	0.340473708966658	0.891320311450337	0.00253487315258431	0.276287281698612	0.734130578917102	0.855957211157915	0.320875748549921	0.645140729607401	0.374308497141313	0.934113930668444	0.000116088686243511	0.14509677157811
cg20697417	0.137286243437672	0.852541224855587	0.0841862217654444	0.435863908835309	0.00639066575233381	0.553163235367144	0.0118893755321686	0.447283461188334	0.082769088733011	0.919236507490738	0.000116241604019007	0.14509677157811
cg21425232	0.985715801583998	0.946260343936138	0.000116243715128692	0.221422415359056	0.0511034999516295	0.647576466239823	0.0560255125972371	0.503829010013549	0.279466221418011	0.929296179698927	0.0014869677177922	0.169039006071018
cg18335316	0.374265925264993	0.895412690015769	0.173464299697753	0.510495592785029	0.217849797675781	0.740757512038832	0.846215337416915	0.783720676527813	0.122257315609935	0.920398375991811	0.000116282698079347	0.14509677157811
cg17887364	0.404183156729348	0.899836722615261	0.00103108076761155	0.260709817591657	0.000116285897083532	0.465670666020557	0.0403025644037285	0.486666028112217	0.038975184127772	0.911101457254476	0.713201883478722	0.608856712726033
cg00170295	0.286749193210408	0.885292637034342	0.00499665561692686	0.28770991816949	0.80789081217425	0.866015368538304	0.000116336548310653	0.368671662900514	0.350666849126173	0.932751211372955	0.0199170337515923	0.228215536315426
cg11998205	0.801668933803852	0.935702580700828	0.000116487836093772	0.221422415359056	0.0102476249478961	0.568290612216698	0.224791810243214	0.606649665164735	0.607540202525141	0.948524905265891	0.0136696658001207	0.213809635372588
cg01382474	0.173153472288599	0.863577181801559	0.0146737790497919	0.321661151681049	0.942435539592603	0.88142965812409	0.000116518748199224	0.368671662900514	0.440358516701016	0.938574302649995	0.151170268891337	0.364441037031473
cg09509592	0.750493879622409	0.932148588272518	0.05631667138385	0.401915045315505	0.0211554333463235	0.602133630877659	0.0651942358563645	0.512484991801474	0.0716727573283294	0.917067140472686	0.000116659688079624	0.14509677157811
cg14329989	0.0629317969298799	0.825357347016474	0.000183948229332301	0.234967229375093	0.105780001194323	0.690433008256083	0.000116683146964446	0.368671662900514	0.409152554166658	0.93658873184798	0.00168163383764334	0.170409606444547
cg18306943	0.151541355420688	0.858116586817323	0.000116986283002231	0.221422415359056	0.278320576465558	0.760522584967598	0.00125617613096905	0.394694151149784	0.128798275856609	0.920398375991811	0.0933619255309571	0.318888830884815
cg23311549	0.820783329298781	0.936540967184252	0.000117502702412026	0.221422415359056	0.667986251421751	0.845729590336502	0.00609261774763928	0.429991409041597	0.938421511694654	0.964348130914728	0.002078473807768	0.173688174650587
cg02651288	0.000117552035789477	0.649763688274431	0.0218893341030091	0.341245941268211	0.199026077381494	0.733037077929644	0.797832685076197	0.774935896724092	0.197054179427735	0.925086489729289	0.349376991645216	0.474549833176128
cg10357885	0.0393217550585948	0.808819587308708	0.000117583950062248	0.221422415359056	0.270897994381143	0.758383053252061	0.0280569161085833	0.468352955024885	0.0714999681391279	0.917067140472686	0.0133032214037426	0.212739249709813
cg09081596	0.026804764611598	0.799551348070345	0.000117612153992632	0.221422415359056	0.486567514888204	0.813347170200682	0.973517902459987	0.80612540807795	0.0684954711362935	0.915593079318232	0.0114916123300745	0.208433153294176
cg03900378	0.844563063677414	0.938687873722526	0.252785263843752	0.556384587069678	0.0876602181289106	0.679794200864251	0.13777426168741	0.562351076706789	0.0834478499231967	0.919236507490738	0.000117634702798307	0.14509677157811
cg19726840	0.232708067651451	0.874914253261466	0.0118556888049622	0.312321282587643	0.685789618828955	0.848658302637375	0.00246128064430106	0.417393911327012	0.0561306843137118	0.914172635286114	0.000117703080506867	0.14509677157811
cg14403327	0.464231065987548	0.906480135282699	0.0143880263003906	0.320778509678658	0.0101399287512347	0.567176432110109	0.011255638695162	0.445461734274063	0.0557511906336913	0.914172635286114	0.000117758204928025	0.14509677157811
cg10491262	0.474405891871408	0.907213332313878	0.119748101725226	0.468938334890011	0.668041333519299	0.845756135725017	0.0865626944861609	0.530032165166879	0.0487449284914218	0.913508859861076	0.000118183110312974	0.14509677157811
cg02389938	0.930497517481637	0.943328028619703	0.0308601762616969	0.362069152415024	0.258419576996377	0.754188050233179	0.0360886360435633	0.480184354276668	0.226175291015142	0.926369169287465	0.000118333240219187	0.14509677157811
cg21167135	0.973381729039009	0.945736880171073	0.0135652287868146	0.318533348981166	0.219712928224246	0.741367144812604	0.001720175382982	0.407039327130031	0.0697215792887812	0.917067140472686	0.000118397684650012	0.14509677157811
cg16810272	0.150248678529907	0.857822065793005	0.000118518290651003	0.221422415359056	0.802709089405372	0.865490521657043	0.597320323537438	0.729931190805184	0.234289894108776	0.926535269625037	0.0215201563594065	0.231732215266836
cg11409308	0.044250509855085	0.811454569106322	0.766175303681593	0.73424467589296	0.000118732062501814	0.465670666020557	0.598375385967574	0.730186539391978	0.0743972297886755	0.917067140472686	0.250790488277671	0.425286343347125
cg19282250	0.547432589394785	0.913602186393121	0.000290493362943511	0.235154757108462	0.0623775895137406	0.658464696644642	0.00584224963836062	0.428856874811066	0.114014879668897	0.920092967947547	0.000119063218780332	0.14509677157811
cg05185146	0.327917654611958	0.889976880723978	0.834738429364455	0.749689747499754	0.0405143108157484	0.636725264282109	0.00295145320354955	0.419103858164722	0.000233290668060192	0.815320398383247	0.000119099993384894	0.14509677157811
cg05890855	0.0511903429406769	0.81746252193152	0.000544895108556281	0.252386793372581	0.211378056253086	0.737923845900644	0.0937919922341509	0.535853323987286	0.026437919949434	0.904823724963757	0.000119224091300796	0.14509677157811
cg00669390	0.893373106565985	0.941103340944048	0.00320261205557944	0.281839461348491	0.0123880578820923	0.578179472513943	0.00109402757821894	0.393412336385299	0.000839238287071119	0.815320398383247	0.000119355872362638	0.14509677157811
cg25198967	0.184893184758252	0.865738714863407	0.00961872248431382	0.306341445211891	0.0152009677859564	0.586734246421877	0.345013864461181	0.653963457088608	0.0131116677638801	0.886840060141291	0.000119392012067936	0.14509677157811
cg13599613	0.000119533198105708	0.649763688274431	0.0421321704069259	0.381024864446824	0.684999776596524	0.848579571964561	0.611154013159426	0.733482051538352	0.030135295227534	0.90663153956576	0.0897358856029523	0.315944723107138
cg18131689	0.0346819995309626	0.807298653907019	0.15931387950625	0.5002981243705	0.14800280578986	0.710986358211099	0.000119559763196898	0.368671662900514	0.71111662609164	0.954165713947813	0.0195956814373932	0.227373954308159
cg14184130	0.000119672847193701	0.649763688274431	0.232832392873688	0.545792631353065	0.0353158300452583	0.629968856985594	0.0677640486259964	0.514969790411586	0.0727712772225344	0.917067140472686	0.528992151299439	0.548564316793865
cg21515785	0.109547394095015	0.844665659533704	0.00737668864483877	0.299824348461514	0.000395825226453029	0.470631774435106	0.6597056696177	0.745212964536508	0.0024335888502471	0.845684950895984	0.000119779563601444	0.14509677157811
cg16350314	0.735465749172591	0.931558238057225	0.0934424570522676	0.445404661534957	0.319736959458288	0.774090016891045	0.144899219692764	0.567272176396357	0.159721243332095	0.922329826580859	0.000119790063759175	0.14509677157811
cg23769078	0.000119882572145021	0.649763688274431	0.00235790343300649	0.273759113367476	0.0187954939481231	0.595825554883043	0.00309587773896393	0.420716486719955	0.555026862333206	0.944828969113183	0.135798208885049	0.353305226338931
cg26558510	0.000120000130036675	0.649763688274431	0.367687029760854	0.611192196947675	0.0332838394040559	0.627140312770332	0.0979494218124289	0.538545873407426	0.120469691851549	0.920398375991811	0.0432481750247729	0.266222450792195
cg24890446	0.253089129030363	0.879315843342612	0.000120038570912326	0.221422415359056	0.0810160037033468	0.675582887184782	0.0283459753362258	0.468943738487659	0.56371354163537	0.945412294286019	0.000144358488132187	0.14509677157811
cg10519840	0.0827828464200087	0.834999778007665	0.000120267828947641	0.221422415359056	0.795284268599022	0.8645387197145	0.00352844684048355	0.424054039258002	0.0914934339486953	0.919236507490738	0.000478615159966836	0.161492416610953
cg05181516	0.550438026809248	0.913702197964533	0.0151778830133579	0.322467126633352	0.125191329767457	0.700704613169001	0.05242571763596	0.499811461887688	0.801947651053976	0.958179946836422	0.000120455776699624	0.14509677157811
cg05582979	0.13471145211805	0.852307402243487	0.000120899855920855	0.221422415359056	0.0134405677169106	0.580011641716144	0.0333461943740733	0.47606000546777	0.129057050715575	0.920398375991811	0.6895126395007	0.601950352158597
cg21980954	0.110810943563675	0.844668783104198	0.000120993199721892	0.221422415359056	0.0123050788595344	0.578179472513943	0.883817508943547	0.790566709168267	0.383607689230656	0.935386304081424	0.143048419193198	0.358459158994003
cg16592326	0.475553796199479	0.907436863590506	0.00685386438059372	0.298329092752483	0.786341761642346	0.863397137892929	0.0565831099305048	0.504482020149159	0.317248770706677	0.931500353276482	0.000121030226985184	0.14509677157811
cg04077077	0.892473401683386	0.941056799784892	0.000121287929862691	0.221422415359056	0.484370254548934	0.812865703904264	0.13526833264628	0.561033475890054	0.6757211661877	0.952137317664539	0.0704803481481153	0.297506133029473
cg12802570	0.547679185254177	0.913649388214352	0.000121503293257478	0.221422415359056	0.959138644213006	0.882915272758297	0.140022833920634	0.563941267935368	0.610320209838669	0.948767635652678	0.0330420782665756	0.251156550293097
cg02359346	0.000121804815768979	0.649763688274431	0.010124183517103	0.30707918665415	0.482506421543027	0.812514429590639	0.393753030743272	0.671192979222986	0.124958117301507	0.920398375991811	0.0999914888852146	0.325036996827489
cg08576534	0.097451537705391	0.841706277251429	0.101653186506739	0.453437717900057	0.78287568825238	0.862829669391888	0.000121846981246153	0.368671662900514	0.0223240383370953	0.902373394021651	0.0683495696379619	0.295030902339612
cg19414711	0.0531743752164313	0.819808994058026	0.00319563279174364	0.281839461348491	0.00316009119758994	0.540622982955622	0.433157040880983	0.683295904644668	0.00393859922622399	0.847694756225199	0.000121980106031888	0.14509677157811
cg06314969	0.334007281519108	0.890269609500535	0.000122132510697721	0.221422415359056	0.180330007101426	0.725732054975157	0.00100597469039446	0.393412336385299	0.426314130040438	0.937665174869167	0.0036309343270807	0.182380401356957
cg02231066	0.371088178462363	0.895139629059377	0.330777177180167	0.594717356574693	0.000122189358794039	0.465670666020557	0.586523273675187	0.727109504416894	0.0851631407834838	0.919236507490738	0.0018579552576081	0.172217701859874
cg22462237	0.140251585985412	0.853948070210823	0.0466640281219664	0.388183658845845	0.135883224914186	0.705484229219132	0.000122604730403539	0.368671662900514	0.886423297383016	0.961999558694033	0.000265826242965384	0.15728672809948
cg19431506	0.407550703498805	0.900251406363277	0.201546544508437	0.527913832489692	0.301407779425722	0.768236987771278	0.00450008554336693	0.425782852537705	0.000122689708630431	0.769634903099959	0.3414982986985	0.470897023760849
cg16167877	0.000122907232661722	0.649763688274431	0.891705687455541	0.761377455964639	0.560616164467287	0.827264479733117	0.0892564987738269	0.531852943872157	0.133530210376306	0.920398375991811	0.661909854079639	0.593647372113865
cg12111808	0.931162670209609	0.943385236845535	0.689234972557638	0.715662277262369	0.0177726560079349	0.592220591954202	0.810632311842334	0.777490664081523	0.208632624146908	0.925638914478867	0.0001235058455927	0.14509677157811
cg04692506	0.758740776049274	0.932752769472137	0.0024310875691933	0.275969615847879	0.00610190125086976	0.552748074850265	0.00662771601890793	0.433040906497705	0.00895031413615457	0.881137519053858	0.000123510459366507	0.14509677157811
cg19044630	0.114535220993241	0.846060842213579	0.709066027444335	0.7203787380528	0.000123615744465749	0.465670666020557	0.262731872090758	0.62246565124946	0.839210390503593	0.959847158025925	0.150730125029236	0.364022476236802
cg13863204	0.000342753112141474	0.676967472481931	0.000143398058519164	0.234249377087684	0.0122896097952849	0.578179472513943	0.995183824685829	0.809145845906798	0.000449088802393773	0.815320398383247	0.000123627063589961	0.14509677157811
cg26101366	0.28764742131199	0.885321072625549	0.00129759992011869	0.263772002075538	0.92529716105549	0.879678080801676	0.033130945548009	0.476007534695888	0.261194606420821	0.92812719684067	0.000123835896659629	0.14509677157811
cg20339230	0.673157722917078	0.926338834370358	0.000123839995554542	0.222204555282365	0.196419837293851	0.73203953908855	0.0089559998811721	0.438927332552162	0.778707406543083	0.957269760686444	0.000979167180273206	0.164411448918667
cg27315742	0.641180960688321	0.923338152970105	0.000123980848603408	0.222204555282365	0.950830226875093	0.882206038963287	0.101139509180605	0.540598759598296	0.675803800277758	0.952137317664539	0.0222062027237201	0.233198519082241
cg05039488	0.00162672866664476	0.737188165408046	0.038927397548023	0.375736879109527	0.150247177360685	0.711948019332422	0.642464833591981	0.741298831534246	0.000123990254639186	0.769634903099959	0.0741615198360931	0.301414022127959
cg04018325	0.912331926350271	0.942330330674548	0.430344913226691	0.634965890122045	0.569623676349639	0.829021483497833	0.000124052411506595	0.368671662900514	0.344694703968297	0.932751211372955	0.95362570587032	0.671309770773743
cg03727433	0.188913109270348	0.866657549645421	0.269099128810892	0.564900065407631	0.22960992774596	0.744725204375763	0.000124698599434574	0.368671662900514	0.670001956005669	0.951875603426643	0.0361315893480918	0.255602879534271
cg12542656	0.00118149393050036	0.737188165408046	0.111610744234562	0.462627864816198	0.00182280367336394	0.53037281165595	0.237867447530886	0.612218522057098	0.000124860002931761	0.769634903099959	0.0106924180205411	0.20652669958449
cg01714756	0.105639277025937	0.844191326339559	0.00542056432719249	0.291379880915204	0.00475753325021941	0.550245244884273	0.000578206844986322	0.380104139672145	0.00637489133659075	0.862691229898896	0.000125041542094832	0.14509677157811
cg00358660	0.424399705817221	0.902431475756663	0.0258339083879675	0.350990601332138	0.978476427526801	0.885109867661307	0.0145401988644306	0.454173494874521	0.155417284721316	0.921998661256278	0.000125180265541665	0.14509677157811
cg09112687	0.806667842926175	0.935908961035301	0.174420962252109	0.511156516121383	0.226125380469498	0.743619175397242	0.022234027933154	0.463702636953764	0.102821791098953	0.919236507490738	0.000125254649756551	0.14509677157811
cg02558120	0.239244595712493	0.876574564813499	0.0200823563564877	0.336348409320985	0.443817687633244	0.804102625803247	0.000445570257833682	0.380104139672145	0.217986895061414	0.926362735090534	0.000125724478095195	0.14509677157811
cg13440645	0.211880552339515	0.870888001878851	0.161381773941509	0.501799064398898	0.816033005355895	0.867105379401635	0.000125875557221217	0.368671662900514	0.249868648722701	0.927716188456965	0.41470507444995	0.503057231962519
cg05517218	0.047611308051771	0.815159995047877	0.000126059345983739	0.223376861769765	0.0166895703172542	0.588949430882637	0.000373404828074687	0.380104139672145	0.169766130792922	0.923561500677471	0.000619179809760609	0.163069455051432
cg11290775	0.0260550472619137	0.798702362154528	0.142927353120035	0.488051731131671	0.000966003961254032	0.513649961272299	0.00924222307406191	0.438927332552162	0.575902456576417	0.946383056967444	0.00012636656233499	0.14509677157811
cg22022671	0.499967730775856	0.909213247753214	0.000780094067015547	0.254779616344712	0.0034685099054452	0.540622982955622	0.554392287705307	0.71850639111986	0.210875292402831	0.925710197902211	0.000126505256147677	0.14509677157811
cg17610933	0.121474114370095	0.848759042868717	0.153245906668402	0.495798257291719	0.000126510761006852	0.465670666020557	0.0566863347794775	0.504734269205868	0.585004503471561	0.946533841592272	0.00646399044205525	0.193803954786082
cg20119759	0.0370472916526397	0.807298653907019	0.574145076269751	0.683697662231536	0.000126601242591041	0.465670666020557	0.132996151596807	0.559845996259683	0.740326770800415	0.95543557698916	0.0353079016318286	0.254481301879127
cg10205310	0.355463838449467	0.893693604856089	0.791826023182299	0.740279949891615	0.000126864321787723	0.465670666020557	0.666772326133986	0.747100324669529	0.20458404169064	0.925517626437566	0.131667331551116	0.350145610133581
cg00693253	0.110225292663468	0.844665659533704	0.0865448701902816	0.438823917476338	0.0102896138283566	0.568290612216698	0.261126482430906	0.621841273874595	0.000127300779723974	0.770741098526914	0.00385623814792882	0.183928632833904
cg21402748	0.211766225577439	0.870888001878851	0.019159515833311	0.334089016063108	0.000127483480930535	0.465670666020557	0.26401306205967	0.622927351335348	0.13227999198813	0.920398375991811	0.800310680922129	0.633656538158981
cg23463335	0.169517089523628	0.862352584737733	0.000127643142364054	0.224912652244606	0.707609688738751	0.852117445702472	0.00646707905366863	0.431870984352784	0.464069088524669	0.940191151265796	0.100004837439677	0.325056497869974
cg11594770	0.0379151033058245	0.807298653907019	0.722664198241018	0.72385864557208	0.000127768425793009	0.465670666020557	0.271508639873132	0.62628678272318	0.610948884585111	0.94881990590127	0.144538746721781	0.359596775331738
cg06695663	0.184458958701215	0.865503789425691	0.00204454898797047	0.270982657358325	0.000128260551727958	0.465670666020557	0.328456378030038	0.647887578183466	0.0212101963990136	0.902373394021651	0.00382329066042637	0.183644524475426
cg15681326	0.225563352796557	0.873244895340373	0.000128730631483827	0.225561654078141	0.683615815575366	0.848407097640901	0.238667770935138	0.612598088805303	0.431072409268273	0.938042558039893	0.0329117262576788	0.250968925819512
cg13690588	0.172978652979818	0.863577181801559	0.0259430933011854	0.351114950495388	0.000129033062183492	0.465670666020557	0.180371563376889	0.58614442763936	0.314738852338899	0.931500353276482	0.313722210154747	0.457600301262883
cg05754929	0.00185936949738948	0.737188165408046	0.00252445056099048	0.276287281698612	0.000129058204110079	0.465670666020557	0.162338309693638	0.576366392993788	0.00542606722350337	0.853044980014556	0.000766320554325258	0.164148114542257
cg00184953	0.493580416324731	0.908612722521776	0.00160004607574345	0.265290278376701	0.000129130311695473	0.465670666020557	0.228303849491423	0.607950255452093	0.378159041179149	0.934862191429842	0.164527010582614	0.373903058091633
cg15086279	0.00839588156362256	0.773159216046544	0.000130106905731467	0.225634572405159	0.155619914537172	0.714909332759137	0.000199605248064907	0.379559824603924	0.499444600604157	0.94251072431383	0.00430145143675976	0.185260638207337
cg22200644	0.173053637133883	0.863577181801559	0.000130211042865883	0.225634572405159	0.0711184683314821	0.666348260413379	0.892595234168319	0.792040199690502	0.795155565729293	0.957919360061587	0.447463547832656	0.516712469952603
cg00447376	0.0655526790998602	0.825834409035004	0.563902831032748	0.680553400446267	0.103238810943561	0.689526177003835	0.000524389734354985	0.380104139672145	0.200573041913748	0.925517626437566	0.000130407934985068	0.14509677157811
cg06010327	0.876335130480174	0.940277849925281	0.00156703437260027	0.264954933533318	0.387119492879157	0.79091452266931	0.00955274336808849	0.438927332552162	0.689365362626365	0.952527567278966	0.000130501627492687	0.14509677157811
cg08236468	0.761211608543739	0.932967844711819	0.604573387635166	0.692363099867379	0.167649773521895	0.720622399188871	0.600251348080294	0.730757870789806	0.000131433074204705	0.770741098526914	0.138217957556041	0.354999704366413
cg08561286	0.00328801344734225	0.749676489080674	0.000684066752639723	0.253390821141831	0.00761377258056578	0.555040562745263	0.000131781155826431	0.368671662900514	0.250426961605234	0.927716188456965	0.000457639477201076	0.161360572355736
cg17037355	0.000131790498798038	0.676967472481931	0.00787053532085472	0.301408775613835	0.179159808053756	0.725452783806975	0.000657809923209682	0.389000902010447	0.1023071998095	0.919236507490738	0.857542222285511	0.648356338167555
cg27356165	0.150970542369913	0.8580015457787	0.0203352432258627	0.336880407459047	0.625159560679701	0.838857580595935	0.812287075999982	0.777737783096093	0.165146131163995	0.923409221207378	0.00013195811503995	0.14509677157811
cg08640619	0.66487986471129	0.925745571822691	0.275276348058014	0.568245440041956	0.645969688320998	0.842494523235076	0.189292764270632	0.590448925775608	0.101586178867583	0.919236507490738	0.000132395641505683	0.14509677157811
cg08351331	0.781902807401364	0.934337735731589	0.11820363493243	0.467464393701322	0.439547755000677	0.803246148661867	0.0119813911595273	0.447796129955058	0.361281476446718	0.933673084126128	0.000132669473249821	0.14509677157811
cg04061197	0.646611965643044	0.92402015894465	0.00433447593250426	0.286661084777963	0.26349665910218	0.755658331164173	0.0490535400384758	0.495769379891623	0.995589201650967	0.966099845775229	0.000132790322433623	0.14509677157811
cg08553158	0.183094484019238	0.86515835496668	0.106001599961778	0.457518621601137	0.280119053927441	0.761083773945976	0.255878921556819	0.619996461275697	0.00013285625786527	0.770741098526914	0.0128155473777743	0.211477821977003
cg24546463	0.424069058594482	0.902371405262961	0.0751492204251336	0.425961112878354	0.885073041854908	0.87475160208588	0.0036868376347447	0.424054039258002	0.192121822370181	0.924166556532097	0.000133189413259522	0.14509677157811
cg19064302	0.0548802178736752	0.820626765870529	0.0682958868880283	0.417153381269968	0.000133241595396873	0.465670666020557	0.186034907264138	0.58881239816741	0.338507555978742	0.932751211372955	0.00137464419085202	0.169039006071018
cg05173698	0.00490769098359742	0.752763374168836	0.193272895771969	0.522607423684606	0.000133351097545991	0.465670666020557	0.077023114478523	0.521689128690131	0.0405319300236251	0.91193690039678	0.00702150007203028	0.196129003047048
cg10652833	0.215982915073728	0.871905015622661	0.0299629095001841	0.36003655638952	0.259327174475307	0.754549213023981	0.00171779301463752	0.407039327130031	0.594458510986835	0.947494470613001	0.000133499939978396	0.14509677157811
cg23950728	0.161433881720498	0.860255205677798	0.599306083478233	0.690941290947481	0.998132220279476	0.88704178087225	0.000133997800178566	0.368671662900514	0.045770724263057	0.91193690039678	0.391354245393803	0.493416030091196
cg04184810	0.96522407545258	0.945328956784674	0.0799320672585866	0.430949648523645	0.0196904317704298	0.597006159596107	0.259670381238775	0.621119470186567	0.124903152638432	0.920398375991811	0.00013403230243327	0.14509677157811
cg01081737	0.00239614187628857	0.737188165408046	0.000134272211806433	0.227289111791607	0.136208728812332	0.705569657277781	0.00270681219654662	0.417502409502176	0.0315556779902545	0.90663153956576	0.0117495789695866	0.209313323886013
cg24445116	0.453852373013436	0.905439713932364	0.00946145946675006	0.305553629648345	0.0198634151507132	0.598349377459642	0.0133563667331268	0.450482972987169	0.00579603789494753	0.857351286662018	0.000134551865888864	0.14509677157811
cg01793179	0.0160215919829523	0.78642048713909	0.000134789224217861	0.227289111791607	0.0375353783043162	0.631905496294827	0.00699163574970401	0.433505408090055	0.101545917220991	0.919236507490738	0.000260501742356173	0.156896434443166
cg07135469	0.0269168949700818	0.799551348070345	0.975943578218352	0.776240689092167	0.215552375828529	0.739844518282024	0.000134854830100999	0.368671662900514	0.315642203144062	0.931500353276482	0.117791447910046	0.339576609399029
cg13743231	0.000134896384148253	0.676967472481931	0.131322319332834	0.478567638027822	0.0011238913707103	0.516791420561522	0.00745219462486847	0.434232823435709	0.28624030359422	0.930210368049782	0.0066577562278211	0.194889908147283
cg09804178	0.000134938244850428	0.676967472481931	0.192963459187806	0.522343532754671	0.0194620758450895	0.596711941692683	0.0271045298571354	0.467432277720919	0.0240189371006638	0.902373394021651	0.460104368118841	0.521821300378019
cg07481169	0.431014284171514	0.902742491247243	0.704512531559224	0.719274269558163	0.856228610954096	0.871897270889004	0.272332054923608	0.626590402406985	0.000134942409959542	0.770741098526914	0.152990866889251	0.365876073137381
cg10881616	0.00550018518978355	0.756810318287497	0.464397560755152	0.647433725548427	0.115715704764787	0.696980185874812	0.000135566275984961	0.368671662900514	0.243144619647874	0.927003052219828	0.144451508917252	0.359553705647331
cg22118168	0.0149960645494921	0.78642048713909	0.408560701203086	0.627146959903943	0.898449031547382	0.876360208361205	0.469560101378349	0.694868574653005	0.000135590918568449	0.770741098526914	0.39847629434946	0.496468723387071
cg03921599	0.0451442601361806	0.813086818191584	0.0001355970604705	0.227428595975163	0.0327089802828856	0.626635790359399	0.012485695541012	0.44873383313451	0.487354325240446	0.941924462330049	0.0658255540413542	0.292076443288137
cg20555234	0.698776510407894	0.928549602026014	0.888324408790584	0.760625846404691	0.000136096323631273	0.465670666020557	0.826850588955975	0.780486092192104	0.189945982409667	0.924166556532097	0.181942822783259	0.384900248697442
cg22993400	0.739032492084819	0.931732534660555	0.0277494548525423	0.355271383607411	0.137911659835405	0.706510814625194	0.00112852772471363	0.393412336385299	0.0455714652514508	0.91193690039678	0.000136303161781499	0.14509677157811
cg26079699	0.725691673590243	0.93095087161884	0.140209747503869	0.485905297290625	0.345823275079195	0.780825202556879	0.0685559601882965	0.5155939425626	0.590489187758747	0.947030467790775	0.00013649541742262	0.14509677157811
cg25363387	0.795820578669315	0.935173898882049	0.000136584144032449	0.227670817291786	0.225295793919309	0.743391450286301	0.00279872767628499	0.417502409502176	0.375437131842295	0.934281589256056	0.0156573748546481	0.219164829342442
cg26902127	0.339569225882416	0.891104239059675	0.15772679297643	0.499134292419537	0.352119624893913	0.782314159832554	0.163156554864321	0.576722059648889	0.00278957819501137	0.847694756225199	0.000136844240814508	0.14509677157811
cg18324076	0.21605794978907	0.871905015622661	0.534812032096965	0.671697047775868	0.000136865732683153	0.465670666020557	0.250289172216694	0.61797337620515	0.597667536185766	0.947834000206375	0.128519115703464	0.347675509472535
cg23120601	0.000137155216468015	0.676967472481931	0.041699312377694	0.380319200737146	0.00960435719917658	0.564723430778449	0.711106397241431	0.756790989639537	0.05083840062938	0.914172635286114	0.453320246542831	0.519032151036247
cg00355377	0.00352244300128903	0.749676489080674	0.0012027568071928	0.263772002075538	0.00735918061200715	0.554107383757321	0.000137476237499583	0.368671662900514	0.306552325491606	0.931354491888679	0.000188695631305665	0.145620208551944
cg09845296	0.253558588980014	0.879384243242712	0.028382382491922	0.356505888912371	0.686393726591908	0.848700135139632	0.000137499005763278	0.368671662900514	0.400894437917359	0.936203633991934	0.509537643323206	0.541329194316692
cg05707463	0.275986625543559	0.883758898837332	0.291609420351493	0.576577247050985	0.291643010048175	0.765026309003009	0.511767249021193	0.707458253884834	0.0898588056202189	0.919236507490738	0.000137536213651334	0.14509677157811
cg00813746	0.533018898995435	0.912075228105422	0.0636064314624503	0.412027547027691	0.000137584550923308	0.465670666020557	0.951001656517967	0.802637360354754	0.357371253038067	0.933104819370919	0.0343349647448479	0.253074257575121
cg23440882	0.484223404795688	0.907902041167248	0.0160105894109422	0.325036365823796	0.000146981713400975	0.465670666020557	0.17335644372975	0.582518144747558	0.203318985946852	0.925517626437566	0.000137659487180356	0.14509677157811
cg14090920	0.961396717561048	0.945262558552261	0.000137768259600304	0.227670817291786	0.298678568036695	0.767343415347103	0.067928899967279	0.514969790411586	0.737878634958347	0.955368825964698	0.000870097327383685	0.164411448918667
cg17848003	0.0184612924560525	0.789482199498653	0.000138163038388863	0.227670817291786	0.550667741537161	0.825613281097338	0.0786293699197336	0.522758497170944	0.369511419497342	0.933889010520941	0.0944816681106001	0.319949527818058
cg06699669	0.338672242941355	0.890924043233932	0.835661563131281	0.749863771654745	0.136586742539051	0.705786434765423	0.00708805343866913	0.433505408090055	0.00925077379897069	0.881137519053858	0.000138502236432189	0.14509677157811
cg04043623	0.000139266395694943	0.676967472481931	0.0044822342598948	0.286661084777963	0.32037244704897	0.774239342428886	0.537400545345781	0.714124962326314	0.177625927015818	0.924147006933437	0.15222939648874	0.365277555953638
cg08395784	0.0515462014018093	0.81856302530762	0.298904735695517	0.580243853655428	0.000139363991128799	0.465670666020557	0.265439452801657	0.623689216698476	0.396796465989618	0.935757205345909	0.429624745260341	0.509344841985641
cg01745692	0.594632841056362	0.918084303888501	0.0756003726308127	0.426309686108803	0.472161295676863	0.81084267457752	0.000486732627861091	0.380104139672145	0.00361339941828906	0.847694756225199	0.000139542847017544	0.14509677157811
cg25293922	0.325531770665482	0.88963267615654	0.00110464224394184	0.263159726271332	0.458773731430527	0.807634381699822	0.425262799071781	0.681123545023822	0.264200600947647	0.928330952796367	0.000139829404533013	0.14509677157811
cg16510278	0.0619170525316725	0.824913104117017	0.00203454888517391	0.270888621429407	0.0667807876244566	0.662043031514187	0.867542032788307	0.78774619337478	0.142831990135993	0.920707732640505	0.000139907745104769	0.14509677157811
cg23493787	0.674890518395419	0.926446870613724	0.14752249253504	0.491173945735555	0.000140071654642914	0.465670666020557	0.676739017445502	0.749205466777309	0.23606643306887	0.926535269625037	0.168296610510157	0.37642239768749
cg11228480	0.57262506134164	0.915949245611397	0.773894283365181	0.736028734244364	0.160201220963546	0.717082347818275	0.881003995886964	0.790105574250333	0.000140196677768628	0.770741098526914	0.11123409373346	0.334390092452097
cg26173417	0.719510765869999	0.930306037079718	0.477429217686809	0.652144337568916	0.061207899628122	0.658256936165892	0.530672393228291	0.712518001792695	0.000140917491265959	0.770741098526914	0.0484642372630732	0.272698055490815
cg06880664	0.154897751996943	0.859022124357624	0.302681118763692	0.581784451394663	0.00426195554390475	0.549946844883664	0.0714875123360908	0.518082079693869	0.505949020297214	0.942933300188589	0.00014107348050446	0.14509677157811
cg16652747	0.413281879507563	0.901032946567017	0.026884869371591	0.353006516949924	0.000141691790510863	0.465670666020557	0.124034526663581	0.554852084435657	0.00377696593403174	0.847694756225199	0.0011049837270812	0.166311892955323
cg01051583	0.386598984485372	0.897194767375182	0.0096514495599858	0.306510415214675	0.000141742644548869	0.465670666020557	0.79408083720501	0.774323200893662	0.620533295116889	0.949364934694366	0.432557400325494	0.51051071245538
cg05509659	0.0980383076807449	0.841706277251429	0.00188356501113832	0.269248912914289	0.115326085151134	0.696597900711247	0.161274687425534	0.575766054268809	0.284189612166826	0.930049911275724	0.000142084078146636	0.14509677157811
cg19937493	0.00310764000054728	0.749676489080674	0.114598480713127	0.464692939533937	0.000142164395135859	0.465670666020557	0.963795122700997	0.804714585312253	0.0449310446582509	0.91193690039678	0.538964070740908	0.55203756965403
cg01944810	0.0458124193204265	0.814297952555886	0.0449556572670316	0.385705142449201	0.0292714929663319	0.621753123549122	0.000222894992249461	0.380104139672145	0.270536435752373	0.92878993726024	0.000142286077921234	0.14509677157811
cg04322298	0.829452169627304	0.937392891962003	0.375952579620289	0.614291586389815	0.124963504177146	0.700704613169001	0.146812962365372	0.568254597843734	0.00620697365229414	0.861381619491086	0.000142479766216836	0.14509677157811
cg03678609	0.138192110017127	0.852901147723575	0.0316857355891874	0.3642378100931	0.638261541629251	0.841250124681932	0.000142685963989518	0.368671662900514	0.118091561368384	0.920398375991811	0.0049942115509374	0.188318846122927
cg26186665	0.000143009992390184	0.676967472481931	0.336528760960633	0.597367652588072	0.656548194383928	0.84427888616905	0.446651108413939	0.687824684684468	0.0428952796937395	0.91193690039678	0.311122598458454	0.456385711588811
cg26509250	0.339005897123142	0.89100688855791	0.604845411475716	0.692408756842057	0.00507689193137097	0.550672869342371	0.260642596501974	0.621632283128105	0.528347897650377	0.944026354033157	0.000143152667634058	0.14509677157811
cg04925864	0.992725902238513	0.946696341525121	0.0230748307336906	0.343960482537307	0.285367826782734	0.762882229098313	0.000143989824276767	0.368671662900514	0.0624270557816253	0.914172635286114	0.000542807675688572	0.162581193570597
cg22786826	0.260405361713235	0.880916051288265	0.0733341148725078	0.423819026632909	0.463244685609283	0.808487231978859	0.374101165402508	0.664021214035903	0.337874059486464	0.932751211372955	0.000144008791335984	0.14509677157811
cg16189873	0.652018593857988	0.92457801804588	0.0223513775502082	0.342745546880181	0.0520114079890094	0.648355024927234	0.641543420619647	0.741057552473632	0.291899436237941	0.931044319057475	0.000144013624545169	0.14509677157811
cg14571092	0.706493061403895	0.929218940498826	0.0368819081579205	0.373006702964286	0.323887604756659	0.775239381611888	0.00114287044572855	0.393412336385299	0.00143679781787219	0.818866991003284	0.000144469950600773	0.14509677157811
cg24655701	0.299501102087646	0.88656124619515	0.0753583371760923	0.426102319421768	0.23009264709125	0.745092543671978	0.465320194183284	0.693351450395249	0.0337024092001095	0.907280569917345	0.000144727472909292	0.14509677157811
cg21283340	0.192241917017179	0.867027595029721	0.901757982574152	0.763132542037423	0.414833601144069	0.797667536781856	0.000202452917471869	0.379559824603924	0.00592191360237105	0.859661930796845	0.000144791009714745	0.14509677157811
cg20000107	0.162407694177101	0.860255205677798	0.000145094100158435	0.234355330390881	0.555803491305479	0.826452205758712	0.19476264849707	0.592986637424935	0.262039849460903	0.92812719684067	0.00307843209735954	0.178809935342811
cg16343924	0.0311149258653864	0.801989333818536	0.484780590903272	0.654734421266919	0.000145365452569385	0.465670666020557	0.118997729132902	0.552263687742632	0.005332007363462	0.853044980014556	0.0105258842786495	0.20585130385299
cg24974477	0.493764453763513	0.908612722521776	0.000145369265812952	0.234355330390881	0.646752628813029	0.842581741248794	0.00852086421630866	0.436863220744612	0.972162065402836	0.965319283793701	0.0277748785183113	0.243306798406409
cg25174840	0.000145469384452539	0.676967472481931	0.0171209094356803	0.328546474417772	0.916869499455741	0.878716399045998	0.328013500569984	0.64767957907382	0.0428543737446636	0.91193690039678	0.111602945196483	0.334573640258404
cg04371703	0.00477845248777097	0.749676489080674	0.523414059989203	0.667681910493601	0.487481453047969	0.813550729196337	0.000145725079615278	0.368671662900514	0.0224762394338151	0.902373394021651	0.654348748907078	0.59130325941674
cg08067404	0.342976726733165	0.891841070048454	0.00715359984996374	0.299824348461514	0.470922986924969	0.810523616031702	0.132358731842761	0.55932362008124	0.163475939581428	0.923409221207378	0.000145747165412003	0.14509677157811
cg13951074	0.20882443677857	0.87022349570469	0.0313171462003563	0.363273811174985	0.000145828730505658	0.465670666020557	0.717009276675055	0.757999470427779	0.570211544617405	0.945881134413722	0.0307917451986674	0.247413995321047
cg07337793	0.0578071074155361	0.823058981510053	0.182822719271275	0.516010691920018	0.824125872129467	0.868048949215786	0.000145996835980737	0.368671662900514	0.0151810747927807	0.890721267920264	0.147929958927353	0.361892820270252
cg10039567	0.557854790501506	0.914285645448817	0.00014613145076096	0.234355330390881	0.705345389206642	0.851710330578699	0.0351361372762187	0.478656700384883	0.880334368952427	0.961736933030283	0.046262899245659	0.270296208971115
cg18482576	0.697077339780927	0.928549602026014	0.068621501531605	0.41739382460126	0.26795064344856	0.757262738677738	0.039283642122952	0.48470604138724	0.524510902308389	0.943719795188921	0.000146467389922742	0.14509677157811
cg23003295	0.590570149810089	0.917683491723289	0.316989912221233	0.588261465305458	0.923065448678938	0.879487022936639	0.530881452731435	0.712576178733964	0.414028564041662	0.936706731074161	0.000146658621465728	0.14509677157811
cg13818830	0.268573518168838	0.882359796472069	0.0556010769322218	0.401194998866954	0.0175433466622183	0.591479949066119	0.807217507827615	0.776795587446805	0.0139642887900078	0.890721267920264	0.000146677083083789	0.14509677157811
cg00923481	0.673148184083844	0.926334399842998	0.161709736709482	0.501986605890723	0.721252681670401	0.854180598261355	0.00175277509366177	0.407039327130031	0.801967062437207	0.958179946836422	0.000147001792010798	0.14509677157811
cg22289831	0.607562445420845	0.919117615817729	0.00881093138876055	0.303358501325671	0.000147299752832284	0.465670666020557	0.34925887142422	0.655723671331742	0.0945425361495341	0.919236507490738	0.0466360633005166	0.27077995120992
cg20879272	0.0462496051550727	0.814496995504279	0.000147673886906621	0.234355330390881	0.00749392695400493	0.554377581909433	0.946575596433449	0.801926354524382	0.480051196642977	0.941472987012613	0.0901523944951791	0.316246811485794
cg25262147	0.142666211606903	0.855172570404099	0.043346409608031	0.383261221660268	0.0585888680217417	0.654687293802634	0.000896841565053333	0.393412336385299	0.216321817228634	0.926071447348262	0.000147710776187734	0.14509677157811
cg16526732	0.000147810742332588	0.676967472481931	0.0259336905811542	0.351114950495388	0.557292796084044	0.826755347655415	0.00377533037877877	0.424054039258002	0.00182076244777026	0.833058276786367	0.110883767325326	0.334119520299497
cg25227866	0.0459548597663657	0.814496995504279	0.380558681621999	0.616227954569783	0.9208142802637	0.879203603291496	0.106180432766739	0.543726642341558	0.000147998098000777	0.790011494374819	0.162329641778688	0.372315857005318
cg19584038	0.0503443027045199	0.816033200751398	0.0121803017147937	0.313463127404619	0.0645310787769837	0.660472373695594	0.71736559727773	0.758056562853405	0.00906713206394379	0.881137519053858	0.000148306145278433	0.14509677157811
cg01044961	0.031566124377478	0.802760925895491	0.000621270041343967	0.253390821141831	0.10865061670585	0.692892018202564	0.0667914583141102	0.513692696729775	0.0109958646731421	0.885446575650411	0.000148452349028905	0.14509677157811
cg16604126	0.477191372638575	0.90755156479371	0.480249949394718	0.653238810419328	0.390516813752985	0.791686438554749	0.182604496585859	0.587377651699131	0.000148636747560965	0.790011494374819	0.832592909060355	0.64212970039344
cg26400830	0.695844278366307	0.928509574237321	0.00301998618626991	0.280831082062757	0.00648975051527258	0.553163235367144	0.160776517761418	0.575449157488111	0.427848592696146	0.937697666229931	0.000148716690320207	0.14509677157811
cg26817145	0.0775160701944116	0.830924351353719	0.00648406469050491	0.296706149859922	0.00427817127946114	0.549946844883664	0.134917549186776	0.560861047535112	0.00139288315388081	0.818866991003284	0.000149016828658791	0.14509677157811
cg20620527	0.83281297994101	0.937558682565101	0.0561616902571008	0.401679963828197	0.506335466792299	0.817425753139453	0.030311590570738	0.471610736457297	0.65762586758889	0.951118367709569	0.000149024729657824	0.14509677157811
cg03673138	0.845359275393521	0.938698066999555	0.000149738331575801	0.234355330390881	0.452578705301808	0.806199511039532	0.0171875669047659	0.45749393905324	0.447052851263281	0.938896491983003	0.0399566143094826	0.261821676303051
cg07227301	0.517441309311962	0.910766509477268	0.284327806630077	0.572543545339582	0.000149838401058156	0.465670666020557	0.896390695540304	0.792776525509465	0.428129957766828	0.937764418641125	0.372707631320787	0.485339653486555
cg01007374	0.148109317111388	0.857072919819027	0.000149858259904024	0.234355330390881	0.000854715264269194	0.513355064261278	0.0879179795895975	0.530824848270329	0.979670592680744	0.965444647941961	0.00210844700592636	0.174061168108046
cg14563637	0.469853207480884	0.906677783662269	0.019777701527379	0.335876359711487	0.480786486971602	0.812162795862808	0.000150143639331141	0.368671662900514	0.031007342943061	0.90663153956576	0.0067396920124938	0.195241955141146
cg09939948	0.112710015875847	0.845609618947708	0.107147856801381	0.458470086565331	0.0645747281124217	0.660472373695594	0.472521496101292	0.69587356765055	0.00835454870874392	0.877557350572868	0.000150184176099929	0.14509677157811
cg12355887	0.00402647211837016	0.749676489080674	0.0165478045218011	0.326833822766277	0.000150500927740473	0.465670666020557	0.702348777188015	0.754857628552321	0.773016971651534	0.956983202234584	0.508124710302381	0.540844631475677
cg13480738	0.54877633990708	0.913687195485569	0.675920444697936	0.712093634062427	0.176148676710521	0.723977759513876	0.983701050524602	0.807563562086592	0.000150543901284567	0.790011494374819	0.364852627866418	0.48183508279798
cg20084577	0.465876001823892	0.906488383242929	0.0535332712994603	0.398199733591279	0.301199485680302	0.768112334122198	0.000150687339821766	0.368671662900514	0.00947854880037832	0.881391343585952	0.0271992671199711	0.242533521274828
cg04920704	0.164771957925261	0.860998036476207	0.668480873677199	0.710152142670809	0.000151079568173367	0.465670666020557	0.201918320132407	0.596489196232018	0.979966403220089	0.965492977259104	0.103350234294088	0.327736928038588
cg07782603	0.98505321001815	0.946162329221329	0.00753118679180432	0.300935546985439	0.0982913750094823	0.686166905633545	0.0251227452658067	0.465700138601919	0.215878550877901	0.926071447348262	0.000151339124133473	0.14509677157811
cg17242981	0.895493682901894	0.94134549108369	0.000151386184835021	0.234355330390881	0.991975302025085	0.886576797317669	0.0574562475889251	0.505267894014364	0.907644046838618	0.963030356002846	0.0060335992208493	0.192505259579742
cg07021538	0.0561800575110266	0.822028633881124	0.00015163654898912	0.234355330390881	0.34769249671398	0.781206277911459	0.0714374186577989	0.518082079693869	0.911913785534372	0.963232198209602	0.526447721277835	0.547486972623621
cg06254768	0.411526453836511	0.900719851057396	0.00338729957005652	0.281839461348491	0.107781254309052	0.691902972532106	0.000151711172316205	0.368671662900514	0.105987138771531	0.919236507490738	0.004109643582823	0.184349981886207
cg03653137	0.79506203537424	0.935017964973086	0.0464108482423866	0.387860742587479	0.00439084850441944	0.550245244884273	0.033630234879159	0.476571762144654	0.00115063538443445	0.818436386072764	0.000152142728445564	0.14509677157811
cg24569831	0.0718211032398023	0.829033811179498	0.000152155960638969	0.234355330390881	0.890824407851386	0.875242532746137	0.0147814294680276	0.454173494874521	0.154162029801262	0.921831487144211	0.00275270356644737	0.177600119332687
cg10063047	0.455560272289975	0.905609512447672	0.066744346509083	0.415809709752501	0.707737388567794	0.852117445702472	0.236566982301698	0.611740589524624	0.487885201359786	0.9419962988415	0.000152254089210009	0.14509677157811
cg03509901	0.879425181894003	0.940373891745802	0.000158205208889665	0.234355330390881	0.187456058364749	0.72878622085359	0.000152357694065102	0.368671662900514	0.180752060213317	0.924147006933437	0.783177915443689	0.62890982965871
cg06048154	0.429629430452753	0.902742491247243	0.000152370179253784	0.234355330390881	0.796569990155999	0.864729533988649	0.0381613994813919	0.483024525709978	0.407241581659958	0.93658873184798	0.00146347712862977	0.169039006071018
cg10868194	0.084728475238078	0.835337546100539	0.0666132440219917	0.415769018255246	0.551101481871224	0.825710438053419	0.00489033566407119	0.428196354225852	0.0668906042780871	0.914517991107771	0.000152481402549899	0.14509677157811
cg04430835	0.186321978801017	0.866254036162477	0.0339404041029853	0.368486625259695	0.42282531208487	0.799368331927324	0.000152729423229038	0.368671662900514	0.421088913022286	0.937297043979442	0.00246856208163434	0.176084082891947
cg12248981	0.685813875179543	0.927603822107649	0.0853304840342013	0.437226521211742	0.036674397647702	0.631452237548818	0.0373619326333495	0.482318786334077	0.0521678049854728	0.914172635286114	0.000153234156425465	0.14509677157811
cg23662734	0.0491194378987365	0.815350828103229	0.00180990235287907	0.267413876273612	0.00613445196288804	0.552748074850265	0.000153415170086426	0.368671662900514	0.0243554995236235	0.902373394021651	0.000165943631942795	0.14509677157811
cg18244817	0.142641211684614	0.855161100682021	0.0840822787313876	0.435699287068423	0.732069531492002	0.85571403293045	0.384115175997197	0.667647045500078	0.00330716372734521	0.847694756225199	0.000153492104089365	0.14509677157811
cg18112117	0.220983529455934	0.872329492966519	0.9173757698447	0.765983459057041	0.63615488184654	0.840961302429585	0.000153535832442767	0.368671662900514	0.244330234369663	0.92707734903154	0.474014834445736	0.527502469458551
cg02358630	0.792438971258452	0.93476473533967	0.399864541483163	0.624046724920072	0.00015360983430857	0.465670666020557	0.435080257812532	0.683957969868047	0.0962796341322831	0.919236507490738	0.383753548083697	0.490145222251255
cg03576530	0.00907819289808454	0.773159216046544	0.00102748547869102	0.260709817591657	0.000154225501827415	0.465670666020557	0.380037908114544	0.6661452054034	0.329230454983168	0.932654354575061	0.881113038245679	0.654353512532073
cg06787397	0.413400460520636	0.901032946567017	0.000154356569875021	0.234355330390881	0.0560271298079025	0.651874230148564	0.000667593394068911	0.389378845407563	0.0554287626522277	0.914172635286114	0.00031724125866719	0.157376975426538
cg27303223	0.0701337136556431	0.829033811179498	0.228735582833168	0.543655613039933	0.520418442901916	0.820263617889179	0.000154417519170777	0.368671662900514	0.233253749994396	0.92650326491084	0.0808426309365526	0.30780083828349
cg01439112	0.834402611857499	0.937735364876041	0.0192055246132278	0.334160515136467	0.176488515990101	0.724042365156105	0.213044066476432	0.60150166117016	0.393504305610921	0.935472353841249	0.000154581954417416	0.14509677157811
cg16106770	0.677269641390543	0.926834040671959	0.863921236956586	0.755667292315787	0.57937228213886	0.831108397958427	0.0849235928629344	0.528227262798763	0.000154774079382868	0.795402541464736	0.204430872223695	0.398817110216255
cg21937867	0.171636232596219	0.863226796817439	0.556679728959328	0.67859997340027	0.647531458859966	0.842738933457249	0.00015489320463611	0.368671662900514	0.373112548853291	0.933976452025799	0.245889374964152	0.422728501169243
cg21650422	0.00176692137123767	0.737188165408046	0.194251809940883	0.523336881235194	0.0199167128831564	0.598680718304611	0.000155269399589328	0.368671662900514	0.0254612852730117	0.90411294107513	0.00241937822654679	0.175802218977398
cg05891823	0.00178044228832677	0.737188165408046	0.579320650627184	0.685056224603389	0.000289891980276792	0.465823274254763	0.14748125339105	0.568571406173603	0.000155667733826944	0.795402541464736	0.487905427065387	0.532888482230201
cg15731881	0.702060180561424	0.928886982931296	0.0247589082035012	0.348131448314523	0.818650649813099	0.867392077809025	0.000155953426395245	0.368671662900514	0.463961929987219	0.940187869715989	0.0240209289989666	0.236508752302169
cg24226440	0.769605182462725	0.933450589434662	0.0290675013987974	0.358276617105712	0.825803827381994	0.868193006184673	0.000156048960865419	0.368671662900514	0.528737115988342	0.94407021412767	0.0161435240295525	0.220289084357998
cg01741924	0.000156052166623369	0.676967472481931	0.944203044647627	0.770725749324803	0.0302606097387772	0.623840293201865	0.0140461184934128	0.452649313365616	0.106402795233577	0.919236507490738	0.101164720643905	0.325939431337055
cg05003455	0.673563268462231	0.92641328737374	0.0154740175045781	0.323815473637686	0.084903336223941	0.678013934407025	0.444889808542048	0.687130908411585	0.29287003935557	0.931153732568646	0.00015689826052726	0.14509677157811
cg02375065	0.420557909561436	0.901894917337288	0.0549040679355107	0.400082909449182	0.000157078117420943	0.465670666020557	0.0574291474806462	0.505243290016993	0.00481162903295894	0.847694756225199	0.000387322413283586	0.159898964798454
cg11210813	0.778356791974975	0.934117135412296	0.0151526929655491	0.322467126633352	0.684263650439774	0.848436550748783	0.0181253299747794	0.458680760094029	0.996063373538874	0.966127000531089	0.000157204325458283	0.14509677157811
cg00860712	0.000157943360312563	0.676967472481931	0.234438952768027	0.546835774180791	0.104668085274049	0.689848571801564	0.0572737063849172	0.505061613271659	0.552789405469031	0.944754762542803	0.0718342550617276	0.298978047289905
cg20294328	0.717508561586386	0.930130834258461	0.00214514588648584	0.271893001388263	0.00952682191065331	0.56428283197861	0.0430962065760263	0.48966587542698	0.0548934441619388	0.914172635286114	0.000158082973986327	0.14509677157811
cg06044463	0.0186096135458957	0.789549034241567	0.320160010076104	0.589852543757219	0.740588592077928	0.856980146298405	0.00404433271226606	0.424054039258002	0.0001581701579009	0.797693010076145	0.274773279844853	0.438336318566486
cg21134252	0.107889864219702	0.844485578895642	0.379088132558223	0.615598018369402	0.2532967596437	0.752841653808127	0.000158246303758266	0.368671662900514	0.51752112417775	0.943552715222669	0.411639356745026	0.501834691036666
cg22100409	0.310438327931735	0.887458591966101	0.0278253569419425	0.355335066543031	0.257048167563243	0.753858898401746	0.118607470072556	0.551998243076033	0.0371418653322029	0.909265587005883	0.000158276452769355	0.14509677157811
cg07991055	0.406961226926103	0.900223065132258	0.000158343718767157	0.234355330390881	0.729601518470788	0.855414031353221	0.000788025184039158	0.393412336385299	0.894384850539083	0.962405328553747	0.00837552917245534	0.200350003267056
cg18120358	0.121382905550386	0.848756343041944	0.00141094110187465	0.263925121451217	0.123839445479171	0.700400131444607	0.000158528951645131	0.368671662900514	0.444563884907605	0.93874254210047	0.0243901636891905	0.237185053386939
cg11924683	0.289283085907303	0.885695692443732	0.00888202198343995	0.303728000386421	0.0196340365029782	0.596977420179905	0.00526903896343822	0.428196354225852	0.13116202656769	0.920398375991811	0.000158748915312825	0.14509677157811
cg24161286	0.569779937037974	0.915588080743165	0.13670979034345	0.483149295748705	0.127103340389607	0.70151588773365	0.0025195006706686	0.417502409502176	0.015661668096763	0.891588486236246	0.000158945599165423	0.14509677157811
cg21117139	0.690425924143006	0.928017024656698	0.000159040692419281	0.234355330390881	0.656351907217723	0.844232165303207	0.170819941634344	0.580972214757519	0.999266716211897	0.966188295742851	0.133782104177092	0.351701360984593
cg10219917	0.631848591958148	0.921794487978362	0.751789560865799	0.730913432095876	0.0788239695482324	0.674057728094399	0.671542598216704	0.748124320778954	0.0356472385955028	0.908955991076626	0.000159340118537864	0.14509677157811
cg03989610	0.00671503429245082	0.763664924850582	0.000159529441165209	0.234355330390881	0.70458434130541	0.851617470470915	0.01359324383085	0.451257553253504	0.0330363118307052	0.90663153956576	0.00208308086653097	0.173742420794513
cg05605603	0.000159649099806709	0.676967472481931	0.32148789615536	0.59056889877953	0.857893705791929	0.872106700977746	0.227351183016113	0.607594684624114	0.241171512742688	0.926535269625037	0.690034220075593	0.602095862080177
cg01408558	0.939927262758698	0.943943608645475	0.0361892014891953	0.371830092840391	0.272877905133424	0.759001760065642	0.000159652278212705	0.368671662900514	0.0541631576234104	0.914172635286114	0.00108936427906922	0.166225922449704
cg11791155	0.0037068129380609	0.749676489080674	0.00134260774543958	0.263772002075538	0.341961397609119	0.779879725584157	0.00015969480625246	0.368671662900514	0.769901301514323	0.956898188677093	0.0493703546044059	0.273736585752441
cg11029634	0.198340231718765	0.867984172256911	0.000159732931041959	0.234355330390881	0.0573860012233424	0.653733171720593	0.0068645394935008	0.433470342462322	0.529822055727382	0.944116627505773	0.0101352207958105	0.205161493189246
cg03543448	0.00687436883517161	0.763664924850582	0.781725997856758	0.737937515985545	0.000159737656320396	0.465670666020557	0.0512207462440577	0.498682421760239	0.347842044439622	0.932751211372955	0.0224849910276183	0.233615683512357
cg15480897	0.690584162040928	0.928017024656698	0.000159753377449949	0.234355330390881	0.550145738154235	0.825497084323525	0.00344192328043436	0.424054039258002	0.47286377657861	0.940882491538871	0.0175283265336526	0.222999476458934
cg13707943	0.278478317356643	0.884119626996366	0.713353498509309	0.721582387363572	0.300513300975272	0.767927798629745	0.0250951486910258	0.465700138601919	0.692111183908987	0.952578017511014	0.000159828963739569	0.14509677157811
cg19322006	0.542808295127446	0.913111494803674	0.1022211534277	0.45394067111788	0.844686165853977	0.870609905082902	0.000159979983329091	0.368671662900514	0.0547266803274974	0.914172635286114	0.00225518789769189	0.174762631694739
cg17730428	0.759037022454401	0.932800584597279	0.000160000441889051	0.234355330390881	0.37540078335181	0.788113330577163	0.280971097799777	0.629924112109582	0.6731802059427	0.952012876082901	0.55461774054788	0.557321186608644
cg00464773	0.599375316144688	0.91846114583765	0.00418148305488501	0.286629660666585	0.00137501288492541	0.525802106483982	0.325882125197402	0.646928364422198	0.0734524442102134	0.917067140472686	0.000160205103825452	0.14509677157811
cg24435924	0.569138922862696	0.915588080743165	0.000160257730721925	0.234355330390881	0.0613496738544697	0.658295086416294	0.222704553939174	0.605388776285431	0.22981072237823	0.926491974731094	0.000999070856972266	0.164411448918667
cg03314080	0.165970768523782	0.861407060005047	0.657056208830354	0.706586922503486	0.094820725645044	0.683924638216986	0.0376412290654441	0.48232188255625	0.947905355399611	0.964751257029606	0.000160348244228697	0.14509677157811
cg12008054	0.613786766394081	0.919729390224991	0.0665851917782228	0.415746454913976	0.202817247285407	0.734921144324359	0.00214185434594342	0.407039327130031	0.114231495797777	0.920092967947547	0.000160527635158505	0.14509677157811
cg07309102	0.00583095997925921	0.756810318287497	0.710961422536029	0.720802199931848	0.0249096504116962	0.613065843273071	0.0001605753995272	0.368671662900514	0.483848395715189	0.941531470633201	0.013428922206176	0.213231270488176
cg13828397	0.0165189023763166	0.786565053819753	0.0994348620417969	0.451261548607136	0.000160681578515393	0.465670666020557	0.263650013752707	0.622760669193336	0.454029928155339	0.939196423668744	0.309487871201427	0.455638889711315
cg06722633	0.64626588714388	0.92398113117065	0.000160930947406608	0.234355330390881	0.167183227356696	0.720345433274484	0.0111627400731584	0.445461734274063	0.690485734461802	0.95252912770337	0.00099479877541009	0.164411448918667
cg10057601	0.523466191970056	0.911116312989298	0.930156711880683	0.768398423191831	0.000160989786342672	0.465670666020557	0.749354405736049	0.765161005480217	0.00306794578285693	0.847694756225199	0.0142785284911342	0.215630685666667
cg22751696	0.00708216995816324	0.766050801595147	0.00016149730498237	0.234355330390881	0.0366180486205915	0.631452237548818	0.361980867118589	0.660101387750363	0.797116791188364	0.958027531317471	0.358062802354257	0.478790043119268
cg18539332	0.202558995430263	0.868710088363628	0.000161546551249352	0.234355330390881	0.0691387620090722	0.664070922768802	0.388235105173347	0.669123050779767	0.641490260569386	0.950127304613778	0.750973447380162	0.619883996864555
cg09888012	0.422809823384385	0.902237990282511	0.036509681046467	0.37233043562059	0.0529422999904429	0.648893250222149	0.00676648483419602	0.433288022994168	0.118674744584461	0.920398375991811	0.000161593890970125	0.14509677157811
cg06386482	0.371749098972981	0.895166332359878	0.0117285040059976	0.31200228225269	0.0143843588359233	0.582620950105852	0.0136342568247598	0.45154092933843	0.0018025420714454	0.833058276786367	0.000161846640832876	0.14509677157811
cg12902436	0.212318558414187	0.870888001878851	0.000574284851028013	0.253390821141831	0.116699935186446	0.697521387063564	0.618982881916047	0.735519699026218	0.126644522799968	0.920398375991811	0.000161992528288855	0.14509677157811
cg07011538	0.663865655554436	0.925745571822691	0.000161999664332628	0.234355330390881	0.759452115318453	0.859710070319965	0.167215688764307	0.579113325640322	0.715124601201719	0.954390500104263	0.00094241861098832	0.164411448918667
cg08619528	0.430309918391894	0.902742491247243	0.169380128715884	0.507306624097192	0.546030719159191	0.824966771746743	0.000162122618933485	0.368671662900514	0.868818911707169	0.961138685175603	0.114425322718476	0.336791691004316
cg26976412	0.29121080796949	0.885884892185238	0.140616951681931	0.486346710086774	0.0103185258391488	0.568305279213961	0.232894669038062	0.61020002577704	0.000162320124931663	0.808127208467916	0.0123503945341489	0.210818610511218
cg24612707	0.778996837677776	0.934117135412296	0.00016285052359036	0.234355330390881	0.543104864111378	0.824473533191269	0.103039725149642	0.541401604983964	0.922095207593294	0.963400352301813	0.0246432451072956	0.237612628221841
cg25060035	0.448065412330223	0.90448842064651	0.000162890189139419	0.234355330390881	0.485974334151232	0.81323134921266	0.000319749068999071	0.380104139672145	0.911134557919575	0.963221150789981	0.0012259273522263	0.168940463514387
cg21218957	0.0794945743385945	0.832091697571053	0.158667088072062	0.499743125454671	0.0110135418950344	0.572049255001275	0.0139171006547191	0.451833607852296	0.516403735588845	0.943471039812277	0.000163352871503415	0.14509677157811
cg07565021	0.000163465687067075	0.676967472481931	0.900529547613011	0.762864691090105	0.00553282147293567	0.552748074850265	0.0793552792196266	0.523334518092744	0.408782187462197	0.93658873184798	0.127058621941223	0.346468079720455
cg06991829	0.0718058823677337	0.829033811179498	0.000163766165737763	0.234539755530958	0.63617210823264	0.840970761584975	0.375178614366913	0.664308747787084	0.222982365975524	0.926362735090534	0.0354929331592402	0.254692418414856
cg07294785	0.060618468569562	0.823705681775773	0.00229344390972006	0.273444196115146	0.000163851641246874	0.465670666020557	0.41911484574675	0.679316562014857	0.276456382565109	0.928877740210119	0.000473007256206534	0.161492416610953
cg03303585	0.762502053144567	0.933025986766267	0.462996931420693	0.646841544228446	0.187411028804066	0.72878622085359	0.172805555577982	0.582030789476709	0.177887954879531	0.924147006933437	0.000163960303424667	0.14509677157811
cg10062049	0.786586278527998	0.93459995237353	0.251908680272197	0.555898397957878	0.958465399334376	0.882857003064422	0.000164238985658189	0.368671662900514	0.590953402402675	0.947030467790775	0.105432838359567	0.329441058605699
cg16953612	0.0802907368131405	0.832802852393698	0.02531436613615	0.349273641282577	0.0359203238010691	0.630492257072078	0.00097578539533362	0.393412336385299	0.535819118020027	0.944241638065786	0.000164274047022398	0.14509677157811
cg16593556	0.406472806091895	0.900199050047801	0.282212014062191	0.57166615505124	0.000164496045665325	0.465670666020557	0.202664131204118	0.596862566375319	0.574821031520388	0.946201108280572	0.0410650755095042	0.263242390993137
cg19494000	0.43775035425223	0.903399757336588	0.0298147108757148	0.359619761096376	0.775818536502672	0.862014044201712	0.000164895212232784	0.368671662900514	0.66197976933993	0.951298627995539	0.017860203728219	0.223442478715601
cg00993400	0.935238215802281	0.943636473132807	0.000164943026777656	0.234967229375093	0.344334365467742	0.780483447880311	0.00222269134354361	0.408777242779326	0.564675658790256	0.945468187269307	0.000294703462565376	0.157376975426538
cg24940230	0.584428909596889	0.917112830282652	0.432577046643841	0.635759390374985	0.296384433011071	0.766559623047151	0.0132026394583993	0.449875677298342	0.189120284920847	0.924166556532097	0.000165035375288429	0.14509677157811
ch.20.53642253F	0.0665217718508436	0.826897085404535	0.010898929741589	0.309516321292081	0.227730570071582	0.743906726949826	0.000165346541185356	0.368671662900514	0.216012028249574	0.926071447348262	0.000596521582744295	0.163069455051432
cg17867333	0.584084897973013	0.917104487764448	0.00306475670619464	0.280886008398788	0.0509916945749028	0.647458293993846	0.0207384602270015	0.463211138388915	0.060734562420301	0.914172635286114	0.000165472711586827	0.14509677157811
cg13495574	0.0233977931860477	0.795510169497501	0.0226875802291808	0.343281728419348	0.000165602620083536	0.465670666020557	0.860657547507867	0.786496187746951	0.304572579407684	0.931354491888679	0.372112597310512	0.485092521709482
cg05581802	0.557030705583528	0.914098061316706	0.000165944229683643	0.234967229375093	0.484150060504268	0.812838558408892	0.000439912813785954	0.380104139672145	0.419685466426716	0.937235926961097	0.0707417053847659	0.297833057700079
cg14590912	0.123721438970651	0.849347919012161	0.449798588404543	0.641767694815944	0.0448849406673756	0.642271229147814	0.0255957663987339	0.466845120044595	0.887339096142675	0.962061887970465	0.000166099984604434	0.14509677157811
cg08960815	0.849298517275765	0.938774890437427	0.00942942905697951	0.305530901476889	0.370171868561648	0.787181863615881	0.000166391392652559	0.368671662900514	0.219491706569048	0.926362735090534	0.00049324121438671	0.161492416610953
cg13250203	0.519978103515159	0.910976513782264	0.00546056932726389	0.291722803439702	0.48510173877209	0.813006253768655	0.00176596412665545	0.407039327130031	0.0568874174282966	0.914172635286114	0.000166521351666787	0.14509677157811
cg21827986	0.388889870744871	0.897642743253038	0.300178456661183	0.580720848122752	0.0168436126518987	0.588949430882637	0.6138359778663	0.734228552508429	0.000166721474145644	0.815320398383247	0.00054501409687334	0.162581193570597
cg18645150	0.0330102219666784	0.804950124273429	0.00597932020680975	0.294357013448828	0.346476147343083	0.780908247828204	0.271323939928508	0.626216299999778	0.0268959326014684	0.90561411081827	0.000166885089576615	0.14509677157811
cg13432267	0.00016694733851045	0.676967472481931	0.873193981416228	0.757638807863616	0.229236154040353	0.744702903368709	0.0763995253867823	0.521103593449279	0.281186393533529	0.929452022719825	0.356030482430496	0.47789264761749
cg26546687	0.000166977512187656	0.676967472481931	0.402556990814352	0.624932144339411	0.000273959530748381	0.465823274254763	0.0160207676960431	0.456236127248378	0.86033383679448	0.960711277955808	0.0157647591902497	0.21950653207563
cg06962970	0.924801634881223	0.942938073462333	0.268921788527922	0.564880223965563	0.999889381113236	0.887211846511676	0.0487220297101977	0.495526306866973	0.831758870199465	0.959497087973923	0.000167141801903331	0.14509677157811
cg20954179	0.0583182464241382	0.823058981510053	0.0246699050588262	0.347677256092768	0.113602845793967	0.695679768229247	0.000167526297908496	0.368671662900514	0.773650559269025	0.95706828500737	0.00525903769306909	0.188708985029465
cg25551714	0.0723533006356845	0.829033811179498	0.000167599656580296	0.234967229375093	0.0294978551215498	0.622175986554913	0.974978768326746	0.806367504162633	0.963485565057361	0.965247936472799	0.972099476262243	0.675291627563951
cg23243617	0.0001676009336425	0.676967472481931	0.310763102858325	0.585496972642155	0.154107103670106	0.714257147065483	0.0170689533296552	0.457015856601916	0.0743395111227196	0.917067140472686	0.121997515376363	0.342979984356353
cg10001458	0.977697021361064	0.945836757328871	0.0337716944044912	0.368319140593455	0.0134823369528359	0.580011641716144	0.00668661806078072	0.433288022994168	0.00113046817078142	0.818436386072764	0.000168306002903904	0.14509677157811
cg04165759	0.0344452130398072	0.807298653907019	0.0427179162155082	0.382248727870898	0.000168558017089354	0.465670666020557	0.794302847444365	0.774386582255246	0.259113462494562	0.928017739832778	0.513987144859238	0.542929914193299
cg19296354	0.000168822841613344	0.676967472481931	0.000730577598364103	0.254340169372809	0.0156393196811724	0.587250308079178	0.405905565763353	0.675076595756945	0.250820948622337	0.927716188456965	0.365782524607211	0.482272523645898
cg17454083	0.557378333378771	0.914169237649404	0.0823031185179958	0.43374196907019	0.516485013462581	0.81961798876477	0.211762185981339	0.600807922756188	0.176006541874133	0.923895912470142	0.000168941130380715	0.14509677157811
cg09130035	0.0420551028550114	0.810780954352454	0.700110022909556	0.718260704011885	0.000168989015926266	0.465670666020557	0.120774599487475	0.553193007773637	0.0468821507550372	0.913172645065335	0.0159882917853638	0.219919592557414
cg00183067	0.80066851732604	0.935647874950286	0.136175699557199	0.482606032563634	0.363716658712557	0.785628595281386	0.340323875471294	0.65210008214166	0.890749662319617	0.962287955596099	0.000169211542165651	0.14509677157811
cg26310643	0.00240125501416547	0.737188165408046	0.0597719136702061	0.406731688168583	0.000169299409697089	0.465670666020557	0.13005348776008	0.558305015489274	0.00140795285995131	0.818866991003284	0.00190955481677014	0.17275164003512
cg06673969	0.02036731407325	0.791667250873918	0.2807595382854	0.571014625834847	0.0129117154603559	0.578779278168857	0.000169375214166864	0.368671662900514	0.10176062492194	0.919236507490738	0.00557742337483926	0.190063594149873
cg15717719	0.184402644748271	0.865503789425691	0.00199127558335939	0.27049568537835	0.202760645421343	0.734878216944306	0.264192767055719	0.623038964000845	0.336001351599146	0.932751211372955	0.000169387304675603	0.14509677157811
cg22471129	0.712200914083106	0.929714727897928	0.00886117069509506	0.303614699861937	0.344005095160594	0.780458685130951	0.0367046908632898	0.481516725351842	0.862048887133891	0.960751990888728	0.000169452397560684	0.14509677157811
cg27552679	0.000896487346593185	0.737188165408046	0.0107230192456853	0.308974489005409	0.000169702610807451	0.465670666020557	0.405738744618762	0.675039915183317	0.183155766497003	0.924147006933437	0.121786807756336	0.342868026790875
cg19004743	0.0628386070251381	0.825357347016474	0.00361864793491996	0.283530436643111	0.000169768740962329	0.465670666020557	0.0505187228365828	0.497778014285151	0.0339641184363508	0.907280569917345	0.00261585197661306	0.176739888528087
cg04844987	0.77771962681637	0.934104743354029	0.0531008977231478	0.397667494658752	0.0127397872697121	0.578348681213237	0.161441995178679	0.575892929640209	0.0222357872733513	0.902373394021651	0.000170143244909021	0.14509677157811
cg11027330	0.667196096605835	0.925844780699741	0.000170673733249885	0.234967229375093	0.231382773072054	0.745582007437744	0.0407132802552967	0.487007546594135	0.431914385406048	0.938192583983804	0.329963381731146	0.465377145432302
cg08273740	0.010630606917665	0.773159216046544	0.0488019455065917	0.391358361756639	0.0805082796648266	0.675490478961996	0.000170766877738026	0.368671662900514	0.743372877045728	0.95556544839235	0.0110508151906754	0.207418231015135
cg07165529	0.206883747460493	0.869744279413756	0.848343966036441	0.752294786233303	0.152679339833351	0.71339557143238	0.0808201109577432	0.524493948794021	0.745537587356812	0.95564848445038	0.000171212212474037	0.14509677157811
cg24587518	0.828755851436529	0.937288550512932	0.642178704283053	0.702958651566827	0.263147952181399	0.755566191316593	0.346592775624825	0.654545346382268	0.238359966120468	0.926535269625037	0.000171419241181636	0.14509677157811
cg11943255	0.887492632816097	0.940782026569775	0.0470984118257635	0.388842133401499	0.13447032343971	0.704823030459458	0.119909259327903	0.552746073422676	0.35294428519704	0.933104819370919	0.000171745755394038	0.14509677157811
cg05249988	0.52605045604773	0.911316689430442	0.196764757291497	0.52487143999834	0.0697999022966128	0.664986272530042	0.0200403413006506	0.462491103288814	0.0606272106584806	0.914172635286114	0.000172313687543439	0.14509677157811
cg24560809	0.00031011988818782	0.676967472481931	0.61033218157655	0.694057243489506	0.00403898735216923	0.546896692070554	0.0524587338520713	0.499811461887688	0.000172476354117889	0.815320398383247	0.178190737499094	0.382653520021536
cg21901307	0.498412771518443	0.909056954274257	0.0418856725009919	0.380665031662249	0.150995790163816	0.712395391469475	0.11511493745555	0.54961998150772	0.0458066673162853	0.91193690039678	0.000172505404781399	0.14509677157811
cg00840412	0.0519131400001423	0.819068963302212	0.566252233702513	0.681235026603813	0.586671201215765	0.832431350345793	0.389959646927676	0.66977656362012	0.000172586272785088	0.815320398383247	0.334889131176643	0.467890913047703
cg26916894	0.29357965944355	0.886056133078524	0.024282372815006	0.346498672953196	0.936418082499284	0.880808969324465	0.00211806088482475	0.407039327130031	0.104868917887246	0.919236507490738	0.000172877772602457	0.14509677157811
cg19337295	0.149700112104637	0.857731013800518	0.458390821602872	0.645045959767335	0.000173015166293109	0.465823274254763	0.524728802324625	0.71074381647047	0.518093868137984	0.943559892606055	0.164622120760859	0.373983539831389
cg05775779	0.785572078278694	0.934577518923428	0.196460876352677	0.524624254271102	0.0209425629666292	0.602044517232788	0.207856886904869	0.598944264504948	0.036670291545315	0.909016542495972	0.000173243171393597	0.14509677157811
cg08371223	0.0397480513579807	0.809082086098003	0.0861058648002959	0.438258017563512	0.553232783738563	0.825964169691789	0.000173487213186567	0.368671662900514	0.11663697169512	0.920398375991811	0.764458319866736	0.623572601472889
cg26660631	0.936419888996697	0.943680169865709	0.000173632735662591	0.234967229375093	0.489606345208485	0.813952534623017	0.116973519828031	0.550838057842055	0.799608449631219	0.958055728087178	0.0311259041989914	0.248037793291674
cg18017383	0.448465324065477	0.90453238563293	0.00254191902145613	0.276287281698612	0.424361241942891	0.799744911917612	0.000649399500883179	0.389000902010447	0.0155195004429308	0.891415755921603	0.000173701550701468	0.14509677157811
cg23782909	0.0511303074095985	0.817330744655447	0.000173702146190915	0.234967229375093	0.0212233565823597	0.602133630877659	0.548434553938725	0.716886438813795	0.978716872493977	0.965435230188323	0.411817174672726	0.501934783042196
cg07944445	0.664624505519828	0.925745571822691	0.00068306960201603	0.253390821141831	0.0315138715730569	0.625395955360457	0.00216955489495728	0.407039327130031	0.309188454096336	0.931445164648544	0.000173790622937461	0.14509677157811
cg11236755	0.0164830000561249	0.786565053819753	0.974653703489248	0.776010653068378	0.000173830752708775	0.465823274254763	0.529081546994424	0.711989402676902	0.00792892786147375	0.873180381170307	0.177038907971778	0.381939872454902
cg14660024	0.843710895618199	0.938658966486487	0.0338336386913838	0.368450464796406	0.0505992118552204	0.647121494658305	0.0301281407531532	0.47147020706303	0.08043811387467	0.918504889876061	0.000174509275234288	0.145160238462058
cg03502236	0.0330864889763627	0.805074243796028	0.00700713315300324	0.29923319775747	0.559642344224874	0.827121320491257	0.000174573624217492	0.368671662900514	0.141450523356192	0.920603425275477	0.306924743378079	0.454390141323634
cg18000638	0.176904043220813	0.864098736465271	0.000174652587774325	0.234967229375093	0.0160998049242765	0.588516644495999	0.00738879261761689	0.434232823435709	0.242724323145079	0.927003052219828	0.00132308984498587	0.169039006071018
cg11081638	0.29586435672302	0.886174940136659	0.0193537662609521	0.334810189173945	0.533934816552033	0.822687964241322	0.000174705313785062	0.368671662900514	0.0229683272039438	0.902373394021651	0.00289882953751112	0.178589600523729
cg03503471	0.385598394442467	0.897194767375182	0.0189484543616332	0.333615897934773	0.552955276487816	0.825925121115472	0.000174707259305141	0.368671662900514	0.0884876196337127	0.919236507490738	0.0161853331527647	0.220316258614004
cg17151621	0.039505452191217	0.808860581126531	0.000811711181094922	0.25492092180552	0.0211781021153755	0.602133630877659	0.156622370676957	0.572606181421846	0.00894172642817533	0.881137519053858	0.000174926803263738	0.145160238462058
cg01163837	0.268154584825659	0.882359796472069	0.000175073008484035	0.234967229375093	0.37949701028906	0.789270392756534	0.0132770765856404	0.450054122389423	0.885598625996664	0.961908738022429	0.0139883347734278	0.214928364099689
cg04421679	0.00124235948786795	0.737188165408046	0.00399695575891174	0.285968931473378	0.988791141399375	0.886287895313097	0.000175360377932606	0.368671662900514	0.110457832270352	0.91930345813638	0.208387643668219	0.401002909391457
cg12637409	0.00831306895032977	0.773159216046544	0.00017543905912398	0.234967229375093	0.0127113568507006	0.578348681213237	0.00374042939498658	0.424054039258002	0.684192551791299	0.952266599953531	0.00300341293987978	0.178808266804716
cg19036644	0.716192124888009	0.930104328985151	0.174531667437061	0.511261508497877	0.288329928227057	0.763918529454513	0.224877570049501	0.606651203376781	0.796440342557415	0.958027531317471	0.000175714631147674	0.145373479264876
cg10115490	0.000175948694772526	0.676967472481931	0.00787827498234796	0.301408775613835	0.0535784190234428	0.649711792495189	0.480995304522229	0.698423163244748	0.321391712806931	0.931671424095465	0.636354978570517	0.58522949491434
cg11977139	0.101022905084304	0.842518861985974	0.000176547572166026	0.234967229375093	0.069770993455129	0.664986272530042	0.367240649731117	0.661816024697763	0.767773195408825	0.956898188677093	0.615635856790924	0.578623743051987
cg01932688	0.74630152471188	0.932038624434329	0.000176605689548823	0.234967229375093	0.493701903136467	0.814532139926738	0.0513621270881003	0.498988258077489	0.515835170238545	0.943439268735874	0.00701630654766588	0.196129003047048
cg07232033	0.00332089497601422	0.749676489080674	0.000176667915389356	0.234967229375093	0.108131418654734	0.692308559724677	0.966304662790677	0.804986119126894	0.653532155436983	0.950856174920665	0.645175405134146	0.58819813911499
cg18881723	0.90271344894137	0.941689843318276	0.000478725202769554	0.252386793372581	0.39478542108049	0.792878033822104	0.00017667409466925	0.368671662900514	0.315795259577742	0.931500353276482	0.000915463779506163	0.164411448918667
cg26530045	0.0630535285095889	0.825436467689474	0.0607393076315724	0.407869668003082	0.696075058041363	0.850213549867804	0.000176682870714066	0.368671662900514	0.0249438817820965	0.903454571548945	0.082298222556655	0.309036126217214
cg20130018	0.000176712419414869	0.676967472481931	0.736732759457128	0.727474560854611	0.294246119958594	0.76575753083347	0.0886668780572862	0.531691215077595	0.0516518967286874	0.914172635286114	0.442225456459156	0.514654756401586
cg08172221	0.35786882735343	0.894037710809976	0.000176764312579772	0.234967229375093	0.754232740015423	0.858946299361539	0.0794765926661474	0.523384015708078	0.34759009338674	0.932751211372955	0.147751139705634	0.361792310701524
cg19853413	0.279739980395049	0.884119626996366	0.261918759809097	0.560936411239173	0.000177124432117769	0.465823274254763	0.788920751506567	0.773238536740817	0.00130045764964061	0.818436386072764	0.00436028796821983	0.185661406452527
cg23339936	0.978711278630989	0.945836757328871	0.0290230111782241	0.358154472530725	0.55810179243784	0.826883242777734	0.021986685293894	0.463702636953764	0.498517596891002	0.942397652004404	0.00017739547357387	0.145620208551944
cg24848351	0.148805744187481	0.857608839050891	0.162949807600943	0.502952010328214	0.000177528552074983	0.465823274254763	0.0734459659463896	0.519668847077841	0.186880303105344	0.924147006933437	0.00154024624837995	0.169039006071018
cg02990289	0.112061781801921	0.845266894293902	0.00659955724964479	0.297522326335665	0.631914129030442	0.8401797045399	0.0052685012038484	0.428196354225852	0.00716590440097285	0.872567649037692	0.000177930151113458	0.145620208551944
cg13126790	0.0154773309691115	0.78642048713909	0.000498261975518728	0.252386793372581	0.0227384600671765	0.606680992932459	0.000178953472649634	0.37103116264276	0.287540352237976	0.930617506695767	0.000472476905064253	0.161492416610953
cg16587725	0.69625696712029	0.928534497143473	0.000482398942884756	0.252386793372581	0.00038236424547295	0.470631774435106	0.248203745623879	0.616918816322162	0.933813778039822	0.964152917431545	0.000179329749343598	0.145620208551944
cg25960272	0.889122840792742	0.940872555466715	0.0242980822609969	0.346498672953196	0.0559841786952911	0.651874230148564	0.000206387596954543	0.379559824603924	0.00262759113392432	0.845684950895984	0.000179677055060902	0.145620208551944
cg09608716	0.425640877994174	0.902476702815464	0.378709584745148	0.615458666274546	0.195936878220118	0.731831742411616	0.713614378173111	0.757264353370235	0.000591456442159498	0.815320398383247	0.000179702475449103	0.145620208551944
cg00565679	0.929897481162167	0.943282676949346	0.0203934032696637	0.336880407459047	0.427500731534381	0.800619288293609	0.00715250724506802	0.433505408090055	0.34942333515983	0.932751211372955	0.000180074967595858	0.145620208551944
cg27144883	0.889085313825115	0.940872555466715	0.064683627695704	0.413576769050913	0.472852132235233	0.810968592303466	0.00316790321987599	0.421829294815276	0.217795844779235	0.926362735090534	0.000180107525462058	0.145620208551944
cg27314273	0.0517133469871277	0.818732679632107	0.113842997075405	0.46441465194368	0.000180356812088792	0.465823274254763	0.164418799760737	0.577515273304201	0.505254256130178	0.942933300188589	0.00525289369955366	0.188708985029465
cg05807420	0.000180717461223281	0.676967472481931	0.00864220170216607	0.303108651584512	0.00560473414394625	0.552748074850265	0.517681181517083	0.709096618247248	0.00479770724950213	0.847694756225199	0.0988654669402611	0.324031381179169
cg16524232	0.447169632576229	0.90448842064651	0.00471340201185292	0.287228998713799	0.00802516344671501	0.55782892124197	0.0102790672363509	0.441024530791947	0.155092426661417	0.921998661256278	0.00018074251252453	0.145620208551944
cg25736002	0.124337730271835	0.849738179860196	0.507616852108522	0.662566485526226	0.000181018259043212	0.465823274254763	0.212794953659008	0.601385140050935	0.301097845755257	0.931354491888679	0.096148418705169	0.321381110530079
cg05261702	0.103145928187516	0.843838846057964	0.000181373480048747	0.234967229375093	0.0991749611720609	0.686920769480864	0.743444540737898	0.764095393110143	0.58643618193839	0.946625320233366	0.183908111585263	0.385995428569969
cg12283584	0.601480926122242	0.918643870586894	0.00018144984219989	0.234967229375093	0.016487987235506	0.588778524133114	0.111899585069842	0.547502624319309	0.173287378584443	0.923895912470142	0.000380193676815373	0.159604812360634
cg02351056	0.000826618838239218	0.737188165408046	0.000182105432361329	0.234967229375093	0.0242098917804159	0.611658125714012	0.18192152081457	0.587086823428001	0.01508835596497	0.890721267920264	0.0252463292243299	0.238546763322825
cg22891988	0.744900978704385	0.932033344560585	0.000416530704647692	0.246958071915246	0.0014285564601725	0.528698043953058	0.0325256718175208	0.475018957497718	0.0563770776022939	0.914172635286114	0.000182311576652038	0.145620208551944
cg26110675	0.0286717032384387	0.799551348070345	0.857149479343177	0.754279180033061	0.000182399019442682	0.465823274254763	0.0957232452346336	0.537312229140486	0.0805622736465985	0.918764068088479	0.0146531026822842	0.216861026095574
cg18031239	0.403918905834133	0.899821346417586	0.285312694871205	0.572876836916621	0.520498370396723	0.820263617889179	0.000994514926228402	0.393412336385299	0.323115102969835	0.931901515077902	0.000182793582908136	0.145620208551944
cg06789383	0.427507325595101	0.902662616317841	0.698622103468367	0.717858386463243	0.000183033203393524	0.465823274254763	0.410691142792179	0.676644687408525	0.705199063198202	0.953639570606085	0.165988719844381	0.374985013771227
cg11936639	0.261883234872609	0.88106853742117	0.00113166175760567	0.263772002075538	0.836602937229779	0.869394612004938	0.188511943831273	0.590037703005551	0.226820568401223	0.926369169287465	0.000183466964024946	0.145620208551944
cg11339587	0.609655159128609	0.91933269351961	0.0407793618097273	0.378748679455736	0.0147639027687221	0.585510084323703	0.0302095931284643	0.47157007972066	0.0465719016510151	0.912883461169943	0.000183490285279092	0.145620208551944
cg01002381	0.000183541171079108	0.676967472481931	0.014990493824971	0.322438589399871	0.113943135967156	0.69573304844562	0.151977048838699	0.570269197997629	0.00141493746077248	0.818866991003284	0.0617411641118244	0.287191566042822
cg27202475	0.0835893089995024	0.835322267376899	0.000183712032510437	0.234967229375093	0.831293313282935	0.868876482651983	0.067778138829004	0.514969790411586	0.31693578748861	0.931500353276482	0.039436698015464	0.261101092200242
cg17227621	0.444615887137368	0.90436655448888	0.00857075691269367	0.303108651584512	0.000183747964642617	0.465823274254763	0.0257872076869773	0.467196254006438	0.0239578820846116	0.902373394021651	0.423935461655883	0.506854704897471
cg23081580	0.000183827661096704	0.676967472481931	0.578906502074631	0.684947035994177	0.245174281730025	0.750513016010576	0.415351197443237	0.678084020092235	0.456220000732743	0.939479655515886	0.795244314793714	0.632326521453671
cg15374518	0.000184296787632506	0.676967472481931	0.0446657541428327	0.385383507277771	0.0017995710746303	0.53037281165595	0.354584851307649	0.657437722854242	0.00121909444653229	0.818436386072764	0.193541627395643	0.392150872388282
cg08766850	0.00018456563535672	0.676967472481931	0.943950631560226	0.770683039724753	0.0631109564195273	0.659803562662595	0.11040927280379	0.546534394085433	0.00975838945802684	0.881391343585952	0.53563160524617	0.550904957169683
cg25804447	0.74274638334977	0.931954608286788	0.0243708270447325	0.346752663522599	0.015962509127514	0.587896109314489	0.0105279068377189	0.442878188390299	0.00398950733407116	0.847694756225199	0.000184724812267776	0.145620208551944
cg27584097	0.647503136732527	0.924127339409949	0.0105980643815882	0.308549269420887	0.0287987810015901	0.621211920958297	0.000928725461186904	0.393412336385299	0.00187762938824726	0.833058276786367	0.000184887691237069	0.145620208551944
cg09719124	0.518131629017269	0.910850454772882	0.00394431350282441	0.285692800846657	0.0614526663105951	0.658295086416294	0.000184933347069135	0.379317300931225	0.0496751149819541	0.914172635286114	0.0688109688901569	0.295634180026678
cg11744966	0.456325703958534	0.905700017498623	0.000185049427432753	0.234967229375093	0.225735014974416	0.743513913070588	0.00294601178607505	0.419103858164722	0.169610377053034	0.923561500677471	0.465459497817628	0.5239347118761
cg27492725	0.365953508971004	0.894575867951222	0.00825783349713008	0.301598663749492	0.821127264153753	0.867646097245976	0.000185280565147822	0.379317300931225	0.336828231161447	0.932751211372955	0.00159186788955999	0.169157398844155
cg12428514	0.112476787645397	0.845561114621443	0.00276370577646647	0.277927314138726	0.547688740987872	0.825156353014429	0.185968831196024	0.588768282714966	0.0590969165806337	0.914172635286114	0.000185663138210361	0.145620208551944
cg04007890	0.954443099708976	0.944938437304584	0.000185705873578839	0.234967229375093	0.561470282594395	0.82750810946301	0.102524633757781	0.541179930473989	0.604591357644155	0.948068859920304	0.105432872886685	0.329441058605699
cg00983904	0.000186242270229715	0.676967472481931	0.00351089726756837	0.282988233879803	0.00715938410019369	0.554107383757321	0.447878131536184	0.68816998770089	0.0231049570742419	0.902373394021651	0.157937629334957	0.369338947992037
cg19936757	0.865946033479726	0.93971214242764	0.00323906448312667	0.281839461348491	0.00876234108950945	0.563632439673464	0.00575036629387467	0.428196354225852	0.00966791695459635	0.881391343585952	0.000186840687562309	0.145620208551944
cg12813239	0.000186891954917439	0.676967472481931	0.00567451071075823	0.292250524493338	0.350743566397517	0.782001232704663	0.510499739030053	0.707184557235353	0.53975563041773	0.944271836262208	0.668408661108458	0.595491427099746
cg05237436	0.996726603746672	0.946956836253261	0.735530177801379	0.727134471082227	0.000187016881972746	0.465823274254763	0.891050262689206	0.791786193446441	0.303085409861367	0.931354491888679	0.043395299006248	0.26649020309805
cg08218877	0.00018718607265919	0.676967472481931	0.583802618809313	0.686385268653901	0.00308972513793891	0.540622982955622	0.00987798042290795	0.440543926150993	0.0422117230233576	0.91193690039678	0.0517575088002375	0.276094638268585
cg17808727	0.404960199856975	0.899910035326466	0.0159301032422754	0.32468339907692	0.379512156438012	0.789270392756534	0.000187831167595162	0.379559824603924	0.021568923975654	0.902373394021651	0.00884336176543891	0.201156857480448
cg15295273	0.30308766487326	0.887009262382432	0.0363133937651761	0.372050727883989	0.96858073936733	0.884049903238873	0.000187944858571978	0.379559824603924	0.586379704484302	0.946603946795489	0.170839684052289	0.378168799901445
cg06526753	0.113786827649409	0.84590243154302	0.696960842856092	0.717459424985566	0.00425909201908129	0.549946844883664	0.319952194344809	0.644757360540722	0.000188377082276866	0.815320398383247	0.189710335594122	0.389675665735147
cg23436703	0.0230286220317996	0.795510169497501	0.748736296550817	0.730390367125228	0.0155744099535925	0.587170516855789	0.152431442743869	0.57040629778997	0.000188657596570844	0.815320398383247	0.314475139216749	0.457993638793522
cg25629790	0.165166132640609	0.86105205387136	0.251793780177278	0.555848160334119	0.000188682784102953	0.465823274254763	0.474979767024366	0.696816056034399	0.00114496911953685	0.818436386072764	0.0331963632490673	0.251387291936249
cg21054441	0.0577661342801415	0.823058981510053	0.0179154770728484	0.330638150754701	0.000188703288788281	0.465823274254763	0.400512390011245	0.673444775586501	0.785234678493927	0.957442189200619	0.374680146882973	0.486113147599109
cg20091405	0.0991884655597918	0.841706277251429	0.000189167486403071	0.234967229375093	0.165661886573146	0.719874259073947	0.00315809278971907	0.421829294815276	0.0472638573980178	0.913427105403933	0.000398692053885462	0.160917178104202
cg05525648	0.00193970496237633	0.737188165408046	0.0001893369838519	0.234967229375093	0.878447246078703	0.873688873762973	0.0532533820593663	0.500639406351496	0.00413515708412183	0.847694756225199	0.000793600045557975	0.164148114542257
cg25561904	0.723333666803569	0.930654048122735	0.0564769712900419	0.402317550885436	0.185861097119013	0.727918047231877	0.0136427898741275	0.45154092933843	0.0163074044930717	0.891588486236246	0.000189378710623071	0.145620208551944
cg10575089	0.879889954835605	0.940422450434715	0.000189432704229941	0.234967229375093	0.465218680701918	0.809104725355103	0.00263975635185865	0.417502409502176	0.536148651212898	0.944241638065786	0.0170291440383763	0.222189890445338
cg12292584	0.790087966921118	0.93459995237353	0.465612247619336	0.64789471755794	0.912173616138282	0.878149505230082	0.523071659154238	0.710322978821487	0.752648564402245	0.956097736897246	0.0001898466655338	0.145620208551944
cg26913344	0.164335654692248	0.860925349815268	0.000190033351768487	0.234967229375093	0.0338396315441288	0.628027916186488	0.00617564221764654	0.430569121965875	0.862278678933559	0.960751990888728	0.000690836711945391	0.164148114542257
cg24546205	0.00466260322292416	0.749676489080674	0.0540829433527486	0.398985395629425	0.000190215743347506	0.465823274254763	0.96437022072665	0.804782465779715	0.527406275602287	0.943945738806738	0.785274104199142	0.62956306327363
cg23371584	0.597237964465818	0.918404397686033	0.0327119372644597	0.366503147233493	0.316704058789305	0.772932561267228	0.00270985807795584	0.417502409502176	0.414540871264559	0.936821191005889	0.000190405479028171	0.145620208551944
cg24629972	0.000190778190625951	0.676967472481931	0.033564375770989	0.368193966441703	0.0116043384930743	0.573920957680273	0.334844975739128	0.650148745338855	0.206204549049231	0.925517626437566	0.978244931165555	0.676608953214128
cg08529186	0.645050073956591	0.923837049396818	0.611464011542334	0.694345726755709	0.00573032335447274	0.552748074850265	0.793524458714353	0.774150552156255	0.0465227365986692	0.912630307768982	0.000190796471169182	0.145620208551944
cg21988233	0.99612716084378	0.946900337060715	0.000190805143780051	0.234967229375093	0.940442228687177	0.881269760007827	0.197310530625083	0.594264723684641	0.974113592725765	0.965362180597122	0.0447245983456699	0.26835478060678
cg12689205	0.285213386372727	0.884704625412352	0.2680941565001	0.564419662010101	0.000191046978517477	0.465823274254763	0.709799290654461	0.756412569702983	0.297837578433608	0.931354491888679	0.777077085275814	0.6272462809299
cg16933762	0.490140408456438	0.908371409958582	0.161750172780099	0.502000900419845	0.0774024083491278	0.673251285663968	0.0668214205864762	0.513692696729775	0.336768043958633	0.932751211372955	0.000191351438422575	0.145620208551944
cg19459876	0.500690910923386	0.909307595753856	0.10932643560876	0.460500001236125	0.156056724299649	0.715175491672922	0.0167446626955593	0.456236127248378	0.329663746765552	0.932654354575061	0.000191356738479009	0.145620208551944
cg01007828	0.936742368187377	0.943680169865709	0.16724280186036	0.505943114253104	0.287479332206595	0.763506795325006	0.311614818045842	0.641825027469286	0.362401634629546	0.933673084126128	0.00019190105765566	0.145620208551944
cg10746224	0.000192036756256236	0.676967472481931	0.092919749449111	0.445024090980066	0.127186757709596	0.70151588773365	0.9002890152739	0.793681787847999	0.0389116631535111	0.910716108134558	0.295981774265	0.448970614259573
cg16025847	0.952550217980637	0.944795412194331	0.381321884475734	0.616508167927357	0.816145367775675	0.867105379401635	0.0212377084920234	0.463702636953764	0.253224019100706	0.927943783349746	0.000192051708169737	0.145620208551944
cg05145593	0.711769564593026	0.929641960857911	0.140150812536278	0.485824161406721	0.329935104270927	0.776830611160369	0.00681426476809235	0.433427462792066	0.189430550685119	0.924166556532097	0.000192131529819225	0.145620208551944
cg19607021	0.719933336204884	0.930347497555728	0.252886880561698	0.556385768525807	0.00994065107569826	0.566155371300787	0.754762598728951	0.766335196221473	0.0428818820897472	0.91193690039678	0.000192178922102497	0.145620208551944
cg00291159	0.112584586803034	0.845561114621443	0.000192444725460731	0.234967229375093	0.162328478304726	0.718384181991411	0.00263255736329739	0.417502409502176	0.792452238191685	0.957730346569809	0.0101276709757187	0.205161493189246
cg08252871	0.00290567702922286	0.749676489080674	0.000192489213334814	0.234967229375093	0.0164376162477356	0.588778524133114	0.0167923783270676	0.456236127248378	0.258716435218125	0.928017739832778	0.00910965475112893	0.201665148989024
cg04824247	0.473245272698384	0.906961901911369	0.307169306783745	0.583802537817115	0.642918189847377	0.841991057675412	0.000192659170530244	0.379559824603924	0.648182874349747	0.950474985418466	0.0223522993600341	0.233400822203496
cg03865524	0.00380014562954434	0.749676489080674	0.000192828854234208	0.234967229375093	0.52142505780314	0.820409158196274	0.00242696844016288	0.416044708787207	0.0488384458087242	0.913946740139411	0.00335669412140631	0.180530517444126
cg08772265	0.00242364174016079	0.737188165408046	0.000193026713395805	0.234967229375093	0.157343947637636	0.715828999889404	0.0203628682381785	0.463088469682464	0.292333652832592	0.931083762434505	0.055274692412627	0.280226477173337
cg21136104	0.00019311914531206	0.676967472481931	0.449906307993508	0.641774251796242	0.0886757773850919	0.680004589874206	0.0181184535271345	0.458680760094029	0.119746944974916	0.920398375991811	0.111088219894713	0.334268971878462
cg19985421	0.756026873914233	0.932521500449752	0.000193441406759677	0.234967229375093	0.0982953836658527	0.686166905633545	0.0741452308525276	0.520143739020913	0.536809724531259	0.944241638065786	0.00302118973252908	0.178809935342811
cg02776514	0.438714790642864	0.903475756836195	0.0246256559748316	0.347468264494482	0.000193515414264829	0.465823274254763	0.325982798683973	0.646928364422198	0.0599931057809634	0.914172635286114	0.00318476627026147	0.179445468174387
cg16076638	0.692988693055272	0.92817331596152	0.3644816871416	0.609979133306997	0.83366540131387	0.869171451209674	0.000193838495814007	0.379559824603924	0.0574608967156383	0.914172635286114	0.0415974565715417	0.264192876142098
cg03558949	0.0127065160735468	0.779069694069277	0.00019384682447191	0.234967229375093	0.0523857245471663	0.648620092619206	0.387325363187914	0.668731155771119	0.283224970854776	0.929852761197443	0.0523438239666048	0.276913421062513
cg15486374	0.369716003764308	0.894822045037627	0.00188291924804269	0.269248912914289	0.00311395108681246	0.540622982955622	0.0554265035983405	0.503164831647255	0.439183318342343	0.938503276385651	0.000193869908584674	0.145620208551944
cg14210694	0.167316890689947	0.861958177120795	0.000193884460170216	0.234967229375093	0.0457934123696859	0.642515390660353	0.106402844471414	0.543726642341558	0.711268144754584	0.954165713947813	0.00336614401178075	0.180530517444126
cg02505015	0.104328143154373	0.843876424667316	0.0648446815052473	0.413790613147895	0.331915079051233	0.777403411407602	0.609281028606192	0.733056770744749	0.00224211376032042	0.845684950895984	0.000194053659230702	0.145620208551944
cg18637339	0.067745026521278	0.828213092784787	0.848307225255759	0.752290521202022	0.335894741257875	0.778480125797363	0.0160077519345095	0.456236127248378	0.000194075914603534	0.815320398383247	0.266541326305308	0.4338263271886
cg02546490	0.441031023308084	0.903779003150456	0.194988755476328	0.523880212816452	0.0508442505237079	0.647427161859274	0.401388488041654	0.673599838761762	0.00346473314875442	0.847694756225199	0.000194751248272756	0.145620208551944
cg02232421	0.000194984514681046	0.676967472481931	0.224510107712225	0.541646056039011	0.0516116855707501	0.647973287243948	0.0230144208526066	0.464566974887863	0.000937643241339306	0.815320398383247	0.753257498536042	0.620416580772396
cg14580297	0.60314571044429	0.918696810763893	0.000195066532390594	0.234967229375093	0.644433775688751	0.842280627877174	0.0669086562311034	0.51387858878771	0.500195650748677	0.942582451859408	0.00143338881955534	0.169039006071018
cg11467141	0.060757839420712	0.82374194687882	0.958879320325895	0.77324482860698	0.000195231077015753	0.465823274254763	0.500786985729447	0.7043114618756	0.347047907433015	0.932751211372955	0.332109374746262	0.466560218222801
cg12547531	0.00019523264123632	0.676967472481931	0.251113480457078	0.555480518361217	0.500490560484365	0.816169206959259	0.125357198718424	0.555522047163436	0.573167432705465	0.946040073527183	0.866944887983878	0.650720211579158
cg10377921	0.058167653851576	0.823058981510053	0.0187647072461763	0.332924296369543	0.709733624044998	0.852449903821371	0.0609718956153627	0.507584922312827	0.00284197957619041	0.847694756225199	0.000195510678163371	0.145620208551944
cg12895674	0.119818905535078	0.848500389985842	0.000195613530667872	0.234967229375093	0.556728186286397	0.826639201657045	0.0706633124264735	0.517465212632823	0.402897185592915	0.936284900858099	0.0233214739897038	0.235164796270967
cg18651300	0.000195750079844868	0.676967472481931	0.0120696936166849	0.313298180272109	0.0209991553569962	0.602093025880555	0.959871234576266	0.804115282882167	0.856668343725264	0.960507464378443	0.861209622090309	0.649266284149428
cg23941787	0.628409733463132	0.921332014351993	0.918037530474345	0.766117366217629	0.155736091794523	0.715073690018453	0.609275590762686	0.733056770744749	0.000195758944066514	0.815320398383247	0.282781805025494	0.442326035729578
cg10201671	0.0482658059427861	0.815159995047877	0.0425678082710008	0.381902906849394	0.0821304065955708	0.676254886104278	0.000196025777018817	0.379559824603924	0.799871584841909	0.958073599852983	0.0013349287887352	0.169039006071018
cg18757817	0.000196523330539605	0.676967472481931	0.22454344490035	0.541666030012144	0.960519422244452	0.883133675919218	0.236825282064566	0.611926649612605	0.0274012645299727	0.90663153956576	0.317322739099291	0.459307650538094
cg14201634	0.0074387368413751	0.769928482763257	0.00522827773106634	0.289717693340049	0.256062412821494	0.753577996066892	0.938642456580934	0.800508870195781	0.000684368836998542	0.815320398383247	0.000196623011586173	0.145620208551944
cg16877004	0.157047914457284	0.860012600172097	0.00806566468263833	0.301537151840609	0.789760774559055	0.863696598474154	0.366257073912824	0.661483112233722	0.139626861465118	0.920398375991811	0.000196926837605739	0.145620208551944
cg08119150	0.379829515045387	0.896354002592106	0.160255760635467	0.500909009260437	0.101379061642925	0.688412690059542	0.00157807139754666	0.407039327130031	0.0206130671740658	0.901523907846197	0.000197388661957132	0.145620208551944
cg21703056	0.783846202996252	0.93444982661839	0.0230484915723335	0.343954943871877	0.351797670238541	0.782293643113467	0.503130966738347	0.705046629301179	0.573063420643046	0.946027932422488	0.000197802882891646	0.145620208551944
cg12790324	0.907182873519567	0.942123163963342	0.0168862375737519	0.327890481330177	0.133693770696074	0.704267409805826	0.0979022865958782	0.538508656901432	0.462221124434726	0.939764240599852	0.000197828366982064	0.145620208551944
cg01521220	0.162555534709144	0.860255205677798	0.000197839514843447	0.234967229375093	0.443559699351935	0.804073843010917	0.141627422330942	0.564847631043895	0.288946563607987	0.930805712731737	0.00305951528442591	0.178809935342811
cg27018124	0.803052102455492	0.935702933814879	0.00997898418615304	0.307033654409881	0.472436044133761	0.810858308400786	0.000197867149323462	0.379559824603924	0.073777068945648	0.917067140472686	0.00137931959026083	0.169039006071018
cg22783178	0.131619244947302	0.851880728468333	0.664494218790473	0.708926976232791	0.000198073507232766	0.465823274254763	0.609668957481105	0.733142598036866	0.287910929398794	0.930710161261185	0.245674600479738	0.422625001485888
cg03423942	0.524768018647714	0.911251756659509	0.000198278653174874	0.234967229375093	0.677453062365784	0.847306070896132	0.098611536575076	0.53890320093579	0.675379129245686	0.95210478923825	0.0216362479323605	0.232005065541063
cg10824725	0.0198265305241771	0.791479157628781	0.00019840093715596	0.234967229375093	0.0304589960303732	0.62393850082586	0.000652778945410443	0.389000902010447	0.366588133601856	0.933839214740132	0.00244983845543919	0.176036916191538
cg16957224	0.10529973063084	0.844191326339559	0.412027371321571	0.628254778729957	0.000199062267761112	0.465823274254763	0.0844545142321658	0.527623247048495	0.993332768316453	0.966073048000526	0.00725594627498104	0.19682347914804
cg25282783	0.00125337413340072	0.737188165408046	0.0469853566720177	0.388668196921939	0.443162409473325	0.803949391965955	0.000199192868724964	0.379559824603924	0.000807337310362537	0.815320398383247	0.0147274813681524	0.217046707939198
cg07605836	0.839419205619926	0.938224250126421	0.793604175778906	0.740590034245733	0.024389519511787	0.612093610107885	0.582267292882964	0.725951812451694	0.0285002623096578	0.90663153956576	0.000199565001035183	0.145620208551944
cg21716992	0.0841175829127728	0.835322267376899	0.653647741826059	0.705825742550626	0.257417704502639	0.753925347434324	0.000199906851829678	0.379559824603924	0.13704328656834	0.920398375991811	0.10170123597942	0.326389199912493
cg20813773	0.774550811989244	0.933786693708364	0.0824027527046609	0.433882307922397	0.106758959722275	0.690879110460675	0.0882140897576891	0.531193002602342	0.262497948391091	0.92812719684067	0.000199913704768004	0.145620208551944
cg26304227	0.206406210609729	0.869522147800325	0.000199930432885726	0.234967229375093	0.719555397394313	0.853857869812706	0.0158188796573776	0.456236127248378	0.207434946020577	0.925517626437566	0.0167837393851414	0.221776674260701
cg27548631	0.12408334673675	0.849528085420774	0.0995570831594932	0.451398983873071	0.000200155458356176	0.465823274254763	0.862615356890792	0.786865113482314	0.950239928576163	0.964850653727902	0.857799447082542	0.648433238788959
cg19345417	0.440039703506375	0.903650763282419	0.0131687536145624	0.316504757258788	0.307599030974342	0.770298600176661	0.00342602898900337	0.424054039258002	0.920634148200156	0.963400352301813	0.000200207146252603	0.145620208551944
cg07393169	0.43571762660416	0.903259768427728	0.150171409224686	0.493161442371312	0.932279375524215	0.880257270179611	0.2556112188778	0.619930545543046	0.141819252378889	0.920707732640505	0.000200278844415789	0.145620208551944
cg23408285	0.859189462298026	0.93952643811173	0.000200532156994998	0.234967229375093	0.801771414878354	0.865402028770638	0.00955817456935973	0.438927332552162	0.773938302827035	0.957068412265533	0.00198839869734999	0.17275164003512
cg10734044	0.00023676462092905	0.676967472481931	0.000200616791944677	0.234967229375093	0.05588444586699	0.651874230148564	0.48839074313052	0.700673705213012	0.0291794071393945	0.90663153956576	0.0410601408398177	0.263242390993137
cg07731336	0.245202216977146	0.878019702455962	0.00622508208297626	0.29581796610481	0.0685694815143317	0.66323792601966	0.0942019512317396	0.536371944866835	0.0306905856885869	0.90663153956576	0.00020082729450316	0.145620208551944
cg22087659	0.143338543105852	0.855324938076545	0.157440410543221	0.498973260200238	0.533821807586568	0.822687252062819	0.000201060362594392	0.379559824603924	0.305663578125885	0.931354491888679	0.032772698005498	0.250729911755737
cg21245287	0.708702403427747	0.929507818183842	0.408757020880083	0.62716557247793	0.18812732210953	0.72880338005228	0.0166028770789737	0.456236127248378	0.0199582754439444	0.900454582414974	0.000201248169918575	0.145620208551944
cg08881585	0.414425175701	0.901213167324459	0.0121759906025353	0.313463127404619	0.794684917749258	0.864453363535353	0.0106546510145086	0.443548376362572	0.306769965008968	0.931354491888679	0.000201252421168396	0.145620208551944
cg11294761	0.152275324303136	0.858450257064468	0.0159347203928763	0.32468339907692	0.463048820170208	0.80845015029891	0.0813475006965637	0.525084980130309	0.0186308350592835	0.900454582414974	0.000201405978974157	0.145620208551944
cg16852892	0.534480977027022	0.912266783464893	0.0164966246440841	0.326769450279323	0.358224074706028	0.783982559877809	0.000201536145924058	0.379559824603924	0.470365106145567	0.940756480401991	0.0351338752105881	0.2542846645425
cg02852754	0.731512738235907	0.931499176147115	0.0524589275212991	0.39686926086109	0.591414555705962	0.83315975112559	0.0408684085130628	0.487164013763367	0.237735128152902	0.926535269625037	0.000201708345638384	0.145620208551944
cg05548179	0.556390512000516	0.914014369973731	0.00997300437627546	0.306934431682507	0.845071143566268	0.87069541793478	0.00116556480164025	0.393412336385299	0.240530295872889	0.926535269625037	0.000201758192256025	0.145620208551944
cg00163037	0.0984290281691921	0.841706277251429	0.000201850870228976	0.234967229375093	0.352310543239546	0.782318519403141	0.0121900006521455	0.44797326277152	0.989481046216687	0.966073048000526	0.106519496651476	0.330339407253131
cg17488985	0.348871970565207	0.89267386661521	0.00410097000501921	0.286058935445816	0.227629342245321	0.743854671359232	0.0255811217459982	0.466792511883012	0.844588038005849	0.960150624010024	0.000202069139512989	0.145620208551944
cg20519373	0.312294479700319	0.887625265227943	0.497366930617084	0.659156606318607	0.753365833779285	0.858747756924314	0.000203358421054399	0.379559824603924	0.161239892682824	0.9231278278353	0.0714980618285186	0.298675999387201
cg01941278	0.0697772788891405	0.82875121359264	0.10047033851168	0.452416322371941	0.000203749746767689	0.465823274254763	0.964241871842283	0.80476891282652	0.977847252228969	0.965430355109141	0.9724443242039	0.675374715652547
cg09984096	0.99145629411606	0.946579609817058	0.00121941705286727	0.263772002075538	0.603286692019471	0.835001282265129	0.000204188477227702	0.379559824603924	0.406846177823239	0.93658873184798	0.000375769624778083	0.159539126436598
cg04397429	0.347058297438296	0.89249619077606	0.00529428507378665	0.290491938384002	0.115158941627665	0.696361577385126	0.000204269939683122	0.379559824603924	0.0304396481928284	0.90663153956576	0.129366337190111	0.348338203797422
cg02440279	0.877680592553933	0.94036660601913	0.330119304601121	0.59458809855416	0.000204411622677219	0.465823274254763	0.509223286336435	0.706788859246963	0.0111830616467938	0.885446575650411	0.00715676363636459	0.196554599554632
cg04994456	0.609994663747701	0.919397418045425	0.0132763379543371	0.316680976633563	0.234825226002552	0.746788981632018	0.0085116092268635	0.436850293900198	0.574454492668372	0.946200499426613	0.00020452721472454	0.146067315245512
cg10247798	0.23068515537997	0.874197793697649	0.00407953847259306	0.285968931473378	0.00163853615487206	0.53037281165595	0.0299286716987533	0.47129228821101	0.654015866149932	0.950880881663385	0.000204579861649598	0.146067315245512
cg14123034	0.163271454096484	0.860255205677798	0.0148632802510827	0.322193083599114	0.608734688354271	0.835959492597319	0.312275676732981	0.642135773990113	0.0614763104642569	0.914172635286114	0.000204823139202084	0.146067315245512
cg10143960	0.0729309908679167	0.829033811179498	0.119477464958597	0.468674518574473	0.000205369782411206	0.465823274254763	0.452594010396558	0.689488506904589	0.383257557654642	0.935386304081424	0.95854153797864	0.672373876466083
cg01810863	0.616445479062516	0.919886143175033	0.14292550137456	0.488051731131671	0.190610205152917	0.729693484257251	0.465219972310961	0.693322405806804	0.120146984213589	0.920398375991811	0.000205455525104548	0.146137727132929
cg18542368	0.557274807940517	0.914136034363024	0.000205661345331708	0.234967229375093	0.887430226729448	0.875002115381611	0.0907871471625652	0.533321071821281	0.701424687147797	0.953219416587402	0.0266817330917415	0.24145894377014
cg08630080	0.483828788446407	0.90783822560704	0.0596557507236787	0.406584190331297	0.696793526287812	0.850298225367993	0.000206010863807712	0.379559824603924	0.122779678040319	0.920398375991811	0.000362529426314566	0.157376975426538
cg10253371	0.614081811343998	0.919729390224991	0.0792450714098746	0.430220936967773	0.000206752215770332	0.465823274254763	0.0998837747163704	0.539751925721422	0.0200356264805818	0.900454582414974	0.296475311238001	0.449207209300059
cg27402091	0.0239910853200917	0.795985088203538	0.00308272092031858	0.280886008398788	0.000207077169150575	0.465823274254763	0.460077517324097	0.691886751820017	0.56019866268317	0.945128112110823	0.608548254795657	0.57612726030061
cg19024344	0.930326958115449	0.943293115412483	0.441003533965436	0.638560387925708	0.123727276133976	0.700299411970591	0.25116127881449	0.618280838287171	0.0637491110949191	0.914172635286114	0.000207544635629055	0.147241238326508
cg08695941	0.323638620014607	0.889342421079098	0.000207915110160912	0.234967229375093	0.49826549066956	0.815538093654992	0.00907609951338841	0.438927332552162	0.261649107401319	0.92812719684067	0.0109117347307789	0.206994042417706
cg12427941	0.860864893510434	0.939663642410672	0.0267818259920598	0.352772764405317	0.000208330751812258	0.465823274254763	0.151844565618065	0.570226677817761	0.620664043815352	0.949364934694366	0.0775951031893644	0.304649046746003
cg22528521	0.0167266489905225	0.786565053819753	0.000208340428941072	0.234967229375093	0.24399998796264	0.749998442100867	0.000875624316414876	0.393412336385299	0.62123402705706	0.949364934694366	0.0656789867433601	0.291874188716217
cg16963683	0.86862931135226	0.939833747791732	0.0106804805806401	0.308974489005409	0.310728501564391	0.771156760053593	0.0721462313492941	0.518711488992652	0.451493924224664	0.939059717507147	0.000208627676728056	0.147627141298552
cg18211633	0.01572180431139	0.78642048713909	0.286266484564123	0.573433585421812	0.0190912598757716	0.596402821002908	0.000209405196719043	0.380104139672145	0.573466133816013	0.946072471571965	0.00147274815274556	0.169039006071018
cg16152072	0.000794264564395466	0.724023898166212	0.0369939861739298	0.37333183440987	0.116676193607525	0.697517327877526	0.000209863323757831	0.380104139672145	0.0178323196930105	0.897112189610121	0.895746586940586	0.657913928500373
cg12869983	0.786881605697954	0.93459995237353	0.000209980180908861	0.234967229375093	0.247623055924402	0.751005025850539	0.00147063476086906	0.406140913240938	0.554380117466888	0.944828969113183	0.000468835403869542	0.161492416610953
cg02709052	0.0368616932315629	0.807298653907019	0.304214151686847	0.5823978095767	0.000210019033077794	0.465823274254763	0.830164566938794	0.781118422865195	0.148461907111668	0.921190801734981	0.340791682178885	0.47054964217444
cg02233421	0.00414361180173163	0.749676489080674	0.369223708878539	0.611742558494485	0.935817895093911	0.88077573768564	0.86360202392939	0.787033227541144	0.000210820048140066	0.815320398383247	0.368901256678508	0.483703053347941
cg03788230	0.165106065915598	0.86105205387136	0.01150779530031	0.311500798137581	0.811012788578442	0.866457991962846	0.0570967253124265	0.504882266681022	0.0909593397425273	0.919236507490738	0.000212569257500668	0.14966266000616
cg04551440	0.580084546369613	0.916805015157792	0.0697867035629752	0.418975043282003	0.701066617326329	0.851039303423319	0.00876262713770343	0.437746987280773	0.675121907241742	0.952038892611002	0.000212597330966206	0.14966266000616
cg03767653	0.137557923012351	0.852549204001225	0.00620528534416567	0.29572257382835	0.000212773312268659	0.465823274254763	0.753072964615104	0.765910950478036	0.127482020523576	0.920398375991811	0.0038322386542268	0.183725569217685
cg09143713	0.206285986983377	0.869504202398796	0.0080606824729573	0.301537151840609	0.878732533275909	0.873694699233698	0.000213808443476409	0.380104139672145	0.438753117895475	0.938447580526426	0.0205775822008956	0.229759181033668
cg07070893	0.796982686101177	0.935372458281331	0.0312029929378863	0.363054173929893	0.0191376179023284	0.596402821002908	0.0945118964831393	0.536497630963695	0.145682853082455	0.920882588632695	0.000213828683237184	0.150143524986422
cg05096634	0.057874583039343	0.823058981510053	0.000213896833606007	0.234967229375093	0.240422456721895	0.748949810656096	0.0623986272289683	0.509251289787196	0.864208419484054	0.960777339301231	0.154543948958357	0.366896257389053
cg15813330	0.0181091137800005	0.788877580097883	0.000444736880722931	0.25224268245205	0.869533303159475	0.873172508376908	0.000214166484335693	0.380104139672145	0.188082160063631	0.924147006933437	0.0184879180238713	0.224659663468079
cg25019648	0.0658533381051613	0.826261413341163	0.549452306890927	0.676247712220369	0.000214844278070945	0.465823274254763	0.328044682607727	0.647699714852737	0.922100800224563	0.963400352301813	0.20243342161541	0.397631284779135
cg26746573	0.0293282194812157	0.799551348070345	0.00021544906782037	0.234967229375093	0.0209681323648617	0.602093025880555	0.47443609981958	0.696594408716482	0.696691035877574	0.952829381351616	0.868677667461886	0.651222943785774
cg25931296	0.705469120910087	0.929070141296178	0.000216245244866957	0.234967229375093	0.0174304989952652	0.591066268232027	0.0329574410993234	0.475811165374092	0.117352926574663	0.920398375991811	0.309646291422517	0.45572017221305
cg10819467	0.000216317567787415	0.676967472481931	0.992276387519945	0.7791333786797	0.0646709823255898	0.660687069743083	0.0349250551933623	0.478365234089699	0.990455713032604	0.966073048000526	0.117013484948656	0.338959310103969
cg05872073	0.280379828664669	0.884191832167456	0.000217189459957035	0.234967229375093	0.219187266113431	0.741183629069885	0.0561253518608255	0.504007554428822	0.675828560346745	0.952140363789222	0.239509014389871	0.419097889013269
cg09763814	0.00545796707813346	0.756810318287497	0.00021734207775372	0.234967229375093	0.039254272587634	0.635272443365029	0.441349881627291	0.686020524480737	0.202182539243692	0.925517626437566	0.0524419315969736	0.27702798978501
cg13653173	0.199621066622725	0.868543310527358	0.650045524036323	0.70482441233285	0.0186803599493042	0.595412493609162	0.145661664553804	0.567568150392447	0.000217382157942331	0.815320398383247	0.00221030494507593	0.17437041186252
cg14515211	0.0367461782293187	0.807298653907019	0.0144577003096665	0.321027836819291	0.147603646512361	0.710655496431367	0.00021741507898565	0.380104139672145	0.456214758610904	0.939479655515886	0.00304784393387276	0.178809935342811
cg15889057	0.655332346783396	0.925005148516039	0.237551524088968	0.548666069134781	0.328993403630926	0.776553595619614	0.000217573738032112	0.380104139672145	0.185076146006835	0.924147006933437	0.00465725789454745	0.187290847905769
cg00145732	0.00797141613351747	0.770586367706015	0.000217621470757439	0.234967229375093	0.4187948369705	0.798479810098835	0.226545420768606	0.607360953216384	0.627202441670033	0.949500609832854	0.377026964030221	0.487043659490663
cg22450158	0.23826702963567	0.876318673568827	0.00830816023082577	0.301921959232484	0.0895118578808503	0.680197893515061	0.000217898729529423	0.380104139672145	0.165004568871015	0.923409221207378	0.00513486045077771	0.188388158936414
cg12611860	0.00985742831330838	0.773159216046544	0.000218240053905388	0.234967229375093	0.176725802686555	0.724142477933507	0.00283707450753389	0.418130628697639	0.64823032963583	0.950474985418466	0.0273903739064467	0.242553227643865
cg04528771	0.0123846018634786	0.779069694069277	0.69209585653127	0.716358195659807	0.000218634613236257	0.465823274254763	0.0915283668515439	0.533982171884453	0.773940802385373	0.957068412265533	0.0696267010160568	0.296537811831094
cg22337977	0.0258320780534515	0.798702362154528	0.248971358870375	0.554438791321528	0.0106372254316787	0.570792930487868	0.293426383399633	0.635112019379659	0.00021887774034677	0.815320398383247	0.00584514309070944	0.191671313085965
cg07331204	0.805463190913072	0.93581942287273	0.000218932706623796	0.234967229375093	0.74732424132453	0.857948738420346	0.230682758579945	0.609170735116056	0.942013774752694	0.964350456451958	0.235222752264721	0.416614603410805
cg27449836	0.000219325940964842	0.676967472481931	0.000274320720766632	0.234967229375093	0.000863280264861329	0.513355064261278	0.291723127790784	0.634397307514083	0.0703705214777816	0.917067140472686	0.0394200989564054	0.261049831799948
cg00562151	0.0402577855375739	0.809212677769777	0.00192793956902107	0.27049568537835	0.367676197043743	0.786550803385783	0.000219725955158742	0.380104139672145	0.549497582705532	0.944752697187713	0.00373715442066079	0.182808588420155
cg07174975	0.496383344020122	0.908765188261002	0.00021983680943729	0.234967229375093	0.107563381388604	0.691770498393107	0.00564846284762111	0.428196354225852	0.616957642428928	0.949158102408241	0.000692719897683049	0.164148114542257
cg17456304	0.174280096479774	0.864019642977316	0.538733577769028	0.672940673315775	0.024285857623987	0.611927724968776	0.0334558606186825	0.47606000546777	0.17686189179312	0.924083314013902	0.000220031234106928	0.153130593623505
cg17591270	0.672031106766324	0.92627956846717	0.000220089448511549	0.234967229375093	0.0184796497856551	0.595109655727099	0.00998631440518327	0.440740196675756	0.162254893970065	0.923374647117494	0.0117557055911736	0.209313323886013
cg04389422	0.928521091955458	0.943222386257825	0.00310134482684561	0.281112753450026	0.141501910425866	0.708328055530629	0.0417368064095473	0.488199978675566	0.343661843123683	0.932751211372955	0.000220427169683353	0.153130593623505
cg17190117	0.0353485653949343	0.807298653907019	0.000220431610719709	0.234967229375093	0.887931419572075	0.875040113484166	0.892523319515893	0.792020089319617	0.0829219183063083	0.919236507490738	0.0228429862427689	0.234500539689881
cg25885322	0.096613318541095	0.841516456840072	0.000220617297356102	0.234967229375093	0.0325124602825671	0.626606979110272	0.661066188545215	0.745582928513517	0.858980931685846	0.960667041016394	0.305643282892272	0.453859584384597
cg09777525	0.32824961808828	0.890046353600876	0.368224296465129	0.611377060367863	0.0112531032499301	0.572866191904649	0.0755803749485417	0.520713885366457	0.000220629973564478	0.815320398383247	0.0434660333818939	0.266636893757356
cg08195448	0.240907875360209	0.876836730887469	0.000220681008053425	0.234967229375093	0.389152863962031	0.791390826905308	0.00859040057872127	0.43714667159083	0.870119615585432	0.961219532613163	0.0162928101101254	0.22038653815591
cg01167556	0.0975962348920799	0.841706277251429	0.000221173506050921	0.234967229375093	0.939970256901576	0.881204949681601	0.017215939428126	0.457656563359765	0.372484348355128	0.933976452025799	0.0409288725881533	0.263084725414214
cg09427156	0.752222946914429	0.932275278137133	0.000221853123436988	0.234967229375093	0.547506729067683	0.825106899735205	0.0540885794794766	0.501465357577481	0.894246647780123	0.962387824512279	0.00104085826998099	0.165042684354779
cg20000088	0.109716727288868	0.844665659533704	0.452363381588452	0.642704405273588	0.883520364090836	0.87445952001845	0.000221855960323536	0.380104139672145	0.0764415824584557	0.917067140472686	0.551328329553934	0.556238887135487
cg19099311	0.0896897124090345	0.838853261264662	0.00022187702175557	0.234967229375093	0.0104281564528065	0.569934794119164	0.00881072034995209	0.438467266713044	0.87003493423267	0.961214863418085	0.00113917887392812	0.166534961257932
cg01617425	0.210153330972485	0.870603190975	0.547667661329117	0.675751702005317	0.000222334262877711	0.465823274254763	0.180609511324201	0.586256165658072	0.53169672888457	0.944241638065786	0.0146876405214712	0.216907712533849
cg22720867	0.0202650910644291	0.791589432892524	0.000222442089579008	0.234967229375093	0.0145068711903273	0.583516900806602	0.00633991861850517	0.431870984352784	0.143349898829406	0.920707732640505	0.000490094848682931	0.161492416610953
cg20139336	0.930566627751405	0.943328028619703	0.131584002146104	0.478757775988077	0.000223249872835408	0.465823274254763	0.434179773475194	0.683574767620138	0.103186026157167	0.919236507490738	0.114703593677009	0.337005426358166
cg19906284	0.080888000062135	0.833028254459092	0.0078897956811644	0.301408775613835	0.000223422770233857	0.465823274254763	0.853389727949586	0.785071587592717	0.973445921704185	0.965327880676434	0.617296434741535	0.579155133839828
cg16582255	0.568984033589492	0.915588080743165	0.737814812936712	0.727818400489536	0.174302746991094	0.723600187192794	0.199420130973146	0.595240432006154	0.282949562354501	0.929688901253828	0.000223455490454265	0.153130593623505
cg01406482	0.555177855603331	0.913990543660383	0.0940442309325568	0.446049201230703	0.218045103802823	0.740825952939444	0.0802031661970712	0.524098116395542	0.0244204865316846	0.902373394021651	0.000223508633746223	0.153130593623505
cg19939124	0.609682290437934	0.919348111262806	0.00268776367308014	0.277927314138726	0.000255861903374503	0.465823274254763	0.151880628525953	0.570226677817761	0.700272900377126	0.953122944240466	0.000223508686250764	0.153130593623505
cg00493554	0.442632106040406	0.904047408983205	0.000223663118360049	0.234967229375093	0.425867918938753	0.800148783774013	0.846109251500306	0.783704915944969	0.297380150672612	0.931354491888679	0.0641769930191913	0.290167357740297
cg20669159	0.0513580806077768	0.818204043887427	0.0262509796052102	0.352018816425263	0.928318904306233	0.87983056095687	0.412949266659753	0.677440855327069	0.00376513335142931	0.847694756225199	0.000223777716412246	0.153130593623505
cg10435235	0.642599440044494	0.923493356165189	0.00878539384990465	0.303175843131061	0.804345841613629	0.865753767308639	0.245574605181316	0.615958788331291	0.691736541953688	0.952578017511014	0.000224269006120015	0.153130593623505
cg05554161	0.037458983039962	0.807298653907019	0.211584854425722	0.534147202843331	0.604437821562078	0.835131554679528	0.463452212267599	0.692636042824591	0.000224406361831658	0.815320398383247	0.0686048793766393	0.295356062011614
cg15031579	0.0385075651974471	0.807436067675808	0.000313196888987914	0.236135080345375	0.028896937571173	0.621479905711135	0.0891530092392716	0.531852943872157	0.00891298475859999	0.881137519053858	0.00022474989174056	0.153130593623505
cg05273533	0.249637618994818	0.878560511511535	0.000224801937272604	0.234967229375093	0.0974126389251253	0.685867375833089	0.193569848654408	0.592564221899029	0.71924789276632	0.95473561645656	0.00800471912938656	0.199575389280716
cg10755899	0.00226407667633331	0.737188165408046	0.0288572732388079	0.357767102051913	0.930538040514229	0.880143288807706	0.129303773601779	0.558020277388989	0.000225116917217362	0.815320398383247	0.0159566598350939	0.219870634491364
cg13917589	0.000225205930336828	0.676967472481931	0.00446931035160965	0.286661084777963	0.294264658765856	0.76575753083347	0.711294492331161	0.75680982442611	0.829109271487365	0.959399845923654	0.892547288533141	0.657147434715161
cg03535933	0.0269336214357734	0.799551348070345	0.289314396747516	0.575165401701629	0.00610560137286945	0.552748074850265	0.720689636264408	0.758902399560674	0.00022562997183924	0.815320398383247	0.0688025424617796	0.295632511443197
cg18608610	0.253888540290534	0.879403910531852	0.064641195832148	0.413505734911154	0.00139110605327795	0.525802106483982	0.109228878789561	0.545630053895437	0.000225803990727876	0.815320398383247	0.431046312317971	0.509904782559636
cg11462533	0.0546734217619856	0.820191207007913	0.581462778681942	0.6856634072156	0.916533255821425	0.878656820551484	0.0127733718210405	0.44873383313451	0.000225848838486864	0.815320398383247	0.206855126719935	0.400197103673834
cg18168448	0.00022624766417701	0.676967472481931	0.281739198570141	0.571505872569795	0.0201098115238133	0.599321424430341	0.264698737556954	0.623277865572042	0.750409396104358	0.956036490620999	0.402925921146482	0.498371093141571
cg08461949	0.00988458908093268	0.773159216046544	0.000226311641722528	0.234967229375093	0.0411066351236998	0.637794112556956	0.280234250466074	0.629602287629851	0.953309357635853	0.965040272380081	0.504934984460512	0.539581597754981
cg06737561	0.727734400272094	0.931330846000952	0.000226537947050999	0.234967229375093	0.303149837235324	0.768779383409812	0.0593113140462201	0.506786246685963	0.542832173552643	0.944395688757838	0.0365877163105034	0.256479540908642
cg07351267	0.00764571866759667	0.770103576121499	0.0158048581101091	0.324505366219775	0.704939596960891	0.851641078925809	0.000226643130626585	0.380104139672145	0.030402228176578	0.90663153956576	0.034050604842948	0.252647271948549
cg25464840	0.00471155400886816	0.749676489080674	0.27134100768555	0.566226127723265	0.142864304564784	0.708631218479335	0.000227037216917104	0.380104139672145	0.0441528498601415	0.91193690039678	0.271243906227906	0.436415919450495
cg09735908	0.685086901813993	0.927537054441726	0.155841773441633	0.497737885147274	0.000227091804477991	0.465823274254763	0.334476421150556	0.650060042932383	0.129045023447541	0.920398375991811	0.00200747192256662	0.17275164003512
cg04212846	0.381061121296445	0.896661207297929	0.138056320156744	0.484088126616371	0.107150958371054	0.691446990216718	0.110066200587379	0.546272886723232	0.00022727667614043	0.815320398383247	0.00152514009336863	0.169039006071018
cg07614502	0.887765979519252	0.94081962781168	0.0558161094655154	0.401450920254899	0.0717732971126684	0.666922508807618	0.0322808286544367	0.474416934936286	0.0677319477949953	0.915052988426765	0.00022750220522271	0.153130593623505
cg04365202	0.0662947774038071	0.826889629090914	0.013497983738326	0.318186916016644	0.0148516628450365	0.585510084323703	0.00605621120496031	0.429991409041597	0.718871739144225	0.95473561645656	0.000227519851669176	0.153130593623505
cg10870083	0.00022771404942446	0.676967472481931	0.900300423216684	0.762828523720721	0.000465111925341999	0.470631774435106	0.178828600716272	0.5854937784391	0.125561516420984	0.920398375991811	0.269321343244713	0.435378734598571
cg24406344	0.0110070674737208	0.7748640661191	0.00022774533126125	0.234967229375093	0.99755348064477	0.886975576306866	0.113533018963931	0.548750943719998	0.0456178487970198	0.91193690039678	0.00834531223483703	0.200350003267056
cg07479337	0.0497847355473553	0.815350828103229	0.804065670586454	0.742999708696511	0.0204791776990129	0.601175178667449	0.0149884552537571	0.454173494874521	0.905892280807664	0.962964977832066	0.000227783867784609	0.153130593623505
cg24592621	0.493758470854622	0.908612722521776	0.00101637539339229	0.260571146355647	0.0264853300674134	0.616047458110706	0.425477139464826	0.681226716485877	0.259737785713516	0.928017739832778	0.000227988499640594	0.153130593623505
cg12879727	0.424663805967316	0.902431475756663	0.00461276045781887	0.286661084777963	0.00613533841650469	0.552748074850265	0.0832739686637146	0.527013124676076	0.512482993386019	0.943272059388983	0.000228460728701946	0.153130593623505
cg05699921	0.628340003315653	0.921331189869431	0.194844784806673	0.523755706198471	0.511128067937167	0.818324468940049	0.356186045570407	0.658062216820998	0.171932196640539	0.923895912470142	0.00022864238177502	0.153130593623505
cg22126211	0.450261392458778	0.904869851148733	0.0156751044346705	0.324203900303246	0.0272104848433101	0.618653219137663	0.374524177772562	0.664057674369633	0.0534417227739006	0.914172635286114	0.000228655474922711	0.153130593623505
ch.4.135914028F	0.455434051009197	0.905609512447672	0.111555462102896	0.462627864816198	0.359288043529574	0.784344675178861	0.00454362949247162	0.425782852537705	0.802835072295125	0.958179946836422	0.000228790185276156	0.153130593623505
cg01689583	0.468298410569588	0.906641419613006	0.166318504684937	0.505188708296661	0.247735047292014	0.751021769879443	0.000228790883435544	0.380104139672145	0.321599807985847	0.931671424095465	0.0178529936642611	0.223397485814497
cg19343809	0.66463647820936	0.925745571822691	0.604683114064505	0.692373599955483	0.105869518670725	0.690433008256083	0.769196478349045	0.769400410630712	0.000229316509714144	0.815320398383247	0.194636342797343	0.393011264370536
ch.7.114766940R	0.871463803555497	0.939928699416904	0.00022933567085761	0.234967229375093	0.600339123582087	0.834635685703739	0.0594786454435616	0.506837786914814	0.641092405810435	0.950127304613778	0.0153648854244271	0.218442568723811
cg09588567	0.487505216469031	0.908218828916469	0.0379626676450963	0.374834999112091	0.143210132103603	0.709004439247603	0.0956506779339015	0.537185201027528	0.0401624272608792	0.91193690039678	0.000229352510999949	0.153130593623505
cg25143099	0.000229712553756688	0.676967472481931	0.00220753947169903	0.273248155367851	0.00423442275933902	0.549946844883664	0.0164882336580186	0.456236127248378	0.123800350671828	0.920398375991811	0.362890870524146	0.48089002389523
cg02223028	0.022392192779957	0.794799926046071	0.0299899342662968	0.360067642719939	0.000229798092764709	0.465823274254763	0.605509888130985	0.731990517011208	0.199677017889275	0.925517626437566	0.68396597737528	0.600361130396647
cg24495008	0.293528639931878	0.886056133078524	0.00186838899049662	0.269248912914289	0.508123731744724	0.817778330025457	0.00906947035715942	0.438927332552162	0.438158977866586	0.938400752174435	0.000229885096565437	0.153130593623505
cg26567736	0.848043344244425	0.938764239877523	0.0161309022346451	0.325281068722634	0.791694052370772	0.863966241261735	0.239711974745479	0.612982806835319	0.758008508427833	0.956347871420983	0.000229973335663491	0.153130593623505
cg09627247	0.930483232451894	0.943328028619703	0.0613048295986241	0.40871221618209	0.259968703976543	0.754662618263689	0.00751554381615924	0.434232823435709	0.103017629026696	0.919236507490738	0.000229981671787902	0.153130593623505
cg17548709	0.0325338950780041	0.803034156339418	0.0483341525997115	0.390582965624298	0.591998579951332	0.833292235839555	0.000230364738684969	0.380104139672145	0.22513082974188	0.926362735090534	0.0669783864925502	0.293373556057574
cg05983405	0.658923342701457	0.92545901241647	0.0258701648011613	0.351029759983471	0.903838203111885	0.877096002789804	0.00023041417141009	0.380104139672145	0.90602804572593	0.962974227020936	0.143619942885024	0.35878946990871
cg06876892	0.698959870726689	0.928549602026014	0.664769158561088	0.709022005373795	0.00661406886200312	0.553163235367144	0.540645294357014	0.714949619089038	0.114288459717559	0.920092967947547	0.000230430648658977	0.153130593623505
cg17503389	0.0103584022689123	0.773159216046544	0.00300013957087955	0.280414076980776	0.220263903997997	0.741578584332136	0.62394900027151	0.736652876458213	0.0105311356441363	0.88269220911354	0.000230506128379307	0.153130593623505
cg15036894	0.00488218503544834	0.751889580919366	0.00844885131514801	0.302599580747324	0.68473472929049	0.84847948174249	0.179744046060421	0.585847456683612	0.000230789988374051	0.815320398383247	0.00384594274838227	0.183928632833904
cg06999346	0.802053934202829	0.935702933814879	0.000231476563002718	0.234967229375093	0.665515614943674	0.845387679787908	0.056754024454729	0.504766655041645	0.851197257729912	0.960382623024976	0.0778114670132898	0.304900876401208
cg00429107	0.0188500941511457	0.790381099411862	0.00023174883171545	0.234967229375093	0.0277949153511926	0.620299656148789	0.0262942674694995	0.467432277720919	0.558697646028159	0.944945227168681	0.00833068301399132	0.200350003267056
cg02726803	0.25895982632442	0.880502145080822	0.000232013808991305	0.234967229375093	0.501536103351565	0.816397892284231	0.179352189517537	0.585670679243911	0.202273167895998	0.925517626437566	0.00166667309041045	0.170409606444547
cg11553248	0.212839658639327	0.870888001878851	0.000232076365858248	0.234967229375093	0.357270515633538	0.783677890968364	0.00227278191731605	0.410856198676305	0.966562145990867	0.965247936472799	0.00841095661141913	0.200350003267056
cg05703009	0.229902252983525	0.873811865528702	0.00444547037964993	0.286661084777963	0.385821499613624	0.790709974187131	0.000232241703348266	0.380104139672145	0.838136049024872	0.959791923771044	0.00600262803350589	0.192479433467112
cg21385432	0.189768072639289	0.86670085084527	0.928002191640818	0.767964302952027	0.0163680654398959	0.588778524133114	0.55411081317758	0.718440389814122	0.000232434863622498	0.815320398383247	0.262977815480925	0.431842252313812
cg27377749	0.566513706690714	0.915391679355821	0.113695324722113	0.464282963928151	0.674048882746591	0.846727082270569	0.0497204898861603	0.496741168742439	0.0696985343259665	0.917067140472686	0.00023297953118724	0.153130593623505
cg06871772	0.0155539327425334	0.78642048713909	0.000233013860050049	0.234967229375093	0.113821355421971	0.69573304844562	0.00588220071229096	0.429025258616036	0.95515626955012	0.965040272380081	0.0482553285154439	0.27256181492117
cg06826283	0.032019470364523	0.802892703100771	0.454108259032627	0.643347306305772	0.000233219129023975	0.465823274254763	0.0689087741960864	0.515913260634041	0.0576532423374986	0.914172635286114	0.00134881802557883	0.169039006071018
cg04948649	0.778754560846002	0.934117135412296	0.000404794478554684	0.244626568998825	0.429961701272892	0.801333835565282	0.000233414360841905	0.380104139672145	0.467038057303892	0.940728385256421	0.0329942278969682	0.251071625892655
cg18672602	0.659992029144774	0.92548577616164	0.000636215387863055	0.253390821141831	0.125106854634314	0.700704613169001	0.0390138881970598	0.48399713700699	0.917805668483706	0.963400352301813	0.000233992613503171	0.153130593623505
cg12029105	0.191681764396507	0.866987289278049	0.0516057374879509	0.39534438776044	0.282928767822767	0.762286815435116	0.000233994340042167	0.380104139672145	0.940681682124865	0.964348130914728	0.00936554194362601	0.203032134059039
cg16738652	0.0160393834187559	0.78642048713909	0.0159159504035923	0.32468339907692	0.330196180998701	0.776918748478782	0.000234017329252726	0.380104139672145	0.00973725788453883	0.881391343585952	0.001571615112372	0.169157398844155
cg15420687	0.197641830560219	0.867718894362501	0.00890055027046175	0.303860524639596	0.348569829979441	0.781407932836854	0.343097594222454	0.653022609440798	0.0797484864768725	0.918350456745055	0.000234286710154836	0.153130593623505
cg20028470	0.998769722801278	0.946991307569193	0.000234706884605375	0.234967229375093	0.679579265671956	0.84757872521503	0.0381082130584649	0.483024525709978	0.797977700219452	0.95803913601731	0.0115300114574396	0.208611251857145
cg10706438	0.997275009814037	0.946985140240078	0.000235068842592971	0.234967229375093	0.135582531258742	0.705469918391755	0.0179960510216972	0.458621291323703	0.157182831945046	0.922329826580859	0.798495502878658	0.63314866008503
cg19823971	0.021711655781237	0.794799926046071	0.00569171143300066	0.292329666474705	0.261685400494678	0.755229500587159	0.640926172744132	0.740927758779652	0.00383275048539339	0.847694756225199	0.000235566704892846	0.153130593623505
cg05364829	0.249724506527141	0.878560511511535	0.695667133888834	0.717153367265628	0.579018899051216	0.831045210553529	0.102115057517481	0.541014698431054	0.000235852907801011	0.815320398383247	0.070159216776032	0.297064924473934
cg15722751	0.0792382765132455	0.832089054857997	0.587567721495291	0.687549180301925	0.000236274566287033	0.465823274254763	0.0830907999683468	0.52676463311673	0.82822835195403	0.9593344258469	0.0193982947222701	0.226966357648223
cg08601357	0.1447057541127	0.856543239987566	0.0903384181704638	0.442263679057193	0.000236564819819258	0.465823274254763	0.992199484694942	0.808730942937464	0.126632701131357	0.920398375991811	0.0812873012813677	0.308214641837284
cg24619998	0.0320162782416556	0.802892703100771	0.000236574997061756	0.234967229375093	0.281865867699128	0.761881109832649	0.00152515434859731	0.407039327130031	0.492296358983311	0.942262686400906	0.00272219518848777	0.17754093508743
cg22578425	0.662771712710689	0.925744686159725	0.0209441716753899	0.338365032295975	0.0116269170788344	0.573920957680273	0.396671935519788	0.67219682951619	0.124666103283428	0.920398375991811	0.000236741719982711	0.153130593623505
cg01099453	0.0189555227983779	0.791312279756858	0.0813307916034205	0.432580824129398	0.000236881935785666	0.465823274254763	0.0562927358315507	0.504208638934597	0.901631915234014	0.962715837022854	0.0015250956341345	0.169039006071018
cg04600792	0.896428215280551	0.941482925362934	0.265620781941384	0.563028969353184	0.0522709958451794	0.648620092619206	0.505964933587127	0.705898276946683	0.362328314785514	0.933673084126128	0.000236932756002758	0.153130593623505
cg17450585	0.724870338880908	0.930853723132331	0.00950871467495539	0.305828491494121	0.0924999255516418	0.682646430929553	0.0245280769173202	0.465358171033076	0.327183664622068	0.932654354575061	0.000236987735169512	0.153130593623505
cg16822777	0.299875987322407	0.886777892212124	0.00023703240842259	0.234967229375093	0.013839849173602	0.581438019218722	0.332941723510944	0.649512287690827	0.962785739051017	0.965223735739763	0.0146230305046811	0.21679394590333
cg17373904	0.824729976621545	0.936874686206101	0.00759091928487997	0.301408775613835	0.119220440400006	0.698615547702427	0.022513510844516	0.463820020417186	0.366247599269125	0.933839214740132	0.000237067830850425	0.153130593623505
cg25858261	0.00751380106932673	0.769928482763257	0.0279746298194046	0.355786993158732	0.399287959048325	0.793967311281938	0.000237193980047235	0.380104139672145	0.224359203300828	0.926362735090534	0.0578604499334023	0.283207239079758
cg21022029	0.158102270670097	0.860012600172097	0.0119529033791893	0.312486750450242	0.175915188730669	0.723911447299739	0.000237228999266981	0.380104139672145	0.519465731607918	0.943630145378116	0.00558478837862541	0.190125300109622
cg00757070	0.0421117768242118	0.810780954352454	0.000331061774583343	0.238330222177974	0.00023754993130472	0.465823274254763	0.214459294857972	0.601850680001571	0.503867012683834	0.942915079552417	0.00329670716552187	0.180530517444126
ch.3.52262431R	0.159804502153618	0.860255205677798	0.00661191658813953	0.297522326335665	0.310922158541132	0.77115969754341	0.000237730950026224	0.380104139672145	0.00969191129090526	0.881391343585952	0.00222333765919593	0.17437041186252
cg14575790	0.000773448985756935	0.724023898166212	0.000499239809196135	0.252386793372581	0.0226156345687322	0.606191151924065	0.617019450894843	0.735026862487311	0.000328766870793071	0.815320398383247	0.000238089151260841	0.153130593623505
cg01163597	0.765751252979443	0.933167616253097	0.000238137556763639	0.234967229375093	0.540693674574237	0.823951121399506	0.0125583111542815	0.44873383313451	0.896301592842716	0.96249056779691	0.000299908316974015	0.157376975426538
cg26697583	0.0104786415689305	0.773159216046544	0.277268395067489	0.569295348486663	0.643115939921148	0.842051489401757	0.000238415788911063	0.380104139672145	0.0163777540056501	0.891588486236246	0.122254350667355	0.343108778208983
cg04111177	0.9573987171005	0.945098602127637	0.000238865806030926	0.234967229375093	0.761683038081603	0.860077658209564	0.0868029934359958	0.530189942349768	0.876059203061605	0.961515322729911	0.0425272076370641	0.265439096191329
cg16427033	0.948926048100545	0.944551771080789	0.000239287341027889	0.234967229375093	0.158397620345239	0.716346445523712	0.00538210339704006	0.428196354225852	0.251455817862281	0.927943783349746	0.0407602284319123	0.262856884702379
cg26515676	0.123377792182573	0.849347919012161	0.825103374190858	0.747692611528223	0.0508743038786987	0.647458293993846	0.000239312189173297	0.380104139672145	0.123033859014442	0.920398375991811	0.00989904844398106	0.204368254812913
cg07398614	0.00769101005458104	0.770103576121499	0.434766645122355	0.636479846089576	0.00023967757265031	0.465823274254763	0.787238878752737	0.772920775140909	0.00519860451331998	0.851762551688799	0.267139852579031	0.434109056206315
cg21139046	0.000239768395454289	0.676967472481931	0.345214902001079	0.6016546740337	0.776658355370661	0.862109480780276	0.208036836459092	0.598998310533119	0.104621077388194	0.919236507490738	0.636104111917534	0.585152695738283
cg17794905	0.969719689244447	0.945600706981815	0.530576709194014	0.670104308733792	0.392291234305819	0.792076939908323	0.454843076743637	0.690244424210917	0.260518708402235	0.928017739832778	0.000239905485767928	0.153130593623505
cg27137978	0.308706295134291	0.887458591966101	0.195312709568987	0.524050879353841	0.72304632773696	0.854411540866872	0.000240022034837365	0.380104139672145	0.23672523320841	0.926535269625037	0.0235863882346977	0.235819864009708
cg20954460	0.0353015735899932	0.807298653907019	0.000240042110411215	0.234967229375093	0.304832259799971	0.769513844053899	0.0357577045934727	0.479495138059444	0.450333080055316	0.938953532637804	0.031481448317225	0.248711148643108
cg24739596	0.84222568551131	0.938523343374841	0.0860879746089558	0.438244651128121	0.759401514596947	0.859710070319965	0.0182747294814868	0.458680760094029	0.911033237997048	0.963207726595232	0.000241099422350849	0.153130593623505
cg15955046	0.764661098948244	0.933167616253097	0.00324107936911232	0.281839461348491	0.128017179861781	0.701551610799138	0.000438626698184373	0.380104139672145	0.0955686872134707	0.919236507490738	0.000241113653853599	0.153130593623505
cg02276793	0.0322136123885553	0.802892703100771	0.581359445464967	0.68564558304258	0.000241182349306987	0.465823274254763	0.0837255291760717	0.527153505846913	0.758465673848927	0.956357667119367	0.0665117501830907	0.29294367536897
cg26059973	0.0128361693806372	0.779069694069277	0.000921927533870444	0.257263683631047	0.107876753536688	0.692085175440261	0.000241529843898388	0.380104139672145	0.913367109649088	0.963257474596157	0.0414712280991727	0.26387190946408
cg10133825	0.000241628511858039	0.676967472481931	0.973126243252289	0.775700303623162	0.00927886758624826	0.56388832009395	0.368757780530772	0.662360749447521	0.212004693438124	0.925710197902211	0.227735456918404	0.412329861102203
cg13365591	0.0372170991875039	0.807298653907019	0.0609898224127352	0.408182533050152	0.571170995137405	0.829302776736791	0.00380658080187464	0.424054039258002	0.000241691295281396	0.815320398383247	0.0500478657244061	0.274468727857591
cg26673151	0.154499054160799	0.858797701535587	0.190036682004595	0.520255268618469	0.000241710996028951	0.465823274254763	0.0817021877859154	0.525545311553034	0.865792405529271	0.960884535870993	0.00616505816351561	0.193049305358881
cg11403338	0.775514375906766	0.933849113230032	0.792488191824348	0.740419957541234	0.158888936538347	0.716772522955316	0.318837098158272	0.644343879376377	0.00024189417333287	0.815320398383247	0.0211993701022186	0.231081478591567
cg25281616	0.868480849615188	0.939833747791732	0.0654004082337022	0.41427816851091	0.000242255188064809	0.465823274254763	0.328049980301651	0.647699714852737	0.169826155386622	0.923561500677471	0.00693165804714394	0.196067709719507
cg00242627	0.608767232271211	0.919242329890423	0.000242280948928217	0.234967229375093	0.576121324176632	0.830361899288543	0.0117071839754215	0.446206498558406	0.447090603558361	0.938896491983003	0.00688997933759721	0.195826496343758
cg15298173	0.868494672255806	0.939833747791732	0.0015694781619492	0.264954933533318	0.0340648174579539	0.62810572896264	0.00599274527043197	0.429991409041597	0.189982946057462	0.924166556532097	0.000242404190627109	0.153130593623505
cg07007312	0.562552291586256	0.91489896116664	0.119269670673457	0.468519707270747	0.0641097590105744	0.660123283083971	0.0258765868912759	0.467348725254952	0.089039703291036	0.919236507490738	0.000242426974639636	0.153130593623505
cg16503753	0.797096701728381	0.935372458281331	0.00660912375423429	0.297522326335665	0.0983627404029242	0.686166905633545	0.0386975347428647	0.483473181889313	0.165459452056199	0.923409221207378	0.000243100196098184	0.153130593623505
cg16532016	0.461333730384352	0.906162795559827	0.260687288060024	0.560319251297563	0.346081327273578	0.780840494263338	0.0954139007297661	0.536966397366353	0.00226915396408781	0.845684950895984	0.0002436583364543	0.153130593623505
cg07635132	0.252585545684889	0.879288650170187	0.0197761767422536	0.335876359711487	0.932044911133966	0.880245475697319	0.743482125952358	0.764104243770739	0.2044158181071	0.925517626437566	0.000243679245660504	0.153130593623505
cg10509880	0.728976105287479	0.931427761317102	0.28445963527341	0.572587960857538	0.0131285273927686	0.579818109167064	0.279317870085838	0.629236631543381	0.000243684196663389	0.815320398383247	0.150625184275959	0.364007099283203
cg03780648	0.000243826781044275	0.676967472481931	0.193474263917703	0.522788106933518	0.130481043213644	0.7028067329004	0.085794338770085	0.52915281493276	0.00173490259158288	0.833058276786367	0.41454161946854	0.50303919881707
cg11572655	0.287563154589277	0.885321072625549	0.000243857371107687	0.234967229375093	0.273265123016099	0.759060990607678	0.247246048905744	0.616755782062075	0.715881275148211	0.954448186610163	0.0396555994711413	0.261384936599958
cg06590513	0.243935101530544	0.877885627987539	0.00179608917815154	0.267413876273612	0.458910229088929	0.807660483980375	0.20340578092307	0.597182947211553	0.150659702056598	0.921361325205718	0.000243908058758571	0.153130593623505
cg22192692	0.813918142145227	0.9361122454165	0.020407874736089	0.336880407459047	0.751910668592022	0.858574536214642	0.0268193916127559	0.467432277720919	0.5784799862365	0.94646506041776	0.000243939329296366	0.153130593623505
cg13266096	0.00149586154860767	0.737188165408046	0.035665039045015	0.37143880281278	0.000244250920324801	0.465823274254763	0.207700701930461	0.598891249259622	0.0326385905442888	0.90663153956576	0.0306936531624111	0.247367842401415
cg13694662	0.000244902642590932	0.676967472481931	0.079752927706067	0.430606169984873	0.104239967194721	0.689607202027018	0.619478678620743	0.735597880302792	0.515890914684607	0.943439268735874	0.8243768904134	0.64011565236762
cg09528111	0.918943364206936	0.942663559626365	0.000245012528122571	0.234967229375093	0.012677956575536	0.578179472513943	0.00517898505154972	0.428196354225852	0.0893881981388005	0.919236507490738	0.00475846919595892	0.187740732349912
cg06807086	0.0778545555504802	0.831008304199377	0.00828441789243643	0.30167967546952	0.087937866532291	0.679863100677451	0.000245112675674633	0.380104139672145	0.898271904951221	0.962662718901097	0.000310141745139305	0.157376975426538
cg00837290	0.557465040869701	0.914210714973286	0.0223872792244219	0.342812149936336	0.00890072640391269	0.56388832009395	0.0195798169158165	0.461716137945798	0.0292263934086376	0.90663153956576	0.000245206159485189	0.153130593623505
cg08284876	0.844833446109498	0.938698066999555	0.0860805389936436	0.438244651128121	0.142669945131736	0.708584824823703	0.151471789106891	0.57013869110836	0.369863869394191	0.933889010520941	0.000245505391510308	0.153130593623505
cg18193950	0.0766599719430531	0.830271974060788	0.000245670349953513	0.234967229375093	0.00923912985545713	0.56388832009395	0.135657163260375	0.561226305551568	0.551371440319918	0.944754762542803	0.00565414307887793	0.190779227415937
cg15141592	0.348487533757884	0.89262432780461	0.000246027425538268	0.234967229375093	0.104428528132032	0.689681589310469	0.195799399537952	0.593454379086766	0.946185958785057	0.964746805222737	0.0239272123019749	0.236375564373513
cg26669044	0.0378078988731688	0.807298653907019	0.561135648162656	0.679886650174605	0.000246126702321495	0.465823274254763	0.135966543110645	0.56136973485205	0.752302333803265	0.956097736897246	0.0375271346035774	0.258048699831589
cg21771125	0.743654573703953	0.93202675633359	0.000564338415873955	0.253390821141831	0.00277390133955713	0.536516269787293	0.0239290371011906	0.465358171033076	0.137568150994095	0.920398375991811	0.000246192520303508	0.153130593623505
cg08767936	0.0177001071585066	0.787610671060581	0.00484895811691682	0.28770991816949	0.338108186487323	0.77925997337668	0.24498999500724	0.615669858894758	0.00922115880003507	0.881137519053858	0.00024627887958633	0.153130593623505
cg18244362	0.102135420569439	0.843459675180622	0.0144332715887302	0.320841741713091	0.532770126805775	0.822426289694945	0.000246654541021197	0.380104139672145	0.928316433186967	0.963719881397613	0.0665823527938433	0.293026467997563
cg07981044	0.000246968089597576	0.676967472481931	0.0549476301158693	0.400082909449182	0.0118869597076919	0.574481583707161	0.148778928713722	0.569134681550891	0.0810914229629634	0.91907145017127	0.876827869066932	0.653404836886066
cg27133959	0.563293861558439	0.914980334650524	0.000532793182875384	0.252386793372581	0.229408252365686	0.744713617669981	0.00290349981402894	0.418349959472822	0.155473915957666	0.921998661256278	0.000247070929833746	0.153130593623505
cg05643110	0.373483907331945	0.895302334536245	0.000247089908987446	0.234967229375093	0.277235507534993	0.7603373272357	0.0532210841554749	0.500639406351496	0.695201082343527	0.95268928187227	0.00161063068422528	0.169258720760921
cg12926358	0.0233129501258653	0.795510169497501	0.00280447684588603	0.278320288807164	0.587570399391629	0.832554618045636	0.00396054736485316	0.424054039258002	0.000328845721622144	0.815320398383247	0.000247100875696776	0.153130593623505
cg24276787	0.493378950250859	0.908611310546166	0.00738119811726745	0.299824348461514	0.863767209079095	0.872715426575798	0.00271977204183031	0.417502409502176	0.393287526375071	0.935472353841249	0.000247160452823904	0.153130593623505
cg12758039	0.947703357722041	0.944480895739374	0.000247382466634479	0.234967229375093	0.867172541551009	0.87303256393369	0.00304819818581317	0.420716486719955	0.957810169318081	0.965050871913393	0.000579496139170895	0.163069455051432
cg00798796	0.049780129559887	0.815350828103229	0.00840034480813755	0.302495044565109	0.000247477483359378	0.465823274254763	0.587027923653141	0.727223767882634	0.406403272240748	0.93658873184798	0.0354315383788072	0.254587510320986
cg20898305	0.0770303269266644	0.830647609768494	0.303815263412067	0.582273106261769	0.000247543585072256	0.465823274254763	0.770747947413144	0.769719542746739	0.716994821300195	0.95447995201694	0.914022779524839	0.662315241594965
cg04635999	0.182045800312818	0.86515835496668	0.84279766265349	0.75123406320229	0.75646102553887	0.859291534408448	0.000247605491886187	0.380104139672145	0.00080519436862208	0.815320398383247	0.0330180220530034	0.251107180697294
cg25833989	0.00024761786254576	0.676967472481931	0.00207714596913956	0.271769244156517	0.00274350419125056	0.536516269787293	0.0998103137316021	0.539751925721422	0.314027861782576	0.931500353276482	0.0837270917996507	0.310552823411759
cg05645677	0.0786353600998273	0.832089054857997	0.00024778522803247	0.234967229375093	0.212775638427381	0.738618806936878	0.435354670637365	0.684030187931536	0.432833398942675	0.938338217833518	0.0777906048789907	0.304888931605166
cg26212957	0.0002482462295342	0.676967472481931	0.0440906097612625	0.384392750067942	0.375557409442164	0.788113330577163	0.00374724465986534	0.424054039258002	0.275881226063566	0.928877740210119	0.06112136171938	0.28652677528075
cg03072984	0.0268980353796281	0.799551348070345	0.000248277679477453	0.234967229375093	0.117983237818855	0.698317543911979	0.0815507258292514	0.525318454808386	0.199389321248397	0.925517626437566	0.00714168137595694	0.196540029920131
cg23599634	0.944269043358859	0.944228776678163	0.0431397070930697	0.38302128410771	0.850737521121676	0.871316736648472	0.00024851294586927	0.380104139672145	0.705839474718877	0.953741616118693	0.0322377566158135	0.249894654902864
cg16910846	0.842706802064615	0.938526698508504	0.000248820315138895	0.234967229375093	0.0238069367469041	0.610807353228999	0.0205290609553571	0.463088469682464	0.154819110353385	0.921998661256278	0.000672338843959109	0.163069455051432
cg24182329	0.138659045409511	0.853315283965362	0.000248978210855191	0.234967229375093	0.0322845295866037	0.626540752802501	0.000651301731682941	0.389000902010447	0.153117518936332	0.921707793637637	0.00534834009977307	0.189314798188469
cg07572790	0.802314222945914	0.935702933814879	0.0342158832059187	0.368960740303232	0.000249185898851014	0.465823274254763	0.0972704117061453	0.538120097319003	0.0180809089208952	0.897112189610121	0.00285189024460355	0.178441344494222
cg23329015	0.550081922504971	0.913687195485569	0.0976736265386822	0.449887893179296	0.426192440955509	0.800262836332965	0.258856847217678	0.620923610826706	0.137837417256905	0.920398375991811	0.000249440998734704	0.153909056493965
cg08000118	0.000249605684481149	0.676967472481931	0.699660501359948	0.718129602541159	0.778392793748281	0.862249114238551	0.0259610744596399	0.467432277720919	0.0503432854181558	0.914172635286114	0.976635574275409	0.67626969332579
cg03208218	0.0572541270574642	0.823058981510053	0.0125704449212131	0.314444647487662	0.0112593760835876	0.572866191904649	0.00877960442102617	0.438124438992117	0.688010281002792	0.95239393548241	0.00024976574624338	0.153909056493965
cg19960165	0.046561234751162	0.814496995504279	0.391890440855254	0.620802460368703	0.000249833454529971	0.465823274254763	0.935515951349368	0.799913509569742	0.0260350712698804	0.904232446814576	0.226786775547324	0.411821100746406
cg13663218	0.118674038491545	0.848124489057554	0.000249931506619954	0.234967229375093	0.176234949609575	0.724041050432324	0.374511695814018	0.664057674369633	0.355178481636647	0.933104819370919	0.0116698379557777	0.209024464604281
cg25941285	0.565479751767043	0.915350146708696	0.00114117137322022	0.263772002075538	0.642059999531845	0.841830999996205	0.00135952991830242	0.402393674036495	0.799027739920935	0.958055728087178	0.000250103018678795	0.153909056493965
cg19232929	0.759750446675802	0.932837102814987	0.145320057512995	0.489698662857968	0.470158264062334	0.81038558010848	0.000250750543962044	0.380104139672145	0.230745278208407	0.926491974731094	0.558018524955603	0.558498362242625
cg27306537	0.104965014554052	0.844191326339559	0.865975562437169	0.756053477204439	0.000251382215003929	0.465823274254763	0.337886573109552	0.651020405534143	0.00376803287794258	0.847694756225199	0.0382984630418011	0.259337137462714
cg13580286	0.72553740962655	0.930946479574041	0.000251513405426473	0.234967229375093	0.0974480957149985	0.685867375833089	0.00532867431842227	0.428196354225852	0.279151628564259	0.929250250648091	0.00863782685236717	0.200462469234068
cg01014224	0.000251516776064833	0.676967472481931	0.0176479966466942	0.330011361711412	0.696095917915887	0.850230090471606	0.176061368392089	0.583904286044811	0.022766870879837	0.902373394021651	0.0258078774779832	0.239856281246825
cg04324746	0.176372659494406	0.864098736465271	0.00025156435435002	0.234967229375093	0.00939054461209794	0.56388832009395	0.360926300202974	0.659887730170193	0.236590977854493	0.926535269625037	0.420117227682541	0.505355649584001
cg25140751	0.0218910900567322	0.794799926046071	0.0362740522352061	0.37201281861333	0.0574266023693631	0.653881668926713	0.129102097315135	0.557791416026849	0.000251711962623178	0.815320398383247	0.0150638002388008	0.217721940533634
cg05727001	0.531447245824145	0.911934008838383	0.000252121867956075	0.234967229375093	0.41441935475233	0.797535802256441	0.131935656348728	0.559195490968161	0.318252598487192	0.931500353276482	0.0344941266142743	0.253309639934215
cg18364541	0.340991540390704	0.891406557652859	0.000252597473709151	0.234967229375093	0.36910412741848	0.786971205812732	0.449152578629897	0.688563924722133	0.220722768690482	0.926362735090534	0.0124350581821064	0.210818610511218
cg04868262	0.0381662794110302	0.807298653907019	0.14304996333686	0.488153367239744	0.0126574827903705	0.578179472513943	0.25725497062121	0.62040267606212	0.000252725227639115	0.815320398383247	0.0697417396105323	0.296661063120492
cg02388453	0.1329499568173	0.851880728468333	0.000253309874637736	0.234967229375093	0.578695188505819	0.830977200399553	0.00209864785511553	0.407039327130031	0.182649664778801	0.924147006933437	0.0533477820598529	0.277783053698907
cg12937501	0.842072371475045	0.938495847994279	0.0541203094710522	0.39902107654996	0.846405511156597	0.870878568119565	0.233623322151299	0.610590157918878	0.907870753220072	0.963062869539819	0.000253376855517472	0.155574114107565
cg10619144	0.578402597455559	0.91668732750071	0.000253418982800385	0.234967229375093	0.448194805769921	0.805314361169083	0.179377663969123	0.585687088039238	0.920134992369749	0.963400352301813	0.0396821502659138	0.261396372499362
cg05361520	0.000253532010612778	0.676967472481931	0.332081865208244	0.595329886533654	0.00629430155012501	0.553163235367144	0.0109985412452217	0.444529308319008	0.355199910244015	0.933104819370919	0.0131370749430313	0.21244395367743
cg17948136	0.0669004770190926	0.827170364972906	0.000253620896271341	0.234967229375093	0.93754951514634	0.880902910289379	0.369584790939345	0.662617832265984	0.0701402541881218	0.917067140472686	0.000762104128739252	0.164148114542257
cg00814733	0.623983074387426	0.920870417699484	0.36966703536409	0.611933711656108	0.00025403812000928	0.465823274254763	0.750943759238086	0.765512635490534	0.338416650207923	0.932751211372955	0.575705450566394	0.564738944329819
cg05506453	0.0230469205785477	0.795510169497501	0.00025412275300594	0.234967229375093	0.462426641827417	0.808312355571421	0.0023539998305793	0.414096406028883	0.0476435755252402	0.913427105403933	0.199199820705194	0.395739572189594
cg01196950	0.046605855755312	0.814496995504279	0.000254248400963158	0.234967229375093	0.0557515537818349	0.651874230148564	0.00936819879262366	0.438927332552162	0.401916883122601	0.936203633991934	0.121044236104354	0.342284176853273
cg06268398	0.213009834275729	0.870888001878851	0.000254304224433635	0.234967229375093	0.864112320448234	0.872771479001036	0.0262602489950044	0.467432277720919	0.253755445133939	0.927943783349746	0.000560600510514852	0.163069455051432
cg25673584	0.280751090444956	0.884224503055738	0.00655754131152814	0.29739329908071	0.275280569602579	0.759703168120468	0.0160072946642732	0.456236127248378	0.0343471718661475	0.908311123456735	0.000254775353471772	0.156015287965832
cg04847433	0.0200320812694829	0.791479157628781	0.0588881199058451	0.405413378759889	0.763440512968813	0.860336613084257	0.000254842881279445	0.380104139672145	0.0825372225843779	0.919236507490738	0.323215405855756	0.462059142915731
cg20343832	0.931870088969311	0.943385515712069	0.000255063315090066	0.234967229375093	0.689210484491206	0.849133231423132	0.0594836735999341	0.506837786914814	0.937787436715228	0.96431813623914	0.00250028312256142	0.176113500276641
cg13880950	0.000255479818495769	0.676967472481931	0.0578560688904946	0.404043633592177	0.328290255350544	0.77632870196553	0.490930249697916	0.701355229522799	0.0538428044436959	0.914172635286114	0.274715525907338	0.438313789639914
cg04267526	0.425056833146289	0.902431475756663	0.0820672123643136	0.433552081665147	0.117835046190336	0.698252908929662	0.0290680375050115	0.470157143818979	0.52448402956289	0.943719795188921	0.000255520166958499	0.156015287965832
cg09159022	0.655323717851702	0.925005148516039	0.0227010873738358	0.343312653182138	0.898120180161155	0.876280330432462	0.000255800284330845	0.380104139672145	0.528129271657332	0.943993577669787	0.0236023858594873	0.235862741275239
cg16498514	0.876404682881517	0.940277849925281	0.130304802890174	0.477826438403988	0.0213737738821397	0.602332578749623	0.0554573969081447	0.503171476218837	0.00242569371277535	0.845684950895984	0.000255804538093454	0.156015287965832
cg01092612	0.0666489438515562	0.826992229686422	0.00025619308132842	0.234967229375093	0.0041472328738918	0.548383054250484	0.0852353676957381	0.528565928612242	0.469560378312754	0.940756480401991	0.00111065933229875	0.166311892955323
cg25083781	0.720902372367005	0.930430764200357	0.000256598469614459	0.234967229375093	0.832262083697638	0.869007257419977	0.34369313088789	0.653316306202517	0.682363342425967	0.952266599953531	0.126352710672965	0.34588443499085
cg13409645	0.500682190680508	0.909307595753856	0.0761985751612242	0.426984729880952	0.698562298093995	0.85063395126958	0.000256996492034196	0.380104139672145	0.928091059127194	0.963689678324547	0.0596767819457403	0.285025199063166
cg21946698	0.270002238562641	0.882883923884976	0.490038775510196	0.656577666270979	0.570745543995505	0.829220625034345	0.185279300770584	0.588422677721875	0.00025708604159715	0.815320398383247	0.0077558795458657	0.198300583728144
cg14591854	0.0264371604492041	0.799038860864782	0.920665345035641	0.766691248776868	0.363670131624086	0.785628595281386	0.000257635079818375	0.380104139672145	0.13820441102781	0.920398375991811	0.211751136310683	0.403026819251826
cg11291773	0.950069886805396	0.944560903161917	0.898728960602469	0.762548376403511	0.105933955298513	0.690533371067185	0.912121933750465	0.795914181979762	0.000257729452217648	0.815320398383247	0.199646139101802	0.395880750987363
cg04764169	0.0327825168939404	0.803944902846595	0.0215791456580485	0.34030403962827	0.000257855284844898	0.465823274254763	0.816213852397239	0.77841854744832	0.0347025701480406	0.908311123456735	0.0432648062820724	0.266226160274671
cg07914962	0.380411369577227	0.896518429843078	0.000258367538405947	0.234967229375093	0.239013841664556	0.748550464428393	0.88316207717177	0.790468936269842	0.201739129534086	0.925517626437566	0.0236054496444937	0.235862741275239
cg20701461	0.000386117749454192	0.676967472481931	0.000258370479328543	0.234967229375093	0.21288109100799	0.738629712503594	0.537073648609168	0.714077992891572	0.00264836112739334	0.845684950895984	0.00180548813095219	0.171141470119812
cg15407570	0.0476984484105	0.815159995047877	0.00890762264494093	0.303860524639596	0.00025849507695992	0.465823274254763	0.32752366611576	0.647553181917889	0.326596391802457	0.932654354575061	0.881185195438652	0.654372599516798
cg11566152	0.290059490296355	0.885794321777548	0.000258977403744029	0.234967229375093	0.740113409496298	0.856894476990684	0.105182441489591	0.542823448825587	0.280338644987896	0.929452022719825	0.00644651307099311	0.193759976969143
cg23058185	0.237118621780778	0.875880507583112	0.00243963346669236	0.275969615847879	0.00181390050136567	0.53037281165595	0.0609963843009801	0.507584922312827	0.916269306439117	0.963400352301813	0.000259073407614883	0.156896434443166
cg23971096	0.582564465589719	0.917014960588429	0.226184117341027	0.54224366342158	0.000259113641075993	0.465823274254763	0.201473394671087	0.59633831861531	0.0197759582275827	0.900454582414974	0.50865302127762	0.541017759082923
cg17444943	0.185590975806475	0.866004769749163	0.113019840518597	0.463720215200207	0.649836843609772	0.843134377955896	0.000259280667576109	0.380104139672145	0.430569112592125	0.937920780547031	0.0585983227524299	0.284054954399735
cg17929068	0.443258717406932	0.904129110875517	0.165070799816611	0.504321519959677	0.071715379783966	0.666882543500986	0.0432949112620633	0.489891566728239	0.259257391873465	0.928017739832778	0.000259381031668134	0.156896434443166
cg03647724	0.437399649601909	0.903318290830242	0.0175112860022402	0.329734089322468	0.86574058767116	0.872863624846206	0.000259474978283535	0.380104139672145	0.882582592258151	0.961835899746085	0.146124255359389	0.360705779049966
cg00148862	0.563449913262696	0.91504466675603	0.00215899667078188	0.272077012663917	0.118316983824737	0.698460182540131	0.0491349277046099	0.495769379891623	0.961860270032346	0.965188318137532	0.000259559074516402	0.156896434443166
cg04627110	0.530523350088955	0.911748002788424	0.0536244208948347	0.398252583915413	0.890756801820975	0.875240138142684	0.000259696882587546	0.380104139672145	0.504946589260971	0.942933300188589	0.015981327936585	0.219919592557414
cg03683207	0.24616790910685	0.878103413846799	0.356977039047794	0.606915908293913	0.893220062315516	0.875589912768508	0.000260208566617647	0.380104139672145	0.0162865313143484	0.891588486236246	0.00985503561591259	0.204263960163508
cg16594910	0.596070212498117	0.918372700987756	0.514603053588075	0.665044883397699	0.175663959064597	0.72379604615681	0.685387088518278	0.750992441186776	0.000260381788531201	0.815320398383247	0.080412529101345	0.307425268533949
cg21851395	0.0240215295017866	0.795985088203538	0.000260549701360904	0.234967229375093	0.00876375099063956	0.563632439673464	0.0176944512306952	0.458003443091592	0.491987243083428	0.942245452448378	0.0346070912298373	0.253544908888295
cg26251429	0.161044708395195	0.860255205677798	0.394283040607618	0.621862745661476	0.000260564179069629	0.465823274254763	0.898932880258082	0.793315305464975	0.0309990426815294	0.90663153956576	0.244258071087531	0.421903163562614
cg26998850	0.397839944280628	0.898941291885449	0.00749577630650126	0.300556137367762	0.000260606395030022	0.465823274254763	0.878715083269677	0.789789786295406	0.71542465490645	0.954437582248372	0.212450573208454	0.403349314812918
cg26275110	0.401730973843502	0.899311770058422	0.617749446171548	0.696301928125055	0.00155409422014187	0.53037281165595	0.273724666536691	0.627230719110613	0.052723371222224	0.914172635286114	0.000260686905959233	0.156896434443166
cg20357862	0.000499897223575706	0.680144875510976	0.00103800046798281	0.260709817591657	0.0509451941754241	0.647458293993846	0.000261280060029897	0.380104139672145	0.464663103330417	0.940318838611964	0.00253783616657922	0.176119654735984
cg19014335	0.000261659988140959	0.676967472481931	0.0445733516811278	0.385244718289424	0.50006195055042	0.816095947288795	0.467119660916491	0.694010004311911	0.184584186654522	0.924147006933437	0.402129813476861	0.498037654598692
cg16045662	0.0233243549004332	0.795510169497501	0.000261791439046177	0.234967229375093	0.0250451069956966	0.613065843273071	0.0112662143533021	0.445461734274063	0.557755810644352	0.944945227168681	0.0580455031511399	0.283419141543851
cg13242000	0.0061094610755436	0.758753863938901	0.0147894530108425	0.322027798741354	0.000261830305381771	0.465823274254763	0.942232199952325	0.801081800268328	0.0121844808819634	0.885446575650411	0.0249530117135736	0.237982727388117
cg09077443	0.00140091131281765	0.737188165408046	0.747643325867311	0.730113875351222	0.485426720130343	0.813077939055329	0.15445611396607	0.571499526412541	0.00026205848324881	0.815320398383247	0.608505482687801	0.57612726030061
cg27469946	0.463732320714773	0.906480135282699	0.517272837396618	0.665665529621914	0.220965913191922	0.741879723109724	0.000262147942634454	0.380104139672145	0.271212186337747	0.92878993726024	0.0384731373592807	0.259599978527497
cg25663310	0.159849250598877	0.860255205677798	0.192686975127671	0.522221591132279	0.569237281790694	0.828932572793384	0.000262303137748345	0.380104139672145	0.0505784978840071	0.914172635286114	0.46759580883297	0.524770307802685
cg04875020	0.0171566192989891	0.786747572425753	0.00137039516528874	0.263772002075538	0.0993614706944472	0.687163473547556	0.000262366901156076	0.380104139672145	0.573679839901075	0.946084622905948	0.00415306032731309	0.184349981886207
cg01379240	0.109285801802153	0.844665659533704	0.0125106749359809	0.314260358117158	0.0202721625780585	0.600296710291591	0.00026281718915707	0.380104139672145	0.0343917395249987	0.908311123456735	0.344341556596623	0.472250434286223
cg16024318	0.000262845697573128	0.676967472481931	0.85123095526994	0.752896753884124	0.103998085599776	0.689580868087577	0.08744781115441	0.530432598553415	0.0224103822456366	0.902373394021651	0.433660640457839	0.511034134839132
cg21791023	0.919872500490895	0.942710017492168	0.00519215759537934	0.289334196080593	0.0650773170586035	0.661344415693365	0.0193517590661374	0.461258626660938	0.1241853955637	0.920398375991811	0.000262991884582102	0.15728672809948
cg04504128	0.0604583195077337	0.823705681775773	0.000263002551601672	0.234967229375093	0.0214434071249839	0.60284456827477	0.454244517873547	0.690063505331693	0.23236242688007	0.926491974731094	0.00226506741281024	0.174762631694739
cg19818722	0.79446145524439	0.934923283060544	0.00978303994251583	0.306631650732757	0.0555578479910806	0.65185445858966	0.0294050458179399	0.470719258318706	0.285457663660492	0.930101518615766	0.000263074891183046	0.15728672809948
cg06306198	0.120723607242482	0.848649209829156	0.000263480961402995	0.234967229375093	0.0126775206807215	0.578179472513943	0.626429100879721	0.737305980178336	0.932603071010052	0.9641361563584	0.22455743307712	0.41053670355396
cg21999284	0.205567813473889	0.869327835026349	0.0487066869338079	0.391176550052852	0.463923080929641	0.808671172373714	0.237553196407466	0.61220079780921	0.0232953722228252	0.902373394021651	0.000263531877525248	0.15728672809948
cg16192916	0.000263667426421367	0.676967472481931	0.0482106021222167	0.390513942302747	0.239120133904609	0.748639331032299	0.140041942765104	0.563966440307628	0.550641918839978	0.944754762542803	0.591062759187861	0.570045094884275
cg18285844	0.0151171218320805	0.78642048713909	0.000264066031727963	0.234967229375093	0.156282361984395	0.71525957568151	0.00161550157722983	0.407039327130031	0.01150298137099	0.885446575650411	0.0600190354515104	0.285452090784822
cg23720384	0.44306490749269	0.904066469181383	0.00488696132650339	0.28770991816949	0.266614862076009	0.756855168678952	0.045990792201452	0.492148161188759	0.14778783015434	0.9210842906244	0.00026448347744743	0.15728672809948
cg22265644	0.275961088545601	0.883758898837332	0.000264645960159639	0.234967229375093	0.169567964813872	0.721724582909303	0.316226208122138	0.643532329337674	0.797855318708722	0.95803913601731	0.478835729298809	0.529383085225875
cg21919257	0.000264793845911421	0.676967472481931	0.101379781089773	0.453238296850149	0.778642265300851	0.862283440054529	0.450027369851246	0.688857255466451	0.107923990710588	0.919236507490738	0.130588571856751	0.349310480578723
cg26118142	0.587316977893376	0.917376777509505	0.649249953236089	0.704670833851237	0.000264877504039894	0.465823274254763	0.510328079649511	0.707142235160659	0.394597180023839	0.935472353841249	0.00633533086590593	0.193238041644886
cg00835521	0.000264898497164841	0.676967472481931	0.0168558514285476	0.327872407269966	0.642415056539255	0.841894527255641	0.0792684809523428	0.523284757015315	0.0165723987463005	0.891588486236246	0.018786484929321	0.225347203561491
cg22294267	0.0194266427862848	0.791479157628781	0.0100000770663161	0.307074600420383	0.000265174588300333	0.465823274254763	0.374432227059571	0.664057674369633	0.558296098897947	0.944945227168681	0.0272540524234181	0.24253946868542
cg18943655	0.601567963630389	0.918643870586894	0.624113004848102	0.698124841268257	0.000265177495980762	0.465823274254763	0.856560067379353	0.785640132781375	0.019161730713083	0.900454582414974	0.0802810719389143	0.307289279035884
cg17918682	0.000265224011744939	0.676967472481931	0.133833712450162	0.48064030398346	0.00407036552820803	0.546896692070554	0.0173256039113158	0.457998150500383	0.153116272509205	0.921707793637637	0.0944632391613321	0.319915422022637
cg24005340	0.858190160089889	0.93952643811173	0.00660939686160966	0.297522326335665	0.886464158717579	0.874946367172657	0.000265233068660737	0.380104139672145	0.771859740048029	0.956921163772854	0.0273043843427088	0.242553227643865
cg24799863	0.138806587330183	0.853315283965362	0.0106290522810008	0.308768171307576	0.40126614192282	0.794423480152338	0.163471379681673	0.57707054223482	0.0325700435435374	0.90663153956576	0.000265520348215407	0.15728672809948
cg07535316	0.000265902780066057	0.676967472481931	0.0555817398070683	0.401151038806307	0.157076311894252	0.715624855362224	0.251163135495661	0.618280838287171	0.504581464460841	0.942933300188589	0.94032432238231	0.668383347081718
cg05887366	0.73462758076833	0.931558238057225	0.0019026415646886	0.27049568537835	0.161110385873927	0.71747600445351	0.000573543112603408	0.380104139672145	0.189554150599491	0.924166556532097	0.000266050657365044	0.15728672809948
cg04350542	0.120978169182973	0.848649209829156	0.163436514538429	0.5032279655134	0.636772658303657	0.840971842142986	0.000266134058261383	0.380104139672145	0.68439707919064	0.952266599953531	0.218738753582795	0.406925683160283
cg04455430	0.239566229510335	0.876574564813499	0.000266156441970474	0.234967229375093	0.0167568252884845	0.588949430882637	0.34780606938734	0.655066866833246	0.57467980958989	0.946201108280572	0.00233424074426351	0.174836815799487
cg03260781	0.891808474365418	0.940987339475257	0.0117156931703475	0.31200228225269	0.00515540549411992	0.551312637748329	0.0689998683277154	0.516070847274206	0.0142303503021084	0.890721267920264	0.000266175208919374	0.15728672809948
cg23928726	0.154715401944392	0.858907832853224	0.000266368659131259	0.234967229375093	0.176259503577057	0.724041050432324	0.0131528425605737	0.449875677298342	0.577418995219826	0.94646506041776	0.00170987715998817	0.170409606444547
cg11177833	0.431706407195145	0.902774500012943	0.000266423051199584	0.234967229375093	0.540535003408533	0.823939621491087	0.00705759202775349	0.433505408090055	0.294024208943065	0.931269703932185	0.0023950661723775	0.175802218977398
cg06828936	0.292550343277849	0.885884892185238	0.00383837521542356	0.284725415568259	0.898626445033724	0.876413605391558	0.0248296285164867	0.465358171033076	0.180690433430751	0.924147006933437	0.000266504658927952	0.15728672809948
cg15210851	0.000266576403150596	0.676967472481931	0.00188401232717235	0.269248912914289	0.462211340134561	0.808296130146174	0.942788978650728	0.801157787614912	0.00643671529563753	0.865218767929232	0.0123768532316185	0.210818610511218
cg22034968	0.199250890550053	0.868389317716657	0.00026663726019282	0.234967229375093	0.631098915587942	0.840076257746046	0.00162272797677677	0.407039327130031	0.275586342346354	0.92878993726024	0.0427846270241877	0.265735652427135
cg06943835	0.0681595853362054	0.828353130192797	0.910026355796727	0.7646744749914	0.786960162310015	0.863494887194124	0.00834160975099501	0.436160605131352	0.000266893904025962	0.815320398383247	0.46835406077697	0.525127219513238
cg13976544	0.00456120894066673	0.749676489080674	0.143270320784702	0.488374696256584	0.0388515148011761	0.634449592767183	0.255299208424771	0.619802231188732	0.000266977866213552	0.815320398383247	0.0273829513167185	0.242553227643865
cg01209278	0.658941315863552	0.92545901241647	0.00759865230743776	0.301408775613835	0.939914628890017	0.881192915935742	0.000267025469003733	0.380104139672145	0.802623784982061	0.958179946836422	0.0209226859348381	0.230310952347932
cg13776340	0.00387828231852562	0.749676489080674	0.0430747252088552	0.382935235483243	0.0223144393249002	0.605291918913707	0.835326291003608	0.781823221710653	0.000267255168168096	0.815320398383247	0.228834254470493	0.41297185592648
cg23248995	0.97749337974237	0.945836757328871	0.00495489308415982	0.28770991816949	0.0530894449617714	0.648893250222149	0.0184440065377096	0.458680760094029	0.11819225851272	0.920398375991811	0.000267553504896001	0.157376975426538
cg19399532	0.168529212422553	0.861958177120795	0.00026758600086968	0.234967229375093	0.0561380843995023	0.651962816651932	0.154543796658585	0.571576289850296	0.577983205168847	0.94646506041776	0.0026611218353028	0.177291065695523
cg09192412	0.829993602203805	0.937406079996562	0.000268123027974853	0.234967229375093	0.61286594061549	0.836488054203614	0.131278954300079	0.558929473606899	0.896926598835002	0.96249323683142	0.0776712303689281	0.304748184047797
cg00068810	0.000268137637139288	0.676967472481931	0.00439574236906234	0.286661084777963	0.0390179327290712	0.634789879971517	0.215363934203605	0.602322290167443	0.0240189628002269	0.902373394021651	0.028017040700853	0.243706960385175
cg13789186	0.646525158729076	0.92402015894465	0.66298944194368	0.708413139072011	0.58471228207185	0.832083223959018	0.271144628115257	0.626174006335153	0.943744316241931	0.964511034439349	0.000268169125357088	0.157376975426538
cg20187526	0.55245801346973	0.913748415253038	0.0844857001033856	0.436173252185059	0.000268172992261472	0.465823274254763	0.31204145345061	0.642028942107831	0.133475895696424	0.920398375991811	0.0243246951009744	0.23709641502364
cg04905210	0.745104485334165	0.932033344560585	0.181803672032517	0.515253414905959	0.843116696443295	0.870418675662681	0.0106340435117646	0.443548376362572	0.736052928489032	0.955265621980206	0.000268656891212334	0.157376975426538
ch.10.5571894F	0.00545056302105587	0.756810318287497	0.000268828693507199	0.234967229375093	0.140100272258374	0.707487583066966	0.944078628517126	0.801386739780613	0.877556053196796	0.961577349768872	0.856929000934281	0.64820825081593
cg18568145	0.897555739271289	0.941549390166579	0.378250708512802	0.61526444728988	0.744335556359189	0.85749993973449	0.114044810224977	0.549059497346658	0.302260401036005	0.931354491888679	0.000269196580857119	0.157376975426538
cg01538971	0.841501539148524	0.938405828641044	0.468494434120881	0.648890713162702	0.000269352726836422	0.465823274254763	0.955741476480506	0.803432038853364	0.0540594850889041	0.914172635286114	0.00144180778532405	0.169039006071018
cg11235741	0.778178695913501	0.934117135412296	0.615166087726404	0.695515195712239	0.000269397309889873	0.465823274254763	0.777352835169674	0.771103738067056	0.217266711171468	0.926362735090534	0.606651936667875	0.575496796684682
cg25869295	0.0702113237006264	0.829033811179498	0.637374866348603	0.701522068450621	0.000269579698231597	0.465823274254763	0.182322704712186	0.587331024265359	0.635563780754857	0.94998515873021	0.127787390418597	0.347083387479572
cg26662727	0.477632511684556	0.90755156479371	0.000269819319990774	0.234967229375093	0.0756126935438945	0.671328186965657	0.0439734348405761	0.490486584228143	0.473795606494157	0.94096809314205	0.00665633972839757	0.194869274004967
cg05441372	0.00206388589005278	0.737188165408046	0.0128506507593172	0.315096264537611	0.427110094304386	0.800498123705512	0.000270136982899196	0.380104139672145	0.107808555542716	0.919236507490738	0.760546114373608	0.622536154054782
cg10416527	0.607022594984914	0.919089656988044	0.519350859737555	0.666332852486272	0.000270473385049826	0.465823274254763	0.537049555321489	0.714077992891572	0.458613843369474	0.939555232145574	0.000339946014930869	0.157376975426538
cg16588509	0.000270568006259845	0.676967472481931	0.0487304087576495	0.391232706475606	0.240196164923603	0.748949810656096	0.041299555087236	0.487359562415017	0.302745363055521	0.931354491888679	0.877821097652264	0.653619616465085
cg23124755	0.133010104110154	0.851880728468333	0.000270823043166265	0.234967229375093	0.813371879169836	0.86678651740037	0.344567638963936	0.65373635195295	0.158993290076018	0.922329826580859	0.00119180239467033	0.168666385282418
cg01021485	0.0597881132066006	0.823295760337775	0.007480300874713	0.300419547061902	0.761798079997531	0.860089596467857	0.000270870147226065	0.380104139672145	0.667488077987871	0.951709829416686	0.150193649979161	0.363771472239351
cg15035705	0.000271026005295644	0.676967472481931	0.0039944914608423	0.285968931473378	0.00797130695468205	0.55782892124197	0.0534873932935613	0.500639406351496	0.0269575076763272	0.90608451044226	0.531579949587802	0.549384707736842
cg04461586	0.365867314304263	0.894575867951222	0.000271404935874142	0.234967229375093	0.164245821194528	0.719502670409144	0.00827394698605371	0.436160605131352	0.981624774431332	0.965608126254323	0.00161340298231778	0.169258720760921
cg15212349	0.00542934019248849	0.756810318287497	0.0208294639160955	0.33817192082228	0.000271468509846326	0.465823274254763	0.0306979910791744	0.472692784866766	0.137570263227546	0.920398375991811	0.0281608573100187	0.243893432798827
cg27020668	0.947871487175106	0.94449692206708	0.0755694967202787	0.426261437030679	0.313015961988795	0.771712142072945	0.0487060138983561	0.495526306866973	0.292152345939511	0.931044319057475	0.000271603137771501	0.157376975426538
cg21670983	0.314164429611335	0.888005890584604	0.0246937549303902	0.347833691059234	0.23146956904142	0.745582007437744	0.0579902233205733	0.505473758857196	0.023733884807707	0.902373394021651	0.000271798406395647	0.157376975426538
cg26545313	0.202311844132902	0.868710088363628	0.00497254368754572	0.28770991816949	0.364767529280539	0.785857494274703	0.000272111969698556	0.380104139672145	0.151114569111167	0.921392823948088	0.0231276904202388	0.234886822783719
cg09045196	0.289576965090169	0.885712894356767	0.000272300276749247	0.234967229375093	0.0925905586257667	0.682646430929553	0.0626706625306204	0.5094889497954	0.810748051555114	0.958573438457394	0.0308138504172968	0.247448091474669
cg19542048	0.00467420162097619	0.749676489080674	0.000273178414842393	0.234967229375093	0.60567056582811	0.835300180630242	0.00594755690925677	0.429991409041597	0.133356232288399	0.920398375991811	0.0137341142761734	0.213949730499365
cg05146399	0.183581835177989	0.865193472862949	0.00175264544877696	0.267413876273612	0.72815265847418	0.855115741470413	0.000273227288754771	0.380104139672145	0.727936432374268	0.955062152050277	0.0244248948800996	0.237237203814264
cg22466771	0.936739688280391	0.943680169865709	0.0761041739932279	0.426951038467205	0.0533494843794745	0.649185039724273	0.201434279978573	0.59633831861531	0.208751830526991	0.925638914478867	0.000273459249690462	0.157376975426538
cg05586607	0.0664709822399368	0.826889629090914	0.000273483598673117	0.234967229375093	0.762704819061792	0.860180452465	0.68364099808021	0.75077473023027	0.315752777147834	0.931500353276482	0.170062463893024	0.377622631500731
cg09042411	0.000273566305789302	0.676967472481931	0.134446925201247	0.481176855451287	0.420459312455943	0.798749653877016	0.36683848538219	0.661717582251189	0.0571906909718773	0.914172635286114	0.420096089724687	0.505347420456807
cg00806214	0.0380593277624476	0.807298653907019	0.000273768545860111	0.234967229375093	0.332360111512456	0.777612011574069	0.020869582500863	0.463702636953764	0.0751593180714328	0.917067140472686	0.000476838580265177	0.161492416610953
cg24744014	0.0515391733133201	0.81856302530762	0.0176070489820681	0.330011361711412	0.00742855543867621	0.554107383757321	0.00160963762602801	0.407039327130031	0.115265868705702	0.920092967947547	0.000273965510349268	0.157376975426538
cg19405088	0.65745983848099	0.925249833069674	0.0676175454921517	0.416520802681572	0.881147762920613	0.874054246753266	0.0453057317237084	0.491156382810668	0.570302690799631	0.945881134413722	0.000274114373531001	0.157376975426538
cg10773017	0.00131450478036976	0.737188165408046	0.00284081087892558	0.278347789010011	0.081575560809482	0.675724084963959	0.00027412570020533	0.380104139672145	0.00313975627743902	0.847694756225199	0.408300139715156	0.500464967736984
cg20722469	0.963357882532878	0.945306632061237	0.000274156310037706	0.234967229375093	0.86304147333934	0.872665477224015	0.0387354737672969	0.483473181889313	0.915879050643481	0.963400352301813	0.00203768276653797	0.172972659419597
cg23588384	0.498247471153301	0.909056954274257	0.175866795153369	0.512058848211799	0.343414836639045	0.780266060620339	0.0566264335183259	0.504605484559568	0.00539134567724341	0.853044980014556	0.000274393019847668	0.157376975426538
cg21723861	0.013119097732013	0.781178362622675	0.000274436292037618	0.234967229375093	0.114097069170566	0.695875644833643	0.235091485459799	0.611217166057255	0.168726300719527	0.923561500677471	0.0219026798241491	0.232462395538194
cg16829998	0.714098224485088	0.929837260615579	0.00792888591547639	0.301508749009621	0.0872066078196669	0.679660292589859	0.107679496475444	0.544586218381767	0.70624989620355	0.953759393460648	0.000274536836085709	0.157376975426538
cg16559025	0.825346575994452	0.936874695136256	0.643007084953107	0.70317108984454	0.383565609830344	0.790205604904253	0.587547850030572	0.727347677907934	0.000274821843048716	0.815320398383247	0.0551612799841963	0.280042602996232
cg20936854	0.231487192305541	0.874576882628007	0.00998379189051895	0.307033654409881	0.196451292909601	0.732054817690504	0.0444584091149039	0.490552681152032	0.0259477951721676	0.904174108787232	0.000275093854398304	0.157376975426538
cg09053097	0.0602215030834565	0.823705681775773	0.725751786318755	0.724775646708825	0.0127036527913995	0.578315334082487	0.00756719111958668	0.43435364237606	0.0740325148515237	0.917067140472686	0.000275108035561112	0.157376975426538
cg22785136	0.497704206304496	0.908993971011396	0.469307892751598	0.649197180770417	0.328903376839538	0.776535293635336	0.000275722778502995	0.380104139672145	0.0856000692893999	0.919236507490738	0.484928652854869	0.531866717786058
cg18541581	0.167163645227773	0.861958177120795	0.000275986526903384	0.234967229375093	0.705272772942658	0.851701852352146	0.122654221197571	0.554032706521112	0.409073182271293	0.93658873184798	0.0323515512115298	0.250047337000746
cg05387269	0.000276043487998484	0.676967472481931	0.998515124406409	0.780198750716918	0.104038842981765	0.689607202027018	0.0199684456817109	0.462491103288814	0.447264991012193	0.938896491983003	0.116445472146627	0.33850227064753
cg14283059	0.616152414306079	0.919866693296532	0.000276208515533233	0.234967229375093	0.944754749895342	0.881668080998723	0.210003498588848	0.599838869239218	0.757351376616281	0.956305373807031	0.124350397436362	0.344515639877881
cg00813993	0.500128541499193	0.909213247753214	0.000276344354000264	0.234967229375093	0.392276344924665	0.792076939908323	0.550893155321556	0.717525319000187	0.865954998581813	0.960884535870993	0.204049964558674	0.398548677860656
cg15264323	0.0217431323586287	0.794799926046071	0.000276589033111509	0.234967229375093	0.228933163825107	0.74459184025528	0.107046890695358	0.544179988754097	0.281368234290134	0.929452022719825	0.0328726198522573	0.250883318899526
cg24460268	0.0302256110105927	0.800230160011667	0.779278519683053	0.737343095395807	0.000276835264902686	0.465823274254763	0.103865483971932	0.541906107575477	0.68870289925712	0.952520854246222	0.0697200706118261	0.296651139657337
cg07613792	0.000276874950832545	0.676967472481931	0.0392675614544275	0.375935472039979	0.0369508781274409	0.631452237548818	0.681083836623341	0.7501521756318	0.141291388902053	0.920413495844886	0.267191509839293	0.434112329745003
cg04244849	0.0363663236413966	0.807298653907019	0.00027717677048388	0.234967229375093	0.462728912618123	0.808430770569389	0.0599186042275513	0.507009850160175	0.0846857959484543	0.919236507490738	0.00170399084314459	0.170409606444547
cg12598198	0.834396737677118	0.937735364876041	0.12614647125006	0.474338721449818	0.000277540650302813	0.465823274254763	0.408237354644891	0.675876443477556	0.42566852831131	0.937665174869167	0.00928789132451292	0.202707471793406
cg15112775	0.95647050319971	0.945043561941219	0.106813321415008	0.458161974964038	0.665030773920068	0.845217421007339	0.000277668024149338	0.380104139672145	0.292846134693928	0.931141207060588	0.0241751017607066	0.236768299641596
cg06457534	0.257416284680929	0.880056210191277	0.373750698226692	0.613369976306239	0.000277684856613188	0.465823274254763	0.213977912642705	0.601718251553313	0.0136439653648538	0.890721267920264	0.0239312707166686	0.236375564373513
cg12805491	0.138794673979022	0.853315283965362	0.000277685316305923	0.234967229375093	0.711455028339758	0.852657555566235	0.00547141384129699	0.428196354225852	0.189442317487487	0.924166556532097	0.0435890278212708	0.266832781195878
cg17001464	0.14561578430837	0.856908599167565	0.00210947036815523	0.271893001388263	0.0265075280279398	0.616052996644395	0.00677718627843613	0.433288022994168	0.824385816671377	0.959259525128793	0.000278102620928795	0.157376975426538
cg05464534	0.785314397586658	0.934577518923428	0.000278328084796185	0.234967229375093	0.036914857397082	0.631452237548818	0.108462562161871	0.545080140781916	0.256384395042425	0.927943783349746	0.411478730089723	0.50176860391823
cg01732875	0.500335377093554	0.909223403035836	0.0468602403461759	0.388374852637355	0.329945775941409	0.776830611160369	0.0121598860939472	0.44797326277152	0.861909835997492	0.960751990888728	0.000278381620255581	0.157376975426538
cg17471062	0.948469262568668	0.944512347496868	0.000278668958605299	0.234967229375093	0.0705970297268758	0.66588429519261	0.0121417668651003	0.44797326277152	0.116519927097436	0.920398375991811	0.00588066138800979	0.191720141462463
cg25041439	0.64895912479759	0.9241907538404	0.00178948745239674	0.267413876273612	0.957031801769892	0.882728102845275	0.000278752730986669	0.380104139672145	0.955364161385253	0.965040272380081	0.103190391328545	0.327578145900268
cg26430365	0.73965846973512	0.93179135931215	0.18315339808789	0.51628975996552	0.896234620167695	0.876012947914048	0.944180896642722	0.801407521444823	0.704458712601823	0.953608837353284	0.000278821137834844	0.157376975426538
cg05398905	0.581481525579366	0.916998890448545	0.431533799246566	0.635370084356743	0.198449727087004	0.733037077929644	0.554359543402081	0.71850275104323	0.000279127245580385	0.815320398383247	0.0320876537512996	0.249602983773506
cg01667007	0.749984828334034	0.932148588272518	0.0499690381783547	0.393029535741478	0.277497172913885	0.760380787001676	0.000279253516087397	0.380104139672145	0.282121630790085	0.929524535863952	0.0353620553500526	0.254481301879127
cg11097717	0.00520841619338906	0.756810318287497	0.000279256186854645	0.234967229375093	0.0108848848176256	0.571708425481534	0.00714279217643671	0.433505408090055	0.422871092060665	0.937524711123754	0.00385053688556539	0.183928632833904
cg06976096	0.962428177140211	0.945265605138412	0.000279434307666301	0.234967229375093	0.0167766822360479	0.588949430882637	0.0105210616085113	0.442875303285558	0.123185488824551	0.920398375991811	0.00452032453448448	0.186320983992135
cg18220151	0.000329718876550427	0.676967472481931	0.0806918428014302	0.431805279842641	0.592399287519652	0.833306830588752	0.000279471800154171	0.380104139672145	0.0217627345015845	0.902373394021651	0.856824804478447	0.64818956180111
cg04078416	0.0305153739622838	0.80096527365712	0.154171481522455	0.496654492514452	0.727040389790865	0.854950111258873	0.000279600328789112	0.380104139672145	0.0321123935204939	0.90663153956576	0.382476480635976	0.48961480046028
cg12198813	0.000279718907873014	0.676967472481931	0.713294127497781	0.721568418825341	0.57787264759033	0.830834215035676	0.0585021301196889	0.506304924972385	0.0674894240803989	0.914542178694795	0.892698938744845	0.65717546567983
cg07270460	0.0309420321568965	0.801989333818536	0.250118352368396	0.554984640274668	0.000279728464239854	0.465823274254763	0.808775099613492	0.777062074329137	0.0899030794205216	0.919236507490738	0.229380890851584	0.413341728621578
cg02275040	0.868069580441677	0.939833747791732	0.0306756768989913	0.3615344790104	0.00680351627944516	0.553163235367144	0.0489316914196488	0.495760014251836	0.0196001429933783	0.900454582414974	0.000279839674116754	0.157376975426538
cg23495995	0.794570129352114	0.934923283060544	0.00888296549963201	0.303728000386421	0.618213860355815	0.837463886289307	0.000279840284612597	0.380104139672145	0.677638337829116	0.952144933556752	0.0611619477571518	0.286580495085682
cg01938009	0.74181008634398	0.931943184517294	0.0422463554296978	0.381122436255558	0.613203403946581	0.836561606285132	0.000441985225658052	0.380104139672145	0.285328538971313	0.930101518615766	0.000279902918044011	0.157376975426538
cg07998396	0.364330100735788	0.894398321983078	0.331495641166021	0.595067156154105	0.0169238079830639	0.58910542910582	0.663288741315798	0.746266464937098	0.226166441532817	0.926369169287465	0.000280244555181526	0.157376975426538
cg07535628	0.21802098125446	0.87202643521143	0.244507952909501	0.552144463613631	0.430714891241257	0.801526877050618	0.668205923874615	0.747391949256299	0.000280421274054806	0.815320398383247	0.0506769258940018	0.275113032667405
cg09109534	0.130846550901098	0.851880728468333	0.304364993483664	0.58247998665379	0.000280487149891036	0.465823274254763	0.684675606080177	0.750885605421951	0.0129251874682505	0.886628016164113	0.106921599578565	0.330658380648668
cg19089617	0.73457639219342	0.931558238057225	0.0115251889783276	0.31153101183926	0.732394360940113	0.855783897962138	0.00329817750754465	0.42367296683548	0.930529732501734	0.963949970349017	0.000280758958670672	0.157376975426538
cg13470969	0.000281061237772191	0.676967472481931	0.298747999937129	0.580163113938357	0.321265557430944	0.774440519588493	0.9858254611306	0.807861112023313	0.872052872441925	0.961274392302758	0.903465790195983	0.659881920664748
cg19539824	0.265630359312597	0.881641026379021	0.000281844972530961	0.235154757108462	0.040348527250292	0.636535699367975	0.155201947564361	0.571979151753641	0.592894405401293	0.947280805798679	0.169004783870677	0.376968002992707
cg14200631	0.0295861706994166	0.799551348070345	0.189852165946453	0.520140256544823	0.0207886093620987	0.601596850894892	0.755852224974739	0.766516699567946	0.000282001212765346	0.815320398383247	0.0430046369529367	0.265909877822436
cg26796518	0.0359970693940165	0.807298653907019	0.225926239386967	0.542151599495443	0.559695270260667	0.827135801705234	0.00947169118214182	0.438927332552162	0.00028243503541357	0.815320398383247	0.000552275968073377	0.162959437295962
cg23160896	0.547507621729509	0.913603621700103	0.0002827316408554	0.235154757108462	0.0200388631333495	0.598887705714976	0.0292696859943095	0.470609560867691	0.0825932670290916	0.919236507490738	0.946861892186316	0.669825450199591
cg03115048	0.953518856458078	0.944869278464398	0.00485842709001792	0.28770991816949	0.000282899826077344	0.465823274254763	0.159575214782861	0.574628286628515	0.0334937375435764	0.90663153956576	0.00891911961076141	0.201271451285405
cg10026995	0.396855922338473	0.898767085611652	0.188274427496205	0.519216971733757	0.000283025454321972	0.465823274254763	0.148816511151691	0.569140205242004	0.222011105780706	0.926362735090534	0.0109926521823073	0.207258938784622
cg01859549	0.00102535597006834	0.737188165408046	0.000283074389377484	0.235154757108462	0.356654086479451	0.783516213249856	0.0240167109073994	0.465358171033076	0.240150343388909	0.926535269625037	0.0641726055486285	0.290160676684934
cg25498541	0.241270136195257	0.877046020087348	0.201374803748173	0.527859011606725	0.410956699006373	0.796819717738263	0.000283152857287038	0.380104139672145	0.0105850597741396	0.88269220911354	0.360501998823828	0.479825272248955
cg23932798	0.928409586463389	0.943221801688974	0.854362427840997	0.753668394304446	0.000283697786989177	0.465823274254763	0.974384900844797	0.806276055897284	0.100806227049749	0.919236507490738	0.0384899359924162	0.259629325162616
cg10322124	0.00313477306032467	0.749676489080674	0.493779529387403	0.657862834553291	0.000283890436296455	0.465823274254763	0.520782025245945	0.709763717756537	0.00578854327810655	0.857351286662018	0.0800197034148385	0.306960283406565
cg17633683	0.379267183201225	0.896354002592106	0.00584838667062543	0.293356666231402	0.00350085934697557	0.540622982955622	0.0140212100989082	0.45229438893526	0.0829908382622488	0.919236507490738	0.000283894035084929	0.157376975426538
cg27110548	0.0379281894712369	0.807298653907019	0.385780588534746	0.61826496084742	0.000606847592785805	0.474573253188801	0.686581113536609	0.751290849469688	0.000284218507841246	0.815320398383247	0.383463411486833	0.490027199946625
cg06380820	0.0525410779839057	0.819432830922005	0.000284418285829353	0.235154757108462	0.956326352143231	0.88269956724069	0.00482681322889614	0.428196354225852	0.577729401343068	0.94646506041776	0.114266734362118	0.336733037676446
cg04294677	0.0429845680484357	0.810780954352454	0.0418193017920755	0.380509312028346	0.000284718905887865	0.465823274254763	0.406361414185545	0.675256054786489	0.577151888336871	0.94646506041776	0.0566799159187941	0.281978875641121
cg14524600	0.886255808472283	0.940716692721727	0.0284960925546347	0.356801489825036	0.773563992855219	0.861712649873266	0.00261462199482935	0.417502409502176	0.425902339511675	0.937665174869167	0.000284793881188573	0.157376975426538
cg15640870	0.0779451030736666	0.831008304199377	0.237888220883286	0.548791393777381	0.00028494605417177	0.465823274254763	0.941842827157908	0.801057601040466	0.0710301212382012	0.917067140472686	0.298014155900919	0.449846866886991
cg13226135	0.549720927978717	0.913687195485569	0.0259843062877864	0.351178990864921	0.00674695445105818	0.553163235367144	0.0111029801432892	0.445133015333718	0.00919593718503586	0.881137519053858	0.00028531674511864	0.157376975426538
cg01203153	0.0643327194769279	0.825436467689474	0.979211366140987	0.776872556028809	0.0164275508453534	0.588778524133114	0.266721763052049	0.624346450018724	0.000285598160453075	0.815320398383247	0.108964753193353	0.332467239197946
cg17926234	0.00847877896171816	0.773159216046544	0.000285835721413657	0.235154757108462	0.00389258090838097	0.544302186236875	0.146238822485173	0.567873986241175	0.707262782544763	0.953777879962953	0.217039308095391	0.405986256864925
cg04717802	0.00266422398003029	0.749676489080674	0.0730737156312645	0.423450088130617	0.327022195886405	0.77597505498823	0.663187882216567	0.746238980156508	0.000286100393260689	0.815320398383247	0.0985372763357185	0.323806865959102
cg02092466	0.9501156655814	0.944560903161917	0.0807728419946171	0.431936459467223	0.721683144199347	0.854258601522174	0.145040145340039	0.567309409474719	0.713307414019986	0.954380776622177	0.000286113226149896	0.157376975426538
cg17826594	0.768613025124735	0.933447560945673	0.000286155297886474	0.235154757108462	0.757663398336779	0.859552988997459	0.0450717147185831	0.490735538022944	0.964263768823191	0.965247936472799	0.0201792246129739	0.228828743653248
cg17679453	0.240926033325608	0.876836730887469	0.000286761341978145	0.235154757108462	0.240859334025731	0.748950440505798	0.0950289986966513	0.53689392691811	0.520147920912889	0.943630145378116	0.00350050343305646	0.181612444912094
cg06940112	0.00446561928507576	0.749676489080674	0.758822488796883	0.732468594539906	0.000286913628453375	0.465823274254763	0.0289849735539284	0.470157143818979	0.0035617933775152	0.847694756225199	0.0014921495593533	0.169039006071018
cg12417603	0.825643612368955	0.936926984377941	0.0969364423463134	0.448897191197567	0.150205826714322	0.711948019332422	0.169551063519912	0.580449421583798	0.123531499361765	0.920398375991811	0.000287439486030262	0.157376975426538
cg09235689	0.000287742996445232	0.676967472481931	0.0546867830305654	0.399724036211492	0.056371998418389	0.652313849839005	0.508320924649679	0.706580434550254	0.0194179114633508	0.900454582414974	0.310900143314597	0.456287021831255
cg25000210	0.0191261183390053	0.791479157628781	0.045514293639295	0.386540485597534	0.386007055028545	0.790721946848403	0.00028800407746116	0.380104139672145	0.0147601470716339	0.890721267920264	0.316925832540168	0.459116949379437
cg03719634	0.276025198180947	0.883758898837332	0.336425270256634	0.597342121342682	0.000288030473177735	0.465823274254763	0.922929996618325	0.797846597033922	0.134370194741635	0.920398375991811	0.258737333303761	0.429738201144627
cg26450275	0.582345200275009	0.917014960588429	0.0408787462453739	0.378934048696401	0.683995989188588	0.848434129351986	0.000288232010772691	0.380104139672145	0.368395878305588	0.933889010520941	0.146842673855279	0.361242150739408
cg04403115	0.0550446520033148	0.820626765870529	0.103331473632171	0.454834468450734	0.875041165441699	0.873520971957323	0.274909736543211	0.627732980301644	0.000288969231210484	0.815320398383247	0.00701429441044908	0.196129003047048
cg20060394	0.725550247010748	0.93095087161884	0.022037445184467	0.341742270453725	0.602762794392855	0.834885094539134	0.261199514370867	0.621905232821601	0.53141694016849	0.944241638065786	0.000289022049155185	0.157376975426538
cg17665608	0.500730279150798	0.909307595753856	0.0152482229305469	0.322725748609638	0.450918922536477	0.805767198623043	0.107364669061888	0.54419950001919	0.793961622058818	0.957803671865818	0.000289078509660046	0.157376975426538
cg09001777	0.000289573481831227	0.676967472481931	0.00171782240899839	0.267121062305617	0.0865462226492757	0.679226915718121	0.266212907046289	0.624062834708906	0.0499936872249631	0.914172635286114	0.137046055472999	0.3541813956503
cg06085579	0.106196344298874	0.844191326339559	0.757977410244709	0.732257999522337	0.0124354952715317	0.578179472513943	0.168669103959941	0.579925639532679	0.000289923609991868	0.815320398383247	0.00845573592297308	0.200350003267056
cg27223250	0.00382976685546434	0.749676489080674	0.000290014435656052	0.235154757108462	0.0745837938011095	0.669972444210402	0.000826710937147374	0.393412336385299	0.102668415618652	0.919236507490738	0.000779011166667795	0.164148114542257
cg24249791	0.25701295063094	0.880056210191277	0.000290196993686726	0.235154757108462	0.0519782320950938	0.648355024927234	0.0364677899502667	0.481010283166465	0.229658207178539	0.926491974731094	0.564873501826487	0.56092692487027
cg23429903	0.405785559592097	0.900004521541303	0.000290680979623236	0.235154757108462	0.431998565227785	0.801808310376456	0.0450552193795145	0.490735538022944	0.896784812608922	0.96249056779691	0.0246168190754882	0.237533460541181
cg07870293	0.000290930905590855	0.676967472481931	0.0203805742465121	0.336880407459047	0.00345075792192102	0.540622982955622	0.234533086714809	0.610844327536227	0.0574292150113822	0.914172635286114	0.123981080935668	0.344253101965184
cg03215105	0.706780903628035	0.929230130379744	0.00029125489579682	0.235154757108462	0.955576277858644	0.882594638723338	0.0521354110984981	0.499502015257494	0.749764897350149	0.955995652332066	0.0274642828217952	0.242699842278072
cg10580341	0.225775364354952	0.873244895340373	0.717542066736638	0.722660770340269	0.00143483300759097	0.528698043953058	0.904524734950362	0.794411630851585	0.000291366997655595	0.815320398383247	0.0407357538405274	0.262856884702379
cg21407354	0.00643835813951719	0.761338684551179	0.26034402986354	0.560174876854535	0.000291651491239554	0.465823274254763	0.420751135132736	0.679859227586786	0.112915155047789	0.920090957264521	0.135245151580292	0.352907453010123
cg13512977	0.0675804799661257	0.828183078392229	0.0124111999537001	0.313878709788444	0.417532780255734	0.798159296873789	0.000291673882527953	0.380104139672145	0.00817510975584914	0.873180381170307	0.010035863683465	0.204807394966125
cg06829584	0.0549048931040469	0.820626765870529	0.06154542486591	0.408909661732081	0.158222590674139	0.716289867128753	0.787547743040028	0.77299962050299	0.000291693995313447	0.815320398383247	0.00192634416515105	0.17275164003512
cg01079599	0.175522658450618	0.864054429622601	0.00129270125455858	0.263772002075538	0.0349599100312621	0.628795271633218	0.000291810257653756	0.380104139672145	0.105473494101775	0.919236507490738	0.000985709738233595	0.164411448918667
cg00133970	0.039026134330833	0.807908285902275	0.00318918504410942	0.281839461348491	0.0476243748997102	0.644151002480387	0.178184190801857	0.585117024318534	0.00472699236313993	0.847694756225199	0.000292028735880684	0.157376975426538
cg25193323	0.000636673919991387	0.719113849274465	0.588829576119083	0.687922516841194	0.23220284911009	0.745704839730483	0.000292301735608342	0.380104139672145	0.124368322862423	0.920398375991811	0.178934517939119	0.383057813329278
cg14601416	0.121784643727731	0.848763261047324	0.000292633150952724	0.235154757108462	0.406813549561666	0.795701752562181	0.00500440349454275	0.428196354225852	0.674799359169617	0.952012876082901	0.520704094986661	0.545420904871074
cg03640531	0.552526186164175	0.913748415253038	0.160036572351404	0.500837518913203	0.501878516596665	0.816488248220268	0.0312623334264597	0.473393469083679	0.925778406666829	0.963545436103355	0.000292880012958387	0.157376975426538
cg11696165	0.0131016420453723	0.781178362622675	0.000681896348129223	0.253390821141831	0.233550829052251	0.746595818166214	0.000292903172892911	0.380104139672145	0.917197524983546	0.963400352301813	0.0205361888782748	0.229664711111951
cg25460262	0.184855448426673	0.865738714863407	0.00453350077793322	0.286661084777963	0.897247840460518	0.876131626586574	0.0596143016150332	0.506919734384446	0.134194643855427	0.920398375991811	0.000293027692453288	0.157376975426538
cg17567838	0.191386306019408	0.866811108638495	0.000293380569633742	0.235154757108462	0.598930882226597	0.834311810616163	0.0885006006135185	0.531467581475104	0.870671918094482	0.961224613492904	0.274577612456458	0.438235545878029
cg21786372	0.0520244184828562	0.8191326654541	0.0639538617344391	0.412484947227431	0.000293563860025066	0.465823274254763	0.313586640946586	0.642615641673607	0.782078640715935	0.957337395101441	0.0553557720267665	0.280319495875366
cg16792613	0.154411004369396	0.858797701535587	0.848785648791645	0.752390770952284	0.0347049872633393	0.628467388316972	0.0443803681698042	0.490552681152032	0.129455610995721	0.920398375991811	0.000293681354896928	0.157376975426538
cg25001003	0.0420150916614302	0.810780954352454	0.00029371297338444	0.235154757108462	0.0179854509794693	0.593610073571647	0.0101631674325165	0.440797473733678	0.238817118363373	0.926535269625037	0.151596750596591	0.364757746607124
cg21627574	0.181568391776367	0.86515835496668	0.00029392014044305	0.235154757108462	0.00596311976805188	0.552748074850265	0.00645466332193681	0.431870984352784	0.304887754642146	0.931354491888679	0.000955812057025234	0.164411448918667
cg07348418	0.0539210950620338	0.820113649782523	0.0495858677660359	0.392551418461987	0.39571970710421	0.79326194022446	0.635713059380087	0.739696372013516	0.00329063714928651	0.847694756225199	0.00029396630953903	0.157376975426538
cg09371112	0.000293971878529663	0.676967472481931	0.00372045549925631	0.283596481292402	0.300926890119816	0.768028331147786	0.69053970687421	0.75221514198963	0.00614709868010802	0.861381619491086	0.0204456664021385	0.229349414692755
cg05505855	0.00807151070945936	0.771763498078632	0.00118960119364333	0.263772002075538	0.527897011244437	0.821868695909296	0.00029401929546847	0.380104139672145	0.132375870232888	0.920398375991811	0.245583167251491	0.422555308843108
cg04855494	0.137158930934201	0.852541224855587	0.983785702016331	0.777679416591414	0.017028611878645	0.589773796239945	0.759270722818181	0.767305447068661	0.000294107770643115	0.815320398383247	0.468597676492527	0.525231711592114
cg24865292	0.000294399329275049	0.676967472481931	0.0660468635933134	0.41503761968727	0.0282032094075871	0.620986394963812	0.545751272231235	0.716235395856538	0.103479468514107	0.919236507490738	0.265081373238511	0.433127647145714
cg12859234	0.101393309081372	0.842793562527711	0.0382104733795165	0.375173684872673	0.670269663630699	0.846161192536386	0.00029465061192045	0.380104139672145	0.0329942465827988	0.90663153956576	0.00178704676426834	0.171141470119812
cg11233340	0.0146408030413683	0.785821442551285	0.000294712399065768	0.235154757108462	0.206767901493372	0.736171198375322	0.026620776805374	0.467432277720919	0.357312896865135	0.933104819370919	0.0365420427790466	0.256356394330073
cg07718471	0.373375391794009	0.895302334536245	0.844286686901252	0.751545107035466	0.0226853038451915	0.6064058929556	0.781526062657468	0.771882719648564	0.000295013465036882	0.815320398383247	0.0891542913194215	0.315428219014329
cg13158990	0.385740045028663	0.897194767375182	0.0787757947300253	0.429765480018743	0.312102827303918	0.771569307151382	0.00029504831325119	0.380104139672145	0.0211358168755589	0.902373394021651	0.164927833645118	0.374251807251412
cg01498085	0.659002443416783	0.92545901241647	0.367793054075016	0.611257565328973	0.000295335435813263	0.465823274254763	0.920363954598153	0.797405921680369	0.0316301958334521	0.90663153956576	0.00425175860001547	0.185006909437327
ch.11.1197632F	0.000295380937304186	0.676967472481931	0.533149712107568	0.671095757484446	0.000504874046344565	0.470631774435106	0.340138468096446	0.652079129134432	0.487219706296153	0.941905719795593	0.284728606532617	0.443249800583018
cg24794758	0.692231972139925	0.928137986245187	0.423955647286733	0.632728066728816	0.245144562435912	0.750513016010576	0.0113003278555414	0.445461734274063	0.0301130408421335	0.90663153956576	0.000295436774216643	0.157376975426538
cg18753695	0.0807107679841703	0.832955109533049	0.868965379504006	0.756692243579387	0.000295640527955441	0.465823274254763	0.312044935833902	0.642028942107831	0.237318318459286	0.926535269625037	0.132005880071773	0.35036940523292
cg01312394	0.164695406581122	0.860998036476207	0.0130125022412537	0.315620430302498	0.0288455723908087	0.621243451763368	0.279193568583736	0.62918623491694	0.0121921539503067	0.885446575650411	0.00029573933845786	0.157376975426538
cg24089521	0.0220710998096155	0.794799926046071	0.55693873097834	0.678704670950241	0.0107166149535631	0.571454706447852	0.249267312175563	0.617588742783441	0.000296579924259199	0.815320398383247	0.0241859917799967	0.23677321920626
cg19025811	0.264484388177627	0.881354045175594	0.0189145351261562	0.333450761956571	0.309328200970822	0.77073765770562	0.773015158999327	0.770173793552872	0.123563937246261	0.920398375991811	0.000296628335323114	0.157376975426538
cg09397246	0.000534756877464846	0.689809408010947	0.000297254408394746	0.235154757108462	0.0727263508920113	0.66810207412187	0.312594274261882	0.64225052041748	0.23463313900475	0.926535269625037	0.388859608333222	0.49236769189207
cg25642955	0.714566691028866	0.929930161054544	0.389142222798022	0.619614647269921	0.000297301726055759	0.465823274254763	0.69745318917869	0.753784258473548	0.135514041963092	0.920398375991811	0.0737783403089639	0.300982844767808
cg00266322	0.581897289985509	0.917014960588429	0.957792759897743	0.773076128206379	0.000297521837926307	0.465823274254763	0.629436160201054	0.738071230332609	0.05392581874157	0.914172635286114	0.0106882117088677	0.20652669958449
cg06027843	0.0580356586054785	0.823058981510053	0.000297766377811316	0.235154757108462	0.287053713936394	0.76340098824265	0.642669858995227	0.741324796055128	0.664501827883425	0.95153453513837	0.422199149085763	0.506154212024669
cg05852760	0.781611937168839	0.934337735731589	0.034602993653076	0.369591874932163	0.000297911572130505	0.465823274254763	0.0532877874736108	0.500639406351496	0.00390352671466262	0.847694756225199	0.138413816067991	0.355123683748653
cg19878194	0.176977011580609	0.864098736465271	0.00170293055077908	0.266789827165082	0.612401753850397	0.836366756491529	0.00029795439144192	0.380104139672145	0.454584678348425	0.939196423668744	0.00291427000373929	0.17876114179509
cg03168749	0.0425185218303959	0.810780954352454	0.0307295443450023	0.361726850709707	0.337674565304821	0.779075946082996	0.00029798505065331	0.380104139672145	0.624172594845355	0.949372907553322	0.0385215097597992	0.259697521842185
cg20445197	0.827756308080226	0.937177532589547	0.000722693177973283	0.254340169372809	0.0976235303261939	0.685948523494815	0.0258285281954007	0.467214694788532	0.767313889307283	0.956858650919423	0.000297985356821399	0.157376975426538
cg20786221	0.766557935280332	0.933232427299574	0.144698330307584	0.489275215800343	0.177140129181599	0.724419080665596	0.0129236642377499	0.449478197757115	0.0593293189704922	0.914172635286114	0.00029822017662163	0.157376975426538
cg05671791	0.00707725947316552	0.765826310411688	0.000569872066265076	0.253390821141831	0.000298474068308282	0.465823274254763	0.595064571113309	0.72938206249079	0.300748543366698	0.931354491888679	0.0349654068033047	0.254119695130634
cg10029031	0.285641473692701	0.884870303674189	0.000298651723009772	0.235154757108462	0.877760570965332	0.873665037045464	0.279693078259366	0.629334323712872	0.332945639433914	0.932684506254581	0.00397684419995702	0.183928632833904
cg13264018	0.348497451728008	0.892634679998552	0.000298771338394627	0.235154757108462	0.282240257379756	0.761989687204583	0.0762770708662711	0.520961177188815	0.86828003058627	0.96108740965937	0.11503587649341	0.337240798408685
cg13678787	0.0940210299646053	0.840778945451333	0.000298800251564292	0.235154757108462	0.718163124024069	0.853657626289253	0.162377558600425	0.576403462376928	0.21259817620595	0.925806858985116	0.0495256556633681	0.273944832928186
cg26897283	0.194336173499081	0.867027595029721	0.000298956833811623	0.235154757108462	0.0144232679940714	0.582953712570945	0.968052773749069	0.805196752486948	0.758202574844137	0.956347871420983	0.26283972834376	0.431781552207378
cg07154931	0.155006330583854	0.859022124357624	0.450233671406484	0.64189150112364	0.000299285641100103	0.465823274254763	0.441589524421885	0.686124315490455	0.263190468469639	0.928225063279952	0.0416776721694863	0.264403318163351
cg18438823	0.856262440102385	0.939337599451515	0.0819548195628397	0.433374778658882	0.139485134965668	0.70723830221639	0.00340950713616895	0.424054039258002	0.0160277955622725	0.891588486236246	0.000299349798708121	0.157376975426538
cg06964030	0.0724967379274594	0.829033811179498	0.905261863670776	0.763764819147929	0.475535417912296	0.811317229034744	0.000299480293263168	0.380104139672145	0.138519090317666	0.920398375991811	0.333007778368965	0.466979070913089
cg13533061	0.0122920427288776	0.779069694069277	0.000299744768312118	0.235154757108462	0.218831849502925	0.741029521687458	0.137855449421374	0.562392765034893	0.0269950173023903	0.906178979149918	0.000699584404811721	0.164148114542257
cg24014558	0.205620248557835	0.869327835026349	0.559180798835109	0.679296944447612	0.233783214575552	0.746635043067304	0.000299839469190696	0.380104139672145	0.790079134349153	0.957640399551512	0.031099231220547	0.248018945915931
cg02927111	0.0218457695842352	0.794799926046071	0.0282000615131467	0.356188096707575	0.000299844601033516	0.465823274254763	0.679909050586953	0.749950171625552	0.489890005080808	0.9419962988415	0.955520267871136	0.67168533685376
cg15158031	0.37460753340746	0.895456324990149	0.63759391403714	0.701593411838521	0.0254164379713212	0.613697947237958	0.0409811225053716	0.487164013763367	0.00893000827586704	0.881137519053858	0.000300111383326438	0.157376975426538
cg21565914	0.618041578266767	0.920063188872061	0.68877290916482	0.71554175073944	0.0296645866466798	0.622438319715206	0.296312070044164	0.635953263592871	0.000300346747655644	0.815320398383247	0.0136216534423364	0.213714387649339
cg09285695	0.00790235911370646	0.770103576121499	0.0263540922028483	0.352110867283077	0.000301251819979315	0.465823274254763	0.139801760962847	0.563839892586865	0.714876633223382	0.954390500104263	0.14906500015022	0.362825275402667
cg05206559	0.0464868472051704	0.814496995504279	0.000301303615912404	0.235154757108462	0.00300796872247709	0.540622982955622	0.742847426930283	0.763933223315631	0.50859495167521	0.94293737538565	0.248124248977361	0.423815183227791
cg04319990	0.00818822002245739	0.77309826677497	0.000301327224428727	0.235154757108462	0.977217448025018	0.884890974617015	0.55858165754027	0.71957986256377	0.0159876933959013	0.891588486236246	0.00570474241656097	0.190840063607258
cg02223005	0.469841152856767	0.906677783662269	0.629138715599911	0.699468972778857	0.0215474435884963	0.603098600130015	0.947270429263005	0.802076212867389	0.000301529046987837	0.815320398383247	0.128867430110655	0.347976975034174
cg04759112	0.0142528359023738	0.783526725712469	0.000301557815084309	0.235154757108462	0.830670903404025	0.868826132249076	0.202313727064405	0.596705635190896	0.210383546809091	0.925710197902211	0.0878374402705195	0.314442330409029
cg26654519	0.625658319803599	0.921011659623847	0.327002120207042	0.593101723650697	0.00282453439998206	0.536965102309456	0.376844497510525	0.664993270839573	0.0003016637575131	0.815320398383247	0.488417729085809	0.532980357559482
cg21222703	0.547614731389689	0.913635530963527	0.0812158326650583	0.432521803667588	0.367596459329582	0.78653045360631	0.000301765850846381	0.380104139672145	0.477839705825824	0.941472987012613	0.0576795542201188	0.282941724365058
cg05486650	0.0838784256183059	0.835322267376899	0.0388062958723793	0.375633941285794	0.174422318062576	0.723600187192794	0.846881316475219	0.783841222198705	0.00609105647645427	0.861381619491086	0.000302850230104608	0.157376975426538
cg20349625	0.0465629617369004	0.814496995504279	0.824613837522344	0.747630049876324	0.000302999754151491	0.465823274254763	0.134951420108348	0.560861047535112	0.14248667712362	0.920707732640505	0.0125538785841166	0.210924572116094
cg09656274	0.218891751493539	0.872198847339543	0.82430291137432	0.747583183669319	0.000303071196018968	0.465823274254763	0.234440664765579	0.610844327536227	0.101240612588528	0.919236507490738	0.000455846509528973	0.161360572355736
cg07661177	0.0287256094273517	0.799551348070345	0.000303208411572755	0.235154757108462	0.387495773950417	0.791035144000808	0.0758184439493987	0.520713885366457	0.173745404673061	0.923895912470142	0.012996559401923	0.212006675422281
cg02026204	0.000303336227761271	0.676967472481931	0.0617042536842686	0.409175100706908	0.0130860965393424	0.579330601334033	0.0679385524005119	0.514969790411586	0.469961845236014	0.940756480401991	0.0985823932100374	0.323838710478141
cg23245905	0.0173999516390862	0.786747572425753	0.439503155395547	0.637946041054811	0.618662242642332	0.837589082136523	0.000303654293880455	0.380104139672145	0.112235920869253	0.919836927531894	0.962027883556843	0.673115413924302
cg13216025	0.378893741012062	0.896303291467285	0.00917853936868899	0.304780713345465	0.663738075733852	0.845097506413682	0.00125519446465545	0.394694151149784	0.0769366306314049	0.917067140472686	0.000303663318164212	0.157376975426538
cg10064400	0.000303957463789622	0.676967472481931	0.912557608644174	0.765085856341779	0.0710014508224265	0.666342182139758	0.185943279596364	0.588739920988402	0.80391699537342	0.958226035635897	0.291338750179395	0.446686264933682
cg00605763	0.205382127143774	0.869323649351853	0.00552108071435097	0.292046008449737	0.0188580906773405	0.595882542313879	0.00233293130101334	0.414096406028883	0.140556116952905	0.920398375991811	0.000303957886311775	0.157376975426538
cg17792419	0.702603946334832	0.92894128861824	0.00711454190954673	0.299824348461514	0.663405383586073	0.845021972305601	0.0243282271705482	0.465358171033076	0.434653068621072	0.938400752174435	0.000304181466844103	0.157376975426538
cg27617058	0.000304406846221488	0.676967472481931	0.624923003197835	0.698389765832888	0.00925812095403449	0.56388832009395	0.00580367917807614	0.428685248286826	0.69653260245036	0.952820101945452	0.0157740742168998	0.219528366862218
cg21854184	0.292925637648099	0.885991357107423	0.0698689075828901	0.419074580278907	0.000304423860685229	0.465894168031553	0.0450707473604428	0.490735538022944	0.0100326304421463	0.881391343585952	0.000949988337426584	0.164411448918667
cg27304328	0.319959245756528	0.88891948532476	0.000304825389217181	0.235154757108462	0.999545208161716	0.887195997633243	0.00113224008308404	0.393412336385299	0.368044015555507	0.933860123874839	0.00090224201606654	0.164411448918667
cg19502744	0.674842696524873	0.926446870613724	0.000305459721255626	0.235154757108462	0.311021828097105	0.771161615565294	0.0355820402840713	0.479426242463435	0.828890438812132	0.959399845923654	0.00715119639292408	0.196554599554632
cg13729548	0.501634841242603	0.909436994821921	0.000305492621657308	0.235154757108462	0.0699938175879359	0.664986272530042	0.0173749417331081	0.458003443091592	0.385362146109551	0.935386304081424	0.0183871566273165	0.22448007413304
cg21270847	0.161278779136543	0.860255205677798	0.0691569472218176	0.418084303776669	0.667634906851854	0.845651423848222	0.930151480774034	0.798961100796675	0.119595982165028	0.920398375991811	0.000305516801063838	0.157376975426538
cg17729694	0.124784304291241	0.849870252793574	0.00030813220932713	0.235154757108462	0.138464158023759	0.706752340992603	0.000305522792229564	0.380104139672145	0.479544023113338	0.941472987012613	0.00309388514838107	0.178809935342811
cg06060338	0.332292818700922	0.890269609500535	0.408822665421662	0.627186927761078	0.0600276595718421	0.656767705245465	0.573288367618639	0.723762251745597	0.231259084845612	0.926491974731094	0.000305876940735954	0.157376975426538
cg21096966	0.492242880365869	0.908420815525019	0.0617915783926964	0.409392504805665	0.000306552980443046	0.466008732389221	0.0950652871238677	0.53689392691811	0.137578774992899	0.920398375991811	0.00405371658549525	0.184142162688716
cg16528305	0.937746098369887	0.943754716083238	0.000839668354998607	0.255369581293074	0.349397928492666	0.781674783006907	0.000306574174735241	0.380104139672145	0.256183313714951	0.927943783349746	0.000789991221679334	0.164148114542257
cg11237215	0.128913748187312	0.851653337739224	0.00122764919641471	0.263772002075538	0.658593223264168	0.844423972844553	0.0415967912301457	0.487980977176883	0.135499799250778	0.920398375991811	0.00030692740535437	0.157376975426538
cg04918900	0.00195974485997306	0.737188165408046	0.0326425101530845	0.366366567754952	0.117009439073496	0.697890090860652	0.743232786409241	0.764024777090219	0.000306993028555804	0.815320398383247	0.0663989814559102	0.292736806652075
cg18324798	0.055708832379567	0.821605395037347	0.000307152645942575	0.235154757108462	0.0695495438605439	0.664530864570233	0.883178250146104	0.790468936269842	0.727896650440822	0.955062152050277	0.71949554814258	0.610811249298084
cg24350628	0.479102632874163	0.907589144361145	0.000307205299497081	0.235154757108462	0.670202913956903	0.84615533451164	0.0182569532248851	0.458680760094029	0.770709068086457	0.956898188677093	0.0142433406667137	0.215555211596216
cg25760783	0.0160850253466221	0.78642048713909	0.41155953850928	0.628146273383944	0.000307245848303981	0.466008732389221	0.109206968542868	0.545599500372713	0.000952771340018091	0.815320398383247	0.011061184808396	0.207440981032055
cg14462835	0.804981281803267	0.93581942287273	0.0150781580300153	0.322467126633352	0.141057373278054	0.708049702138318	0.00820795371791209	0.4357193625412	0.17655243724364	0.924083314013902	0.000307278572376535	0.157376975426538
cg02750754	0.705036450073582	0.929070141296178	0.000307696495219149	0.235154757108462	0.898352954759182	0.876338485031719	0.440711927718861	0.685838027468319	0.703822288043467	0.953533069855649	0.141828737406543	0.357664282876997
cg16177556	0.0346559855896246	0.807298653907019	0.0230565190778053	0.343954943871877	0.0519987756214617	0.648355024927234	0.000308011525982541	0.380104139672145	0.834811748527733	0.959548359283822	0.000798136298450386	0.164335229181369
cg00907756	0.000308299844554685	0.676967472481931	0.021575440624906	0.340272461001194	0.00498450883676695	0.550245244884273	0.0401772620413046	0.486593618406957	0.919560894994647	0.963400352301813	0.0940746225507317	0.319556328980635
cg10768996	0.105537473064916	0.844191326339559	0.583930398667236	0.686399977165766	0.000308419303520855	0.466008732389221	0.126504697336514	0.556316079978881	0.215876888419691	0.926071447348262	0.0163021495947244	0.22038653815591
cg10469329	0.000308419743701901	0.676967472481931	0.181914307961557	0.51529500305114	0.049186189894651	0.645413633619545	0.134980472552115	0.560861047535112	0.776119944679263	0.957192346627855	0.363118586692432	0.481054572066586
cg27241804	0.329547135440061	0.890161753050387	0.0666561369120767	0.415769018255246	0.0611783008120202	0.658256936165892	0.0462121208998655	0.492589578378228	0.75330502929065	0.956097736897246	0.000308442668651007	0.157376975426538
cg22027151	0.0842812274545539	0.835322267376899	0.212170915880943	0.534594338155488	0.791072534354792	0.863863064720863	0.000308478192884385	0.380104139672145	0.00873199338775556	0.881137519053858	0.0150726447111314	0.217721940533634
cg14834865	0.904974896975329	0.941893798114866	0.000308505195098043	0.235154757108462	0.265174258791442	0.756342896529362	0.245893341332959	0.616137210349001	0.753726143750131	0.956123761339691	0.0529245567647674	0.277436062396925
cg20752695	0.413522147762712	0.901032946567017	0.0243884804075501	0.346752663522599	0.0374259687693352	0.631905496294827	0.00059306801391981	0.383039775793438	0.00748130891870713	0.872943533643435	0.000308836572862364	0.157376975426538
cg11068238	0.169247356552731	0.862343154741478	0.000308897634732067	0.235154757108462	0.00479539892797963	0.550245244884273	0.266251023355183	0.624101263038563	0.242158794974398	0.926745091448979	0.690021396372283	0.602093123591753
cg24680632	0.00030893294583801	0.676967472481931	0.0156281001440439	0.324203900303246	0.0404735950113659	0.636598499344325	0.239787029712653	0.613033506674343	0.980279234454797	0.96551220787247	0.35849543580102	0.478997405717168
cg26751588	0.666952895054296	0.925844780699741	0.126182978664087	0.474338721449818	0.0611466057358801	0.658235002949537	0.0149622884414431	0.454173494874521	0.0331615732919402	0.90663153956576	0.000310016461136671	0.157376975426538
cg08599672	0.152473360691272	0.858496821477458	0.000310097479872064	0.235496570589639	0.0125345309000696	0.578179472513943	0.00812075480025814	0.435479258526455	0.126391921771284	0.920398375991811	0.0699524448212065	0.296878677432729
cg22710156	0.202955300961246	0.868710088363628	0.0434110700257036	0.383313452669374	0.0998174006405575	0.687489638618952	0.00515069637483883	0.428196354225852	0.82574582217877	0.959290634869512	0.000310220600729579	0.157376975426538
cg20413866	0.176877700844987	0.864098736465271	0.0622973989906554	0.410082045617507	0.24042112227178	0.748949810656096	0.000310492410658196	0.380104139672145	0.0351292745655884	0.908311123456735	0.721835805248261	0.611527527492651
cg06401614	0.146715082721415	0.857064051331964	0.0757085619805004	0.426472850123332	0.0213135572748654	0.602133630877659	0.205724580189459	0.598003138768392	0.000311245180421267	0.815320398383247	0.00414668734772625	0.184349981886207
cg17499324	0.78189451387314	0.934337735731589	0.0681385100763456	0.416930772093767	0.239107154021064	0.748639331032299	0.00613582000387777	0.429991409041597	0.0274002440343901	0.90663153956576	0.000311332406926755	0.157376975426538
cg07969475	0.17533270158957	0.864054429622601	0.109891520107691	0.460933584960027	0.0609552917009549	0.65786363595884	0.263902355829846	0.622882277474286	0.000311466870704488	0.815320398383247	0.012489396403089	0.210818610511218
cg05842175	0.971303335232006	0.945675136106819	0.0182221069800816	0.331518311706281	0.861199190274427	0.872451602699586	0.0219652850124003	0.463702636953764	0.909411360219876	0.963197887463918	0.000311622713429456	0.157376975426538
cg03578331	0.797355444501529	0.935372458281331	0.315756642587342	0.58779326807414	0.157832317733728	0.716064119114897	0.285538654015614	0.631854636727549	0.370087668888222	0.933889010520941	0.000311643694620261	0.157376975426538
cg26792080	0.000312116044545963	0.676967472481931	0.0430996754112491	0.382976923856173	0.216367315865319	0.740163766076218	0.359775429621486	0.659506784097422	0.0024238478663454	0.845684950895984	0.10992746253186	0.333239761478948
cg18596362	0.000312203918952719	0.676967472481931	0.293119868207087	0.57739058518378	0.406111263552698	0.795537588679374	0.65311197571473	0.743690759420747	0.397651972524909	0.935866028416601	0.795552044062315	0.63244070740693
cg13679817	0.000312390540128649	0.676967472481931	0.387662407911556	0.619054245709851	0.409389800572427	0.796458552435316	0.496386255109404	0.703044701567103	0.414784118149484	0.936822050811382	0.942199818490425	0.668857115293238
cg08683831	0.070423268120097	0.829033811179498	0.000312554514732968	0.236135080345375	0.0136802040263094	0.581438019218722	0.517607773495883	0.709059254967878	0.342049305203563	0.932751211372955	0.00897339981914643	0.201271451285405
cg17110524	0.705646658646486	0.929097382883355	0.000313157567551167	0.236135080345375	0.185403575641411	0.72787275314812	0.0848790749353425	0.528206601948878	0.368895583732251	0.933889010520941	0.0560045833771576	0.28113322799959
cg22797031	0.784696775923222	0.934570326998272	0.0141863055750869	0.320227655738708	0.00125046964456479	0.519814986020328	0.382833191622003	0.667230327262049	0.0839338217976726	0.919236507490738	0.000313325994151003	0.157376975426538
cg08554536	0.000313724147356158	0.676967472481931	0.872161665527692	0.757446782720041	0.000472252889328153	0.470631774435106	0.0122264362966345	0.44828546518944	0.094880390736594	0.919236507490738	0.0256529938766347	0.239487733357153
cg01026796	0.114013094502934	0.84602213529925	0.106643111438529	0.458066062056327	0.0113810544807567	0.573453411737203	0.00816074700876607	0.435479258526455	0.117558660404379	0.920398375991811	0.000313755002970097	0.157376975426538
cg23058652	0.0127326557317842	0.779069694069277	0.0418420601959939	0.380574869946932	0.000313764490945846	0.470631774435106	0.165064576734986	0.57777886046489	0.0108816793222269	0.884824992083244	0.509559974350865	0.541329194316692
cg14697323	0.885985900717952	0.940711799052313	0.00140438746942876	0.263890379802803	0.0750861542759052	0.670490191515008	0.0703469728483646	0.517286652849948	0.532661873377223	0.944241638065786	0.000313849133974634	0.157376975426538
cg26900616	0.0295245039154793	0.799551348070345	0.517193212545948	0.66566544474635	0.267864628123677	0.75725679714905	0.000314372595123125	0.380104139672145	0.0553863273163158	0.914172635286114	0.0350069903716948	0.254119695130634
cg07416237	0.064040105136433	0.825436467689474	0.000314815757564421	0.236377070342499	0.275274965981104	0.759703168120468	0.637087097221263	0.739976879541646	0.55744457552733	0.944903642357697	0.709631380397497	0.607799144785161
cg24984735	0.000315345793844988	0.676967472481931	0.0142700399361153	0.320339513927684	0.0145659338594037	0.584384641361763	0.0951696232147673	0.53694157499711	0.310592107391411	0.931500353276482	0.601459007353102	0.573715055238103
cg21227886	0.558439059902576	0.914285645448817	0.0858409329406258	0.437928303739183	0.280947271062153	0.761476989703644	0.0124873999146708	0.44873383313451	0.00501328517146821	0.84828479570565	0.000315645328372281	0.157376975426538
cg00283046	0.586361241201404	0.91735953705911	0.000315826090358115	0.236377070342499	0.130034916243111	0.702670109299521	0.163935037517435	0.577267196740328	0.544232766625658	0.944539061653535	0.298478025637701	0.450164028146994
cg07181376	0.592706126474359	0.917961564034413	0.000316030224965507	0.236377070342499	0.622156102478602	0.838280988090435	0.264844349356177	0.623413470716898	0.489639858689992	0.9419962988415	0.00897206018682101	0.201271451285405
cg03421270	0.263284088745159	0.881250357705111	0.00359329715579861	0.283351599108918	0.0044035426683521	0.550245244884273	0.0222814607977827	0.463702636953764	0.00586813002320127	0.859335172215844	0.000316237192238861	0.157376975426538
cg09727210	0.00122397948469203	0.737188165408046	0.201364783194689	0.527846212883998	0.00031678645152192	0.470631774435106	0.0254506062133159	0.466792511883012	0.493680868715222	0.94228954367623	0.0205706007127063	0.229739970201022
cg03039315	0.616889622760518	0.919949775216468	0.200488056291808	0.527239120887352	0.0786289828673886	0.673966385019275	0.0057775920599173	0.428434192214366	0.000316951096958345	0.815320398383247	0.175263308294188	0.380790446124608
cg12808447	0.892260623931482	0.941027038669345	0.0335661937711039	0.368193966441703	0.25485463627258	0.753238125196638	0.00558411069489227	0.428196354225852	0.116861880959167	0.920398375991811	0.000317031704665425	0.157376975426538
cg01735101	0.107772645797041	0.844339914008591	0.00881866402833386	0.303392419379047	0.528647946823204	0.821968664345988	0.000317075262411001	0.380104139672145	0.163541809779469	0.923409221207378	0.180118774569098	0.383757103023028
cg16619576	0.00379243585376107	0.749676489080674	0.135894729945214	0.482451061942773	0.00031711487253178	0.470631774435106	0.985309030482053	0.807788186043412	0.419073741893423	0.937217557904893	0.786503758041856	0.62989232289851
cg23433118	0.153403206073843	0.858594505992894	0.155187975883294	0.497335181361199	0.0123018804284593	0.578179472513943	0.0198792791234942	0.462411547910822	0.177792970895326	0.924147006933437	0.000317482844807765	0.157376975426538
cg02847216	0.897154467962127	0.941540977190011	0.000729804767415237	0.254340169372809	0.0066075805032632	0.553163235367144	0.129498404375215	0.558118401675452	0.217542199056584	0.926362735090534	0.000317532477930264	0.157376975426538
cg18395935	0.176973563656867	0.864098736465271	0.649343230259336	0.704682264169717	0.854150482292976	0.871543843588875	0.661910581747911	0.745831168589213	0.000317586669632697	0.815320398383247	0.671935201897165	0.59659589048182
cg16199881	0.890255639496467	0.94090829482923	0.394987136509671	0.622091559551265	0.402229708891885	0.794696576499402	0.0961711448207499	0.537561977947358	0.0347489204240641	0.908311123456735	0.000317744142922192	0.157376975426538
cg13246026	0.246327493056922	0.878103413846799	0.000317953711050292	0.236377070342499	0.0984366109654933	0.686225751225778	0.284123715699818	0.631257677149011	0.995929329227435	0.966121171938462	0.121785626025809	0.342868026790875
cg06439777	0.135524598410729	0.852307402243487	0.120330557161544	0.469455269274674	0.720352254659377	0.85402059663713	0.000318022683097344	0.380104139672145	0.249001296684024	0.92760280510547	0.0658109615534407	0.292050175291513
cg12202847	0.236280838524367	0.875788055278137	0.239018855760096	0.549368002076977	0.37188798140566	0.787437907427134	0.000574116180515397	0.380104139672145	0.254561203132007	0.927943783349746	0.000318231568581411	0.157376975426538
cg04539895	0.684695452407279	0.927450625226667	0.0116274539064266	0.311783212325708	0.0965296847611885	0.684991377178461	0.0857499997824044	0.529115334366259	0.152556571127181	0.921707793637637	0.000318286336021562	0.157376975426538
cg23079522	0.0640376938267597	0.825436467689474	0.00308468171473814	0.280886008398788	0.98513913826984	0.885937975095828	0.00031832797138817	0.380104139672145	0.254424964540694	0.927943783349746	0.0364408860081479	0.256140399241972
cg22946876	0.303537929043417	0.887009262382432	0.00431436878406764	0.286661084777963	0.000318535263283747	0.470631774435106	0.325317486419497	0.646688097976327	0.242505946656956	0.926895232232343	0.629248438808851	0.583124483692863
cg17693865	0.450202263206055	0.904869851148733	0.00345777455299549	0.28263820982064	0.378585656076967	0.789012217366513	0.000318547677579158	0.380104139672145	0.0909232486809819	0.919236507490738	0.00138335743100342	0.169039006071018
cg04871726	0.0220182473592274	0.794799926046071	0.000318779982506851	0.236377070342499	0.117898099339385	0.698317543911979	0.276137850496806	0.6282845477727	0.207510295149889	0.925558579956536	0.0240119183178711	0.236493573847067
cg17509612	0.0318971323184024	0.802892703100771	0.000318850049052001	0.236377070342499	0.946516004514048	0.881850164754825	0.0115947128080536	0.445461734274063	0.0832163823423552	0.919236507490738	0.00330406972243986	0.180530517444126
cg08899938	0.685598607935968	0.92757625034734	0.00031909238294018	0.236377070342499	0.611682911363979	0.8362743107557	0.00854942396160749	0.437091049556366	0.715086058455437	0.954390500104263	0.287164231790943	0.44454821222912
cg25641997	0.151616226884247	0.858151348668789	0.846140267197831	0.751907585135774	0.178656394518786	0.725139447275509	0.00775814340317065	0.434653492109194	0.536291067224896	0.944241638065786	0.00031924550400151	0.157376975426538
cg11358199	0.619123554276717	0.920191552013866	0.00945807198154174	0.305553629648345	0.0795454482742981	0.674537299086897	0.0348854175526658	0.478365234089699	0.513821700438774	0.943342545167365	0.000319376205658196	0.157376975426538
cg24267801	0.728298149629687	0.931427761317102	0.0886602698093872	0.44048431182849	0.0478329413719472	0.644151002480387	0.22825526894389	0.607950255452093	0.452302905556349	0.939059717507147	0.000319806278904769	0.157376975426538
cg07064720	0.0893805158530684	0.838853261264662	0.00032019780460479	0.236377070342499	0.054155744653804	0.650516489630638	0.386552982520484	0.6684646958698	0.346412503739295	0.932751211372955	0.00476081390686453	0.187740732349912
cg27466235	0.00032034202181996	0.676967472481931	0.108861368194503	0.459979289469783	0.0177258437935701	0.592142132437081	0.526055124372939	0.711047427572011	0.606729365805895	0.948362078015564	0.412654431079555	0.502326054265721
cg20769487	0.778395295367001	0.934117135412296	0.0642523236381117	0.412883812958052	0.020617381913161	0.601270106928704	0.191807141995666	0.591742589897851	0.0333929757875595	0.90663153956576	0.000320557989723626	0.157376975426538
cg19935845	0.153012443086032	0.858496821477458	0.00159831313329384	0.265290278376701	0.192291425856402	0.730411475392493	0.000406097215392078	0.380104139672145	0.534900365352857	0.944241638065786	0.000320726458517909	0.157376975426538
cg15486233	0.18294601263967	0.86515835496668	0.738277270584784	0.727925225656864	0.048837016282612	0.644851904531689	0.0119757143036918	0.447796129955058	0.109771374701644	0.919247918519348	0.00032085475190664	0.157376975426538
cg19541837	0.108442204234729	0.844665659533704	0.000603313478717575	0.253390821141831	0.000321014055552969	0.470631774435106	0.533998693266689	0.713299603066036	0.168230774723458	0.923555778741104	0.0623685126872478	0.287961668490421
cg09471611	0.30281281605541	0.887009262382432	0.0637383546079573	0.412205825366148	0.0847299739756173	0.67790379104736	0.00104266541965706	0.393412336385299	0.0489706898247061	0.913946740139411	0.000321280047977287	0.157376975426538
cg24496317	0.0719695027078395	0.829033811179498	0.27892068905109	0.570025473802307	0.000790825803104362	0.511140577735266	0.0485391877569533	0.495200464132632	0.730658279419642	0.955077125524768	0.000321376010212918	0.157376975426538
cg06077046	0.945827173915597	0.944356599948633	0.216621916136447	0.537316608743917	0.654386048133268	0.843829517204713	0.00482045951984061	0.428196354225852	0.235552708992776	0.926535269625037	0.000321715284382666	0.157376975426538
cg05925896	0.161660544558199	0.860255205677798	0.000321743499698776	0.236377070342499	0.436733828454529	0.802775585607285	0.00483160389883335	0.428196354225852	0.276828713220903	0.928917388906518	0.000453474437958197	0.161360572355736
cg11181587	0.000895434574144861	0.737188165408046	0.00878281399999876	0.303175843131061	0.0128113247913601	0.578710583980477	0.0110198483979801	0.444529308319008	0.000321753571690001	0.815320398383247	0.105827210778205	0.329801093949002
cg14616345	0.0055438057490888	0.756810318287497	0.000904864047715647	0.257263683631047	0.0186868832757465	0.595412493609162	0.00279063926848034	0.417502409502176	0.000418132870161715	0.815320398383247	0.00032179423514031	0.157376975426538
cg01879460	0.348154093502255	0.892528879086794	0.993928707656729	0.77933018130626	0.000321866079965058	0.470631774435106	0.373833260803042	0.663987340557139	0.176830886630498	0.924083314013902	0.0029673370923066	0.178808266804716
cg26274090	0.128216619756818	0.851653337739224	0.357298151184343	0.607040327733197	0.19484422855626	0.731417294818096	0.150526174243405	0.569868937140415	0.00483471228768264	0.847694756225199	0.000321944393216616	0.157376975426538
cg07456081	0.819536846543576	0.936490948885227	0.000322007118797205	0.236377070342499	0.0170092161273072	0.589773796239945	0.000754989969027478	0.393412336385299	0.0180677498164644	0.897112189610121	0.00035220796949431	0.157376975426538
cg03966785	0.000322168321582472	0.676967472481931	0.546188507606584	0.675275203426902	0.0373758043136946	0.631905496294827	0.467355218300228	0.694073976812184	0.922769465343373	0.963400352301813	0.484164812575979	0.531516448870966
cg24002003	0.00286764890428329	0.749676489080674	0.000322315813943062	0.236377070342499	0.521121517777898	0.820373593731379	0.87694698732503	0.789459738575348	0.0265797911948165	0.90518254473097	0.0176959780065296	0.222999476458934
cg17753789	0.315990625696373	0.888152876503964	0.00427514572779632	0.286661084777963	0.165201067336012	0.71972268631993	0.000794776659172956	0.393412336385299	0.00955185405356778	0.881391343585952	0.00032233224928143	0.157376975426538
cg25685775	0.267798230173504	0.882290364323253	0.000322627570684463	0.236377070342499	0.183590004065253	0.726868025937204	0.487456514104517	0.700388588646594	0.506803915664677	0.94293737538565	0.0103362543034281	0.205656453663628
cg22935541	0.000322869405478901	0.676967472481931	0.0125856515021924	0.314444647487662	0.441991920427094	0.803662316269667	0.40001733942716	0.673251707395822	0.314049397036999	0.931500353276482	0.487155968144715	0.532605231123936
cg03032620	0.026456285495846	0.799224551932024	0.000323315284384208	0.236377070342499	0.0168502975338698	0.588949430882637	0.619672539628713	0.735619816296457	0.741817681155127	0.955516208257654	0.272350909819135	0.437020263002516
cg07300534	0.111893003902556	0.845084476984955	0.592871817444695	0.688957189062815	0.000442851363419189	0.470631774435106	0.657233896187875	0.744656222594293	0.000323491917211093	0.815320398383247	0.00564206562596863	0.190686403976368
cg22747490	0.324857603776467	0.889479451323436	0.00265238409691273	0.276288024903638	0.198106542859065	0.733037077929644	0.0131117358306635	0.449875677298342	0.0585385915340517	0.914172635286114	0.000323562911806467	0.157376975426538
cg17778211	0.485036860046258	0.907934350667959	0.0143074121620095	0.320489492531388	0.24730623871218	0.750936837698661	0.137129651156839	0.561801197405374	0.151030001897587	0.921392823948088	0.000324020354113818	0.157376975426538
cg00476900	0.524128155138536	0.911144306467064	0.0626905437380359	0.410574287987444	0.890642202634342	0.875231383774845	0.00253824953158057	0.417502409502176	0.0162708985895256	0.891588486236246	0.000324292892824387	0.157376975426538
cg24371225	0.0405035190581433	0.809212677769777	0.0229797247212774	0.343850156141405	0.0337455135358286	0.627636005958476	0.589782332593441	0.728070503161988	0.0028943384015338	0.847694756225199	0.000324374889879939	0.157376975426538
cg18472699	0.264683300847672	0.881358822845773	0.00304451913523605	0.280831082062757	0.32233484936602	0.77468385540077	0.00053218041696488	0.380104139672145	0.738402309209171	0.955376993009127	0.000324442912397255	0.157376975426538
cg13209878	0.000324675062253065	0.676967472481931	0.281881920629797	0.571537962000398	0.00262340815480711	0.536178586132657	0.553575240947109	0.718287405105269	0.790944493143483	0.957717794139407	0.609426304843633	0.576457614348641
cg18221467	0.864417603905796	0.939681551542915	0.0559567721201763	0.401454135322953	0.0405299980733363	0.636732456632742	0.06417705207591	0.51148167865894	0.0814214040238036	0.919236507490738	0.000324838115814384	0.157376975426538
cg25361023	0.269425847455779	0.882432922898692	0.681193764435639	0.713393063773181	0.969414146938267	0.88413626006902	0.000324994427563318	0.380104139672145	0.174742186816718	0.923895912470142	0.628386858957904	0.582868237850471
cg10919398	0.559824069468598	0.914460929640128	0.000325113738254783	0.236866177562686	0.720332388219317	0.85401725223074	0.0125507847505443	0.44873383313451	0.496512469051959	0.942374697455477	0.00670234254513061	0.195035484959161
cg18750167	0.188926153684689	0.866657549645421	0.274446347423648	0.567941158739482	0.591969368508272	0.833292235839555	0.734848297099203	0.762132296714062	0.000325276490587952	0.815320398383247	0.0182754273461254	0.224400278776427
cg23429047	0.930407566446907	0.943318222489523	0.0833404564538281	0.435047296285178	0.171712841566444	0.722692319114603	0.150524049640888	0.569868937140415	0.338560716973523	0.932751211372955	0.000325290823746227	0.157376975426538
cg19704102	0.531874879465216	0.911934008838383	0.00032549469884302	0.236866177562686	0.254813015312064	0.753209438601692	0.831412367014887	0.78130252677011	0.33114799039778	0.932678890307569	0.0631826648279912	0.288814086239846
cg04738464	0.93047086740136	0.943328028619703	0.0198255141421445	0.335967330987223	0.0527745261837649	0.648893250222149	0.0124143764125032	0.44873383313451	0.0253390954269204	0.903861756763357	0.000326759738714921	0.157376975426538
cg09514174	0.000327086392026802	0.676967472481931	0.653424949269044	0.705763058840649	0.822599517193287	0.867783753922396	0.0397130646911525	0.485828840411301	0.0838010606994344	0.919236507490738	0.910335718289411	0.661570831163964
cg16168570	0.000327134984091381	0.676967472481931	0.0151422933585343	0.322467126633352	0.371841890644572	0.787437907427134	0.571261649446488	0.723197739780229	0.630019464318985	0.949616330125529	0.510752200930237	0.541698180348908
cg04933990	0.119459242369072	0.848238666927174	0.318049565376942	0.588777372985425	0.0887353176681875	0.680004589874206	0.0138675761918895	0.45154092933843	0.735630626208397	0.955265621980206	0.000327155508152595	0.157376975426538
cg08278002	0.861449073766988	0.939663642410672	0.000805226254242412	0.254847673941749	0.280689574371174	0.761347708626738	0.000327326064145904	0.380104139672145	0.2823772206452	0.929561215099402	0.000417212902074547	0.160917178104202
cg27087525	0.00284153371946735	0.749676489080674	0.0545344926641692	0.399587576759009	0.0350514064437222	0.629189382216992	0.000327643473156516	0.380104139672145	0.0949515233398586	0.919236507490738	0.00402827027750916	0.183928632833904
cg14075624	0.285962353404364	0.885004821713475	0.606306434770478	0.692816555715022	0.000327740559417852	0.470631774435106	0.84362179164531	0.783281326051578	0.0199911177821332	0.900454582414974	0.437020601404714	0.512426209655803
cg16025035	0.760433978153061	0.932875008110774	0.534406155262027	0.671572421071098	0.0321558547154581	0.626540752802501	0.92871044497691	0.798723328225452	0.047353253044019	0.913427105403933	0.00032786882253996	0.157376975426538
cg24145118	0.288685396679991	0.8855713097011	0.0244264698993451	0.346853983984588	0.000327962174252389	0.470631774435106	0.611414202498685	0.733550986724465	0.155795342441067	0.921998661256278	0.0808313752545449	0.307780840299901
cg16872520	0.655580675695113	0.925020296078391	0.000557905951507229	0.253390821141831	0.0210544484681099	0.602093025880555	0.0357706736030702	0.479526456281846	0.387953867253643	0.935386304081424	0.000328359051576992	0.157376975426538
cg11070941	0.000328727226592667	0.676967472481931	0.0195247212855018	0.335260879447792	0.00933270196958991	0.56388832009395	0.414662317809283	0.677849698578466	0.944526128595661	0.964612635235004	0.559204757856431	0.558944060798504
cg07118491	0.816514080527023	0.936210385371444	0.000469004767200937	0.25224268245205	0.196245960848734	0.731946737352278	0.00714291326510123	0.433505408090055	0.283783606632373	0.93002899848945	0.000329148492440338	0.157376975426538
cg00087546	0.965118067512728	0.945328956784674	0.170320413850239	0.508029114708774	0.973106153009154	0.884523401139498	0.0427781339857218	0.489297252023016	0.884059935805998	0.961908738022429	0.000329155211737726	0.157376975426538
cg04517643	0.160389260750176	0.860255205677798	0.0936420436274558	0.445616509669132	0.000329522003079051	0.470631774435106	0.654918637102417	0.744106712746284	0.301947315701942	0.931354491888679	0.0350992145736752	0.254206258397769
cg00927364	0.159840558297989	0.860255205677798	0.000516486149788298	0.252386793372581	0.137665294951053	0.706328410495587	0.00806481101803809	0.435479258526455	0.464709580124448	0.940333786059934	0.000329902337624114	0.157376975426538
cg20595750	0.121410086999501	0.848756343041944	0.000329984708962469	0.238330222177974	0.047055346519801	0.643989218249403	0.00497513998241153	0.428196354225852	0.309299209992176	0.931445164648544	0.0377810354451326	0.258528990461393
cg06442750	0.329485318611268	0.890161753050387	0.0672903669229299	0.416098430337518	0.000330480708901221	0.470631774435106	0.476622487383047	0.697151303897463	0.013197706290221	0.88688963403083	0.00321198485084753	0.179617495914025
cg16107105	0.0423677691710971	0.810780954352454	0.711343052455499	0.720910755073654	0.0995111200876883	0.687196162936996	0.000330505208268173	0.380104139672145	0.750720471925377	0.956036490620999	0.0401096834766015	0.262087133039796
cg26056615	0.000330766680956762	0.676967472481931	0.00252021245863015	0.276287281698612	0.0368417442762494	0.631452237548818	0.0357334644533536	0.479495138059444	0.547438966726679	0.94466317280007	0.755762300791684	0.621132396762644
cg14146491	0.0547023758526465	0.820191207007913	0.0242549548551529	0.346498672953196	0.000330817547991345	0.470631774435106	0.818655428101983	0.77890643151907	0.468891669500911	0.940756480401991	0.599361170859927	0.57293134259889
cg09481699	0.341262477069055	0.891494392378134	0.125325842428795	0.473665748163525	0.0195909115823087	0.596785521368485	0.0125548059077197	0.44873383313451	0.0340209271412558	0.907364753181564	0.00033091483784318	0.157376975426538
cg06966083	0.67613897217005	0.926626900819688	0.033615485208756	0.368238861245585	0.272763553479949	0.758918182537937	0.000331020593258983	0.380104139672145	0.0714259190549826	0.917067140472686	0.133091038728924	0.351158203457038
cg16279775	0.000331080543830375	0.676967472481931	0.292766541246146	0.57726110067166	0.191750137156706	0.730209143437212	0.317111881929011	0.643744560532079	0.972611948506129	0.965327880676434	0.572301995315125	0.56348188149807
cg05236941	0.481862554637228	0.90766421622069	0.0187640201034004	0.332924296369543	0.0192137285478802	0.596402821002908	0.409511508051826	0.676231902061568	0.0781508294621624	0.917891844483498	0.000331194855786739	0.157376975426538
cg12727060	0.879790491601458	0.940422450434715	0.00390694705734841	0.285544863836707	0.00280170048692797	0.536516269787293	0.02345344747743	0.465358171033076	0.0296752097096603	0.90663153956576	0.000331384104498509	0.157376975426538
cg21882157	0.513168115852902	0.910487053286334	0.000332028824975831	0.238330222177974	0.308932179817364	0.770644336323254	0.256063236573113	0.619996461275697	0.900800258927403	0.962715837022854	0.198824578930502	0.395605403342521
cg19746982	0.429170812701387	0.902742491247243	0.0774262018722762	0.428415138735736	0.0716709395290402	0.666882543500986	0.00475202489871993	0.427413666718241	0.0868270415958019	0.919236507490738	0.00033209404941759	0.157376975426538
cg01401344	0.610515489391205	0.919450064805534	0.000332189329628656	0.238330222177974	0.572425552240241	0.829641550694043	0.104591521059224	0.542483977105936	0.745811007527765	0.95564848445038	0.00149874923780806	0.169039006071018
cg12802310	0.353884356370215	0.893468956726397	0.00298824940644183	0.280331259006162	0.0925763017656015	0.682646430929553	0.263119597435721	0.622555400567976	0.127835776344672	0.920398375991811	0.000332217198230103	0.157376975426538
cg11236795	0.853895735642046	0.939210052735465	0.0146160940070367	0.321360669565816	0.0338585233591256	0.62804236435377	0.00710270118846258	0.433505408090055	0.0209935974626889	0.901872391850249	0.000332243361676861	0.157376975426538
cg12349832	0.933146812971837	0.943456410511179	0.000332425925723435	0.238330222177974	0.750495862656708	0.858432884386237	0.0269543541984816	0.467432277720919	0.865986438026101	0.960884535870993	0.0342076248798765	0.252944305752907
cg14629055	0.0279687834408875	0.799551348070345	0.477209379811756	0.652104608523429	0.573651231428728	0.829863964692836	0.0613958067310627	0.508201315279782	0.000332436312794148	0.815320398383247	0.61521591503788	0.578482815750686
[truncated: 400,210 more rows]
