# Supplementary material for: The senescent methylome and its relationship with cancer, ageing and germline genetic variation in humans
Source: Genome Biol. 2015 Sep 17;16(1):194. doi: 10.1186/s13059-015-0748-4 (PMC4574115; doi:10.1186/s13059-015-0748-4)
Supplement: Additional file 6: Table S7. — Panther DB pathway analysis of the 725 agree senDMPs. (XLSX 11 kb) [file 13059_2015_748_MOESM6_ESM.xlsx]

## Sheet: Supplemental_table_7
Supplemental Table 7. Panther DB pathway analysis of the 725 agree senDMPs. Pathways are ranged by the number of genes. Pathways that are present in Supplemental tables 5-7 (experiment 1 only, experiment 2 only and agree) are highlighted in purple.
Pathway ID	Pathway Name	Number of genes	Percent of gene hits against total # genes	Percent of gene hit against total # Pathway hits
17	Inflammation mediated by chemokine and cytokine signaling pathway (P00031)	12	0.06	0.07
27	Wnt signaling pathway (P00057)	12	0.06	0.07
25	Heterotrimeric G-protein signaling pathway-Gq alpha and Go alpha mediated pathway (P00027)	9	0.045	0.053
6	Angiogenesis (P00005)	6	0.03	0.035
33	FGF signaling pathway (P00021)	6	0.03	0.035
37	Endothelin signaling pathway (P00019)	6	0.03	0.035
11	Alzheimer disease-amyloid secretase pathway (P00003)	5	0.025	0.029
26	Heterotrimeric G-protein signaling pathway-Gi alpha and Gs alpha mediated pathway (P00026)	5	0.025	0.029
30	Thyrotropin-releasing hormone receptor signaling pathway (P04394)	5	0.025	0.029
51	Muscarinic acetylcholine receptor 1 and 3 signaling pathway (P00042)	5	0.025	0.029
60	Gonadotropin releasing hormone receptor pathway (P06664)	5	0.025	0.029
4	Apoptosis signaling pathway (P00006)	4	0.02	0.023
10	5HT2 type receptor mediated signaling pathway (P04374)	4	0.02	0.023
14	Integrin signalling pathway (P00034)	4	0.02	0.023
29	VEGF signaling pathway (P00056)	4	0.02	0.023
34	Oxytocin receptor mediated signaling pathway (P04391)	4	0.02	0.023
38	EGF receptor signaling pathway (P00018)	4	0.02	0.023
45	Histamine H1 receptor mediated signaling pathway (P04385)	4	0.02	0.023
47	Nicotinic acetylcholine receptor signaling pathway (P00044)	4	0.02	0.023
8	Alzheimer disease-presenilin pathway (P00004)	3	0.015	0.018
21	Endogenous_cannabinoid_signaling (P05730)	3	0.015	0.018
48	Cadherin signaling pathway (P00012)	3	0.015	0.018
49	Muscarinic acetylcholine receptor 2 and 4 signaling pathway (P00043)	3	0.015	0.018
7	Purine metabolism (P02769)	2	0.01	0.012
13	Alpha adrenergic receptor signaling pathway (P00002)	2	0.01	0.012
15	Adrenaline and noradrenaline biosynthesis (P00001)	2	0.01	0.012
19	GABA-B_receptor_II_signaling (P05731)	2	0.01	0.012
20	Huntington disease (P00029)	2	0.01	0.012
23	p53 pathway (P00059)	2	0.01	0.012
28	Hedgehog signaling pathway (P00025)	2	0.01	0.012
32	T cell activation (P00053)	2	0.01	0.012
39	p38 MAPK pathway (P05918)	2	0.01	0.012
40	Parkinson disease (P00049)	2	0.01	0.012
43	Cytoskeletal regulation by Rho GTPase (P00016)	2	0.01	0.012
44	PDGF signaling pathway (P00047)	2	0.01	0.012
53	Angiotensin II-stimulated signaling through G proteins and beta-arrestin (P05911)	2	0.01	0.012
55	Metabotropic glutamate receptor group I pathway (P00041)	2	0.01	0.012
1	Axon guidance mediated by netrin (P00009)	1	0.005	0.006
2	Axon guidance mediated by Slit/Robo (P00008)	1	0.005	0.006
3	Metabotropic glutamate receptor group III pathway (P00039)	1	0.005	0.006
5	Ionotropic glutamate receptor pathway (P00037)	1	0.005	0.006
9	Interferon-gamma signaling pathway (P00035)	1	0.005	0.006
12	5HT1 type receptor mediated signaling pathway (P04373)	1	0.005	0.006
16	Insulin/IGF pathway-protein kinase B signaling cascade (P00033)	1	0.005	0.006
18	Hypoxia response via HIF activation (P00030)	1	0.005	0.006
22	Heterotrimeric G-protein signaling pathway-rod outer segment phototransduction (P00028)	1	0.005	0.006
24	p53 pathway feedback loops 2 (P04398)	1	0.005	0.006
31	Toll receptor signaling pathway (P00054)	1	0.005	0.006
35	FAS signaling pathway (P00020)	1	0.005	0.006
36	2-arachidonoylglycerol biosynthesis (P05726)	1	0.005	0.006
41	DNA replication (P00017)	1	0.005	0.006
42	PI3 kinase pathway (P00048)	1	0.005	0.006
46	Notch signaling pathway (P00045)	1	0.005	0.006
50	Salvage pyrimidine ribonucleotides (P02775)	1	0.005	0.006
52	B cell activation (P00010)	1	0.005	0.006
54	Salvage pyrimidine deoxyribonucleotides (P02774)	1	0.005	0.006
56	Folate biosynthesis (P02742)	1	0.005	0.006
57	Cortocotropin releasing factor receptor signaling pathway (P04380)	1	0.005	0.006
58	Metabotropic glutamate receptor group II pathway (P00040)	1	0.005	0.006
59	Pyrimidine Metabolism (P02771)	1	0.005	0.006
