# Supplementary material for: The senescent methylome and its relationship with cancer, ageing and germline genetic variation in humans
Source: Genome Biol. 2015 Sep 17;16(1):194. doi: 10.1186/s13059-015-0748-4 (PMC4574115; doi:10.1186/s13059-015-0748-4)
Supplement: Additional file 7: Table S5. — Panther DB pathway analysis of the 969 experiment 1 only senDMPs. (XLSX 11 kb) [file 13059_2015_748_MOESM7_ESM.xlsx]

## Sheet: Supplemental_table_5
Supplemental Table 5. Panther DB pathway analysis of the 969 experiment 1 only senDMPs. Pathways are ranged by the number of genes. Pathways that are present in Supplemental tables 5-7 (experiment 1 only, experiment 2 only and agree) are highlighted in blue.
Pathway ID	Pathway Name	Number of genes	Percent of gene hits against total # genes	Percent of gene hit against total # Pathway hits
31	Wnt signaling pathway (P00057)	53	0.137	0.201
49	Cadherin signaling pathway (P00012)	46	0.119	0.174
30	Heterotrimeric G-protein signaling pathway-Gi alpha and Gs alpha mediated pathway (P00026)	14	0.036	0.053
13	Alzheimer disease-presenilin pathway (P00004)	11	0.028	0.042
60	Gonadotropin releasing hormone receptor pathway (P06664)	10	0.026	0.038
29	Heterotrimeric G-protein signaling pathway-Gq alpha and Go alpha mediated pathway (P00027)	9	0.023	0.034
10	Angiogenesis (P00005)	7	0.018	0.027
21	Inflammation mediated by chemokine and cytokine signaling pathway (P00031)	7	0.018	0.027
38	TGF-beta signaling pathway (P00052)	7	0.018	0.027
15	Alzheimer disease-amyloid secretase pathway (P00003)	5	0.013	0.019
5	Beta2 adrenergic receptor signaling pathway (P04378)	4	0.01	0.015
6	Beta1 adrenergic receptor signaling pathway (P04377)	4	0.01	0.015
7	Apoptosis signaling pathway (P00006)	4	0.01	0.015
14	5HT2 type receptor mediated signaling pathway (P04374)	4	0.01	0.015
48	Nicotinic acetylcholine receptor signaling pathway (P00044)	4	0.01	0.015
59	Cortocotropin releasing factor receptor signaling pathway (P04380)	4	0.01	0.015
24	GABA-B_receptor_II_signaling (P05731)	3	0.008	0.011
27	Heterotrimeric G-protein signaling pathway-rod outer segment phototransduction (P00028)	3	0.008	0.011
39	Oxytocin receptor mediated signaling pathway (P04391)	3	0.008	0.011
46	Opioid proenkephalin pathway (P05915)	3	0.008	0.011
50	Enkephalin release (P05913)	3	0.008	0.011
57	Angiotensin II-stimulated signaling through G proteins and beta-arrestin (P05911)	3	0.008	0.011
2	Axon guidance mediated by netrin (P00009)	2	0.005	0.008
4	Metabotropic glutamate receptor group III pathway (P00039)	2	0.005	0.008
8	Ionotropic glutamate receptor pathway (P00037)	2	0.005	0.008
16	Integrin signalling pathway (P00034)	2	0.005	0.008
18	Insulin/IGF pathway-protein kinase B signaling cascade (P00033)	2	0.005	0.008
20	Insulin/IGF pathway-mitogen activated protein kinase kinase/MAP kinase cascade (P00032)	2	0.005	0.008
23	Nicotine pharmacodynamics pathway (P06587)	2	0.005	0.008
25	Huntington disease (P00029)	2	0.005	0.008
26	Endogenous_cannabinoid_signaling (P05730)	2	0.005	0.008
32	Glycolysis (P00024)	2	0.005	0.008
36	T cell activation (P00053)	2	0.005	0.008
40	Parkinson disease (P00049)	2	0.005	0.008
54	Dopamine receptor mediated signaling pathway (P05912)	2	0.005	0.008
56	B cell activation (P00010)	2	0.005	0.008
1	BMP_signaling_pathway-drosophila (P06211)	1	0.003	0.004
3	Axon guidance mediated by Slit/Robo (P00008)	1	0.003	0.004
9	5HT4 type receptor mediated signaling pathway (P04376)	1	0.003	0.004
11	Interleukin signaling pathway (P00036)	1	0.003	0.004
12	5HT3 type receptor mediated signaling pathway (P04375)	1	0.003	0.004
17	5HT1 type receptor mediated signaling pathway (P04373)	1	0.003	0.004
19	Adrenaline and noradrenaline biosynthesis (P00001)	1	0.003	0.004
22	ALP23B_signaling_pathway (P06209)	1	0.003	0.004
28	p53 pathway (P00059)	1	0.003	0.004
33	Thyrotropin-releasing hormone receptor signaling pathway (P04394)	1	0.003	0.004
34	General transcription regulation (P00023)	1	0.003	0.004
35	Toll receptor signaling pathway (P00054)	1	0.003	0.004
37	FGF signaling pathway (P00021)	1	0.003	0.004
41	Opioid proopiomelanocortin pathway (P05917)	1	0.003	0.004
42	PDGF signaling pathway (P00047)	1	0.003	0.004
43	Opioid prodynorphin pathway (P05916)	1	0.003	0.004
44	Circadian clock system (P00015)	1	0.003	0.004
45	Histamine H2 receptor mediated signaling pathway (P04386)	1	0.003	0.004
47	Notch signaling pathway (P00045)	1	0.003	0.004
51	Serine glycine biosynthesis (P02776)	1	0.003	0.004
52	Muscarinic acetylcholine receptor 2 and 4 signaling pathway (P00043)	1	0.003	0.004
53	Blood coagulation (P00011)	1	0.003	0.004
55	Muscarinic acetylcholine receptor 1 and 3 signaling pathway (P00042)	1	0.003	0.004
58	Metabotropic glutamate receptor group I pathway (P00041)	1	0.003	0.004
61	MYO_signaling_pathway (P06215)	1	0.003	0.004
