# Supplementary material for: The senescent methylome and its relationship with cancer, ageing and germline genetic variation in humans
Source: Genome Biol. 2015 Sep 17;16(1):194. doi: 10.1186/s13059-015-0748-4 (PMC4574115; doi:10.1186/s13059-015-0748-4)
Supplement: Additional file 8: Table S6. — Panther DB pathway analysis of the 1,807 experiment 2 only senDMPs. (XLSX 12 kb) [file 13059_2015_748_MOESM8_ESM.xlsx]

## Sheet: Supplemental_table_6
Supplemental Table 6. Panther DB pathway analysis of the 1,807 experiment 2 only senDMPs. Pathways are ranged by the number of genes. Pathways that are present in Supplemental tables 5-7 (experiment 1 only, experiment 2 only and agree) are highlighted in green.
Pathway ID	Pathway Name	Number of genes	Percent of gene hits against total # genes	Percent of gene hit against total # Pathway hits
11	Wnt signaling pathway (P00057)	49	0.076	0.118
75	Cadherin signaling pathway (P00012)	36	0.056	0.087
4	Gonadotropin releasing hormone receptor pathway (P06664)	24	0.037	0.058
44	Inflammation mediated by chemokine and cytokine signaling pathway (P00031)	20	0.031	0.048
40	Integrin signalling pathway (P00034)	14	0.022	0.034
5	Angiogenesis (P00005)	12	0.019	0.029
52	Huntington disease (P00029)	11	0.017	0.027
54	Heterotrimeric G-protein signaling pathway-Gq alpha and Go alpha mediated pathway (P00027)	11	0.017	0.027
7	Alzheimer disease-presenilin pathway (P00004)	9	0.014	0.022
23	PDGF signaling pathway (P00047)	9	0.014	0.022
56	Heterotrimeric G-protein signaling pathway-Gi alpha and Gs alpha mediated pathway (P00026)	9	0.014	0.022
72	Endothelin signaling pathway (P00019)	9	0.014	0.022
15	T cell activation (P00053)	7	0.011	0.017
25	Nicotinic acetylcholine receptor signaling pathway (P00044)	6	0.009	0.014
27	Muscarinic acetylcholine receptor 1 and 3 signaling pathway (P00042)	6	0.009	0.014
34	Metabotropic glutamate receptor group III pathway (P00039)	6	0.009	0.014
63	Nicotine pharmacodynamics pathway (P06587)	6	0.009	0.014
65	FGF signaling pathway (P00021)	6	0.009	0.014
73	EGF receptor signaling pathway (P00018)	6	0.009	0.014
10	p53 pathway (P00059)	5	0.008	0.012
16	TGF-beta signaling pathway (P00052)	5	0.008	0.012
20	Parkinson disease (P00049)	5	0.008	0.012
22	PI3 kinase pathway (P00048)	5	0.008	0.012
36	Ionotropic glutamate receptor pathway (P00037)	5	0.008	0.012
37	Interleukin signaling pathway (P00036)	5	0.008	0.012
41	Insulin/IGF pathway-protein kinase B signaling cascade (P00033)	5	0.008	0.012
71	Cortocotropin releasing factor receptor signaling pathway (P04380)	5	0.008	0.012
77	B cell activation (P00010)	5	0.008	0.012
2	Axon guidance mediated by Slit/Robo (P00008)	4	0.006	0.01
28	Metabotropic glutamate receptor group I pathway (P00041)	4	0.006	0.01
31	GABA-B_receptor_II_signaling (P05731)	4	0.006	0.01
42	Insulin/IGF pathway-mitogen activated protein kinase kinase/MAP kinase cascade (P00032)	4	0.006	0.01
51	Oxytocin receptor mediated signaling pathway (P04391)	4	0.006	0.01
74	Cytoskeletal regulation by Rho GTPase (P00016)	4	0.006	0.01
80	5HT2 type receptor mediated signaling pathway (P04374)	4	0.006	0.01
1	Axon guidance mediated by netrin (P00009)	3	0.005	0.007
3	Apoptosis signaling pathway (P00006)	3	0.005	0.007
26	Muscarinic acetylcholine receptor 2 and 4 signaling pathway (P00043)	3	0.005	0.007
43	p53 pathway feedback loops 2 (P04398)	3	0.005	0.007
45	p53 pathway by glucose deprivation (P04397)	3	0.005	0.007
48	Thyrotropin-releasing hormone receptor signaling pathway (P04394)	3	0.005	0.007
49	Ras Pathway (P04393)	3	0.005	0.007
53	Heterotrimeric G-protein signaling pathway-rod outer segment phototransduction (P00028)	3	0.005	0.007
57	Opioid proopiomelanocortin pathway (P05917)	3	0.005	0.007
60	Opioid proenkephalin pathway (P05915)	3	0.005	0.007
64	Enkephalin release (P05913)	3	0.005	0.007
66	Dopamine receptor mediated signaling pathway (P05912)	3	0.005	0.007
69	Histamine H1 receptor mediated signaling pathway (P04385)	3	0.005	0.007
13	VEGF signaling pathway (P00056)	2	0.003	0.005
14	Transcription regulation by bZIP transcription factor (P00055)	2	0.003	0.005
17	De novo pyrmidine ribonucleotides biosythesis (P02740)	2	0.003	0.005
21	De novo purine biosynthesis (P02738)	2	0.003	0.005
29	Metabotropic glutamate receptor group II pathway (P00040)	2	0.003	0.005
30	Synaptic_vesicle_trafficking (P05734)	2	0.003	0.005
32	Endogenous_cannabinoid_signaling (P05730)	2	0.003	0.005
33	Arginine biosynthesis (P02728)	2	0.003	0.005
38	Interferon-gamma signaling pathway (P00035)	2	0.003	0.005
46	Hypoxia response via HIF activation (P00030)	2	0.003	0.005
47	Vitamin D metabolism and pathway (P04396)	2	0.003	0.005
59	Opioid prodynorphin pathway (P05916)	2	0.003	0.005
68	Angiotensin II-stimulated signaling through G proteins and beta-arrestin (P05911)	2	0.003	0.005
6	Ornithine degradation (P02758)	1	0.002	0.002
8	Alzheimer disease-amyloid secretase pathway (P00003)	1	0.002	0.002
9	Alpha adrenergic receptor signaling pathway (P00002)	1	0.002	0.002
12	Heme biosynthesis (P02746)	1	0.002	0.002
18	Plasminogen activating cascade (P00050)	1	0.002	0.002
19	De novo pyrimidine deoxyribonucleotide biosynthesis (P02739)	1	0.002	0.002
24	Notch signaling pathway (P00045)	1	0.002	0.002
35	JAK/STAT signaling pathway (P00038)	1	0.002	0.002
39	Adenine and hypoxanthine salvage pathway (P02723)	1	0.002	0.002
50	P53 pathway feedback loops 1 (P04392)	1	0.002	0.002
55	p38 MAPK pathway (P05918)	1	0.002	0.002
58	Hedgehog signaling pathway (P00025)	1	0.002	0.002
61	General transcription regulation (P00023)	1	0.002	0.002
62	General transcription by RNA polymerase I (P00022)	1	0.002	0.002
67	Histamine synthesis (P04387)	1	0.002	0.002
70	Gamma-aminobutyric acid synthesis (P04384)	1	0.002	0.002
76	Beta2 adrenergic receptor signaling pathway (P04378)	1	0.002	0.002
78	Beta1 adrenergic receptor signaling pathway (P04377)	1	0.002	0.002
79	5HT3 type receptor mediated signaling pathway (P04375)	1	0.002	0.002
81	5HT1 type receptor mediated signaling pathway (P04373)	1	0.002	0.002
