# Supplementary material for: The senescent methylome and its relationship with cancer, ageing and germline genetic variation in humans
Source: Genome Biol. 2015 Sep 17;16(1):194. doi: 10.1186/s13059-015-0748-4 (PMC4574115; doi:10.1186/s13059-015-0748-4)
Supplement: Additional file 9: Table S4. — Table containing the annotated information of the senescence associated probes reaching 0.01 FDR and beta value difference >0.3 in both experiment 1 and experiment 2 which are located on chrX. (CSV 1 kb) [file 13059_2015_748_MOESM9_ESM.csv]

	Name	Infinium_Design_Type	CHR	POS	Probe_SNPs	UCSC_RefGene_Name	UCSC_RefGene_Group	Relation_to_UCSC_CpG_Island	Exp1 P-Value	Exp1 FDR	Exp1 Average EP	Exp1 Average DS	Exp2 P-Value	Exp2 FDR	Exp2 Average EP	Exp2 Average DS
cg11501003	cg11501003	II	X	23797324				N_Shelf	6.00744317417428e-05	0.00146223076877305	0.493815389141211	0.12623119302943	4.31605832500961e-06	0.00015978326573838	0.411382183666788	0.103996495824931
cg16200513	cg16200513	I	X	110925018		ALG13;ALG13;ALG13;ALG13;ALG13;ALG13;ALG13;ALG13;ALG13;ALG13;ALG13;ALG13	Body;Body;Body;Body;Body;Body;Body;Body;Body;Body;Body;Body	Island	9.38151712694177e-05	0.00180715434108986	0.186109407201686	0.507561635946787	6.35376103175004e-06	0.00017777573985075	0.257107023997473	0.55754106326554
cg18463605	cg18463605	II	X	16607638		CTPS2;CTPS2;CTPS2	3'UTR;3'UTR;3'UTR		7.99692745758867e-05	0.00167262882415554	0.726450196084222	0.325262925908504	1.47641494904301e-05	0.000239580960835685	0.693600717296335	0.130598523234723
